# Supplementary material for: Genomic mechanisms of climate adaptation in polyploid bioenergy switchgrass
Source: Nature. 2021 Jan 27;590(7846):438–44. doi: 10.1038/s41586-020-03127-1 (PMC7886653; doi:10.1038/s41586-020-03127-1)
Supplement: Supplementary file 3 — Mapping positions of two genetic maps. The genetic linkage group (LG) and centimorgan (cM) mapping positions are in the first two columns. The v5 genome physical chromosome and basepair (bp) positions are the third and fourth columns. The identity of the marker and genetic map is found in the fifth and sixth (final) column. The two maps are stacked, where the Noble map (553,377 markers) is above the UGA map (4,252 markers). [file 41586_2020_3127_MOESM3_ESM.csv]

LG	pos_cM	chr	pos_bp	markerID	map
Chr01K	3.829	Chr01K	703	origMarker0061914_9_3.829_newID0000096_contig202173_contig233756_althap	NOBLE
Chr01K	3.829	Chr01K	725	origMarker0061938_9_3.829_newID0000083_contig202173_contig233756_althap	NOBLE
Chr01K	2.53	Chr01K	1792	origMarker0061889_9_2.530_newID0000019_contig202173_contig233756_althap	NOBLE
Chr01K	3.829	Chr01K	2324	origMarker0061938_9_3.829_newID0000159_contig202173_contig110701_althap	NOBLE
Chr01K	3.829	Chr01K	3870	origMarker0061914_9_3.829_newID0000136_contig110701	NOBLE
Chr01K	3.829	Chr01K	4004	origMarker0061914_9_3.829_newID0000080_contig110701	NOBLE
Chr01K	2.53	Chr01K	4725	origMarker0061889_9_2.530_newID0000020_contig383376_contig110701_althap	NOBLE
Chr01K	2.53	Chr01K	4728	origMarker0061889_9_2.530_newID0000091_contig383376_contig110701_althap	NOBLE
Chr01K	3.829	Chr01K	4779	origMarker0061914_9_3.829_newID0000079_contig383376_contig110701_althap	NOBLE
Chr01K	2.53	Chr01K	4831	origMarker0061889_9_2.530_newID0000100_contig383376_contig110701_althap	NOBLE
Chr01K	5.174	Chr01K	5474	origMarker0061991_9_5.174_newID0000002_contig383376_contig211909_althap	NOBLE
Chr01K	3.829	Chr01K	6363	origMarker0061914_9_3.829_newID0000168_contig274271_contig211909_althap	NOBLE
Chr01K	3.829	Chr01K	12458	origMarker0061938_9_3.829_newID0000046_contig17685	NOBLE
Chr01K	5.91	Chr01K	12674	origMarker0062025_9_5.910_newID0000015_contig17685	NOBLE
Chr01K	5.174	Chr01K	12933	origMarker0061991_9_5.174_newID0000032_contig17685	NOBLE
Chr01K	3.829	Chr01K	13369	origMarker0061938_9_3.829_newID0000009_contig17685	NOBLE
Chr01K	2.53	Chr01K	13552	origMarker0061889_9_2.530_newID0000084_contig17685	NOBLE
Chr01K	3.829	Chr01K	13892	origMarker0061938_9_3.829_newID0000108_contig17685	NOBLE
Chr01K	5.91	Chr01K	15016	origMarker0062025_9_5.910_newID0000001_contig17685	NOBLE
Chr01K	3.829	Chr01K	15226	origMarker0061938_9_3.829_newID0000094_contig17685	NOBLE
Chr01K	3.829	Chr01K	19205	origMarker0061914_9_3.829_newID0000160_contig401903_contig253423_althap	NOBLE
Chr01K	2.53	Chr01K	23602	origMarker0061889_9_2.530_newID0000095_contig205003	NOBLE
Chr01K	7.466	Chr01K	23804	origMarker0062030_9_7.466_newID0000053_contig205003	NOBLE
Chr01K	2.53	Chr01K	25716	origMarker0061889_9_2.530_newID0000002_contig361714	NOBLE
Chr01K	2.53	Chr01K	26481	origMarker0061889_9_2.530_newID0000064_contig310047	NOBLE
Chr01K	3.829	Chr01K	27262	origMarker0061914_9_3.829_newID0000043_contig161020_contig310047_althap	NOBLE
Chr01K	21.994	Chr01K	27914	origMarker0062203_9_21.994_newID0000140_contig161020_contig164683_althap	NOBLE
Chr01K	2.53	Chr01K	28062	origMarker0061889_9_2.530_newID0000035_contig161020_contig164683_althap	NOBLE
Chr01K	7.466	Chr01K	30324	origMarker0062030_9_7.466_newID0000050_contig383899	NOBLE
Chr01K	3.829	Chr01K	30351	origMarker0061926_9_3.829_newID0000013_contig383899	NOBLE
Chr01K	2.53	Chr01K	32679	origMarker0061889_9_2.530_newID0000015_contig248978_contig92952_althap	NOBLE
Chr01K	3.829	Chr01K	33260	origMarker0061938_9_3.829_newID0000166_contig248978_contig92952_althap	NOBLE
Chr01K	3.829	Chr01K	33357	origMarker0061938_9_3.829_newID0000071_contig248978_contig92952_althap	NOBLE
Chr01K	3.829	Chr01K	33509	origMarker0061942_9_3.829_newID0000015_contig248978_contig92952_althap	NOBLE
Chr01K	3.829	Chr01K	34501	origMarker0061938_9_3.829_newID0000120_contig92952	NOBLE
Chr01K	3.829	Chr01K	34736	origMarker0061938_9_3.829_newID0000165_contig371322_contig92952_althap	NOBLE
Chr01K	3.829	Chr01K	36227	origMarker0061926_9_3.829_newID0000014_contig167070_contig300770_althap	NOBLE
Chr01K	3.829	Chr01K	37271	origMarker0061922_9_3.829_newID0000004_contig167070_contig300770_althap	NOBLE
Chr01K	3.829	Chr01K	37546	origMarker0061938_9_3.829_newID0000021_contig339213_contig167070_althap	NOBLE
Chr01K	3.829	Chr01K	39181	origMarker0061942_9_3.829_newID0000003_contig135664	NOBLE
Chr01K	3.829	Chr01K	39419	origMarker0061942_9_3.829_newID0000019_contig135664	NOBLE
Chr01K	3.829	Chr01K	40904	origMarker0061914_9_3.829_newID0000159_contig109561_contig135664_althap	NOBLE
Chr01K	3.829	Chr01K	41421	origMarker0061938_9_3.829_newID0000048_contig109561	NOBLE
Chr01K	3.829	Chr01K	43411	origMarker0061926_9_3.829_newID0000012_contig164075_contig109561_althap	NOBLE
Chr01K	3.829	Chr01K	43615	origMarker0061914_9_3.829_newID0000035_contig164075_contig109561_althap	NOBLE
Chr01K	3.829	Chr01K	45015	origMarker0061914_9_3.829_newID0000183_contig91273_contig105868_althap	NOBLE
Chr01K	3.829	Chr01K	46000	origMarker0061938_9_3.829_newID0000029_contig137217	NOBLE
Chr01K	3.829	Chr01K	48306	origMarker0061914_9_3.829_newID0000204_contig179169	NOBLE
Chr01K	1.88	Chr01K	48428	origMarker0061875_9_1.880_newID0000044_contig179169	NOBLE
Chr01K	3.829	Chr01K	48935	origMarker0061938_9_3.829_newID0000143_contig179169_contig91273_althap	NOBLE
Chr01K	3.829	Chr01K	52018	origMarker0061914_9_3.829_newID0000183_contig91273_contig105868_althap	NOBLE
Chr01K	3.829	Chr01K	55263	origMarker0061914_9_3.829_newID0000149_contig105868_contig113306_althap	NOBLE
Chr01K	3.829	Chr01K	55476	origMarker0061938_9_3.829_newID0000139_contig105868_contig113306_althap	NOBLE
Chr01K	3.829	Chr01K	55655	origMarker0061946_9_3.829_newID0000003_contig113306	NOBLE
Chr01K	3.829	Chr01K	55672	origMarker0061914_9_3.829_newID0000123_contig113306	NOBLE
Chr01K	2.53	Chr01K	55743	origMarker0061889_9_2.530_newID0000021_contig113306	NOBLE
Chr01K	3.829	Chr01K	55933	origMarker0061914_9_3.829_newID0000185_contig113306	NOBLE
Chr01K	3.829	Chr01K	56532	origMarker0061914_9_3.829_newID0000091_contig113306	NOBLE
Chr01K	3.829	Chr01K	57303	origMarker0061914_9_3.829_newID0000002_contig98910_contig113306_althap	NOBLE
Chr01K	3.829	Chr01K	57563	origMarker0061914_9_3.829_newID0000081_contig114819_contig98910_althap	NOBLE
Chr01K	3.829	Chr01K	58290	origMarker0061899_9_3.829_newID0000007_contig114819_contig98910_althap	NOBLE
Chr01K	16.359	Chr01K	59207	origMarker0062133_9_16.359_newID0000007_contig114819	NOBLE
Chr01K	3.829	Chr01K	59259	origMarker0061914_9_3.829_newID0000021_contig114819_contig98910_althap	NOBLE
Chr01K	3.829	Chr01K	59816	origMarker0061914_9_3.829_newID0000101_contig114819_contig98910_althap	NOBLE
Chr01K	3.829	Chr01K	61749	origMarker0061938_9_3.829_newID0000057_contig183355	NOBLE
Chr01K	1.88	Chr01K	62145	origMarker0061875_9_1.880_newID0000010_contig183355	NOBLE
Chr01K	3.829	Chr01K	63265	origMarker0061938_9_3.829_newID0000101_contig315905	NOBLE
Chr01K	1.88	Chr01K	66026	origMarker0061875_9_1.880_newID0000046_contig105911_contig266097_althap	NOBLE
Chr01K	3.829	Chr01K	66678	origMarker0061938_9_3.829_newID0000012_contig105911_contig266097_althap	NOBLE
Chr01K	3.829	Chr01K	69970	origMarker0061955_9_3.829_newID0000003_contig165424_contig93247_althap	NOBLE
Chr01K	2.53	Chr01K	73373	origMarker0061889_9_2.530_newID0000103_contig277072	NOBLE
Chr01K	2.53	Chr01K	74462	origMarker0061889_9_2.530_newID0000090_contig128953	NOBLE
Chr01K	3.829	Chr01K	77012	origMarker0061938_9_3.829_newID0000052_contig390704_contig236939_althap	NOBLE
Chr01K	2.53	Chr01K	78021	origMarker0061889_9_2.530_newID0000013_contig138973	NOBLE
Chr01K	3.829	Chr01K	78054	origMarker0061938_9_3.829_newID0000081_contig138973	NOBLE
Chr01K	3.829	Chr01K	78055	origMarker0061938_9_3.829_newID0000051_contig138973	NOBLE
Chr01K	2.53	Chr01K	78706	origMarker0061889_9_2.530_newID0000045_contig138973	NOBLE
Chr01K	2.53	Chr01K	79041	origMarker0061889_9_2.530_newID0000012_contig138973	NOBLE
Chr01K	3.829	Chr01K	86410	origMarker0061938_9_3.829_newID0000086_contig347850_contig384932_althap	NOBLE
Chr01K	2.53	Chr01K	86480	origMarker0061889_9_2.530_newID0000085_contig347850_contig384932_althap	NOBLE
Chr01K	3.829	Chr01K	91310	origMarker0061938_9_3.829_newID0000154_contig248314	NOBLE
Chr01K	3.829	Chr01K	92216	origMarker0061938_9_3.829_newID0000007_contig369716	NOBLE
Chr01K	3.829	Chr01K	93383	origMarker0061938_9_3.829_newID0000172_contig253423	NOBLE
Chr01K	3.829	Chr01K	95437	origMarker0061938_9_3.829_newID0000036_contig115932	NOBLE
Chr01K	3.829	Chr01K	95805	origMarker0061938_9_3.829_newID0000070_contig115932	NOBLE
Chr01K	2.53	Chr01K	95827	origMarker0061889_9_2.530_newID0000040_contig115932	NOBLE
Chr01K	3.829	Chr01K	101641	origMarker0061914_9_3.829_newID0000036_contig60038	NOBLE
Chr01K	3.829	Chr01K	103198	origMarker0061914_9_3.829_newID0000046_contig60038	NOBLE
Chr01K	3.829	Chr01K	103225	origMarker0061938_9_3.829_newID0000151_contig277072_contig60038_althap	NOBLE
Chr01K	3.829	Chr01K	103416	origMarker0061914_9_3.829_newID0000076_contig60038	NOBLE
Chr01K	3.179	Chr01K	104537	origMarker0061891_9_3.179_newID0000017_contig60038	NOBLE
Chr01K	8.055	Chr01K	104589	origMarker0062040_9_8.055_newID0000149_contig60038	NOBLE
Chr01K	7.466	Chr01K	104620	origMarker0062030_9_7.466_newID0000059_contig60038	NOBLE
Chr01K	5.91	Chr01K	106618	origMarker0062025_9_5.910_newID0000032_contig380954_contig180420_althap	NOBLE
Chr01K	5.174	Chr01K	107002	origMarker0061991_9_5.174_newID0000007_contig380954_contig180420_althap	NOBLE
Chr01K	7.466	Chr01K	107389	origMarker0062030_9_7.466_newID0000048_contig362135_contig180420_althap	NOBLE
Chr01K	3.829	Chr01K	119535	origMarker0061914_9_3.829_newID0000190_contig305774_contig138457_althap	NOBLE
Chr01K	3.829	Chr01K	120150	origMarker0061938_9_3.829_newID0000087_contig305774_contig138457_althap	NOBLE
Chr01K	3.829	Chr01K	120377	origMarker0061914_9_3.829_newID0000167_contig305774_contig138457_althap	NOBLE
Chr01K	3.829	Chr01K	120878	origMarker0061942_9_3.829_newID0000009_contig138457	NOBLE
Chr01K	3.829	Chr01K	121097	origMarker0061938_9_3.829_newID0000085_contig138457	NOBLE
Chr01K	5.91	Chr01K	121554	origMarker0062025_9_5.910_newID0000017_contig265196	NOBLE
Chr01K	5.91	Chr01K	122744	origMarker0062025_9_5.910_newID0000026_contig335790_contig265196_althap	NOBLE
Chr01K	3.179	Chr01K	125288	origMarker0061891_9_3.179_newID0000013_contig377429_contig392804_althap	NOBLE
Chr01K	3.179	Chr01K	125298	origMarker0061891_9_3.179_newID0000004_contig377429_contig392804_althap	NOBLE
Chr01K	3.829	Chr01K	125579	origMarker0061922_9_3.829_newID0000001_contig377429_contig392804_althap	NOBLE
Chr01K	3.179	Chr01K	126589	origMarker0061891_9_3.179_newID0000014_contig154092	NOBLE
Chr01K	3.829	Chr01K	126637	origMarker0061899_9_3.829_newID0000001_contig154092	NOBLE
Chr01K	3.179	Chr01K	126701	origMarker0061891_9_3.179_newID0000008_contig154092	NOBLE
Chr01K	2.53	Chr01K	127289	origMarker0061889_9_2.530_newID0000008_contig164990_contig154092_althap	NOBLE
Chr01K	5.174	Chr01K	127501	origMarker0061991_9_5.174_newID0000023_contig164990_contig154092_althap	NOBLE
Chr01K	2.53	Chr01K	128613	origMarker0061889_9_2.530_newID0000036_contig164990_contig242110_althap	NOBLE
Chr01K	3.829	Chr01K	130944	origMarker0061914_9_3.829_newID0000194_contig153939	NOBLE
Chr01K	3.829	Chr01K	133386	origMarker0061938_9_3.829_newID0000100_contig63614	NOBLE
Chr01K	3.829	Chr01K	133599	origMarker0061914_9_3.829_newID0000010_contig63614	NOBLE
Chr01K	1.88	Chr01K	133678	origMarker0061875_9_1.880_newID0000025_contig63614	NOBLE
Chr01K	3.829	Chr01K	134245	origMarker0061942_9_3.829_newID0000005_contig63614	NOBLE
Chr01K	3.829	Chr01K	134553	origMarker0061938_9_3.829_newID0000067_contig63614	NOBLE
Chr01K	1.88	Chr01K	134613	origMarker0061875_9_1.880_newID0000034_contig63614	NOBLE
Chr01K	1.88	Chr01K	134807	origMarker0061873_9_1.880_newID0000002_contig63614	NOBLE
Chr01K	3.829	Chr01K	135066	origMarker0061914_9_3.829_newID0000034_contig63614	NOBLE
Chr01K	3.829	Chr01K	135272	origMarker0061914_9_3.829_newID0000175_contig63614	NOBLE
Chr01K	3.829	Chr01K	135418	origMarker0061899_9_3.829_newID0000013_contig63614	NOBLE
Chr01K	5.174	Chr01K	135640	origMarker0062002_9_5.174_newID0000015_contig109276	NOBLE
Chr01K	3.829	Chr01K	135770	origMarker0061914_9_3.829_newID0000030_contig63614	NOBLE
Chr01K	3.829	Chr01K	136613	origMarker0061938_9_3.829_newID0000004_contig63614	NOBLE
Chr01K	1.88	Chr01K	137735	origMarker0061875_9_1.880_newID0000003_contig22170	NOBLE
Chr01K	2.53	Chr01K	138606	origMarker0061889_9_2.530_newID0000048_contig22170	NOBLE
Chr01K	3.829	Chr01K	138799	origMarker0061914_9_3.829_newID0000150_contig22170	NOBLE
Chr01K	3.829	Chr01K	140961	origMarker0061914_9_3.829_newID0000094_contig22170	NOBLE
Chr01K	3.829	Chr01K	141013	origMarker0061899_9_3.829_newID0000004_contig22170	NOBLE
Chr01K	3.829	Chr01K	141471	origMarker0061938_9_3.829_newID0000137_contig22170	NOBLE
Chr01K	3.829	Chr01K	142392	origMarker0061938_9_3.829_newID0000138_contig22170	NOBLE
Chr01K	5.174	Chr01K	142571	origMarker0061991_9_5.174_newID0000014_contig22170	NOBLE
Chr01K	3.829	Chr01K	142735	origMarker0061914_9_3.829_newID0000163_contig22170	NOBLE
Chr01K	3.829	Chr01K	143030	origMarker0061938_9_3.829_newID0000125_contig22170	NOBLE
Chr01K	5.174	Chr01K	143111	origMarker0061991_9_5.174_newID0000034_contig22170	NOBLE
Chr01K	3.829	Chr01K	143220	origMarker0061938_9_3.829_newID0000039_contig22170	NOBLE
Chr01K	1.88	Chr01K	143291	origMarker0061875_9_1.880_newID0000028_contig22170	NOBLE
Chr01K	5.174	Chr01K	143438	origMarker0062002_9_5.174_newID0000002_contig22170	NOBLE
Chr01K	3.829	Chr01K	143735	origMarker0061899_9_3.829_newID0000014_contig22170	NOBLE
Chr01K	5.91	Chr01K	143822	origMarker0062025_9_5.910_newID0000012_contig22170	NOBLE
Chr01K	3.829	Chr01K	144013	origMarker0061899_9_3.829_newID0000002_contig22170	NOBLE
Chr01K	3.829	Chr01K	144024	origMarker0061899_9_3.829_newID0000012_contig22170	NOBLE
Chr01K	3.829	Chr01K	144383	origMarker0061914_9_3.829_newID0000128_contig22170	NOBLE
Chr01K	3.829	Chr01K	145215	origMarker0061914_9_3.829_newID0000134_contig22170	NOBLE
Chr01K	3.829	Chr01K	145293	origMarker0061914_9_3.829_newID0000042_contig22170	NOBLE
Chr01K	3.829	Chr01K	145535	origMarker0061914_9_3.829_newID0000199_contig22170	NOBLE
Chr01K	3.829	Chr01K	145558	origMarker0061914_9_3.829_newID0000003_contig22170	NOBLE
Chr01K	3.829	Chr01K	145613	origMarker0061914_9_3.829_newID0000056_contig366741	NOBLE
Chr01K	3.829	Chr01K	146450	origMarker0061938_9_3.829_newID0000129_contig189509_contig195044_althap	NOBLE
Chr01K	5.174	Chr01K	146582	origMarker0061991_9_5.174_newID0000021_contig189509_contig195044_althap	NOBLE
Chr01K	3.829	Chr01K	146764	origMarker0061938_9_3.829_newID0000111_contig189509_contig195044_althap	NOBLE
Chr01K	3.829	Chr01K	147859	origMarker0061938_9_3.829_newID0000059_contig189509_contig195044_althap	NOBLE
Chr01K	3.829	Chr01K	148236	origMarker0061922_9_3.829_newID0000006_contig179165	NOBLE
Chr01K	3.829	Chr01K	148855	origMarker0061942_9_3.829_newID0000010_contig179165_contig237045_althap	NOBLE
Chr01K	3.829	Chr01K	152269	origMarker0061899_9_3.829_newID0000006_contig73716	NOBLE
Chr01K	3.829	Chr01K	152281	origMarker0061938_9_3.829_newID0000064_contig73716	NOBLE
Chr01K	3.829	Chr01K	152589	origMarker0061914_9_3.829_newID0000140_contig73716	NOBLE
Chr01K	3.829	Chr01K	152600	origMarker0061914_9_3.829_newID0000137_contig73716	NOBLE
Chr01K	3.829	Chr01K	152683	origMarker0061938_9_3.829_newID0000147_contig73716	NOBLE
Chr01K	3.829	Chr01K	153018	origMarker0061926_9_3.829_newID0000010_contig73716	NOBLE
Chr01K	3.829	Chr01K	154523	origMarker0061938_9_3.829_newID0000025_contig105290	NOBLE
Chr01K	3.829	Chr01K	155285	origMarker0061914_9_3.829_newID0000144_contig105290	NOBLE
Chr01K	3.829	Chr01K	155682	origMarker0061946_9_3.829_newID0000009_contig105290	NOBLE
Chr01K	3.829	Chr01K	155901	origMarker0061914_9_3.829_newID0000151_contig105290	NOBLE
Chr01K	2.53	Chr01K	155953	origMarker0061889_9_2.530_newID0000033_contig105290	NOBLE
Chr01K	3.829	Chr01K	156953	origMarker0061926_9_3.829_newID0000005_contig199247_contig105290_althap	NOBLE
Chr01K	3.829	Chr01K	158057	origMarker0061973_9_3.829_newID0000001_contig199247	NOBLE
Chr01K	3.829	Chr01K	158232	origMarker0061973_9_3.829_newID0000002_contig199247_contig392677_althap	NOBLE
Chr01K	3.829	Chr01K	158334	origMarker0061938_9_3.829_newID0000003_contig199247_contig392677_althap	NOBLE
Chr01K	3.829	Chr01K	158448	origMarker0061938_9_3.829_newID0000136_contig199247_contig392677_althap	NOBLE
Chr01K	3.829	Chr01K	158644	origMarker0061938_9_3.829_newID0000132_contig199247_contig392677_althap	NOBLE
Chr01K	3.829	Chr01K	159250	origMarker0061955_9_3.829_newID0000001_contig270630	NOBLE
Chr01K	2.53	Chr01K	159274	origMarker0061887_9_2.530_newID0000001_contig270630	NOBLE
Chr01K	3.829	Chr01K	159545	origMarker0061926_9_3.829_newID0000004_contig270630	NOBLE
Chr01K	3.829	Chr01K	159682	origMarker0061914_9_3.829_newID0000139_contig270630	NOBLE
Chr01K	7.466	Chr01K	160026	origMarker0062030_9_7.466_newID0000007_contig270630	NOBLE
Chr01K	3.829	Chr01K	161030	origMarker0061914_9_3.829_newID0000119_contig252182	NOBLE
Chr01K	5.174	Chr01K	161745	origMarker0062002_9_5.174_newID0000009_contig252182	NOBLE
Chr01K	3.829	Chr01K	162029	origMarker0061914_9_3.829_newID0000155_contig252182	NOBLE
Chr01K	7.466	Chr01K	175948	origMarker0062030_9_7.466_newID0000064_contig184837_contig70811_althap	NOBLE
Chr01K	3.829	Chr01K	176632	origMarker0061914_9_3.829_newID0000117_contig70811	NOBLE
Chr01K	3.829	Chr01K	176989	origMarker0061938_9_3.829_newID0000027_contig70811	NOBLE
Chr01K	3.829	Chr01K	177048	origMarker0061938_9_3.829_newID0000047_contig70811	NOBLE
Chr01K	3.829	Chr01K	177479	origMarker0061938_9_3.829_newID0000142_contig70811	NOBLE
Chr01K	3.829	Chr01K	177884	origMarker0061938_9_3.829_newID0000160_contig70811	NOBLE
Chr01K	3.179	Chr01K	179146	origMarker0061891_9_3.179_newID0000005_contig70811	NOBLE
Chr01K	1.88	Chr01K	210856	origMarker0061875_9_1.880_newID0000032_contig70811_contig172246_althap	NOBLE
Chr01K	3.829	Chr01K	211366	origMarker0061938_9_3.829_newID0000068_contig172246	NOBLE
Chr01K	3.829	Chr01K	211609	origMarker0061914_9_3.829_newID0000095_contig172246	NOBLE
Chr01K	2.53	Chr01K	211719	origMarker0061889_9_2.530_newID0000006_contig172246	NOBLE
Chr01K	2.53	Chr01K	211841	origMarker0061889_9_2.530_newID0000053_contig172246	NOBLE
Chr01K	1.88	Chr01K	211953	origMarker0061868_9_1.880_newID0000004_contig172246	NOBLE
Chr01K	3.829	Chr01K	212192	origMarker0061979_9_3.829_newID0000002_contig172246	NOBLE
Chr01K	3.829	Chr01K	212385	origMarker0061914_9_3.829_newID0000100_contig172246	NOBLE
Chr01K	5.91	Chr01K	212500	origMarker0062025_9_5.910_newID0000038_contig172246	NOBLE
Chr01K	2.53	Chr01K	236639	origMarker0061889_9_2.530_newID0000056_contig65703_contig135812_althap	NOBLE
Chr01K	3.829	Chr01K	237464	origMarker0061942_9_3.829_newID0000014_contig135812	NOBLE
Chr01K	2.53	Chr01K	238263	origMarker0061889_9_2.530_newID0000032_contig135812	NOBLE
Chr01K	3.179	Chr01K	238315	origMarker0061891_9_3.179_newID0000019_contig135812_contig45632_althap	NOBLE
Chr01K	5.91	Chr01K	239300	origMarker0062025_9_5.910_newID0000024_contig45632	NOBLE
Chr01K	3.829	Chr01K	239463	origMarker0061914_9_3.829_newID0000068_contig45632	NOBLE
Chr01K	3.829	Chr01K	239555	origMarker0061914_9_3.829_newID0000015_contig45632	NOBLE
Chr01K	2.53	Chr01K	239637	origMarker0061889_9_2.530_newID0000086_contig45632	NOBLE
Chr01K	3.829	Chr01K	239989	origMarker0061942_9_3.829_newID0000001_contig45632	NOBLE
Chr01K	3.829	Chr01K	240337	origMarker0061899_9_3.829_newID0000011_contig45632	NOBLE
Chr01K	5.91	Chr01K	241142	origMarker0062025_9_5.910_newID0000036_contig45632	NOBLE
Chr01K	3.829	Chr01K	241203	origMarker0061914_9_3.829_newID0000187_contig45632	NOBLE
Chr01K	3.829	Chr01K	242360	origMarker0061914_9_3.829_newID0000005_contig45632	NOBLE
Chr01K	3.829	Chr01K	242525	origMarker0061938_9_3.829_newID0000044_contig45632	NOBLE
Chr01K	3.829	Chr01K	245301	origMarker0061926_9_3.829_newID0000003_contig174380	NOBLE
Chr01K	3.829	Chr01K	247864	origMarker0061914_9_3.829_newID0000102_contig156915	NOBLE
Chr01K	3.829	Chr01K	248224	origMarker0061938_9_3.829_newID0000082_contig156915	NOBLE
Chr01K	3.829	Chr01K	248276	origMarker0061914_9_3.829_newID0000047_contig156915	NOBLE
Chr01K	3.829	Chr01K	248814	origMarker0061938_9_3.829_newID0000161_contig156915	NOBLE
Chr01K	3.829	Chr01K	249245	origMarker0061938_9_3.829_newID0000113_contig134731	NOBLE
Chr01K	3.829	Chr01K	250003	origMarker0061914_9_3.829_newID0000077_contig134731	NOBLE
Chr01K	3.829	Chr01K	251227	origMarker0061914_9_3.829_newID0000206_contig134731	NOBLE
Chr01K	3.829	Chr01K	252365	origMarker0061955_9_3.829_newID0000002_contig225624_contig349217_althap	NOBLE
Chr01K	1.88	Chr01K	252684	origMarker0061875_9_1.880_newID0000004_contig225624_contig349217_althap	NOBLE
Chr01K	5.174	Chr01K	252739	origMarker0061991_9_5.174_newID0000008_contig225624_contig349217_althap	NOBLE
Chr01K	3.829	Chr01K	253969	origMarker0061938_9_3.829_newID0000063_contig05760	NOBLE
Chr01K	3.829	Chr01K	254136	origMarker0061914_9_3.829_newID0000113_contig05760	NOBLE
Chr01K	3.829	Chr01K	259988	origMarker0061914_9_3.829_newID0000205_contig05760	NOBLE
Chr01K	3.829	Chr01K	261595	origMarker0061914_9_3.829_newID0000198_contig05760	NOBLE
Chr01K	3.829	Chr01K	261647	origMarker0061914_9_3.829_newID0000201_contig05760	NOBLE
Chr01K	5.91	Chr01K	263360	origMarker0062025_9_5.910_newID0000014_contig05760	NOBLE
Chr01K	5.174	Chr01K	263538	origMarker0062002_9_5.174_newID0000012_contig05760	NOBLE
Chr01K	3.829	Chr01K	264235	origMarker0061914_9_3.829_newID0000085_contig05760	NOBLE
Chr01K	3.829	Chr01K	264638	origMarker0061914_9_3.829_newID0000178_contig05760	NOBLE
Chr01K	3.829	Chr01K	265547	origMarker0061914_9_3.829_newID0000164_contig05760	NOBLE
Chr01K	2.53	Chr01K	265733	origMarker0061889_9_2.530_newID0000047_contig05760	NOBLE
Chr01K	2.53	Chr01K	265818	origMarker0061889_9_2.530_newID0000027_contig05760	NOBLE
Chr01K	3.829	Chr01K	266215	origMarker0061938_9_3.829_newID0000150_contig05760	NOBLE
Chr01K	2.53	Chr01K	266736	origMarker0061889_9_2.530_newID0000025_contig05760	NOBLE
Chr01K	5.91	Chr01K	267516	origMarker0062025_9_5.910_newID0000020_contig05760	NOBLE
Chr01K	3.829	Chr01K	268936	origMarker0061914_9_3.829_newID0000083_contig05760_contig272738_althap	NOBLE
Chr01K	1.88	Chr01K	268988	origMarker0061873_9_1.880_newID0000005_contig272738	NOBLE
Chr01K	3.829	Chr01K	269049	origMarker0061914_9_3.829_newID0000131_contig272738	NOBLE
Chr01K	3.829	Chr01K	269446	origMarker0061938_9_3.829_newID0000140_contig272738	NOBLE
Chr01K	3.829	Chr01K	270701	origMarker0061914_9_3.829_newID0000135_contig410412_contig353888_althap	NOBLE
Chr01K	7.466	Chr01K	271430	origMarker0062030_9_7.466_newID0000012_contig353888_contig118226_althap	NOBLE
Chr01K	3.829	Chr01K	271558	origMarker0061938_9_3.829_newID0000102_contig353888	NOBLE
Chr01K	3.829	Chr01K	271929	origMarker0061926_9_3.829_newID0000011_contig118226_contig330578_althap	NOBLE
Chr01K	3.829	Chr01K	272026	origMarker0061914_9_3.829_newID0000032_contig118226_contig330578_althap	NOBLE
Chr01K	1.88	Chr01K	272216	origMarker0061875_9_1.880_newID0000033_contig391003_contig330578_althap	NOBLE
Chr01K	1.88	Chr01K	272905	origMarker0061868_9_1.880_newID0000009_contig391003_contig28845_althap	NOBLE
Chr01K	3.829	Chr01K	273076	origMarker0061938_9_3.829_newID0000073_contig28845	NOBLE
Chr01K	3.829	Chr01K	273724	origMarker0061899_9_3.829_newID0000003_contig28845	NOBLE
Chr01K	2.53	Chr01K	274361	origMarker0061889_9_2.530_newID0000074_contig28845	NOBLE
Chr01K	2.53	Chr01K	274802	origMarker0061889_9_2.530_newID0000104_contig28845	NOBLE
Chr01K	3.829	Chr01K	275302	origMarker0061938_9_3.829_newID0000122_contig28845	NOBLE
Chr01K	5.174	Chr01K	275872	origMarker0061991_9_5.174_newID0000043_contig28845	NOBLE
Chr01K	1.88	Chr01K	277100	origMarker0061873_9_1.880_newID0000009_contig28845	NOBLE
Chr01K	3.829	Chr01K	277548	origMarker0061938_9_3.829_newID0000050_contig28845	NOBLE
Chr01K	3.829	Chr01K	277627	origMarker0061938_9_3.829_newID0000022_contig28845	NOBLE
Chr01K	2.53	Chr01K	277741	origMarker0061889_9_2.530_newID0000042_contig28845	NOBLE
Chr01K	3.829	Chr01K	277793	origMarker0061979_9_3.829_newID0000006_contig28845	NOBLE
Chr01K	3.829	Chr01K	278058	origMarker0061938_9_3.829_newID0000013_contig28845	NOBLE
Chr01K	3.829	Chr01K	278770	origMarker0061914_9_3.829_newID0000133_contig28845	NOBLE
Chr01K	5.174	Chr01K	279166	origMarker0061991_9_5.174_newID0000035_contig28845_contig06986_althap	NOBLE
Chr01K	3.829	Chr01K	279401	origMarker0061938_9_3.829_newID0000006_contig28845_contig06986_althap	NOBLE
Chr01K	2.53	Chr01K	280363	origMarker0061889_9_2.530_newID0000024_contig73954_contig06986_althap	NOBLE
Chr01K	1.88	Chr01K	280562	origMarker0061875_9_1.880_newID0000019_contig73954_contig06986_althap	NOBLE
Chr01K	3.829	Chr01K	280687	origMarker0061942_9_3.829_newID0000013_contig73954_contig06986_althap	NOBLE
Chr01K	3.829	Chr01K	280831	origMarker0061938_9_3.829_newID0000019_contig73954_contig06986_althap	NOBLE
Chr01K	3.829	Chr01K	298374	origMarker0061946_9_3.829_newID0000004_contig69712_contig42596_althap	NOBLE
Chr01K	3.829	Chr01K	298683	origMarker0061914_9_3.829_newID0000161_contig69712_contig42596_althap	NOBLE
Chr01K	5.174	Chr01K	300950	origMarker0061991_9_5.174_newID0000051_contig250533_contig222064_althap	NOBLE
Chr01K	5.174	Chr01K	311146	origMarker0062002_9_5.174_newID0000018_contig226357_contig313036_althap	NOBLE
Chr01K	3.829	Chr01K	312082	origMarker0061938_9_3.829_newID0000066_contig330238_contig219390_althap	NOBLE
Chr01K	3.829	Chr01K	312132	origMarker0061942_9_3.829_newID0000006_contig330238_contig219390_althap	NOBLE
Chr01K	3.829	Chr01K	324162	origMarker0061914_9_3.829_newID0000179_contig155631_contig186603_althap	NOBLE
Chr01K	2.53	Chr01K	329749	origMarker0061889_9_2.530_newID0000102_contig380937_contig198040_althap	NOBLE
Chr01K	3.829	Chr01K	332301	origMarker0061938_9_3.829_newID0000054_contig251958_contig220987_althap	NOBLE
Chr01K	2.53	Chr01K	332387	origMarker0061889_9_2.530_newID0000089_contig251958_contig220987_althap	NOBLE
Chr01K	3.829	Chr01K	340325	origMarker0061938_9_3.829_newID0000093_contig324366_contig220987_althap	NOBLE
Chr01K	3.829	Chr01K	363217	origMarker0061926_9_3.829_newID0000008_contig220987	NOBLE
Chr01K	3.829	Chr01K	363937	origMarker0061899_9_3.829_newID0000010_contig251661	NOBLE
Chr01K	3.829	Chr01K	367084	origMarker0061914_9_3.829_newID0000053_contig162663_contig42565_althap	NOBLE
Chr01K	1.88	Chr01K	367502	origMarker0061875_9_1.880_newID0000016_contig162663_contig42565_althap	NOBLE
Chr01K	3.829	Chr01K	367524	origMarker0061926_9_3.829_newID0000015_contig162663_contig42565_althap	NOBLE
Chr01K	3.829	Chr01K	367727	origMarker0061938_9_3.829_newID0000116_contig162663_contig42565_althap	NOBLE
Chr01K	2.53	Chr01K	368564	origMarker0061889_9_2.530_newID0000014_contig162663_contig42565_althap	NOBLE
Chr01K	3.829	Chr01K	368575	origMarker0061914_9_3.829_newID0000132_contig162663_contig42565_althap	NOBLE
Chr01K	3.829	Chr01K	368947	origMarker0061938_9_3.829_newID0000033_contig162663_contig42565_althap	NOBLE
Chr01K	3.829	Chr01K	369288	origMarker0061938_9_3.829_newID0000091_contig42565	NOBLE
Chr01K	3.829	Chr01K	369695	origMarker0061942_9_3.829_newID0000007_contig139060_contig42565_althap	NOBLE
Chr01K	2.53	Chr01K	369758	origMarker0061889_9_2.530_newID0000105_contig139060_contig42565_althap	NOBLE
Chr01K	2.53	Chr01K	369811	origMarker0061889_9_2.530_newID0000054_contig139060_contig42565_althap	NOBLE
Chr01K	2.53	Chr01K	369816	origMarker0061889_9_2.530_newID0000030_contig139060_contig42565_althap	NOBLE
Chr01K	3.829	Chr01K	371378	origMarker0061914_9_3.829_newID0000186_contig139060_contig257434_althap	NOBLE
Chr01K	5.91	Chr01K	375483	origMarker0062025_9_5.910_newID0000021_contig13019	NOBLE
Chr01K	2.53	Chr01K	386447	origMarker0061889_9_2.530_newID0000005_contig08117	NOBLE
Chr01K	3.829	Chr01K	388126	origMarker0061914_9_3.829_newID0000008_contig08117	NOBLE
Chr01K	3.829	Chr01K	388275	origMarker0061914_9_3.829_newID0000195_contig08117	NOBLE
Chr01K	3.829	Chr01K	389232	origMarker0061938_9_3.829_newID0000103_contig08117	NOBLE
Chr01K	3.829	Chr01K	389284	origMarker0061938_9_3.829_newID0000016_contig08117	NOBLE
Chr01K	2.53	Chr01K	389729	origMarker0061889_9_2.530_newID0000081_contig08117	NOBLE
Chr01K	3.829	Chr01K	391026	origMarker0061938_9_3.829_newID0000053_contig08117	NOBLE
Chr01K	3.829	Chr01K	393894	origMarker0061914_9_3.829_newID0000152_contig08117	NOBLE
Chr01K	3.829	Chr01K	393968	origMarker0061938_9_3.829_newID0000117_contig08117	NOBLE
Chr01K	3.829	Chr01K	394552	origMarker0061914_9_3.829_newID0000007_contig08117	NOBLE
Chr01K	5.174	Chr01K	395697	origMarker0062002_9_5.174_newID0000017_contig121650_contig08117_althap	NOBLE
Chr01K	7.466	Chr01K	395950	origMarker0062030_9_7.466_newID0000065_contig121650_contig08117_althap	NOBLE
Chr01K	3.829	Chr01K	396656	origMarker0061938_9_3.829_newID0000170_contig121650	NOBLE
Chr01K	2.53	Chr01K	396796	origMarker0061889_9_2.530_newID0000022_contig121650	NOBLE
Chr01K	3.829	Chr01K	397200	origMarker0061914_9_3.829_newID0000158_contig121650	NOBLE
Chr01K	3.829	Chr01K	397316	origMarker0061914_9_3.829_newID0000118_contig121650	NOBLE
Chr01K	5.174	Chr01K	398147	origMarker0061991_9_5.174_newID0000024_contig121650	NOBLE
Chr01K	3.829	Chr01K	398382	origMarker0061922_9_3.829_newID0000003_contig121650	NOBLE
Chr01K	5.91	Chr01K	398406	origMarker0062025_9_5.910_newID0000009_contig121650	NOBLE
Chr01K	3.829	Chr01K	398544	origMarker0061938_9_3.829_newID0000124_contig121650	NOBLE
Chr01K	1.88	Chr01K	398886	origMarker0061868_9_1.880_newID0000002_contig59259	NOBLE
Chr01K	3.829	Chr01K	398949	origMarker0061914_9_3.829_newID0000203_contig59259	NOBLE
Chr01K	3.829	Chr01K	399195	origMarker0061942_9_3.829_newID0000002_contig59259	NOBLE
Chr01K	3.829	Chr01K	399823	origMarker0061914_9_3.829_newID0000093_contig59259	NOBLE
Chr01K	3.829	Chr01K	400154	origMarker0061938_9_3.829_newID0000149_contig59259	NOBLE
Chr01K	3.829	Chr01K	401749	origMarker0061914_9_3.829_newID0000024_contig59259	NOBLE
Chr01K	7.466	Chr01K	402005	origMarker0062030_9_7.466_newID0000006_contig59259	NOBLE
Chr01K	2.53	Chr01K	402120	origMarker0061889_9_2.530_newID0000052_contig59259	NOBLE
Chr01K	3.179	Chr01K	402185	origMarker0061891_9_3.179_newID0000018_contig59259	NOBLE
Chr01K	3.829	Chr01K	402336	origMarker0061942_9_3.829_newID0000008_contig59259	NOBLE
Chr01K	5.174	Chr01K	402442	origMarker0061991_9_5.174_newID0000037_contig59259	NOBLE
Chr01K	3.829	Chr01K	403946	origMarker0061899_9_3.829_newID0000015_contig372059	NOBLE
Chr01K	2.53	Chr01K	404482	origMarker0061889_9_2.530_newID0000080_contig372059	NOBLE
Chr01K	3.829	Chr01K	405296	origMarker0061914_9_3.829_newID0000063_contig66850	NOBLE
Chr01K	2.53	Chr01K	405348	origMarker0061889_9_2.530_newID0000078_contig66850	NOBLE
Chr01K	3.829	Chr01K	409544	origMarker0061899_9_3.829_newID0000005_contig66850	NOBLE
Chr01K	3.829	Chr01K	409869	origMarker0061914_9_3.829_newID0000111_contig399425	NOBLE
Chr01K	5.174	Chr01K	410005	origMarker0062002_9_5.174_newID0000013_contig399425	NOBLE
Chr01K	3.829	Chr01K	410256	origMarker0061914_9_3.829_newID0000142_contig399425	NOBLE
Chr01K	5.174	Chr01K	410290	origMarker0062002_9_5.174_newID0000005_contig399425	NOBLE
Chr01K	5.91	Chr01K	411732	origMarker0062025_9_5.910_newID0000005_contig114367	NOBLE
Chr01K	2.53	Chr01K	412917	origMarker0061889_9_2.530_newID0000094_contig114367	NOBLE
Chr01K	3.829	Chr01K	413204	origMarker0061899_9_3.829_newID0000008_contig114367	NOBLE
Chr01K	3.829	Chr01K	414512	origMarker0061938_9_3.829_newID0000011_contig114367_contig271671_althap	NOBLE
Chr01K	3.829	Chr01K	415464	origMarker0061926_9_3.829_newID0000009_contig271671	NOBLE
Chr01K	3.829	Chr01K	415515	origMarker0061938_9_3.829_newID0000098_contig271671	NOBLE
Chr01K	3.829	Chr01K	415589	origMarker0061938_9_3.829_newID0000079_contig271671	NOBLE
Chr01K	3.829	Chr01K	415886	origMarker0061914_9_3.829_newID0000153_contig368204	NOBLE
Chr01K	1.88	Chr01K	415938	origMarker0061868_9_1.880_newID0000003_contig368204	NOBLE
Chr01K	5.174	Chr01K	419938	origMarker0061991_9_5.174_newID0000011_contig142157	NOBLE
Chr01K	2.53	Chr01K	420067	origMarker0061889_9_2.530_newID0000072_contig142157	NOBLE
Chr01K	3.829	Chr01K	420950	origMarker0061938_9_3.829_newID0000060_contig227711	NOBLE
Chr01K	3.829	Chr01K	422255	origMarker0061938_9_3.829_newID0000076_contig351413_contig227711_althap	NOBLE
Chr01K	1.88	Chr01K	426154	origMarker0061873_9_1.880_newID0000008_contig86291	NOBLE
Chr01K	3.829	Chr01K	426214	origMarker0061914_9_3.829_newID0000170_contig86291	NOBLE
Chr01K	3.829	Chr01K	430936	origMarker0061938_9_3.829_newID0000042_contig102419	NOBLE
Chr01K	3.829	Chr01K	432731	origMarker0061938_9_3.829_newID0000076_contig351413_contig227711_althap	NOBLE
Chr01K	1.88	Chr01K	433684	origMarker0061875_9_1.880_newID0000021_contig162171	NOBLE
Chr01K	5.91	Chr01K	435873	origMarker0062025_9_5.910_newID0000018_contig338146_contig21650_althap	NOBLE
Chr01K	5.174	Chr01K	435907	origMarker0061991_9_5.174_newID0000006_contig338146_contig21650_althap	NOBLE
Chr01K	2.53	Chr01K	436252	origMarker0061889_9_2.530_newID0000049_contig338146_contig21650_althap	NOBLE
Chr01K	2.53	Chr01K	436254	origMarker0061889_9_2.530_newID0000060_contig338146_contig21650_althap	NOBLE
Chr01K	5.91	Chr01K	437974	origMarker0062025_9_5.910_newID0000033_contig21650	NOBLE
Chr01K	3.829	Chr01K	438919	origMarker0061938_9_3.829_newID0000131_contig21650	NOBLE
Chr01K	2.53	Chr01K	439665	origMarker0061889_9_2.530_newID0000070_contig21650	NOBLE
Chr01K	2.53	Chr01K	441328	origMarker0061889_9_2.530_newID0000055_contig21650	NOBLE
Chr01K	3.829	Chr01K	441653	origMarker0061914_9_3.829_newID0000097_contig21650	NOBLE
Chr01K	3.829	Chr01K	444951	origMarker0061914_9_3.829_newID0000184_contig20967	NOBLE
Chr01K	3.829	Chr01K	451807	origMarker0061914_9_3.829_newID0000110_contig20967	NOBLE
Chr01K	2.53	Chr01K	460520	origMarker0061889_9_2.530_newID0000026_contig118110	NOBLE
Chr01K	3.829	Chr01K	469520	origMarker0061914_9_3.829_newID0000165_contig75021_contig136903_althap	NOBLE
Chr01K	5.174	Chr01K	474711	origMarker0062002_9_5.174_newID0000006_contig155833_contig58976_althap	NOBLE
Chr01K	3.829	Chr01K	483054	origMarker0061914_9_3.829_newID0000129_contig165577_contig189689_althap	NOBLE
Chr01K	3.829	Chr01K	484870	origMarker0061914_9_3.829_newID0000193_contig179603_contig316618_althap	NOBLE
Chr01K	3.829	Chr01K	484887	origMarker0061914_9_3.829_newID0000045_contig179603_contig316618_althap	NOBLE
Chr01K	3.829	Chr01K	486803	origMarker0061938_9_3.829_newID0000115_contig195133	NOBLE
Chr01K	5.174	Chr01K	487592	origMarker0061991_9_5.174_newID0000013_contig195133	NOBLE
Chr01K	3.829	Chr01K	487911	origMarker0061938_9_3.829_newID0000058_contig195133	NOBLE
Chr01K	3.829	Chr01K	488610	origMarker0061914_9_3.829_newID0000041_contig195133_contig114438_althap	NOBLE
Chr01K	1.88	Chr01K	488658	origMarker0061875_9_1.880_newID0000029_contig150584	NOBLE
Chr01K	3.829	Chr01K	488709	origMarker0061946_9_3.829_newID0000002_contig150584	NOBLE
Chr01K	3.829	Chr01K	490055	origMarker0061938_9_3.829_newID0000110_contig150584	NOBLE
Chr01K	5.174	Chr01K	490098	origMarker0062002_9_5.174_newID0000003_contig150584	NOBLE
Chr01K	3.829	Chr01K	491257	origMarker0061926_9_3.829_newID0000006_contig53567	NOBLE
Chr01K	5.91	Chr01K	491276	origMarker0062025_9_5.910_newID0000035_contig53567	NOBLE
Chr01K	5.91	Chr01K	491526	origMarker0062025_9_5.910_newID0000007_contig53567	NOBLE
Chr01K	1.88	Chr01K	491578	origMarker0061875_9_1.880_newID0000043_contig53567	NOBLE
Chr01K	3.829	Chr01K	491584	origMarker0061938_9_3.829_newID0000152_contig53567	NOBLE
Chr01K	3.829	Chr01K	491636	origMarker0061914_9_3.829_newID0000033_contig53567	NOBLE
Chr01K	1.88	Chr01K	491830	origMarker0061875_9_1.880_newID0000018_contig53567	NOBLE
Chr01K	3.179	Chr01K	492374	origMarker0061891_9_3.179_newID0000009_contig53567	NOBLE
Chr01K	3.829	Chr01K	492636	origMarker0061914_9_3.829_newID0000120_contig53567	NOBLE
Chr01K	3.829	Chr01K	492688	origMarker0061938_9_3.829_newID0000109_contig53567	NOBLE
Chr01K	3.829	Chr01K	492881	origMarker0061938_9_3.829_newID0000121_contig53567	NOBLE
Chr01K	3.829	Chr01K	493819	origMarker0061926_9_3.829_newID0000001_contig53567	NOBLE
Chr01K	3.829	Chr01K	494916	origMarker0061914_9_3.829_newID0000089_contig53567	NOBLE
Chr01K	2.53	Chr01K	496138	origMarker0061889_9_2.530_newID0000083_contig80650_contig53567_althap	NOBLE
Chr01K	3.829	Chr01K	496892	origMarker0061938_9_3.829_newID0000158_contig80650	NOBLE
Chr01K	3.829	Chr01K	496903	origMarker0061938_9_3.829_newID0000020_contig80650	NOBLE
Chr01K	2.53	Chr01K	497319	origMarker0061889_9_2.530_newID0000069_contig80650	NOBLE
Chr01K	3.829	Chr01K	497659	origMarker0061938_9_3.829_newID0000163_contig80650	NOBLE
Chr01K	3.829	Chr01K	497759	origMarker0061938_9_3.829_newID0000055_contig80650	NOBLE
Chr01K	3.829	Chr01K	498268	origMarker0061914_9_3.829_newID0000073_contig80650	NOBLE
Chr01K	2.53	Chr01K	498320	origMarker0061889_9_2.530_newID0000107_contig80650	NOBLE
Chr01K	5.91	Chr01K	499187	origMarker0062025_9_5.910_newID0000003_contig80650	NOBLE
Chr01K	3.829	Chr01K	501340	origMarker0061914_9_3.829_newID0000067_contig205944	NOBLE
Chr01K	3.829	Chr01K	501678	origMarker0061938_9_3.829_newID0000164_contig205944	NOBLE
Chr01K	3.829	Chr01K	501730	origMarker0061914_9_3.829_newID0000074_contig205944	NOBLE
Chr01K	3.829	Chr01K	501761	origMarker0061914_9_3.829_newID0000082_contig205944	NOBLE
Chr01K	3.829	Chr01K	501813	origMarker0061938_9_3.829_newID0000074_contig205944	NOBLE
Chr01K	3.829	Chr01K	503972	origMarker0061914_9_3.829_newID0000012_contig334770_contig107035_althap	NOBLE
Chr01K	3.829	Chr01K	504921	origMarker0061938_9_3.829_newID0000135_contig107035	NOBLE
Chr01K	3.829	Chr01K	505461	origMarker0061914_9_3.829_newID0000070_contig107035	NOBLE
Chr01K	5.174	Chr01K	505589	origMarker0061991_9_5.174_newID0000050_contig107035	NOBLE
Chr01K	3.829	Chr01K	506430	origMarker0061938_9_3.829_newID0000168_contig107035	NOBLE
Chr01K	2.53	Chr01K	508828	origMarker0061889_9_2.530_newID0000050_contig196129	NOBLE
Chr01K	3.829	Chr01K	508964	origMarker0061914_9_3.829_newID0000023_contig196129_contig130834_althap	NOBLE
Chr01K	5.174	Chr01K	509144	origMarker0061991_9_5.174_newID0000030_contig130834	NOBLE
Chr01K	3.829	Chr01K	509312	origMarker0061938_9_3.829_newID0000133_contig130834	NOBLE
Chr01K	3.829	Chr01K	509364	origMarker0061938_9_3.829_newID0000144_contig130834	NOBLE
Chr01K	3.829	Chr01K	509436	origMarker0061914_9_3.829_newID0000084_contig130834	NOBLE
Chr01K	5.174	Chr01K	509553	origMarker0061991_9_5.174_newID0000038_contig350265_contig130834_althap	NOBLE
Chr01K	7.466	Chr01K	510623	origMarker0062030_9_7.466_newID0000051_contig350265_contig130834_althap	NOBLE
Chr01K	7.466	Chr01K	511788	origMarker0062030_9_7.466_newID0000023_contig181802_contig130834_althap	NOBLE
Chr01K	7.466	Chr01K	512117	origMarker0062030_9_7.466_newID0000020_contig181802_contig105900_althap	NOBLE
Chr01K	7.466	Chr01K	512768	origMarker0062030_9_7.466_newID0000043_contig181802_contig105900_althap	NOBLE
Chr01K	3.829	Chr01K	513443	origMarker0061914_9_3.829_newID0000191_contig105900	NOBLE
Chr01K	1.88	Chr01K	515163	origMarker0061875_9_1.880_newID0000040_contig103495	NOBLE
Chr01K	3.829	Chr01K	515498	origMarker0061938_9_3.829_newID0000038_contig103495	NOBLE
Chr01K	2.53	Chr01K	515614	origMarker0061889_9_2.530_newID0000003_contig103495	NOBLE
Chr01K	3.829	Chr01K	516232	origMarker0061938_9_3.829_newID0000045_contig103495	NOBLE
Chr01K	3.829	Chr01K	519526	origMarker0061938_9_3.829_newID0000077_contig148983	NOBLE
Chr01K	3.829	Chr01K	520326	origMarker0061914_9_3.829_newID0000145_contig148983	NOBLE
Chr01K	3.829	Chr01K	520536	origMarker0061942_9_3.829_newID0000004_contig148983	NOBLE
Chr01K	3.829	Chr01K	521593	origMarker0061914_9_3.829_newID0000087_contig335153	NOBLE
Chr01K	3.829	Chr01K	521669	origMarker0061914_9_3.829_newID0000029_contig335153	NOBLE
Chr01K	5.174	Chr01K	521723	origMarker0061991_9_5.174_newID0000015_contig335153	NOBLE
Chr01K	1.88	Chr01K	521772	origMarker0061868_9_1.880_newID0000005_contig335153	NOBLE
Chr01K	5.174	Chr01K	523436	origMarker0061991_9_5.174_newID0000022_contig61901	NOBLE
Chr01K	3.829	Chr01K	523833	origMarker0061914_9_3.829_newID0000078_contig61901	NOBLE
Chr01K	3.829	Chr01K	524567	origMarker0061938_9_3.829_newID0000043_contig61901	NOBLE
Chr01K	3.829	Chr01K	524919	origMarker0061938_9_3.829_newID0000024_contig61901	NOBLE
Chr01K	3.829	Chr01K	525106	origMarker0061938_9_3.829_newID0000119_contig61901	NOBLE
Chr01K	7.466	Chr01K	526362	origMarker0062030_9_7.466_newID0000002_contig61901	NOBLE
Chr01K	5.174	Chr01K	528378	origMarker0061991_9_5.174_newID0000010_contig245201_contig61901_althap	NOBLE
Chr01K	2.53	Chr01K	528887	origMarker0061889_9_2.530_newID0000034_contig245201_contig61901_althap	NOBLE
Chr01K	3.829	Chr01K	529982	origMarker0061942_9_3.829_newID0000012_contig362502_contig245201_althap	NOBLE
Chr01K	3.829	Chr01K	530257	origMarker0061914_9_3.829_newID0000004_contig362502	NOBLE
Chr01K	3.829	Chr01K	533127	origMarker0061914_9_3.829_newID0000057_contig02023	NOBLE
Chr01K	3.829	Chr01K	534159	origMarker0061938_9_3.829_newID0000040_contig02023	NOBLE
Chr01K	3.829	Chr01K	534886	origMarker0061914_9_3.829_newID0000020_contig02023	NOBLE
Chr01K	3.829	Chr01K	536547	origMarker0061914_9_3.829_newID0000055_contig02023	NOBLE
Chr01K	3.829	Chr01K	537106	origMarker0061938_9_3.829_newID0000097_contig02023	NOBLE
Chr01K	3.829	Chr01K	543357	origMarker0061914_9_3.829_newID0000172_contig02023	NOBLE
Chr01K	3.829	Chr01K	544563	origMarker0061914_9_3.829_newID0000107_contig02023	NOBLE
Chr01K	3.829	Chr01K	546931	origMarker0061914_9_3.829_newID0000014_contig02023	NOBLE
Chr01K	3.829	Chr01K	546974	origMarker0061938_9_3.829_newID0000032_contig02023	NOBLE
Chr01K	3.829	Chr01K	547294	origMarker0061914_9_3.829_newID0000048_contig02023	NOBLE
Chr01K	1.88	Chr01K	547549	origMarker0061873_9_1.880_newID0000006_contig02023	NOBLE
Chr01K	2.53	Chr01K	549468	origMarker0061889_9_2.530_newID0000043_contig02023	NOBLE
Chr01K	3.829	Chr01K	549716	origMarker0061938_9_3.829_newID0000112_contig02023	NOBLE
Chr01K	2.53	Chr01K	549781	origMarker0061889_9_2.530_newID0000063_contig02023	NOBLE
Chr01K	2.53	Chr01K	549878	origMarker0061889_9_2.530_newID0000041_contig02023	NOBLE
Chr01K	3.829	Chr01K	550294	origMarker0061938_9_3.829_newID0000030_contig02023	NOBLE
Chr01K	3.829	Chr01K	550497	origMarker0061914_9_3.829_newID0000031_contig02023	NOBLE
Chr01K	3.829	Chr01K	552055	origMarker0061938_9_3.829_newID0000118_contig02023	NOBLE
Chr01K	3.829	Chr01K	552209	origMarker0061914_9_3.829_newID0000071_contig02023	NOBLE
Chr01K	5.174	Chr01K	554089	origMarker0061991_9_5.174_newID0000036_contig02023	NOBLE
Chr01K	3.829	Chr01K	554586	origMarker0061938_9_3.829_newID0000049_contig18158_contig399162_althap	NOBLE
Chr01K	3.829	Chr01K	555147	origMarker0061914_9_3.829_newID0000088_contig18158	NOBLE
Chr01K	3.829	Chr01K	555199	origMarker0061938_9_3.829_newID0000169_contig18158	NOBLE
Chr01K	3.829	Chr01K	556237	origMarker0061914_9_3.829_newID0000121_contig18158	NOBLE
Chr01K	1.88	Chr01K	556617	origMarker0061873_9_1.880_newID0000004_contig18158	NOBLE
Chr01K	5.174	Chr01K	558355	origMarker0061991_9_5.174_newID0000039_contig18158	NOBLE
Chr01K	2.53	Chr01K	558786	origMarker0061889_9_2.530_newID0000101_contig18158	NOBLE
Chr01K	3.829	Chr01K	558855	origMarker0061914_9_3.829_newID0000064_contig18158	NOBLE
Chr01K	5.91	Chr01K	560581	origMarker0062025_9_5.910_newID0000011_contig18158	NOBLE
Chr01K	3.829	Chr01K	562439	origMarker0061914_9_3.829_newID0000058_contig18158	NOBLE
Chr01K	3.829	Chr01K	562870	origMarker0061938_9_3.829_newID0000061_contig18158	NOBLE
Chr01K	3.829	Chr01K	563276	origMarker0061914_9_3.829_newID0000044_contig18158	NOBLE
Chr01K	3.829	Chr01K	563463	origMarker0061938_9_3.829_newID0000010_contig18158	NOBLE
Chr01K	3.829	Chr01K	563683	origMarker0061914_9_3.829_newID0000009_contig18158	NOBLE
Chr01K	7.466	Chr01K	563867	origMarker0062030_9_7.466_newID0000017_contig18158	NOBLE
Chr01K	2.53	Chr01K	569027	origMarker0061889_9_2.530_newID0000093_contig21310	NOBLE
Chr01K	5.174	Chr01K	569321	origMarker0061991_9_5.174_newID0000001_contig21310	NOBLE
Chr01K	7.466	Chr01K	570071	origMarker0062030_9_7.466_newID0000042_contig21310	NOBLE
Chr01K	2.53	Chr01K	570315	origMarker0061889_9_2.530_newID0000087_contig21310	NOBLE
Chr01K	3.829	Chr01K	570367	origMarker0061899_9_3.829_newID0000009_contig21310	NOBLE
Chr01K	3.829	Chr01K	570763	origMarker0061973_9_3.829_newID0000003_contig21310	NOBLE
Chr01K	3.829	Chr01K	570820	origMarker0061938_9_3.829_newID0000028_contig21310	NOBLE
Chr01K	5.174	Chr01K	579013	origMarker0061991_9_5.174_newID0000026_contig163621_contig313796_althap	NOBLE
Chr01K	2.53	Chr01K	582177	origMarker0061889_9_2.530_newID0000038_contig141478_contig281008_althap	NOBLE
Chr01K	3.829	Chr01K	582224	origMarker0061946_9_3.829_newID0000006_contig141478_contig281008_althap	NOBLE
Chr01K	2.53	Chr01K	582902	origMarker0061889_9_2.530_newID0000108_contig141478_contig295750_althap	NOBLE
Chr01K	3.829	Chr01K	582918	origMarker0061914_9_3.829_newID0000013_contig141478_contig295750_althap	NOBLE
Chr01K	3.829	Chr01K	584182	origMarker0061914_9_3.829_newID0000086_contig79055	NOBLE
Chr01K	7.466	Chr01K	584234	origMarker0062030_9_7.466_newID0000022_contig79055	NOBLE
Chr01K	3.829	Chr01K	584523	origMarker0061914_9_3.829_newID0000171_contig79055	NOBLE
Chr01K	3.829	Chr01K	584769	origMarker0061914_9_3.829_newID0000025_contig79055	NOBLE
Chr01K	5.174	Chr01K	587907	origMarker0061991_9_5.174_newID0000004_contig90557	NOBLE
Chr01K	3.829	Chr01K	588172	origMarker0061914_9_3.829_newID0000054_contig90557	NOBLE
Chr01K	7.466	Chr01K	589967	origMarker0062030_9_7.466_newID0000016_contig90557_contig86574_althap	NOBLE
Chr01K	3.829	Chr01K	590040	origMarker0061914_9_3.829_newID0000116_contig90557_contig86574_althap	NOBLE
Chr01K	3.829	Chr01K	590129	origMarker0061938_9_3.829_newID0000092_contig90557_contig86574_althap	NOBLE
Chr01K	2.53	Chr01K	601148	origMarker0061889_9_2.530_newID0000076_contig116653_contig86574_althap	NOBLE
Chr01K	7.466	Chr01K	601154	origMarker0062030_9_7.466_newID0000049_contig116653_contig86574_althap	NOBLE
Chr01K	5.174	Chr01K	601261	origMarker0061991_9_5.174_newID0000027_contig116653	NOBLE
Chr01K	3.829	Chr01K	601692	origMarker0061938_9_3.829_newID0000014_contig116653_contig101866_althap	NOBLE
Chr01K	3.829	Chr01K	601705	origMarker0061938_9_3.829_newID0000069_contig116653_contig101866_althap	NOBLE
Chr01K	2.53	Chr01K	603411	origMarker0061889_9_2.530_newID0000062_contig135674_contig101866_althap	NOBLE
Chr01K	3.829	Chr01K	607064	origMarker0061914_9_3.829_newID0000060_contig49080_contig97171_althap	NOBLE
Chr01K	3.829	Chr01K	607559	origMarker0061938_9_3.829_newID0000141_contig49080_contig97171_althap	NOBLE
Chr01K	3.829	Chr01K	610538	origMarker0061914_9_3.829_newID0000138_contig21751	NOBLE
Chr01K	2.53	Chr01K	611485	origMarker0061889_9_2.530_newID0000059_contig21751	NOBLE
Chr01K	3.829	Chr01K	612634	origMarker0061942_9_3.829_newID0000017_contig21751	NOBLE
Chr01K	3.829	Chr01K	613099	origMarker0061938_9_3.829_newID0000037_contig21751	NOBLE
Chr01K	3.829	Chr01K	613325	origMarker0061938_9_3.829_newID0000099_contig21751	NOBLE
Chr01K	7.466	Chr01K	613694	origMarker0062030_9_7.466_newID0000047_contig21751	NOBLE
Chr01K	7.466	Chr01K	613719	origMarker0062030_9_7.466_newID0000015_contig21751	NOBLE
Chr01K	3.829	Chr01K	619496	origMarker0061914_9_3.829_newID0000011_contig15448	NOBLE
Chr01K	3.829	Chr01K	620595	origMarker0061914_9_3.829_newID0000061_contig15448	NOBLE
Chr01K	3.829	Chr01K	623554	origMarker0061914_9_3.829_newID0000180_contig15448	NOBLE
Chr01K	3.829	Chr01K	623614	origMarker0061938_9_3.829_newID0000127_contig15448	NOBLE
Chr01K	3.829	Chr01K	623782	origMarker0061914_9_3.829_newID0000090_contig15448	NOBLE
Chr01K	3.829	Chr01K	623956	origMarker0061938_9_3.829_newID0000001_contig15448	NOBLE
Chr01K	3.829	Chr01K	624531	origMarker0061938_9_3.829_newID0000041_contig15448	NOBLE
Chr01K	5.91	Chr01K	624900	origMarker0062025_9_5.910_newID0000008_contig15448	NOBLE
Chr01K	3.179	Chr01K	625009	origMarker0061891_9_3.179_newID0000002_contig15448	NOBLE
Chr01K	3.829	Chr01K	625293	origMarker0061914_9_3.829_newID0000099_contig15448	NOBLE
Chr01K	3.829	Chr01K	629653	origMarker0061914_9_3.829_newID0000177_contig19114	NOBLE
Chr01K	3.829	Chr01K	630792	origMarker0061942_9_3.829_newID0000021_contig19114	NOBLE
Chr01K	3.829	Chr01K	631423	origMarker0061914_9_3.829_newID0000197_contig19114	NOBLE
Chr01K	3.829	Chr01K	631660	origMarker0061914_9_3.829_newID0000018_contig19114	NOBLE
Chr01K	3.829	Chr01K	631675	origMarker0061914_9_3.829_newID0000115_contig19114	NOBLE
Chr01K	5.174	Chr01K	632861	origMarker0061991_9_5.174_newID0000025_contig19114	NOBLE
Chr01K	3.829	Chr01K	633130	origMarker0061914_9_3.829_newID0000075_contig19114	NOBLE
Chr01K	3.829	Chr01K	635623	origMarker0061914_9_3.829_newID0000196_contig19114	NOBLE
Chr01K	3.829	Chr01K	635660	origMarker0061914_9_3.829_newID0000173_contig19114	NOBLE
Chr01K	3.829	Chr01K	637487	origMarker0061938_9_3.829_newID0000130_contig19114	NOBLE
Chr01K	5.174	Chr01K	640010	origMarker0062002_9_5.174_newID0000007_contig165394_contig225098_althap	NOBLE
Chr01K	3.829	Chr01K	640283	origMarker0061914_9_3.829_newID0000072_contig165394_contig225098_althap	NOBLE
Chr01K	3.829	Chr01K	640642	origMarker0061914_9_3.829_newID0000066_contig165394_contig225098_althap	NOBLE
Chr01K	3.829	Chr01K	640949	origMarker0061938_9_3.829_newID0000107_contig165394_contig225098_althap	NOBLE
Chr01K	1.88	Chr01K	644543	origMarker0061875_9_1.880_newID0000011_contig168264	NOBLE
Chr01K	3.829	Chr01K	645005	origMarker0061938_9_3.829_newID0000134_contig168264	NOBLE
Chr01K	3.829	Chr01K	645319	origMarker0061973_9_3.829_newID0000004_contig361086_contig168264_althap	NOBLE
Chr01K	3.829	Chr01K	645942	origMarker0061914_9_3.829_newID0000182_contig361086_contig311634_althap	NOBLE
Chr01K	3.829	Chr01K	647317	origMarker0061938_9_3.829_newID0000088_contig112294	NOBLE
Chr01K	2.53	Chr01K	647606	origMarker0061889_9_2.530_newID0000058_contig112294	NOBLE
Chr01K	3.829	Chr01K	650049	origMarker0061942_9_3.829_newID0000011_contig170350_contig114230_althap	NOBLE
Chr01K	1.88	Chr01K	650745	origMarker0061875_9_1.880_newID0000037_contig114230_contig170350_althap	NOBLE
Chr01K	3.829	Chr01K	652854	origMarker0061938_9_3.829_newID0000062_contig16544	NOBLE
Chr01K	2.53	Chr01K	656667	origMarker0061889_9_2.530_newID0000088_contig16544	NOBLE
Chr01K	2.53	Chr01K	656820	origMarker0061889_9_2.530_newID0000073_contig16544	NOBLE
Chr01K	3.829	Chr01K	660474	origMarker0061938_9_3.829_newID0000017_contig16544_contig410714_althap	NOBLE
Chr01K	3.829	Chr01K	662873	origMarker0061914_9_3.829_newID0000148_contig06958	NOBLE
Chr01K	2.53	Chr01K	663141	origMarker0061889_9_2.530_newID0000075_contig06958	NOBLE
Chr01K	3.829	Chr01K	664500	origMarker0061914_9_3.829_newID0000019_contig06958	NOBLE
Chr01K	2.53	Chr01K	671478	origMarker0061889_9_2.530_newID0000106_contig06958	NOBLE
Chr01K	3.829	Chr01K	689905	origMarker0061938_9_3.829_newID0000104_contig41552	NOBLE
Chr01K	3.829	Chr01K	690909	origMarker0061946_9_3.829_newID0000008_contig291881_contig66061_althap	NOBLE
Chr01K	3.829	Chr01K	691088	origMarker0061938_9_3.829_newID0000096_contig291881_contig66061_althap	NOBLE
Chr01K	3.829	Chr01K	691618	origMarker0061914_9_3.829_newID0000039_contig291881_contig66061_althap	NOBLE
Chr01K	3.829	Chr01K	692083	origMarker0061938_9_3.829_newID0000065_contig66061	NOBLE
Chr01K	3.829	Chr01K	692135	origMarker0061914_9_3.829_newID0000114_contig66061	NOBLE
Chr01K	3.829	Chr01K	692638	origMarker0061914_9_3.829_newID0000125_contig66061	NOBLE
Chr01K	3.829	Chr01K	693774	origMarker0061914_9_3.829_newID0000192_contig66061	NOBLE
Chr01K	1.88	Chr01K	695150	origMarker0061875_9_1.880_newID0000006_contig319801_contig304842_althap	NOBLE
Chr01K	1.88	Chr01K	695159	origMarker0061875_9_1.880_newID0000001_contig319801_contig304842_althap	NOBLE
Chr01K	2.53	Chr01K	697372	origMarker0061889_9_2.530_newID0000079_contig118818	NOBLE
Chr01K	3.829	Chr01K	699511	origMarker0061938_9_3.829_newID0000035_contig118818	NOBLE
Chr01K	3.829	Chr01K	700078	origMarker0061938_9_3.829_newID0000072_contig182875	NOBLE
Chr01K	1.88	Chr01K	700299	origMarker0061875_9_1.880_newID0000045_contig182875	NOBLE
Chr01K	5.91	Chr01K	713212	origMarker0062025_9_5.910_newID0000031_contig144178_contig122637_althap	NOBLE
Chr01K	5.91	Chr01K	714974	origMarker0062025_9_5.910_newID0000019_contig144178_contig92870_althap	NOBLE
Chr01K	1.88	Chr01K	715489	origMarker0061875_9_1.880_newID0000002_contig92870_contig375397_althap	NOBLE
Chr01K	3.829	Chr01K	719061	origMarker0061979_9_3.829_newID0000003_contig244067_contig308746_althap	NOBLE
Chr01K	3.829	Chr01K	721228	origMarker0061938_9_3.829_newID0000018_contig58080	NOBLE
Chr01K	5.91	Chr01K	721974	origMarker0062025_9_5.910_newID0000022_contig58080	NOBLE
Chr01K	5.174	Chr01K	722149	origMarker0062002_9_5.174_newID0000004_contig58080	NOBLE
Chr01K	3.829	Chr01K	724620	origMarker0061914_9_3.829_newID0000141_contig58080	NOBLE
Chr01K	3.829	Chr01K	728777	origMarker0061938_9_3.829_newID0000114_contig341449_contig346701_althap	NOBLE
Chr01K	3.829	Chr01K	728989	origMarker0061938_9_3.829_newID0000153_contig346701_contig341449_althap	NOBLE
Chr01K	1.88	Chr01K	730334	origMarker0061875_9_1.880_newID0000030_contig389598_contig62981_althap	NOBLE
Chr01K	5.174	Chr01K	735962	origMarker0062002_9_5.174_newID0000016_contig120383	NOBLE
Chr01K	2.53	Chr01K	736192	origMarker0061889_9_2.530_newID0000057_contig120383	NOBLE
Chr01K	3.829	Chr01K	736235	origMarker0061938_9_3.829_newID0000156_contig120383	NOBLE
Chr01K	1.88	Chr01K	738736	origMarker0061875_9_1.880_newID0000017_contig79184	NOBLE
Chr01K	1.88	Chr01K	738963	origMarker0061875_9_1.880_newID0000036_contig79184	NOBLE
Chr01K	3.829	Chr01K	739483	origMarker0061938_9_3.829_newID0000015_contig79184	NOBLE
Chr01K	3.829	Chr01K	739611	origMarker0061914_9_3.829_newID0000106_contig79184	NOBLE
Chr01K	3.829	Chr01K	741206	origMarker0061942_9_3.829_newID0000020_contig79184	NOBLE
Chr01K	5.91	Chr01K	741314	origMarker0062025_9_5.910_newID0000027_contig79184	NOBLE
Chr01K	5.91	Chr01K	741373	origMarker0062025_9_5.910_newID0000004_contig79184	NOBLE
Chr01K	2.53	Chr01K	742584	origMarker0061889_9_2.530_newID0000099_contig36943	NOBLE
Chr01K	7.466	Chr01K	742778	origMarker0062030_9_7.466_newID0000019_contig36943	NOBLE
Chr01K	3.829	Chr01K	743683	origMarker0061938_9_3.829_newID0000031_contig36943	NOBLE
Chr01K	5.174	Chr01K	774480	origMarker0061991_9_5.174_newID0000044_contig76555	NOBLE
Chr01K	3.829	Chr01K	776077	origMarker0061938_9_3.829_newID0000089_contig76555	NOBLE
Chr01K	3.829	Chr01K	777486	origMarker0061926_9_3.829_newID0000007_contig43556	NOBLE
Chr01K	2.53	Chr01K	780683	origMarker0061889_9_2.530_newID0000067_contig43556	NOBLE
Chr01K	3.829	Chr01K	781742	origMarker0061914_9_3.829_newID0000176_contig43556	NOBLE
Chr01K	1.88	Chr01K	781941	origMarker0061875_9_1.880_newID0000009_contig43556	NOBLE
Chr01K	3.829	Chr01K	782061	origMarker0061922_9_3.829_newID0000002_contig43556	NOBLE
Chr01K	3.829	Chr01K	783408	origMarker0061938_9_3.829_newID0000005_contig297749	NOBLE
Chr01K	3.829	Chr01K	783460	origMarker0061914_9_3.829_newID0000200_contig297749	NOBLE
Chr01K	3.829	Chr01K	783907	origMarker0061938_9_3.829_newID0000126_contig297749	NOBLE
Chr01K	2.53	Chr01K	785210	origMarker0061889_9_2.530_newID0000061_contig135455	NOBLE
Chr01K	3.829	Chr01K	785655	origMarker0061979_9_3.829_newID0000004_contig135455	NOBLE
Chr01K	1.88	Chr01K	785791	origMarker0061875_9_1.880_newID0000031_contig135455	NOBLE
Chr01K	1.88	Chr01K	785820	origMarker0061875_9_1.880_newID0000015_contig135455	NOBLE
Chr01K	2.53	Chr01K	786654	origMarker0061889_9_2.530_newID0000097_contig135455_contig21123_althap	NOBLE
Chr01K	3.829	Chr01K	787528	origMarker0061914_9_3.829_newID0000169_contig21123	NOBLE
Chr01K	3.829	Chr01K	790808	origMarker0061938_9_3.829_newID0000146_contig21123	NOBLE
Chr01K	2.53	Chr01K	791993	origMarker0061889_9_2.530_newID0000029_contig21123	NOBLE
Chr01K	3.829	Chr01K	792071	origMarker0061938_9_3.829_newID0000080_contig21123	NOBLE
Chr01K	5.174	Chr01K	796317	origMarker0061991_9_5.174_newID0000033_contig206672	NOBLE
Chr01K	2.53	Chr01K	797445	origMarker0061889_9_2.530_newID0000037_contig214899_contig206672_althap	NOBLE
Chr01K	3.829	Chr01K	799061	origMarker0061979_9_3.829_newID0000005_contig156368_contig214899_althap	NOBLE
Chr01K	3.829	Chr01K	800248	origMarker0061914_9_3.829_newID0000146_contig156368	NOBLE
Chr01K	3.829	Chr01K	800974	origMarker0061979_9_3.829_newID0000007_contig156368	NOBLE
Chr01K	7.466	Chr01K	815312	origMarker0062030_9_7.466_newID0000045_contig305649_contig186684_althap	NOBLE
Chr01K	2.53	Chr01K	816241	origMarker0061889_9_2.530_newID0000031_contig168708_contig186684_althap	NOBLE
Chr01K	3.829	Chr01K	817513	origMarker0061922_9_3.829_newID0000005_contig339814_contig324415_althap	NOBLE
Chr01K	5.174	Chr01K	820975	origMarker0061991_9_5.174_newID0000028_contig13122	NOBLE
Chr01K	1.88	Chr01K	822721	origMarker0061875_9_1.880_newID0000022_contig13122	NOBLE
Chr01K	5.174	Chr01K	834694	origMarker0061991_9_5.174_newID0000047_contig55788_contig170827_althap	NOBLE
Chr01K	1.88	Chr01K	844068	origMarker0061875_9_1.880_newID0000014_contig93826_contig76180_althap	NOBLE
Chr01K	3.829	Chr01K	844543	origMarker0061938_9_3.829_newID0000155_contig93826_contig76180_althap	NOBLE
Chr01K	3.829	Chr01K	851992	origMarker0061914_9_3.829_newID0000040_contig209143	NOBLE
Chr01K	5.91	Chr01K	852319	origMarker0062025_9_5.910_newID0000023_contig209143_contig124309_althap	NOBLE
Chr01K	3.829	Chr01K	852371	origMarker0061946_9_3.829_newID0000001_contig124309	NOBLE
Chr01K	5.91	Chr01K	852822	origMarker0062025_9_5.910_newID0000037_contig124309	NOBLE
Chr01K	5.174	Chr01K	854386	origMarker0062002_9_5.174_newID0000001_contig124309	NOBLE
Chr01K	5.174	Chr01K	854502	origMarker0061991_9_5.174_newID0000049_contig197518_contig124309_althap	NOBLE
Chr01K	2.53	Chr01K	854582	origMarker0061889_9_2.530_newID0000010_contig197518_contig124309_althap	NOBLE
Chr01K	2.53	Chr01K	854717	origMarker0061889_9_2.530_newID0000007_contig197518_contig124309_althap	NOBLE
Chr01K	5.91	Chr01K	854963	origMarker0062025_9_5.910_newID0000034_contig197518	NOBLE
Chr01K	2.53	Chr01K	860798	origMarker0061889_9_2.530_newID0000039_contig247680_contig157648_althap	NOBLE
Chr01K	5.174	Chr01K	862373	origMarker0061991_9_5.174_newID0000016_contig298610	NOBLE
Chr01K	5.174	Chr01K	863348	origMarker0061991_9_5.174_newID0000042_contig294930	NOBLE
Chr01K	3.829	Chr01K	863434	origMarker0061938_9_3.829_newID0000148_contig294930	NOBLE
Chr01K	3.829	Chr01K	864053	origMarker0061914_9_3.829_newID0000037_contig294930	NOBLE
Chr01K	3.829	Chr01K	865001	origMarker0061938_9_3.829_newID0000023_contig71114_contig74442_althap	NOBLE
Chr01K	3.829	Chr01K	865053	origMarker0061914_9_3.829_newID0000188_contig71114_contig74442_althap	NOBLE
Chr01K	3.829	Chr01K	865059	origMarker0061914_9_3.829_newID0000006_contig71114_contig74442_althap	NOBLE
Chr01K	3.829	Chr01K	865111	origMarker0061938_9_3.829_newID0000167_contig71114_contig74442_althap	NOBLE
Chr01K	3.829	Chr01K	865857	origMarker0061914_9_3.829_newID0000017_contig71114_contig74442_althap	NOBLE
Chr01K	3.179	Chr01K	865885	origMarker0061891_9_3.179_newID0000001_contig71114_contig74442_althap	NOBLE
Chr01K	3.179	Chr01K	868664	origMarker0061891_9_3.179_newID0000016_contig283505	NOBLE
Chr01K	1.88	Chr01K	868672	origMarker0061875_9_1.880_newID0000038_contig283505	NOBLE
Chr01K	2.53	Chr01K	868738	origMarker0061889_9_2.530_newID0000009_contig283505	NOBLE
Chr01K	2.53	Chr01K	869020	origMarker0061889_9_2.530_newID0000004_contig72824_contig283505_althap	NOBLE
Chr01K	2.53	Chr01K	883471	origMarker0061889_9_2.530_newID0000082_contig180240	NOBLE
Chr01K	3.829	Chr01K	883479	origMarker0061942_9_3.829_newID0000016_contig180240	NOBLE
Chr01K	5.91	Chr01K	884816	origMarker0062025_9_5.910_newID0000006_contig168295	NOBLE
Chr01K	3.829	Chr01K	884898	origMarker0061914_9_3.829_newID0000166_contig168295	NOBLE
Chr01K	2.53	Chr01K	888712	origMarker0061889_9_2.530_newID0000017_contig103857_contig191986_althap	NOBLE
Chr01K	5.91	Chr01K	889761	origMarker0062025_9_5.910_newID0000013_contig191986_contig140213_althap	NOBLE
Chr01K	3.829	Chr01K	891053	origMarker0061938_9_3.829_newID0000084_contig40245	NOBLE
Chr01K	3.179	Chr01K	897458	origMarker0061891_9_3.179_newID0000007_contig109228_contig106162_althap	NOBLE
Chr01K	1.88	Chr01K	898087	origMarker0061868_9_1.880_newID0000007_contig109228_contig106162_althap	NOBLE
Chr01K	2.53	Chr01K	921984	origMarker0061889_9_2.530_newID0000082_contig180240	NOBLE
Chr01K	3.829	Chr01K	921992	origMarker0061942_9_3.829_newID0000016_contig180240	NOBLE
Chr01K	5.91	Chr01K	923329	origMarker0062025_9_5.910_newID0000006_contig168295	NOBLE
Chr01K	3.829	Chr01K	923411	origMarker0061914_9_3.829_newID0000166_contig168295	NOBLE
Chr01K	2.53	Chr01K	927226	origMarker0061889_9_2.530_newID0000017_contig103857_contig191986_althap	NOBLE
Chr01K	5.91	Chr01K	928275	origMarker0062025_9_5.910_newID0000013_contig191986_contig140213_althap	NOBLE
Chr01K	3.829	Chr01K	929567	origMarker0061938_9_3.829_newID0000084_contig40245	NOBLE
Chr01K	3.179	Chr01K	935980	origMarker0061891_9_3.179_newID0000007_contig109228_contig106162_althap	NOBLE
Chr01K	1.88	Chr01K	936608	origMarker0061868_9_1.880_newID0000007_contig109228_contig106162_althap	NOBLE
Chr01K	5.174	Chr01K	944665	origMarker0062002_9_5.174_newID0000008_contig225476	NOBLE
Chr01K	3.829	Chr01K	945616	origMarker0061914_9_3.829_newID0000065_contig91209	NOBLE
Chr01K	2.53	Chr01K	945779	origMarker0061889_9_2.530_newID0000016_contig91209	NOBLE
Chr01K	2.53	Chr01K	945879	origMarker0061889_9_2.530_newID0000051_contig91209	NOBLE
Chr01K	2.53	Chr01K	948479	origMarker0061889_9_2.530_newID0000077_contig91209	NOBLE
Chr01K	3.829	Chr01K	948714	origMarker0061938_9_3.829_newID0000056_contig91209	NOBLE
Chr01K	1.88	Chr01K	948829	origMarker0061875_9_1.880_newID0000042_contig103184_contig91209_althap	NOBLE
Chr01K	3.829	Chr01K	953344	origMarker0061914_9_3.829_newID0000001_contig381135_contig51272_althap	NOBLE
Chr01K	3.829	Chr01K	953358	origMarker0061914_9_3.829_newID0000174_contig381135_contig51272_althap	NOBLE
Chr01K	5.174	Chr01K	955382	origMarker0061991_9_5.174_newID0000046_contig51272	NOBLE
Chr01K	2.53	Chr01K	955434	origMarker0061889_9_2.530_newID0000046_contig51272	NOBLE
Chr01K	3.829	Chr01K	957782	origMarker0061914_9_3.829_newID0000122_contig51272	NOBLE
Chr01K	1.88	Chr01K	958252	origMarker0061875_9_1.880_newID0000005_contig09251_contig51272_althap	NOBLE
Chr01K	3.179	Chr01K	966307	origMarker0061891_9_3.179_newID0000012_contig09251	NOBLE
Chr01K	5.91	Chr01K	966465	origMarker0062025_9_5.910_newID0000025_contig09251	NOBLE
Chr01K	3.829	Chr01K	968137	origMarker0061942_9_3.829_newID0000018_contig09251	NOBLE
Chr01K	5.174	Chr01K	968172	origMarker0061991_9_5.174_newID0000009_contig09251	NOBLE
Chr01K	2.53	Chr01K	968729	origMarker0061889_9_2.530_newID0000028_contig09251	NOBLE
Chr01K	1.88	Chr01K	968768	origMarker0061869_9_1.880_newID0000001_contig09251	NOBLE
Chr01K	1.88	Chr01K	968849	origMarker0061873_9_1.880_newID0000001_contig09251	NOBLE
Chr01K	5.91	Chr01K	968973	origMarker0062025_9_5.910_newID0000028_contig09251	NOBLE
Chr01K	3.829	Chr01K	971875	origMarker0061914_9_3.829_newID0000050_contig09251	NOBLE
Chr01K	5.174	Chr01K	974398	origMarker0061991_9_5.174_newID0000040_contig09251	NOBLE
Chr01K	3.829	Chr01K	981100	origMarker0061979_9_3.829_newID0000008_contig122137	NOBLE
Chr01K	5.91	Chr01K	981151	origMarker0062025_9_5.910_newID0000010_contig122137	NOBLE
Chr01K	3.829	Chr01K	982077	origMarker0061914_9_3.829_newID0000052_contig122137	NOBLE
Chr01K	3.829	Chr01K	982129	origMarker0061914_9_3.829_newID0000181_contig292341_contig122137_althap	NOBLE
Chr01K	2.53	Chr01K	982253	origMarker0061889_9_2.530_newID0000018_contig122137_contig196040_althap	NOBLE
Chr01K	3.829	Chr01K	982489	origMarker0061914_9_3.829_newID0000059_contig292341	NOBLE
Chr01K	3.829	Chr01K	982608	origMarker0061926_9_3.829_newID0000002_contig292341	NOBLE
Chr01K	3.829	Chr01K	982692	origMarker0061938_9_3.829_newID0000157_contig292341	NOBLE
Chr01K	2.53	Chr01K	982803	origMarker0061889_9_2.530_newID0000065_contig292341	NOBLE
Chr01K	3.179	Chr01K	982813	origMarker0061891_9_3.179_newID0000011_contig292341	NOBLE
Chr01K	1.88	Chr01K	982865	origMarker0061875_9_1.880_newID0000039_contig292341	NOBLE
Chr01K	1.88	Chr01K	984233	origMarker0061873_9_1.880_newID0000003_contig196040	NOBLE
Chr01K	5.174	Chr01K	984366	origMarker0061991_9_5.174_newID0000045_contig196040	NOBLE
Chr01K	3.829	Chr01K	984630	origMarker0061938_9_3.829_newID0000162_contig196040	NOBLE
Chr01K	5.174	Chr01K	984669	origMarker0061991_9_5.174_newID0000018_contig196040	NOBLE
Chr01K	2.53	Chr01K	985172	origMarker0061889_9_2.530_newID0000018_contig122137_contig196040_althap	NOBLE
Chr01K	1.88	Chr01K	999746	origMarker0061875_9_1.880_newID0000023_contig15184	NOBLE
Chr01K	3.829	Chr01K	1001436	origMarker0061914_9_3.829_newID0000127_contig15184	NOBLE
Chr01K	3.829	Chr01K	1003509	origMarker0061938_9_3.829_newID0000123_contig15184	NOBLE
Chr01K	1.88	Chr01K	1003890	origMarker0061875_9_1.880_newID0000012_contig15184	NOBLE
Chr01K	5.174	Chr01K	1004357	origMarker0061991_9_5.174_newID0000003_contig15184	NOBLE
Chr01K	1.88	Chr01K	1005179	origMarker0061875_9_1.880_newID0000007_contig15184	NOBLE
Chr01K	2.53	Chr01K	1005228	origMarker0061889_9_2.530_newID0000071_contig15184	NOBLE
Chr01K	5.174	Chr01K	1006482	origMarker0062002_9_5.174_newID0000014_contig15184	NOBLE
Chr01K	1.88	Chr01K	1008718	origMarker0061875_9_1.880_newID0000008_contig15184	NOBLE
Chr01K	5.174	Chr01K	1012757	origMarker0062002_9_5.174_newID0000010_contig65951	NOBLE
Chr01K	3.829	Chr01K	1013210	origMarker0061914_9_3.829_newID0000028_contig65951	NOBLE
Chr01K	5.174	Chr01K	1014045	origMarker0061991_9_5.174_newID0000029_contig65951	NOBLE
Chr01K	5.174	Chr01K	1014131	origMarker0061991_9_5.174_newID0000020_contig65951	NOBLE
Chr01K	7.466	Chr01K	1014292	origMarker0062030_9_7.466_newID0000046_contig65951	NOBLE
Chr01K	3.829	Chr01K	1014308	origMarker0061946_9_3.829_newID0000007_contig65951	NOBLE
Chr01K	3.829	Chr01K	1019637	origMarker0061914_9_3.829_newID0000126_contig103959	NOBLE
Chr01K	3.829	Chr01K	1019651	origMarker0061914_9_3.829_newID0000026_contig103959	NOBLE
Chr01K	2.53	Chr01K	1020674	origMarker0061889_9_2.530_newID0000044_contig103959_contig351299_althap	NOBLE
Chr01K	3.179	Chr01K	1020908	origMarker0061891_9_3.179_newID0000015_contig103959_contig351299_althap	NOBLE
Chr01K	2.53	Chr01K	1021228	origMarker0061887_9_2.530_newID0000002_contig103959_contig351299_althap	NOBLE
Chr01K	1.88	Chr01K	1033190	origMarker0061868_9_1.880_newID0000006_contig110311	NOBLE
Chr01K	1.88	Chr01K	1040461	origMarker0061875_9_1.880_newID0000027_contig09682	NOBLE
Chr01K	5.174	Chr01K	1041077	origMarker0061991_9_5.174_newID0000017_contig09682	NOBLE
Chr01K	3.829	Chr01K	1041365	origMarker0061914_9_3.829_newID0000124_contig09682	NOBLE
Chr01K	2.53	Chr01K	1042768	origMarker0061889_9_2.530_newID0000001_contig09682	NOBLE
Chr01K	2.53	Chr01K	1043303	origMarker0061889_9_2.530_newID0000066_contig09682	NOBLE
Chr01K	3.829	Chr01K	1044277	origMarker0061914_9_3.829_newID0000130_contig09682	NOBLE
Chr01K	1.88	Chr01K	1050605	origMarker0061875_9_1.880_newID0000026_contig186482_contig09682_althap	NOBLE
Chr01K	2.53	Chr01K	1051306	origMarker0061889_9_2.530_newID0000098_contig186482_contig322819_althap	NOBLE
Chr01K	3.829	Chr01K	1052969	origMarker0061946_9_3.829_newID0000005_contig08041	NOBLE
Chr01K	3.829	Chr01K	1056780	origMarker0061938_9_3.829_newID0000034_contig08041	NOBLE
Chr01K	3.829	Chr01K	1056940	origMarker0061914_9_3.829_newID0000143_contig08041	NOBLE
Chr01K	3.829	Chr01K	1057307	origMarker0061938_9_3.829_newID0000105_contig08041	NOBLE
Chr01K	5.174	Chr01K	1057728	origMarker0061991_9_5.174_newID0000048_contig08041	NOBLE
Chr01K	5.91	Chr01K	1057757	origMarker0062025_9_5.910_newID0000030_contig08041	NOBLE
Chr01K	5.91	Chr01K	1057823	origMarker0062025_9_5.910_newID0000029_contig08041	NOBLE
Chr01K	5.174	Chr01K	1057995	origMarker0061991_9_5.174_newID0000031_contig08041	NOBLE
Chr01K	2.53	Chr01K	1059100	origMarker0061889_9_2.530_newID0000096_contig08041	NOBLE
Chr01K	5.91	Chr01K	1060200	origMarker0062025_9_5.910_newID0000016_contig08041	NOBLE
Chr01K	3.829	Chr01K	1060315	origMarker0061938_9_3.829_newID0000128_contig08041	NOBLE
Chr01K	3.829	Chr01K	1060683	origMarker0061938_9_3.829_newID0000145_contig08041	NOBLE
Chr01K	5.174	Chr01K	1062964	origMarker0061991_9_5.174_newID0000012_contig08041	NOBLE
Chr01K	3.829	Chr01K	1063226	origMarker0061938_9_3.829_newID0000090_contig08041	NOBLE
Chr01K	3.829	Chr01K	1063996	origMarker0061938_9_3.829_newID0000106_contig08041	NOBLE
Chr01K	1.88	Chr01K	1068691	origMarker0061873_9_1.880_newID0000007_contig36170	NOBLE
Chr01K	2.53	Chr01K	1070625	origMarker0061889_9_2.530_newID0000023_contig36170	NOBLE
Chr01K	1.88	Chr01K	1073618	origMarker0061868_9_1.880_newID0000008_contig114614	NOBLE
Chr01K	5.91	Chr01K	1075229	origMarker0062025_9_5.910_newID0000002_contig324123_contig316820_althap	NOBLE
Chr01K	3.829	Chr01K	1075830	origMarker0061914_9_3.829_newID0000016_contig63606	NOBLE
Chr01K	3.829	Chr01K	1075955	origMarker0061938_9_3.829_newID0000026_contig63606	NOBLE
Chr01K	3.829	Chr01K	1076469	origMarker0061938_9_3.829_newID0000002_contig63606	NOBLE
Chr01K	2.53	Chr01K	1076969	origMarker0061889_9_2.530_newID0000068_contig63606	NOBLE
Chr01K	5.174	Chr01K	1077059	origMarker0061991_9_5.174_newID0000005_contig63606	NOBLE
Chr01K	5.174	Chr01K	1078327	origMarker0061991_9_5.174_newID0000041_contig287942	NOBLE
Chr01K	5.174	Chr01K	1080102	origMarker0062002_9_5.174_newID0000011_contig220099	NOBLE
Chr01K	3.829	Chr01K	1080200	origMarker0061938_9_3.829_newID0000095_contig220099	NOBLE
Chr01K	3.829	Chr01K	1081062	origMarker0061938_9_3.829_newID0000075_contig220099	NOBLE
Chr01K	3.829	Chr01K	1083748	origMarker0061914_9_3.829_newID0000202_contig265118	NOBLE
Chr01K	2.53	Chr01K	1083872	origMarker0061889_9_2.530_newID0000092_contig265118	NOBLE
Chr01K	1.88	Chr01K	1083931	origMarker0061875_9_1.880_newID0000020_contig265118	NOBLE
Chr01K	2.53	Chr01K	1087489	origMarker0061889_9_2.530_newID0000011_contig317415_contig186796_althap	NOBLE
Chr01K	3.829	Chr01K	1089977	origMarker0061914_9_3.829_newID0000154_contig207232	NOBLE
Chr01K	7.466	Chr01K	1092145	origMarker0062030_9_7.466_newID0000030_contig359501	NOBLE
Chr01K	7.466	Chr01K	1092241	origMarker0062030_9_7.466_newID0000055_contig359501	NOBLE
Chr01K	7.466	Chr01K	1092411	origMarker0062030_9_7.466_newID0000066_contig359501	NOBLE
Chr01K	7.466	Chr01K	1093256	origMarker0062030_9_7.466_newID0000062_contig18716	NOBLE
Chr01K	16.359	Chr01K	1094527	origMarker0062118_9_16.359_newID0000035_contig18716	NOBLE
Chr01K	7.466	Chr01K	1095804	origMarker0062030_9_7.466_newID0000056_contig18716	NOBLE
Chr01K	7.466	Chr01K	1095852	origMarker0062030_9_7.466_newID0000025_contig18716	NOBLE
Chr01K	7.466	Chr01K	1098260	origMarker0062030_9_7.466_newID0000061_contig18716	NOBLE
Chr01K	7.466	Chr01K	1099768	origMarker0062030_9_7.466_newID0000067_contig18716	NOBLE
Chr01K	7.466	Chr01K	1100062	origMarker0062030_9_7.466_newID0000029_contig18716	NOBLE
Chr01K	7.466	Chr01K	1103421	origMarker0062030_9_7.466_newID0000058_contig134631	NOBLE
Chr01K	7.466	Chr01K	1104125	origMarker0062030_9_7.466_newID0000052_contig384609_contig134631_althap	NOBLE
Chr01K	7.466	Chr01K	1106111	origMarker0062030_9_7.466_newID0000035_contig375534	NOBLE
Chr01K	7.466	Chr01K	1106163	origMarker0062030_9_7.466_newID0000018_contig375534	NOBLE
Chr01K	7.466	Chr01K	1106202	origMarker0062030_9_7.466_newID0000031_contig375534	NOBLE
Chr01K	7.466	Chr01K	1106866	origMarker0062030_9_7.466_newID0000040_contig219318	NOBLE
Chr01K	16.359	Chr01K	1107081	origMarker0062154_9_16.359_newID0000034_contig219318	NOBLE
Chr01K	7.466	Chr01K	1107546	origMarker0062030_9_7.466_newID0000011_contig219318_contig205817_althap	NOBLE
Chr01K	8.055	Chr01K	1107649	origMarker0062040_9_8.055_newID0000130_contig219318_contig205817_althap	NOBLE
Chr01K	3.179	Chr01K	1108110	origMarker0061891_9_3.179_newID0000003_contig219318_contig205817_althap	NOBLE
Chr01K	8.055	Chr01K	1108618	origMarker0062040_9_8.055_newID0000018_contig219318_contig205817_althap	NOBLE
Chr01K	3.179	Chr01K	1109423	origMarker0061891_9_3.179_newID0000010_contig348579	NOBLE
Chr01K	16.359	Chr01K	1114031	origMarker0062118_9_16.359_newID0000046_contig285627	NOBLE
Chr01K	3.829	Chr01K	1121283	origMarker0061938_9_3.829_newID0000078_contig52675_contig185655_althap	NOBLE
Chr01K	7.466	Chr01K	1121710	origMarker0062030_9_7.466_newID0000036_contig185655	NOBLE
Chr01K	3.829	Chr01K	1122245	origMarker0061914_9_3.829_newID0000112_contig185655	NOBLE
Chr01K	7.466	Chr01K	1122740	origMarker0062030_9_7.466_newID0000044_contig185655	NOBLE
Chr01K	7.466	Chr01K	1122907	origMarker0062030_9_7.466_newID0000057_contig240482	NOBLE
Chr01K	5.174	Chr01K	1130195	origMarker0061991_9_5.174_newID0000019_contig240482_contig231659_althap	NOBLE
Chr01K	7.466	Chr01K	1130749	origMarker0062030_9_7.466_newID0000010_contig231659_contig299616_althap	NOBLE
Chr01K	16.359	Chr01K	1130973	origMarker0062118_9_16.359_newID0000101_contig231659_contig299616_althap	NOBLE
Chr01K	7.466	Chr01K	1135321	origMarker0062030_9_7.466_newID0000054_contig169769	NOBLE
Chr01K	7.466	Chr01K	1136239	origMarker0062030_9_7.466_newID0000005_contig384896_contig366223_althap	NOBLE
Chr01K	7.466	Chr01K	1137399	origMarker0062030_9_7.466_newID0000060_contig247412_contig127285_althap	NOBLE
Chr01K	7.466	Chr01K	1138658	origMarker0062030_9_7.466_newID0000008_contig122824_contig255882_althap	NOBLE
Chr01K	8.055	Chr01K	1138826	origMarker0062040_9_8.055_newID0000099_contig122824_contig255882_althap	NOBLE
Chr01K	8.055	Chr01K	1141750	origMarker0062040_9_8.055_newID0000131_contig136633_contig351590_althap	NOBLE
Chr01K	7.466	Chr01K	1143676	origMarker0062030_9_7.466_newID0000024_contig86144	NOBLE
Chr01K	7.466	Chr01K	1169089	origMarker0062030_9_7.466_newID0000034_contig172612	NOBLE
Chr01K	3.829	Chr01K	1175387	origMarker0061914_9_3.829_newID0000038_contig295628	NOBLE
Chr01K	8.055	Chr01K	1178541	origMarker0062040_9_8.055_newID0000061_contig82531	NOBLE
Chr01K	8.055	Chr01K	1178756	origMarker0062040_9_8.055_newID0000085_contig82531	NOBLE
Chr01K	16.359	Chr01K	1179406	origMarker0062133_9_16.359_newID0000020_contig133532_contig82531_althap	NOBLE
Chr01K	16.359	Chr01K	1181131	origMarker0062133_9_16.359_newID0000124_contig133532_contig82531_althap	NOBLE
Chr01K	16.359	Chr01K	1181499	origMarker0062118_9_16.359_newID0000014_contig133532_contig82531_althap	NOBLE
Chr01K	16.359	Chr01K	1182186	origMarker0062118_9_16.359_newID0000115_contig373698_contig82531_althap	NOBLE
Chr01K	8.055	Chr01K	1182220	origMarker0062040_9_8.055_newID0000035_contig373698_contig82531_althap	NOBLE
Chr01K	16.359	Chr01K	1184303	origMarker0062133_9_16.359_newID0000016_contig27628	NOBLE
Chr01K	16.359	Chr01K	1184430	origMarker0062133_9_16.359_newID0000099_contig27628	NOBLE
Chr01K	7.466	Chr01K	1184896	origMarker0062030_9_7.466_newID0000032_contig27628	NOBLE
Chr01K	8.055	Chr01K	1185167	origMarker0062040_9_8.055_newID0000070_contig27628	NOBLE
Chr01K	16.359	Chr01K	1185407	origMarker0062154_9_16.359_newID0000064_contig27628	NOBLE
Chr01K	8.055	Chr01K	1185957	origMarker0062040_9_8.055_newID0000002_contig27628	NOBLE
Chr01K	16.359	Chr01K	1186866	origMarker0062118_9_16.359_newID0000007_contig27628	NOBLE
Chr01K	16.359	Chr01K	1187256	origMarker0062118_9_16.359_newID0000060_contig27628	NOBLE
Chr01K	8.055	Chr01K	1188056	origMarker0062040_9_8.055_newID0000162_contig27628	NOBLE
Chr01K	16.359	Chr01K	1189210	origMarker0062154_9_16.359_newID0000023_contig27628	NOBLE
Chr01K	16.359	Chr01K	1189291	origMarker0062154_9_16.359_newID0000063_contig27628	NOBLE
Chr01K	16.359	Chr01K	1189420	origMarker0062154_9_16.359_newID0000048_contig27628	NOBLE
Chr01K	16.359	Chr01K	1189934	origMarker0062133_9_16.359_newID0000028_contig27628	NOBLE
Chr01K	1.88	Chr01K	1191037	origMarker0061868_9_1.880_newID0000001_contig281665	NOBLE
Chr01K	16.359	Chr01K	1191313	origMarker0062118_9_16.359_newID0000118_contig119817_contig281665_althap	NOBLE
Chr01K	16.359	Chr01K	1191875	origMarker0062133_9_16.359_newID0000104_contig119817	NOBLE
Chr01K	16.359	Chr01K	1192272	origMarker0062116_9_16.359_newID0000032_contig119817	NOBLE
Chr01K	8.055	Chr01K	1192481	origMarker0062040_9_8.055_newID0000115_contig119817	NOBLE
Chr01K	16.359	Chr01K	1195319	origMarker0062116_9_16.359_newID0000022_contig193368_contig303960_althap	NOBLE
Chr01K	8.055	Chr01K	1196319	origMarker0062040_9_8.055_newID0000078_contig29016_contig303960_althap	NOBLE
Chr01K	8.055	Chr01K	1196719	origMarker0062040_9_8.055_newID0000160_contig29016	NOBLE
Chr01K	16.359	Chr01K	1202965	origMarker0062118_9_16.359_newID0000103_contig29016	NOBLE
Chr01K	21.994	Chr01K	1203083	origMarker0062203_9_21.994_newID0000084_contig29016	NOBLE
Chr01K	8.055	Chr01K	1203165	origMarker0062040_9_8.055_newID0000086_contig29016_contig208858_althap	NOBLE
Chr01K	8.055	Chr01K	1219989	origMarker0062040_9_8.055_newID0000122_contig285553_contig269710_althap	NOBLE
Chr01K	8.055	Chr01K	1221088	origMarker0062040_9_8.055_newID0000134_contig240854_contig228591_althap	NOBLE
Chr01K	8.055	Chr01K	1221162	origMarker0062040_9_8.055_newID0000152_contig240854_contig228591_althap	NOBLE
Chr01K	16.359	Chr01K	1221924	origMarker0062154_9_16.359_newID0000047_contig240854_contig291980_althap	NOBLE
Chr01K	16.359	Chr01K	1224312	origMarker0062118_9_16.359_newID0000066_contig137957_contig330774_althap	NOBLE
Chr01K	16.359	Chr01K	1230901	origMarker0062116_9_16.359_newID0000018_contig300232	NOBLE
Chr01K	16.359	Chr01K	1231208	origMarker0062154_9_16.359_newID0000068_contig300232_contig61439_althap	NOBLE
Chr01K	16.359	Chr01K	1237500	origMarker0062154_9_16.359_newID0000037_contig05288	NOBLE
Chr01K	8.055	Chr01K	1243210	origMarker0062040_9_8.055_newID0000048_contig05288	NOBLE
Chr01K	16.359	Chr01K	1258498	origMarker0062133_9_16.359_newID0000012_contig51886	NOBLE
Chr01K	16.359	Chr01K	1262118	origMarker0062154_9_16.359_newID0000055_contig51886	NOBLE
Chr01K	16.359	Chr01K	1273384	origMarker0062118_9_16.359_newID0000029_contig326419	NOBLE
Chr01K	16.359	Chr01K	1273391	origMarker0062118_9_16.359_newID0000039_contig326419	NOBLE
Chr01K	8.055	Chr01K	1277746	origMarker0062040_9_8.055_newID0000011_contig220808	NOBLE
Chr01K	3.829	Chr01K	1279996	origMarker0061938_9_3.829_newID0000008_contig70945	NOBLE
Chr01K	16.359	Chr01K	1280187	origMarker0062133_9_16.359_newID0000014_contig70945	NOBLE
Chr01K	8.055	Chr01K	1322820	origMarker0062040_9_8.055_newID0000096_contig81011	NOBLE
Chr01K	8.055	Chr01K	1322880	origMarker0062040_9_8.055_newID0000032_contig81011	NOBLE
Chr01K	16.359	Chr01K	1323020	origMarker0062133_9_16.359_newID0000074_contig81011	NOBLE
Chr01K	8.055	Chr01K	1323248	origMarker0062040_9_8.055_newID0000021_contig81011	NOBLE
Chr01K	21.994	Chr01K	1323508	origMarker0062203_9_21.994_newID0000171_contig81011	NOBLE
Chr01K	16.359	Chr01K	1323715	origMarker0062133_9_16.359_newID0000069_contig81011	NOBLE
Chr01K	16.359	Chr01K	1323807	origMarker0062118_9_16.359_newID0000023_contig81011	NOBLE
Chr01K	8.055	Chr01K	1323876	origMarker0062039_9_8.055_newID0000001_contig81011	NOBLE
Chr01K	8.055	Chr01K	1324145	origMarker0062040_9_8.055_newID0000129_contig81011	NOBLE
Chr01K	8.055	Chr01K	1324562	origMarker0062040_9_8.055_newID0000150_contig81011	NOBLE
Chr01K	8.055	Chr01K	1324646	origMarker0062040_9_8.055_newID0000076_contig81011	NOBLE
Chr01K	16.359	Chr01K	1330353	origMarker0062118_9_16.359_newID0000024_contig88837	NOBLE
Chr01K	16.359	Chr01K	1330495	origMarker0062154_9_16.359_newID0000010_contig88837	NOBLE
Chr01K	7.466	Chr01K	1330553	origMarker0062030_9_7.466_newID0000038_contig88837	NOBLE
Chr01K	3.829	Chr01K	1330862	origMarker0061914_9_3.829_newID0000105_contig88837	NOBLE
Chr01K	16.359	Chr01K	1330947	origMarker0062118_9_16.359_newID0000064_contig88837	NOBLE
Chr01K	8.055	Chr01K	1331808	origMarker0062040_9_8.055_newID0000059_contig88837	NOBLE
Chr01K	8.055	Chr01K	1331868	origMarker0062040_9_8.055_newID0000090_contig88837	NOBLE
Chr01K	16.359	Chr01K	1331901	origMarker0062154_9_16.359_newID0000052_contig88837	NOBLE
Chr01K	3.829	Chr01K	1332087	origMarker0061914_9_3.829_newID0000092_contig88837	NOBLE
Chr01K	7.466	Chr01K	1332139	origMarker0062030_9_7.466_newID0000014_contig88837	NOBLE
Chr01K	16.359	Chr01K	1332349	origMarker0062116_9_16.359_newID0000023_contig88837	NOBLE
Chr01K	8.055	Chr01K	1332401	origMarker0062040_9_8.055_newID0000051_contig88837	NOBLE
Chr01K	16.359	Chr01K	1332679	origMarker0062154_9_16.359_newID0000041_contig88837	NOBLE
Chr01K	16.359	Chr01K	1332786	origMarker0062154_9_16.359_newID0000040_contig88837	NOBLE
Chr01K	8.055	Chr01K	1332961	origMarker0062040_9_8.055_newID0000138_contig88837	NOBLE
Chr01K	16.359	Chr01K	1333709	origMarker0062118_9_16.359_newID0000043_contig88837	NOBLE
Chr01K	3.829	Chr01K	1333930	origMarker0061914_9_3.829_newID0000022_contig88837	NOBLE
Chr01K	16.359	Chr01K	1334676	origMarker0062133_9_16.359_newID0000029_contig336574	NOBLE
Chr01K	8.055	Chr01K	1335139	origMarker0062040_9_8.055_newID0000009_contig336574	NOBLE
Chr01K	16.359	Chr01K	1335191	origMarker0062116_9_16.359_newID0000003_contig336574	NOBLE
Chr01K	8.055	Chr01K	1335249	origMarker0062040_9_8.055_newID0000108_contig336574	NOBLE
Chr01K	8.055	Chr01K	1335304	origMarker0062040_9_8.055_newID0000047_contig336574	NOBLE
Chr01K	3.829	Chr01K	1335373	origMarker0061914_9_3.829_newID0000098_contig336574	NOBLE
Chr01K	8.055	Chr01K	1335795	origMarker0062040_9_8.055_newID0000074_contig244720_contig257873_althap	NOBLE
Chr01K	19.363	Chr01K	1335937	origMarker0062181_9_19.363_newID0000011_contig244720_contig257873_althap	NOBLE
Chr01K	16.359	Chr01K	1336406	origMarker0062116_9_16.359_newID0000031_contig244720_contig257873_althap	NOBLE
Chr01K	8.055	Chr01K	1336549	origMarker0062040_9_8.055_newID0000055_contig244720_contig257873_althap	NOBLE
Chr01K	8.055	Chr01K	1336581	origMarker0062040_9_8.055_newID0000124_contig244720_contig257873_althap	NOBLE
Chr01K	16.359	Chr01K	1336633	origMarker0062133_9_16.359_newID0000033_contig244720_contig257873_althap	NOBLE
Chr01K	16.359	Chr01K	1336636	origMarker0062133_9_16.359_newID0000067_contig244720_contig257873_althap	NOBLE
Chr01K	8.055	Chr01K	1336766	origMarker0062040_9_8.055_newID0000063_contig346393_contig257873_althap	NOBLE
Chr01K	16.359	Chr01K	1336857	origMarker0062154_9_16.359_newID0000046_contig244720_contig257873_althap	NOBLE
Chr01K	16.359	Chr01K	1337168	origMarker0062118_9_16.359_newID0000092_contig244720_contig257873_althap	NOBLE
Chr01K	16.359	Chr01K	1337235	origMarker0062118_9_16.359_newID0000089_contig346393_contig257873_althap	NOBLE
Chr01K	21.994	Chr01K	1337262	origMarker0062203_9_21.994_newID0000112_contig346393_contig257873_althap	NOBLE
Chr01K	3.829	Chr01K	1337384	origMarker0061914_9_3.829_newID0000162_contig257873_contig124696_althap	NOBLE
Chr01K	8.055	Chr01K	1337398	origMarker0062040_9_8.055_newID0000089_contig257873_contig124696_althap	NOBLE
Chr01K	8.055	Chr01K	1338348	origMarker0062040_9_8.055_newID0000113_contig124696	NOBLE
Chr01K	16.359	Chr01K	1338977	origMarker0062133_9_16.359_newID0000118_contig124696	NOBLE
Chr01K	16.359	Chr01K	1339246	origMarker0062118_9_16.359_newID0000120_contig183966_contig124696_althap	NOBLE
Chr01K	16.359	Chr01K	1339489	origMarker0062116_9_16.359_newID0000030_contig183966_contig124696_althap	NOBLE
Chr01K	16.359	Chr01K	1339499	origMarker0062133_9_16.359_newID0000032_contig287068_contig124696_althap	NOBLE
Chr01K	16.359	Chr01K	1340604	origMarker0062133_9_16.359_newID0000098_contig172551_contig287068_althap	NOBLE
Chr01K	21.994	Chr01K	1340656	origMarker0062203_9_21.994_newID0000172_contig172551_contig287068_althap	NOBLE
Chr01K	16.359	Chr01K	1340849	origMarker0062154_9_16.359_newID0000020_contig299420	NOBLE
Chr01K	16.359	Chr01K	1340886	origMarker0062154_9_16.359_newID0000018_contig172551	NOBLE
Chr01K	8.055	Chr01K	1342142	origMarker0062040_9_8.055_newID0000137_contig86952_contig85044_althap	NOBLE
Chr01K	16.359	Chr01K	1343038	origMarker0062118_9_16.359_newID0000076_contig86952_contig85044_althap	NOBLE
Chr01K	8.055	Chr01K	1343235	origMarker0062040_9_8.055_newID0000057_contig86952_contig85044_althap	NOBLE
Chr01K	16.359	Chr01K	1343448	origMarker0062154_9_16.359_newID0000035_contig86952_contig85044_althap	NOBLE
Chr01K	16.359	Chr01K	1343511	origMarker0062133_9_16.359_newID0000121_contig86952_contig85044_althap	NOBLE
Chr01K	16.359	Chr01K	1343563	origMarker0062128_9_16.359_newID0000003_contig86952_contig85044_althap	NOBLE
Chr01K	8.055	Chr01K	1343714	origMarker0062039_9_8.055_newID0000002_contig86952_contig85044_althap	NOBLE
Chr01K	8.055	Chr01K	1343891	origMarker0062040_9_8.055_newID0000140_contig86952_contig85044_althap	NOBLE
Chr01K	16.359	Chr01K	1344099	origMarker0062116_9_16.359_newID0000010_contig86952_contig85044_althap	NOBLE
Chr01K	16.359	Chr01K	1344380	origMarker0062116_9_16.359_newID0000011_contig85044_contig86952_althap	NOBLE
Chr01K	16.359	Chr01K	1344728	origMarker0062118_9_16.359_newID0000111_contig86952_contig85044_althap	NOBLE
Chr01K	16.359	Chr01K	1344805	origMarker0062116_9_16.359_newID0000026_contig86952_contig85044_althap	NOBLE
Chr01K	16.359	Chr01K	1344967	origMarker0062154_9_16.359_newID0000043_contig85044_contig86952_althap	NOBLE
Chr01K	16.359	Chr01K	1345088	origMarker0062154_9_16.359_newID0000062_contig86952_contig85044_althap	NOBLE
Chr01K	16.359	Chr01K	1345140	origMarker0062133_9_16.359_newID0000009_contig86952_contig85044_althap	NOBLE
Chr01K	16.359	Chr01K	1346822	origMarker0062118_9_16.359_newID0000051_contig128357	NOBLE
Chr01K	8.055	Chr01K	1346971	origMarker0062040_9_8.055_newID0000116_contig128357	NOBLE
Chr01K	8.055	Chr01K	1348056	origMarker0062040_9_8.055_newID0000065_contig128357	NOBLE
Chr01K	16.359	Chr01K	1348094	origMarker0062116_9_16.359_newID0000016_contig163280_contig128357_althap	NOBLE
Chr01K	8.055	Chr01K	1348693	origMarker0062040_9_8.055_newID0000033_contig163280	NOBLE
Chr01K	16.359	Chr01K	1348872	origMarker0062118_9_16.359_newID0000108_contig163280	NOBLE
Chr01K	8.055	Chr01K	1350267	origMarker0062040_9_8.055_newID0000142_contig105415_contig163280_althap	NOBLE
Chr01K	8.055	Chr01K	1350558	origMarker0062040_9_8.055_newID0000067_contig105415	NOBLE
Chr01K	16.359	Chr01K	1351715	origMarker0062154_9_16.359_newID0000026_contig105415	NOBLE
Chr01K	7.466	Chr01K	1351969	origMarker0062030_9_7.466_newID0000033_contig105415	NOBLE
Chr01K	8.055	Chr01K	1352272	origMarker0062040_9_8.055_newID0000098_contig105415	NOBLE
Chr01K	3.829	Chr01K	1352433	origMarker0061914_9_3.829_newID0000027_contig105415	NOBLE
Chr01K	8.055	Chr01K	1352477	origMarker0062040_9_8.055_newID0000106_contig105415	NOBLE
Chr01K	16.359	Chr01K	1352529	origMarker0062154_9_16.359_newID0000033_contig105415	NOBLE
Chr01K	3.179	Chr01K	1352710	origMarker0061891_9_3.179_newID0000006_contig105415	NOBLE
Chr01K	8.055	Chr01K	1353148	origMarker0062040_9_8.055_newID0000062_contig105415	NOBLE
Chr01K	3.829	Chr01K	1353873	origMarker0061914_9_3.829_newID0000157_contig30552	NOBLE
Chr01K	8.055	Chr01K	1354371	origMarker0062040_9_8.055_newID0000077_contig30552	NOBLE
Chr01K	16.359	Chr01K	1354546	origMarker0062116_9_16.359_newID0000006_contig30552	NOBLE
Chr01K	3.829	Chr01K	1354598	origMarker0061914_9_3.829_newID0000104_contig30552	NOBLE
Chr01K	8.055	Chr01K	1355441	origMarker0062040_9_8.055_newID0000082_contig30552	NOBLE
Chr01K	8.055	Chr01K	1356507	origMarker0062040_9_8.055_newID0000114_contig30552	NOBLE
Chr01K	20.058	Chr01K	1356632	origMarker0062187_9_20.058_newID0000005_contig30552	NOBLE
Chr01K	8.055	Chr01K	1356684	origMarker0062040_9_8.055_newID0000145_contig30552	NOBLE
Chr01K	16.359	Chr01K	1357522	origMarker0062133_9_16.359_newID0000056_contig30552	NOBLE
Chr01K	16.359	Chr01K	1357574	origMarker0062133_9_16.359_newID0000086_contig30552	NOBLE
Chr01K	16.359	Chr01K	1358237	origMarker0062154_9_16.359_newID0000004_contig30552	NOBLE
Chr01K	8.055	Chr01K	1359022	origMarker0062040_9_8.055_newID0000019_contig30552	NOBLE
Chr01K	16.359	Chr01K	1360981	origMarker0062154_9_16.359_newID0000002_contig17353	NOBLE
Chr01K	16.359	Chr01K	1362845	origMarker0062154_9_16.359_newID0000058_contig17353	NOBLE
Chr01K	16.359	Chr01K	1362889	origMarker0062154_9_16.359_newID0000038_contig17353	NOBLE
Chr01K	16.359	Chr01K	1366542	origMarker0062118_9_16.359_newID0000027_contig17353	NOBLE
Chr01K	16.359	Chr01K	1369537	origMarker0062154_9_16.359_newID0000060_contig17353	NOBLE
Chr01K	16.359	Chr01K	1373419	origMarker0062118_9_16.359_newID0000011_contig28932	NOBLE
Chr01K	8.055	Chr01K	1374564	origMarker0062040_9_8.055_newID0000030_contig28932	NOBLE
Chr01K	16.359	Chr01K	1375495	origMarker0062116_9_16.359_newID0000002_contig28932	NOBLE
Chr01K	16.359	Chr01K	1382122	origMarker0062154_9_16.359_newID0000031_contig134884	NOBLE
Chr01K	16.359	Chr01K	1383497	origMarker0062130_9_16.359_newID0000001_contig176840	NOBLE
Chr01K	16.359	Chr01K	1383549	origMarker0062118_9_16.359_newID0000109_contig176840	NOBLE
Chr01K	8.055	Chr01K	1387633	origMarker0062040_9_8.055_newID0000036_contig50988	NOBLE
Chr01K	16.359	Chr01K	1387677	origMarker0062118_9_16.359_newID0000063_contig50988	NOBLE
Chr01K	16.359	Chr01K	1388265	origMarker0062118_9_16.359_newID0000094_contig50988	NOBLE
Chr01K	8.055	Chr01K	1392302	origMarker0062040_9_8.055_newID0000095_contig261237	NOBLE
Chr01K	8.055	Chr01K	1393543	origMarker0062040_9_8.055_newID0000008_contig369388	NOBLE
Chr01K	7.466	Chr01K	1393814	origMarker0062030_9_7.466_newID0000009_contig22858	NOBLE
Chr01K	16.359	Chr01K	1393934	origMarker0062118_9_16.359_newID0000041_contig22858	NOBLE
Chr01K	21.994	Chr01K	1394036	origMarker0062203_9_21.994_newID0000145_contig22858	NOBLE
Chr01K	8.055	Chr01K	1394248	origMarker0062040_9_8.055_newID0000025_contig22858	NOBLE
Chr01K	16.359	Chr01K	1395809	origMarker0062154_9_16.359_newID0000067_contig22858	NOBLE
Chr01K	7.466	Chr01K	1396814	origMarker0062030_9_7.466_newID0000001_contig22858	NOBLE
Chr01K	16.359	Chr01K	1396866	origMarker0062116_9_16.359_newID0000025_contig22858	NOBLE
Chr01K	16.359	Chr01K	1397579	origMarker0062133_9_16.359_newID0000049_contig22858	NOBLE
Chr01K	16.359	Chr01K	1400716	origMarker0062154_9_16.359_newID0000011_contig22858	NOBLE
Chr01K	7.466	Chr01K	1401635	origMarker0062030_9_7.466_newID0000028_contig22858	NOBLE
Chr01K	16.359	Chr01K	1402778	origMarker0062118_9_16.359_newID0000079_contig244262_contig241837_althap	NOBLE
Chr01K	16.359	Chr01K	1403957	origMarker0062154_9_16.359_newID0000006_contig83067_contig68804_althap	NOBLE
Chr01K	16.359	Chr01K	1403960	origMarker0062154_9_16.359_newID0000045_contig83067_contig68804_althap	NOBLE
Chr01K	16.359	Chr01K	1404057	origMarker0062118_9_16.359_newID0000034_contig83067_contig68804_althap	NOBLE
Chr01K	16.359	Chr01K	1405083	origMarker0062133_9_16.359_newID0000002_contig83067_contig68804_althap	NOBLE
Chr01K	8.055	Chr01K	1405098	origMarker0062040_9_8.055_newID0000094_contig83067_contig68804_althap	NOBLE
Chr01K	7.466	Chr01K	1405189	origMarker0062030_9_7.466_newID0000004_contig83067_contig68804_althap	NOBLE
Chr01K	8.055	Chr01K	1405199	origMarker0062040_9_8.055_newID0000154_contig83067_contig68804_althap	NOBLE
Chr01K	8.055	Chr01K	1405693	origMarker0062040_9_8.055_newID0000136_contig83067_contig68804_althap	NOBLE
Chr01K	8.055	Chr01K	1405801	origMarker0062040_9_8.055_newID0000081_contig83067_contig68804_althap	NOBLE
Chr01K	8.055	Chr01K	1420813	origMarker0062040_9_8.055_newID0000161_contig316727_contig68804_althap	NOBLE
Chr01K	8.055	Chr01K	1422154	origMarker0062040_9_8.055_newID0000054_contig258674_contig305193_althap	NOBLE
Chr01K	16.359	Chr01K	1424560	origMarker0062154_9_16.359_newID0000051_contig178370	NOBLE
Chr01K	16.359	Chr01K	1424879	origMarker0062116_9_16.359_newID0000001_contig178370	NOBLE
Chr01K	16.359	Chr01K	1426030	origMarker0062154_9_16.359_newID0000059_contig168983	NOBLE
Chr01K	16.359	Chr01K	1426319	origMarker0062133_9_16.359_newID0000119_contig168983_contig292645_althap	NOBLE
Chr01K	16.359	Chr01K	1426545	origMarker0062133_9_16.359_newID0000011_contig168983_contig292645_althap	NOBLE
Chr01K	16.359	Chr01K	1426639	origMarker0062116_9_16.359_newID0000028_contig168983_contig292645_althap	NOBLE
Chr01K	7.466	Chr01K	1426987	origMarker0062030_9_7.466_newID0000037_contig168983_contig292645_althap	NOBLE
Chr01K	16.359	Chr01K	1427951	origMarker0062154_9_16.359_newID0000036_contig65144_contig106667_althap	NOBLE
Chr01K	3.829	Chr01K	1427960	origMarker0061914_9_3.829_newID0000069_contig65144_contig106667_althap	NOBLE
Chr01K	16.359	Chr01K	1431618	origMarker0062118_9_16.359_newID0000084_contig65144_contig69652_althap	NOBLE
Chr01K	16.359	Chr01K	1431628	origMarker0062118_9_16.359_newID0000110_contig65144_contig69652_althap	NOBLE
Chr01K	16.359	Chr01K	1431881	origMarker0062133_9_16.359_newID0000089_contig65144_contig69652_althap	NOBLE
Chr01K	8.055	Chr01K	1431891	origMarker0062040_9_8.055_newID0000066_contig65144_contig69652_althap	NOBLE
Chr01K	16.359	Chr01K	1432003	origMarker0062133_9_16.359_newID0000076_contig65144_contig69652_althap	NOBLE
Chr01K	21.994	Chr01K	1435543	origMarker0062203_9_21.994_newID0000126_contig09624	NOBLE
Chr01K	8.055	Chr01K	1435971	origMarker0062040_9_8.055_newID0000104_contig09624	NOBLE
Chr01K	8.055	Chr01K	1436164	origMarker0062040_9_8.055_newID0000083_contig09624	NOBLE
Chr01K	3.829	Chr01K	1436547	origMarker0061914_9_3.829_newID0000109_contig09624	NOBLE
Chr01K	16.359	Chr01K	1436698	origMarker0062154_9_16.359_newID0000009_contig09624	NOBLE
Chr01K	8.055	Chr01K	1436768	origMarker0062040_9_8.055_newID0000156_contig09624	NOBLE
Chr01K	16.359	Chr01K	1436776	origMarker0062133_9_16.359_newID0000013_contig09624	NOBLE
Chr01K	7.466	Chr01K	1437349	origMarker0062030_9_7.466_newID0000003_contig09624	NOBLE
Chr01K	8.055	Chr01K	1437612	origMarker0062040_9_8.055_newID0000022_contig09624	NOBLE
Chr01K	16.359	Chr01K	1448118	origMarker0062133_9_16.359_newID0000073_contig12880	NOBLE
Chr01K	1.88	Chr01K	1449659	origMarker0061875_9_1.880_newID0000024_contig12880	NOBLE
Chr01K	1.88	Chr01K	1449663	origMarker0061875_9_1.880_newID0000035_contig12880	NOBLE
Chr01K	16.359	Chr01K	1449858	origMarker0062154_9_16.359_newID0000022_contig12880	NOBLE
Chr01K	8.055	Chr01K	1450151	origMarker0062040_9_8.055_newID0000100_contig12880	NOBLE
Chr01K	16.359	Chr01K	1450244	origMarker0062154_9_16.359_newID0000069_contig12880	NOBLE
Chr01K	8.055	Chr01K	1451954	origMarker0062040_9_8.055_newID0000014_contig12880	NOBLE
Chr01K	8.055	Chr01K	1452892	origMarker0062040_9_8.055_newID0000056_contig12880	NOBLE
Chr01K	21.994	Chr01K	1455863	origMarker0062203_9_21.994_newID0000144_contig12880	NOBLE
Chr01K	16.359	Chr01K	1456036	origMarker0062154_9_16.359_newID0000032_contig12880	NOBLE
Chr01K	16.359	Chr01K	1457421	origMarker0062133_9_16.359_newID0000090_contig12880	NOBLE
Chr01K	8.055	Chr01K	1457551	origMarker0062040_9_8.055_newID0000041_contig12880	NOBLE
Chr01K	16.359	Chr01K	1457640	origMarker0062133_9_16.359_newID0000084_contig12880	NOBLE
Chr01K	16.359	Chr01K	1457788	origMarker0062116_9_16.359_newID0000012_contig12880	NOBLE
Chr01K	16.359	Chr01K	1460736	origMarker0062154_9_16.359_newID0000066_contig43732	NOBLE
Chr01K	7.466	Chr01K	1462462	origMarker0062030_9_7.466_newID0000041_contig43732	NOBLE
Chr01K	16.359	Chr01K	1463506	origMarker0062133_9_16.359_newID0000082_contig43732	NOBLE
Chr01K	8.055	Chr01K	1468734	origMarker0062040_9_8.055_newID0000147_contig62673	NOBLE
Chr01K	16.359	Chr01K	1473013	origMarker0062133_9_16.359_newID0000095_contig62673	NOBLE
Chr01K	8.055	Chr01K	1473455	origMarker0062040_9_8.055_newID0000046_contig268236_contig62673_althap	NOBLE
Chr01K	3.829	Chr01K	1473507	origMarker0061914_9_3.829_newID0000108_contig268236_contig62673_althap	NOBLE
Chr01K	3.829	Chr01K	1473544	origMarker0061914_9_3.829_newID0000103_contig268236_contig62673_althap	NOBLE
Chr01K	8.055	Chr01K	1474615	origMarker0062040_9_8.055_newID0000015_contig268236_contig361996_althap	NOBLE
Chr01K	8.055	Chr01K	1474855	origMarker0062040_9_8.055_newID0000121_contig361996	NOBLE
Chr01K	16.359	Chr01K	1476720	origMarker0062154_9_16.359_newID0000024_contig124276_contig182045_althap	NOBLE
Chr01K	8.055	Chr01K	1477158	origMarker0062040_9_8.055_newID0000010_contig124276_contig182045_althap	NOBLE
Chr01K	8.055	Chr01K	1477172	origMarker0062040_9_8.055_newID0000125_contig124276_contig182045_althap	NOBLE
Chr01K	3.829	Chr01K	1480703	origMarker0061979_9_3.829_newID0000001_contig345390_contig124276_althap	NOBLE
Chr01K	7.466	Chr01K	1481301	origMarker0062030_9_7.466_newID0000063_contig345390_contig124276_althap	NOBLE
Chr01K	8.055	Chr01K	1494786	origMarker0062040_9_8.055_newID0000139_contig82661_contig218584_althap	NOBLE
Chr01K	3.829	Chr01K	1494806	origMarker0061914_9_3.829_newID0000147_contig82661_contig218584_althap	NOBLE
Chr01K	16.359	Chr01K	1498254	origMarker0062154_9_16.359_newID0000005_contig201240	NOBLE
Chr01K	16.359	Chr01K	1499096	origMarker0062118_9_16.359_newID0000047_contig201240_contig50952_althap	NOBLE
Chr01K	19.363	Chr01K	1505899	origMarker0062181_9_19.363_newID0000009_contig186794_contig153246_althap	NOBLE
Chr01K	1.88	Chr01K	1506243	origMarker0061875_9_1.880_newID0000013_contig186794_contig153246_althap	NOBLE
Chr01K	7.466	Chr01K	1506362	origMarker0062030_9_7.466_newID0000021_contig186794	NOBLE
Chr01K	1.88	Chr01K	1506626	origMarker0061875_9_1.880_newID0000041_contig186794	NOBLE
Chr01K	7.466	Chr01K	1506751	origMarker0062030_9_7.466_newID0000027_contig186794	NOBLE
Chr01K	16.359	Chr01K	1507029	origMarker0062133_9_16.359_newID0000110_contig186794_contig118985_althap	NOBLE
Chr01K	16.359	Chr01K	1507283	origMarker0062116_9_16.359_newID0000020_contig186794_contig118985_althap	NOBLE
Chr01K	16.359	Chr01K	1507737	origMarker0062133_9_16.359_newID0000071_contig118985	NOBLE
Chr01K	16.359	Chr01K	1507813	origMarker0062133_9_16.359_newID0000045_contig118985	NOBLE
Chr01K	8.055	Chr01K	1511596	origMarker0062040_9_8.055_newID0000158_contig401247_contig60660_althap	NOBLE
Chr01K	16.359	Chr01K	1511856	origMarker0062133_9_16.359_newID0000081_contig60660_contig106215_althap	NOBLE
Chr01K	16.359	Chr01K	1511873	origMarker0062133_9_16.359_newID0000037_contig60660_contig106215_althap	NOBLE
Chr01K	27.762	Chr01K	1511925	origMarker0062263_9_27.762_newID0000265_contig60660_contig106215_althap	NOBLE
Chr01K	16.359	Chr01K	1511956	origMarker0062118_9_16.359_newID0000061_contig60660_contig106215_althap	NOBLE
Chr01K	16.359	Chr01K	1512188	origMarker0062133_9_16.359_newID0000091_contig60660_contig106215_althap	NOBLE
Chr01K	16.359	Chr01K	1512350	origMarker0062118_9_16.359_newID0000104_contig60660_contig106215_althap	NOBLE
Chr01K	3.829	Chr01K	1512621	origMarker0061914_9_3.829_newID0000051_contig60660_contig106215_althap	NOBLE
Chr01K	16.359	Chr01K	1512639	origMarker0062154_9_16.359_newID0000028_contig60660_contig106215_althap	NOBLE
Chr01K	16.359	Chr01K	1512761	origMarker0062128_9_16.359_newID0000002_contig60660_contig106215_althap	NOBLE
Chr01K	16.359	Chr01K	1512975	origMarker0062118_9_16.359_newID0000036_contig60660_contig106215_althap	NOBLE
Chr01K	3.829	Chr01K	1513434	origMarker0061914_9_3.829_newID0000062_contig60660_contig106215_althap	NOBLE
Chr01K	8.055	Chr01K	1518373	origMarker0062040_9_8.055_newID0000133_contig67430	NOBLE
Chr01K	8.055	Chr01K	1521664	origMarker0062040_9_8.055_newID0000135_contig87703	NOBLE
Chr01K	16.359	Chr01K	1522032	origMarker0062118_9_16.359_newID0000008_contig87703	NOBLE
Chr01K	8.055	Chr01K	1527063	origMarker0062040_9_8.055_newID0000042_contig264342_contig382555_althap	NOBLE
Chr01K	16.359	Chr01K	1527201	origMarker0062154_9_16.359_newID0000013_contig264342_contig382555_althap	NOBLE
Chr01K	16.359	Chr01K	1527450	origMarker0062154_9_16.359_newID0000029_contig101818_contig332909_althap	NOBLE
Chr01K	8.055	Chr01K	1527612	origMarker0062040_9_8.055_newID0000105_contig101818_contig332909_althap	NOBLE
Chr01K	16.359	Chr01K	1531146	origMarker0062128_9_16.359_newID0000001_contig101818_contig66165_althap	NOBLE
Chr01K	16.359	Chr01K	1533799	origMarker0062118_9_16.359_newID0000045_contig23692	NOBLE
Chr01K	21.994	Chr01K	1535955	origMarker0062203_9_21.994_newID0000130_contig23692	NOBLE
Chr01K	27.762	Chr01K	1537246	origMarker0062263_9_27.762_newID0000232_contig23692	NOBLE
Chr01K	8.055	Chr01K	1537780	origMarker0062040_9_8.055_newID0000127_contig23692	NOBLE
Chr01K	16.359	Chr01K	1537832	origMarker0062118_9_16.359_newID0000021_contig23692	NOBLE
Chr01K	8.055	Chr01K	1538262	origMarker0062040_9_8.055_newID0000075_contig23692	NOBLE
Chr01K	16.359	Chr01K	1538307	origMarker0062154_9_16.359_newID0000061_contig23692	NOBLE
Chr01K	16.359	Chr01K	1539194	origMarker0062116_9_16.359_newID0000027_contig23692	NOBLE
Chr01K	16.359	Chr01K	1539199	origMarker0062116_9_16.359_newID0000014_contig23692	NOBLE
Chr01K	16.359	Chr01K	1540459	origMarker0062154_9_16.359_newID0000044_contig66338	NOBLE
Chr01K	8.055	Chr01K	1558733	origMarker0062040_9_8.055_newID0000038_contig00688	NOBLE
Chr01K	7.466	Chr01K	1559923	origMarker0062030_9_7.466_newID0000039_contig00688	NOBLE
Chr01K	8.055	Chr01K	1560871	origMarker0062040_9_8.055_newID0000072_contig00688	NOBLE
Chr01K	16.359	Chr01K	1563018	origMarker0062133_9_16.359_newID0000003_contig00688	NOBLE
Chr01K	8.055	Chr01K	1563070	origMarker0062040_9_8.055_newID0000027_contig00688	NOBLE
Chr01K	8.055	Chr01K	1568504	origMarker0062040_9_8.055_newID0000044_contig00688	NOBLE
Chr01K	16.359	Chr01K	1569716	origMarker0062118_9_16.359_newID0000018_contig00688	NOBLE
Chr01K	16.359	Chr01K	1569768	origMarker0062133_9_16.359_newID0000008_contig00688	NOBLE
Chr01K	3.829	Chr01K	1582469	origMarker0061914_9_3.829_newID0000156_contig262048	NOBLE
Chr01K	8.055	Chr01K	1584572	origMarker0062040_9_8.055_newID0000020_contig204709	NOBLE
Chr01K	8.055	Chr01K	1587047	origMarker0062040_9_8.055_newID0000073_contig11819	NOBLE
Chr01K	8.055	Chr01K	1593335	origMarker0062040_9_8.055_newID0000155_contig11819	NOBLE
Chr01K	16.359	Chr01K	1593387	origMarker0062154_9_16.359_newID0000019_contig11819	NOBLE
Chr01K	16.359	Chr01K	1617430	origMarker0062133_9_16.359_newID0000117_contig14610	NOBLE
Chr01K	16.359	Chr01K	1619644	origMarker0062154_9_16.359_newID0000030_contig277534_contig229276_althap	NOBLE
Chr01K	16.359	Chr01K	1621942	origMarker0062116_9_16.359_newID0000009_contig103940	NOBLE
Chr01K	16.359	Chr01K	1628461	origMarker0062154_9_16.359_newID0000053_contig61369	NOBLE
Chr01K	16.359	Chr01K	1628694	origMarker0062133_9_16.359_newID0000068_contig61369	NOBLE
Chr01K	16.359	Chr01K	1629065	origMarker0062154_9_16.359_newID0000007_contig61369	NOBLE
Chr01K	16.359	Chr01K	1631580	origMarker0062133_9_16.359_newID0000050_contig61369	NOBLE
Chr01K	16.359	Chr01K	1632643	origMarker0062154_9_16.359_newID0000025_contig106221_contig265501_althap	NOBLE
Chr01K	16.359	Chr01K	1632780	origMarker0062154_9_16.359_newID0000056_contig106221_contig265501_althap	NOBLE
Chr01K	16.359	Chr01K	1633236	origMarker0062118_9_16.359_newID0000102_contig265501	NOBLE
Chr01K	16.359	Chr01K	1634533	origMarker0062133_9_16.359_newID0000024_contig361308_contig178940_althap	NOBLE
Chr01K	16.359	Chr01K	1634534	origMarker0062154_9_16.359_newID0000042_contig361308_contig178940_althap	NOBLE
Chr01K	7.466	Chr01K	1634985	origMarker0062030_9_7.466_newID0000068_contig178940	NOBLE
Chr01K	8.055	Chr01K	1635039	origMarker0062040_9_8.055_newID0000045_contig178940	NOBLE
Chr01K	3.829	Chr01K	1635543	origMarker0061914_9_3.829_newID0000049_contig178940	NOBLE
Chr01K	16.359	Chr01K	1639474	origMarker0062154_9_16.359_newID0000050_contig29098	NOBLE
Chr01K	16.359	Chr01K	1639524	origMarker0062154_9_16.359_newID0000049_contig29098	NOBLE
Chr01K	8.055	Chr01K	1642900	origMarker0062040_9_8.055_newID0000103_contig29098	NOBLE
Chr01K	8.055	Chr01K	1645403	origMarker0062040_9_8.055_newID0000005_contig29098	NOBLE
Chr01K	16.359	Chr01K	1649119	origMarker0062154_9_16.359_newID0000017_contig03398	NOBLE
Chr01K	8.055	Chr01K	1650029	origMarker0062040_9_8.055_newID0000120_contig03398	NOBLE
Chr01K	21.994	Chr01K	1650367	origMarker0062203_9_21.994_newID0000141_contig03398	NOBLE
Chr01K	16.359	Chr01K	1650471	origMarker0062154_9_16.359_newID0000015_contig03398	NOBLE
Chr01K	8.055	Chr01K	1652443	origMarker0062040_9_8.055_newID0000006_contig03398	NOBLE
Chr01K	16.359	Chr01K	1653221	origMarker0062118_9_16.359_newID0000099_contig03398	NOBLE
Chr01K	8.055	Chr01K	1656319	origMarker0062040_9_8.055_newID0000003_contig03398	NOBLE
Chr01K	8.055	Chr01K	1660803	origMarker0062040_9_8.055_newID0000053_contig03398	NOBLE
Chr01K	16.359	Chr01K	1669656	origMarker0062154_9_16.359_newID0000021_contig45844	NOBLE
Chr01K	8.055	Chr01K	1672223	origMarker0062040_9_8.055_newID0000157_contig403301	NOBLE
Chr01K	16.359	Chr01K	1675223	origMarker0062154_9_16.359_newID0000065_contig118490_contig118970_althap	NOBLE
Chr01K	16.359	Chr01K	1701505	origMarker0062133_9_16.359_newID0000103_contig204752_contig339121_althap	NOBLE
Chr01K	16.359	Chr01K	1701650	origMarker0062154_9_16.359_newID0000054_contig204752_contig241312_althap	NOBLE
Chr01K	8.055	Chr01K	1701781	origMarker0062040_9_8.055_newID0000109_contig204752_contig241312_althap	NOBLE
Chr01K	8.055	Chr01K	1703039	origMarker0062040_9_8.055_newID0000017_contig204752_contig241312_althap	NOBLE
Chr01K	3.829	Chr01K	1707129	origMarker0061914_9_3.829_newID0000189_contig48030	NOBLE
Chr01K	8.055	Chr01K	1710910	origMarker0062040_9_8.055_newID0000060_contig48030	NOBLE
Chr01K	8.055	Chr01K	1711056	origMarker0062040_9_8.055_newID0000091_contig48030	NOBLE
Chr01K	8.055	Chr01K	1713246	origMarker0062040_9_8.055_newID0000153_contig61309	NOBLE
Chr01K	16.359	Chr01K	1713366	origMarker0062116_9_16.359_newID0000008_contig61309	NOBLE
Chr01K	16.359	Chr01K	1715205	origMarker0062118_9_16.359_newID0000001_contig61309	NOBLE
Chr01K	16.359	Chr01K	1715419	origMarker0062133_9_16.359_newID0000018_contig61309	NOBLE
Chr01K	16.359	Chr01K	1716133	origMarker0062154_9_16.359_newID0000012_contig61309	NOBLE
Chr01K	8.055	Chr01K	1716185	origMarker0062040_9_8.055_newID0000039_contig61309	NOBLE
Chr01K	8.055	Chr01K	1716338	origMarker0062040_9_8.055_newID0000031_contig61309	NOBLE
Chr01K	16.359	Chr01K	1716541	origMarker0062133_9_16.359_newID0000088_contig61309	NOBLE
Chr01K	16.359	Chr01K	1716860	origMarker0062116_9_16.359_newID0000005_contig61309	NOBLE
Chr01K	16.359	Chr01K	1718249	origMarker0062154_9_16.359_newID0000057_contig313997_contig46536_althap	NOBLE
Chr01K	16.359	Chr01K	1718611	origMarker0062154_9_16.359_newID0000008_contig46536	NOBLE
Chr01K	8.055	Chr01K	1720203	origMarker0062040_9_8.055_newID0000141_contig46536	NOBLE
Chr01K	8.055	Chr01K	1723490	origMarker0062040_9_8.055_newID0000148_contig46536_contig387982_althap	NOBLE
Chr01K	8.055	Chr01K	1726742	origMarker0062040_9_8.055_newID0000084_contig387467_contig337199_althap	NOBLE
Chr01K	16.359	Chr01K	1727145	origMarker0062133_9_16.359_newID0000070_contig387467_contig337199_althap	NOBLE
Chr01K	16.359	Chr01K	1728525	origMarker0062116_9_16.359_newID0000029_contig281202_contig285442_althap	NOBLE
Chr01K	8.055	Chr01K	1728561	origMarker0062040_9_8.055_newID0000058_contig281202_contig285442_althap	NOBLE
Chr01K	16.359	Chr01K	1728757	origMarker0062133_9_16.359_newID0000113_contig281202_contig285442_althap	NOBLE
Chr01K	19.363	Chr01K	1736254	origMarker0062181_9_19.363_newID0000012_contig101475	NOBLE
Chr01K	16.359	Chr01K	1740297	origMarker0062118_9_16.359_newID0000042_contig116381	NOBLE
Chr01K	21.994	Chr01K	1743057	origMarker0062203_9_21.994_newID0000109_contig10829	NOBLE
Chr01K	16.359	Chr01K	1748349	origMarker0062133_9_16.359_newID0000057_contig10829	NOBLE
Chr01K	27.762	Chr01K	1754836	origMarker0062263_9_27.762_newID0000333_contig10829	NOBLE
Chr01K	8.055	Chr01K	1755887	origMarker0062040_9_8.055_newID0000071_contig385239	NOBLE
Chr01K	16.359	Chr01K	1756902	origMarker0062133_9_16.359_newID0000079_contig207864_contig287480_althap	NOBLE
Chr01K	16.359	Chr01K	1798417	origMarker0062116_9_16.359_newID0000007_contig176588	NOBLE
Chr01K	16.359	Chr01K	1823101	origMarker0062118_9_16.359_newID0000053_contig178805_contig176588_althap	NOBLE
Chr01K	16.359	Chr01K	1856096	origMarker0062116_9_16.359_newID0000007_contig176588	NOBLE
Chr01K	21.994	Chr01K	1864880	origMarker0062203_9_21.994_newID0000079_contig83578_contig357650_althap	NOBLE
Chr01K	16.359	Chr01K	1866034	origMarker0062118_9_16.359_newID0000013_contig83578	NOBLE
Chr01K	20.058	Chr01K	1866134	origMarker0062187_9_20.058_newID0000013_contig83578	NOBLE
Chr01K	16.359	Chr01K	1869579	origMarker0062118_9_16.359_newID0000052_contig328230	NOBLE
Chr01K	8.055	Chr01K	1887305	origMarker0062040_9_8.055_newID0000004_contig275246_contig270008_althap	NOBLE
Chr01K	8.055	Chr01K	1888427	origMarker0062040_9_8.055_newID0000050_contig70214	NOBLE
Chr01K	16.359	Chr01K	1888479	origMarker0062133_9_16.359_newID0000005_contig70214	NOBLE
Chr01K	8.055	Chr01K	1889061	origMarker0062040_9_8.055_newID0000128_contig70214	NOBLE
Chr01K	16.359	Chr01K	1889209	origMarker0062118_9_16.359_newID0000078_contig70214	NOBLE
Chr01K	16.359	Chr01K	1889363	origMarker0062116_9_16.359_newID0000013_contig70214	NOBLE
Chr01K	8.055	Chr01K	1889540	origMarker0062040_9_8.055_newID0000016_contig70214	NOBLE
Chr01K	21.994	Chr01K	1890368	origMarker0062203_9_21.994_newID0000142_contig70214	NOBLE
Chr01K	16.359	Chr01K	1890440	origMarker0062118_9_16.359_newID0000117_contig70214	NOBLE
Chr01K	16.359	Chr01K	1890478	origMarker0062133_9_16.359_newID0000066_contig70214	NOBLE
Chr01K	8.055	Chr01K	1890555	origMarker0062040_9_8.055_newID0000107_contig70214	NOBLE
Chr01K	16.359	Chr01K	1890619	origMarker0062133_9_16.359_newID0000006_contig70214	NOBLE
Chr01K	16.359	Chr01K	1891024	origMarker0062133_9_16.359_newID0000030_contig70214	NOBLE
Chr01K	16.359	Chr01K	1892551	origMarker0062133_9_16.359_newID0000017_contig280806_contig332359_althap	NOBLE
Chr01K	16.359	Chr01K	1908760	origMarker0062116_9_16.359_newID0000021_contig264166	NOBLE
Chr01K	8.055	Chr01K	1909488	origMarker0062040_9_8.055_newID0000037_contig264166_contig36194_althap	NOBLE
Chr01K	16.359	Chr01K	1909565	origMarker0062118_9_16.359_newID0000077_contig264166_contig36194_althap	NOBLE
Chr01K	16.359	Chr01K	1909723	origMarker0062154_9_16.359_newID0000001_contig264166	NOBLE
Chr01K	16.359	Chr01K	1909733	origMarker0062118_9_16.359_newID0000097_contig264166	NOBLE
Chr01K	8.055	Chr01K	1909903	origMarker0062040_9_8.055_newID0000117_contig36194	NOBLE
Chr01K	8.055	Chr01K	1914781	origMarker0062040_9_8.055_newID0000093_contig36194	NOBLE
Chr01K	16.359	Chr01K	1919434	origMarker0062154_9_16.359_newID0000027_contig55283	NOBLE
Chr01K	16.359	Chr01K	1919799	origMarker0062116_9_16.359_newID0000024_contig55283	NOBLE
Chr01K	16.359	Chr01K	1931999	origMarker0062133_9_16.359_newID0000047_contig33716	NOBLE
Chr01K	8.055	Chr01K	1933903	origMarker0062040_9_8.055_newID0000126_contig33716	NOBLE
Chr01K	16.359	Chr01K	1940710	origMarker0062118_9_16.359_newID0000044_contig39140	NOBLE
Chr01K	16.359	Chr01K	1942073	origMarker0062133_9_16.359_newID0000060_contig39140	NOBLE
Chr01K	16.359	Chr01K	1942827	origMarker0062133_9_16.359_newID0000065_contig39140	NOBLE
Chr01K	16.359	Chr01K	1942838	origMarker0062133_9_16.359_newID0000087_contig39140	NOBLE
Chr01K	16.359	Chr01K	1942953	origMarker0062118_9_16.359_newID0000087_contig39140	NOBLE
Chr01K	16.359	Chr01K	1945306	origMarker0062118_9_16.359_newID0000088_contig117183	NOBLE
Chr01K	16.359	Chr01K	1946005	origMarker0062133_9_16.359_newID0000080_contig117183	NOBLE
Chr01K	16.359	Chr01K	1947229	origMarker0062118_9_16.359_newID0000105_contig128599	NOBLE
Chr01K	16.359	Chr01K	1947348	origMarker0062133_9_16.359_newID0000041_contig128599	NOBLE
Chr01K	8.055	Chr01K	1949840	origMarker0062040_9_8.055_newID0000023_contig310287_contig346070_althap	NOBLE
Chr01K	8.055	Chr01K	1952778	origMarker0062040_9_8.055_newID0000123_contig68606_contig67384_althap	NOBLE
Chr01K	16.359	Chr01K	1953631	origMarker0062133_9_16.359_newID0000054_contig68606_contig67384_althap	NOBLE
Chr01K	21.994	Chr01K	1953867	origMarker0062203_9_21.994_newID0000081_contig68606_contig67384_althap	NOBLE
Chr01K	16.359	Chr01K	1959477	origMarker0062118_9_16.359_newID0000057_contig146696	NOBLE
Chr01K	16.359	Chr01K	1959487	origMarker0062118_9_16.359_newID0000112_contig146696	NOBLE
Chr01K	16.359	Chr01K	1965791	origMarker0062133_9_16.359_newID0000035_contig19430	NOBLE
Chr01K	16.359	Chr01K	1969822	origMarker0062133_9_16.359_newID0000058_contig19430	NOBLE
Chr01K	16.359	Chr01K	1970202	origMarker0062133_9_16.359_newID0000123_contig19430	NOBLE
Chr01K	16.359	Chr01K	1972395	origMarker0062118_9_16.359_newID0000068_contig110738	NOBLE
Chr01K	8.055	Chr01K	1975205	origMarker0062040_9_8.055_newID0000088_contig347373	NOBLE
Chr01K	16.359	Chr01K	1990465	origMarker0062118_9_16.359_newID0000096_contig322388	NOBLE
Chr01K	20.058	Chr01K	1990749	origMarker0062187_9_20.058_newID0000008_contig322388	NOBLE
Chr01K	16.359	Chr01K	1994258	origMarker0062118_9_16.359_newID0000106_contig44404	NOBLE
Chr01K	16.359	Chr01K	1994442	origMarker0062133_9_16.359_newID0000072_contig44404	NOBLE
Chr01K	16.359	Chr01K	1994494	origMarker0062118_9_16.359_newID0000098_contig44404	NOBLE
Chr01K	16.359	Chr01K	1998120	origMarker0062133_9_16.359_newID0000039_contig258992	NOBLE
Chr01K	16.359	Chr01K	1998597	origMarker0062133_9_16.359_newID0000019_contig258992_contig20618_althap	NOBLE
Chr01K	16.359	Chr01K	1998937	origMarker0062118_9_16.359_newID0000058_contig20618	NOBLE
Chr01K	16.359	Chr01K	2003434	origMarker0062118_9_16.359_newID0000107_contig20618	NOBLE
Chr01K	8.055	Chr01K	2009219	origMarker0062040_9_8.055_newID0000144_contig281681_contig314249_althap	NOBLE
Chr01K	8.055	Chr01K	2009291	origMarker0062040_9_8.055_newID0000028_contig281681_contig314249_althap	NOBLE
Chr01K	16.359	Chr01K	2009618	origMarker0062118_9_16.359_newID0000022_contig281681_contig314249_althap	NOBLE
Chr01K	8.055	Chr01K	2011484	origMarker0062040_9_8.055_newID0000034_contig61608	NOBLE
Chr01K	8.055	Chr01K	2014659	origMarker0062040_9_8.055_newID0000064_contig167193	NOBLE
Chr01K	16.359	Chr01K	2016003	origMarker0062133_9_16.359_newID0000051_contig167193	NOBLE
Chr01K	16.359	Chr01K	2016059	origMarker0062133_9_16.359_newID0000040_contig167193	NOBLE
Chr01K	16.359	Chr01K	2016115	origMarker0062118_9_16.359_newID0000116_contig167193	NOBLE
Chr01K	16.359	Chr01K	2016200	origMarker0062118_9_16.359_newID0000004_contig167193	NOBLE
Chr01K	16.359	Chr01K	2016298	origMarker0062133_9_16.359_newID0000120_contig167193	NOBLE
Chr01K	21.994	Chr01K	2016386	origMarker0062203_9_21.994_newID0000051_contig167193	NOBLE
Chr01K	16.359	Chr01K	2016439	origMarker0062118_9_16.359_newID0000015_contig167193	NOBLE
Chr01K	16.359	Chr01K	2016535	origMarker0062133_9_16.359_newID0000044_contig167193	NOBLE
Chr01K	16.359	Chr01K	2016964	origMarker0062154_9_16.359_newID0000003_contig167193	NOBLE
Chr01K	16.359	Chr01K	2017120	origMarker0062118_9_16.359_newID0000048_contig167193	NOBLE
Chr01K	16.359	Chr01K	2019143	origMarker0062118_9_16.359_newID0000025_contig72852	NOBLE
Chr01K	8.055	Chr01K	2070406	origMarker0062040_9_8.055_newID0000159_contig52771_contig43898_althap	NOBLE
Chr01K	16.359	Chr01K	2075510	origMarker0062118_9_16.359_newID0000006_contig81858_contig136914_althap	NOBLE
Chr01K	16.359	Chr01K	2077190	origMarker0062118_9_16.359_newID0000055_contig81858_contig136914_althap	NOBLE
Chr01K	8.055	Chr01K	2077326	origMarker0062040_9_8.055_newID0000102_contig81858_contig136914_althap	NOBLE
Chr01K	16.359	Chr01K	2084564	origMarker0062133_9_16.359_newID0000062_contig349181_contig274497_althap	NOBLE
Chr01K	16.359	Chr01K	2085513	origMarker0062118_9_16.359_newID0000017_contig349181_contig274497_althap	NOBLE
Chr01K	8.055	Chr01K	2093270	origMarker0062040_9_8.055_newID0000101_contig26838	NOBLE
Chr01K	16.359	Chr01K	2093304	origMarker0062133_9_16.359_newID0000036_contig26838_contig367254_althap	NOBLE
Chr01K	16.359	Chr01K	2093383	origMarker0062154_9_16.359_newID0000014_contig26838_contig80601_althap	NOBLE
Chr01K	16.359	Chr01K	2094262	origMarker0062118_9_16.359_newID0000093_contig80601	NOBLE
Chr01K	16.359	Chr01K	2096916	origMarker0062133_9_16.359_newID0000064_contig80601	NOBLE
Chr01K	8.055	Chr01K	2097104	origMarker0062040_9_8.055_newID0000068_contig80601	NOBLE
Chr01K	21.994	Chr01K	2098660	origMarker0062203_9_21.994_newID0000070_contig168819	NOBLE
Chr01K	16.359	Chr01K	2102268	origMarker0062133_9_16.359_newID0000023_contig160036	NOBLE
Chr01K	16.359	Chr01K	2102275	origMarker0062118_9_16.359_newID0000070_contig160036	NOBLE
Chr01K	16.359	Chr01K	2102969	origMarker0062154_9_16.359_newID0000016_contig43578	NOBLE
Chr01K	16.359	Chr01K	2103775	origMarker0062118_9_16.359_newID0000012_contig43578	NOBLE
Chr01K	16.359	Chr01K	2106662	origMarker0062133_9_16.359_newID0000109_contig43578	NOBLE
Chr01K	16.359	Chr01K	2107009	origMarker0062133_9_16.359_newID0000102_contig43578	NOBLE
Chr01K	21.994	Chr01K	2108180	origMarker0062203_9_21.994_newID0000143_contig43578_contig118648_althap	NOBLE
Chr01K	27.762	Chr01K	2111961	origMarker0062263_9_27.762_newID0000115_contig186934_contig328491_althap	NOBLE
Chr01K	21.994	Chr01K	2113060	origMarker0062203_9_21.994_newID0000138_contig186934	NOBLE
Chr01K	16.359	Chr01K	2113111	origMarker0062133_9_16.359_newID0000078_contig186934	NOBLE
Chr01K	27.762	Chr01K	2117691	origMarker0062263_9_27.762_newID0000185_contig242455	NOBLE
Chr01K	21.994	Chr01K	2118306	origMarker0062203_9_21.994_newID0000027_contig179742	NOBLE
Chr01K	19.363	Chr01K	2121593	origMarker0062181_9_19.363_newID0000003_contig242523_contig274772_althap	NOBLE
Chr01K	16.359	Chr01K	2121767	origMarker0062116_9_16.359_newID0000015_contig242523_contig274772_althap	NOBLE
Chr01K	16.359	Chr01K	2121831	origMarker0062118_9_16.359_newID0000028_contig242523_contig274772_althap	NOBLE
Chr01K	21.994	Chr01K	2121935	origMarker0062203_9_21.994_newID0000045_contig242523_contig274772_althap	NOBLE
Chr01K	19.363	Chr01K	2122064	origMarker0062181_9_19.363_newID0000001_contig242523_contig274772_althap	NOBLE
Chr01K	16.359	Chr01K	2122775	origMarker0062118_9_16.359_newID0000040_contig125142_contig99432_althap	NOBLE
Chr01K	21.994	Chr01K	2123494	origMarker0062203_9_21.994_newID0000028_contig125142_contig99432_althap	NOBLE
Chr01K	16.359	Chr01K	2123713	origMarker0062118_9_16.359_newID0000071_contig125142_contig99432_althap	NOBLE
Chr01K	21.994	Chr01K	2123728	origMarker0062203_9_21.994_newID0000076_contig125142_contig99432_althap	NOBLE
Chr01K	16.359	Chr01K	2124309	origMarker0062118_9_16.359_newID0000083_contig125142_contig99432_althap	NOBLE
Chr01K	19.363	Chr01K	2124383	origMarker0062181_9_19.363_newID0000006_contig125142_contig99432_althap	NOBLE
Chr01K	8.055	Chr01K	2124772	origMarker0062040_9_8.055_newID0000029_contig125142_contig99432_althap	NOBLE
Chr01K	21.994	Chr01K	2125027	origMarker0062203_9_21.994_newID0000043_contig125142_contig99432_althap	NOBLE
Chr01K	16.359	Chr01K	2126158	origMarker0062133_9_16.359_newID0000021_contig210194	NOBLE
Chr01K	27.762	Chr01K	2129901	origMarker0062248_9_27.762_newID0000052_contig130529	NOBLE
Chr01K	21.994	Chr01K	2142915	origMarker0062203_9_21.994_newID0000115_contig62658	NOBLE
Chr01K	16.359	Chr01K	2149937	origMarker0062118_9_16.359_newID0000081_contig02165	NOBLE
Chr01K	21.994	Chr01K	2153988	origMarker0062203_9_21.994_newID0000018_contig02165	NOBLE
Chr01K	16.359	Chr01K	2169082	origMarker0062133_9_16.359_newID0000093_contig02165	NOBLE
Chr01K	16.359	Chr01K	2179066	origMarker0062133_9_16.359_newID0000052_contig42124	NOBLE
Chr01K	16.359	Chr01K	2197194	origMarker0062133_9_16.359_newID0000125_contig16505	NOBLE
Chr01K	8.055	Chr01K	2207349	origMarker0062040_9_8.055_newID0000143_contig224210	NOBLE
Chr01K	21.994	Chr01K	2207720	origMarker0062203_9_21.994_newID0000008_contig224210	NOBLE
Chr01K	7.466	Chr01K	2219603	origMarker0062030_9_7.466_newID0000026_contig402904	NOBLE
Chr01K	16.359	Chr01K	2221649	origMarker0062133_9_16.359_newID0000112_contig26070	NOBLE
Chr01K	16.359	Chr01K	2221993	origMarker0062118_9_16.359_newID0000119_contig26070	NOBLE
Chr01K	16.359	Chr01K	2222803	origMarker0062118_9_16.359_newID0000113_contig26070	NOBLE
Chr01K	16.359	Chr01K	2222904	origMarker0062118_9_16.359_newID0000075_contig26070	NOBLE
Chr01K	16.359	Chr01K	2227415	origMarker0062133_9_16.359_newID0000115_contig26070	NOBLE
Chr01K	7.466	Chr01K	2235210	origMarker0062030_9_7.466_newID0000013_contig06752	NOBLE
Chr01K	21.994	Chr01K	2237559	origMarker0062203_9_21.994_newID0000013_contig06752	NOBLE
Chr01K	8.055	Chr01K	2244354	origMarker0062040_9_8.055_newID0000132_contig06752	NOBLE
Chr01K	19.363	Chr01K	2251065	origMarker0062181_9_19.363_newID0000007_contig120223	NOBLE
Chr01K	8.055	Chr01K	2282544	origMarker0062040_9_8.055_newID0000092_contig35618	NOBLE
Chr01K	16.359	Chr01K	2284976	origMarker0062133_9_16.359_newID0000077_contig75844	NOBLE
Chr01K	16.359	Chr01K	2290266	origMarker0062133_9_16.359_newID0000111_contig02849	NOBLE
Chr01K	16.359	Chr01K	2295216	origMarker0062133_9_16.359_newID0000116_contig02849	NOBLE
Chr01K	16.359	Chr01K	2300017	origMarker0062133_9_16.359_newID0000097_contig02849	NOBLE
Chr01K	16.359	Chr01K	2302779	origMarker0062154_9_16.359_newID0000039_contig02849	NOBLE
Chr01K	16.359	Chr01K	2305772	origMarker0062133_9_16.359_newID0000096_contig02849	NOBLE
Chr01K	16.359	Chr01K	2305814	origMarker0062133_9_16.359_newID0000042_contig02849	NOBLE
Chr01K	20.058	Chr01K	2319613	origMarker0062187_9_20.058_newID0000003_contig50421	NOBLE
Chr01K	16.359	Chr01K	2325884	origMarker0062118_9_16.359_newID0000016_contig250955	NOBLE
Chr01K	19.363	Chr01K	2328372	origMarker0062181_9_19.363_newID0000004_contig08529	NOBLE
Chr01K	16.359	Chr01K	2332675	origMarker0062133_9_16.359_newID0000085_contig08529	NOBLE
Chr01K	21.994	Chr01K	2335256	origMarker0062203_9_21.994_newID0000034_contig08529	NOBLE
Chr01K	1.88	Chr01K	2342330	origMarker0061868_9_1.880_newID0000010_contig56203	NOBLE
Chr01K	8.055	Chr01K	2343420	origMarker0062040_9_8.055_newID0000112_contig56203	NOBLE
Chr01K	16.359	Chr01K	2353090	origMarker0062133_9_16.359_newID0000001_contig39628	NOBLE
Chr01K	8.055	Chr01K	2356729	origMarker0062040_9_8.055_newID0000146_contig33231	NOBLE
Chr01K	16.359	Chr01K	2361582	origMarker0062118_9_16.359_newID0000073_contig118660_contig79355_althap	NOBLE
Chr01K	21.994	Chr01K	2361585	origMarker0062203_9_21.994_newID0000174_contig118660_contig79355_althap	NOBLE
Chr01K	8.055	Chr01K	2361754	origMarker0062040_9_8.055_newID0000024_contig118660_contig79355_althap	NOBLE
Chr01K	16.359	Chr01K	2361997	origMarker0062133_9_16.359_newID0000046_contig138001_contig79355_althap	NOBLE
Chr01K	16.359	Chr01K	2362695	origMarker0062118_9_16.359_newID0000121_contig138001_contig79355_althap	NOBLE
Chr01K	21.994	Chr01K	2363996	origMarker0062203_9_21.994_newID0000021_contig370019_contig79355_althap	NOBLE
Chr01K	8.055	Chr01K	2364596	origMarker0062040_9_8.055_newID0000110_contig370019_contig53261_althap	NOBLE
Chr01K	16.359	Chr01K	2375580	origMarker0062133_9_16.359_newID0000107_contig105419_contig339974_althap	NOBLE
Chr01K	16.359	Chr01K	2375676	origMarker0062133_9_16.359_newID0000100_contig105419_contig339974_althap	NOBLE
Chr01K	8.055	Chr01K	2378964	origMarker0062040_9_8.055_newID0000001_contig388007_contig15920_althap	NOBLE
Chr01K	16.359	Chr01K	2379170	origMarker0062133_9_16.359_newID0000031_contig15920	NOBLE
Chr01K	16.359	Chr01K	2379458	origMarker0062133_9_16.359_newID0000043_contig15920	NOBLE
Chr01K	16.359	Chr01K	2379990	origMarker0062133_9_16.359_newID0000094_contig15920	NOBLE
Chr01K	16.359	Chr01K	2382580	origMarker0062118_9_16.359_newID0000062_contig15920	NOBLE
Chr01K	16.359	Chr01K	2387028	origMarker0062118_9_16.359_newID0000114_contig15920	NOBLE
Chr01K	16.359	Chr01K	2387139	origMarker0062133_9_16.359_newID0000059_contig15920	NOBLE
Chr01K	16.359	Chr01K	2387729	origMarker0062133_9_16.359_newID0000010_contig15920	NOBLE
Chr01K	8.055	Chr01K	2388026	origMarker0062040_9_8.055_newID0000026_contig15920	NOBLE
Chr01K	16.359	Chr01K	2390585	origMarker0062118_9_16.359_newID0000074_contig260034_contig284588_althap	NOBLE
Chr01K	16.359	Chr01K	2393127	origMarker0062118_9_16.359_newID0000009_contig85358	NOBLE
Chr01K	8.055	Chr01K	2397701	origMarker0062040_9_8.055_newID0000040_contig12935	NOBLE
Chr01K	16.359	Chr01K	2400167	origMarker0062133_9_16.359_newID0000004_contig12935	NOBLE
Chr01K	20.743	Chr01K	2401344	origMarker0062188_9_20.743_newID0000004_contig12935	NOBLE
Chr01K	16.359	Chr01K	2401459	origMarker0062118_9_16.359_newID0000056_contig12935	NOBLE
Chr01K	16.359	Chr01K	2405813	origMarker0062133_9_16.359_newID0000063_contig12935	NOBLE
Chr01K	16.359	Chr01K	2408836	origMarker0062118_9_16.359_newID0000031_contig56345	NOBLE
Chr01K	16.359	Chr01K	2412549	origMarker0062133_9_16.359_newID0000022_contig60691	NOBLE
Chr01K	16.359	Chr01K	2413707	origMarker0062133_9_16.359_newID0000053_contig60691	NOBLE
Chr01K	16.359	Chr01K	2414367	origMarker0062133_9_16.359_newID0000083_contig60691	NOBLE
Chr01K	21.994	Chr01K	2414419	origMarker0062203_9_21.994_newID0000157_contig60691	NOBLE
Chr01K	21.994	Chr01K	2415116	origMarker0062203_9_21.994_newID0000162_contig60691_contig308318_althap	NOBLE
Chr01K	16.359	Chr01K	2416405	origMarker0062133_9_16.359_newID0000015_contig359660_contig109871_althap	NOBLE
Chr01K	16.359	Chr01K	2417120	origMarker0062118_9_16.359_newID0000122_contig359660_contig109871_althap	NOBLE
Chr01K	16.359	Chr01K	2417252	origMarker0062118_9_16.359_newID0000082_contig359660_contig109871_althap	NOBLE
Chr01K	16.359	Chr01K	2417399	origMarker0062133_9_16.359_newID0000106_contig109871	NOBLE
Chr01K	16.359	Chr01K	2417505	origMarker0062118_9_16.359_newID0000026_contig109871	NOBLE
Chr01K	8.055	Chr01K	2417593	origMarker0062040_9_8.055_newID0000079_contig109871	NOBLE
Chr01K	16.359	Chr01K	2420191	origMarker0062133_9_16.359_newID0000075_contig44015	NOBLE
Chr01K	16.359	Chr01K	2420361	origMarker0062133_9_16.359_newID0000038_contig44015	NOBLE
Chr01K	16.359	Chr01K	2420377	origMarker0062133_9_16.359_newID0000105_contig44015	NOBLE
Chr01K	20.743	Chr01K	2420569	origMarker0062188_9_20.743_newID0000003_contig44015	NOBLE
Chr01K	21.994	Chr01K	2423024	origMarker0062203_9_21.994_newID0000124_contig44015	NOBLE
Chr01K	16.359	Chr01K	2423727	origMarker0062133_9_16.359_newID0000034_contig44015	NOBLE
Chr01K	21.994	Chr01K	2425681	origMarker0062203_9_21.994_newID0000068_contig263087	NOBLE
Chr01K	19.363	Chr01K	2426030	origMarker0062181_9_19.363_newID0000005_contig263087	NOBLE
Chr01K	21.994	Chr01K	2426082	origMarker0062203_9_21.994_newID0000156_contig263087	NOBLE
Chr01K	21.994	Chr01K	2428945	origMarker0062203_9_21.994_newID0000066_contig101949	NOBLE
Chr01K	21.994	Chr01K	2430152	origMarker0062203_9_21.994_newID0000184_contig64435	NOBLE
Chr01K	16.359	Chr01K	2430739	origMarker0062116_9_16.359_newID0000017_contig64435	NOBLE
Chr01K	21.994	Chr01K	2431403	origMarker0062203_9_21.994_newID0000089_contig64435	NOBLE
Chr01K	8.055	Chr01K	2434805	origMarker0062040_9_8.055_newID0000049_contig01631	NOBLE
Chr01K	21.994	Chr01K	2434922	origMarker0062203_9_21.994_newID0000137_contig01631	NOBLE
Chr01K	21.994	Chr01K	2438094	origMarker0062203_9_21.994_newID0000166_contig01631	NOBLE
Chr01K	21.994	Chr01K	2441426	origMarker0062203_9_21.994_newID0000015_contig01631	NOBLE
Chr01K	21.994	Chr01K	2442045	origMarker0062203_9_21.994_newID0000127_contig01631	NOBLE
Chr01K	16.359	Chr01K	2444268	origMarker0062118_9_16.359_newID0000054_contig01631	NOBLE
Chr01K	16.359	Chr01K	2444375	origMarker0062118_9_16.359_newID0000100_contig01631	NOBLE
Chr01K	21.994	Chr01K	2445990	origMarker0062203_9_21.994_newID0000153_contig01631	NOBLE
Chr01K	16.359	Chr01K	2446054	origMarker0062133_9_16.359_newID0000048_contig01631	NOBLE
Chr01K	21.994	Chr01K	2448291	origMarker0062203_9_21.994_newID0000090_contig01631	NOBLE
Chr01K	16.359	Chr01K	2449937	origMarker0062118_9_16.359_newID0000033_contig01631	NOBLE
Chr01K	16.359	Chr01K	2449989	origMarker0062118_9_16.359_newID0000080_contig01631	NOBLE
Chr01K	21.994	Chr01K	2452514	origMarker0062203_9_21.994_newID0000054_contig01631	NOBLE
Chr01K	16.359	Chr01K	2462554	origMarker0062133_9_16.359_newID0000055_contig246662_contig218843_althap	NOBLE
Chr01K	21.994	Chr01K	2463318	origMarker0062203_9_21.994_newID0000180_contig246662_contig218843_althap	NOBLE
Chr01K	21.994	Chr01K	2465228	origMarker0062203_9_21.994_newID0000139_contig116615	NOBLE
Chr01K	16.359	Chr01K	2468610	origMarker0062118_9_16.359_newID0000090_contig342548	NOBLE
Chr01K	21.994	Chr01K	2468747	origMarker0062203_9_21.994_newID0000104_contig342548	NOBLE
Chr01K	21.994	Chr01K	2470537	origMarker0062203_9_21.994_newID0000182_contig343948_contig342548_althap	NOBLE
Chr01K	21.994	Chr01K	2471615	origMarker0062203_9_21.994_newID0000161_contig64546	NOBLE
Chr01K	21.994	Chr01K	2472621	origMarker0062203_9_21.994_newID0000040_contig64546	NOBLE
Chr01K	21.994	Chr01K	2474946	origMarker0062203_9_21.994_newID0000035_contig64546	NOBLE
Chr01K	21.994	Chr01K	2474982	origMarker0062203_9_21.994_newID0000071_contig64546_contig242318_althap	NOBLE
Chr01K	35.153	Chr01K	2475066	origMarker0062346_9_35.153_newID0000043_contig64546_contig242318_althap	NOBLE
Chr01K	21.994	Chr01K	2475448	origMarker0062203_9_21.994_newID0000087_contig64546_contig242318_althap	NOBLE
Chr01K	21.994	Chr01K	2475735	origMarker0062203_9_21.994_newID0000074_contig242318	NOBLE
Chr01K	21.994	Chr01K	2475876	origMarker0062203_9_21.994_newID0000048_contig242318	NOBLE
Chr01K	21.994	Chr01K	2475928	origMarker0062203_9_21.994_newID0000178_contig242318	NOBLE
Chr01K	16.359	Chr01K	2476091	origMarker0062133_9_16.359_newID0000025_contig242318	NOBLE
Chr01K	16.359	Chr01K	2476226	origMarker0062118_9_16.359_newID0000086_contig242318	NOBLE
Chr01K	8.055	Chr01K	2478449	origMarker0062040_9_8.055_newID0000052_contig40214	NOBLE
Chr01K	16.359	Chr01K	2479241	origMarker0062133_9_16.359_newID0000092_contig40214	NOBLE
Chr01K	27.762	Chr01K	2479346	origMarker0062263_9_27.762_newID0000186_contig40214	NOBLE
Chr01K	16.359	Chr01K	2479384	origMarker0062118_9_16.359_newID0000032_contig40214	NOBLE
Chr01K	21.994	Chr01K	2479778	origMarker0062203_9_21.994_newID0000183_contig40214	NOBLE
Chr01K	21.994	Chr01K	2480154	origMarker0062203_9_21.994_newID0000097_contig40214	NOBLE
Chr01K	21.994	Chr01K	2480365	origMarker0062203_9_21.994_newID0000152_contig40214	NOBLE
Chr01K	16.359	Chr01K	2480417	origMarker0062133_9_16.359_newID0000061_contig40214	NOBLE
Chr01K	21.994	Chr01K	2480420	origMarker0062203_9_21.994_newID0000113_contig40214	NOBLE
Chr01K	21.994	Chr01K	2480563	origMarker0062203_9_21.994_newID0000106_contig40214	NOBLE
Chr01K	21.994	Chr01K	2480837	origMarker0062203_9_21.994_newID0000134_contig40214	NOBLE
Chr01K	20.743	Chr01K	2480943	origMarker0062188_9_20.743_newID0000002_contig40214	NOBLE
Chr01K	21.994	Chr01K	2481136	origMarker0062203_9_21.994_newID0000110_contig40214	NOBLE
Chr01K	16.359	Chr01K	2481691	origMarker0062118_9_16.359_newID0000072_contig40214	NOBLE
Chr01K	21.994	Chr01K	2482153	origMarker0062203_9_21.994_newID0000093_contig40214	NOBLE
Chr01K	21.994	Chr01K	2482421	origMarker0062203_9_21.994_newID0000135_contig40214_contig331513_althap	NOBLE
Chr01K	21.994	Chr01K	2482492	origMarker0062203_9_21.994_newID0000041_contig40214_contig331513_althap	NOBLE
Chr01K	21.994	Chr01K	2482566	origMarker0062203_9_21.994_newID0000012_contig40214_contig331513_althap	NOBLE
Chr01K	16.359	Chr01K	2482750	origMarker0062118_9_16.359_newID0000069_contig40214_contig331513_althap	NOBLE
Chr01K	8.055	Chr01K	2498157	origMarker0062040_9_8.055_newID0000111_contig81394_contig398050_althap	NOBLE
Chr01K	16.359	Chr01K	2498786	origMarker0062118_9_16.359_newID0000049_contig81394	NOBLE
Chr01K	16.359	Chr01K	2498805	origMarker0062118_9_16.359_newID0000003_contig81394	NOBLE
Chr01K	16.359	Chr01K	2499011	origMarker0062118_9_16.359_newID0000002_contig81394	NOBLE
Chr01K	27.762	Chr01K	2499328	origMarker0062263_9_27.762_newID0000277_contig81394	NOBLE
Chr01K	16.359	Chr01K	2502438	origMarker0062118_9_16.359_newID0000037_contig81697	NOBLE
Chr01K	21.994	Chr01K	2502625	origMarker0062203_9_21.994_newID0000062_contig81697	NOBLE
Chr01K	21.994	Chr01K	2504169	origMarker0062203_9_21.994_newID0000007_contig81697	NOBLE
Chr01K	21.994	Chr01K	2504535	origMarker0062203_9_21.994_newID0000150_contig81697	NOBLE
Chr01K	21.994	Chr01K	2505103	origMarker0062203_9_21.994_newID0000098_contig81697_contig240001_althap	NOBLE
Chr01K	21.994	Chr01K	2505275	origMarker0062203_9_21.994_newID0000053_contig81697_contig240001_althap	NOBLE
Chr01K	21.994	Chr01K	2505279	origMarker0062203_9_21.994_newID0000073_contig81697_contig240001_althap	NOBLE
Chr01K	20.058	Chr01K	2505613	origMarker0062187_9_20.058_newID0000004_contig81697_contig240001_althap	NOBLE
Chr01K	19.363	Chr01K	2562383	origMarker0062181_9_19.363_newID0000008_contig75942	NOBLE
Chr01K	19.363	Chr01K	2565340	origMarker0062181_9_19.363_newID0000008_contig75942	NOBLE
Chr01K	19.363	Chr01K	2568294	origMarker0062181_9_19.363_newID0000008_contig75942	NOBLE
Chr01K	21.994	Chr01K	2572431	origMarker0062203_9_21.994_newID0000037_contig130512	NOBLE
Chr01K	20.058	Chr01K	2572679	origMarker0062187_9_20.058_newID0000007_contig130512	NOBLE
Chr01K	21.994	Chr01K	2573562	origMarker0062203_9_21.994_newID0000017_contig130512	NOBLE
Chr01K	21.994	Chr01K	2573764	origMarker0062203_9_21.994_newID0000103_contig130512	NOBLE
Chr01K	8.055	Chr01K	2573790	origMarker0062040_9_8.055_newID0000080_contig130512	NOBLE
Chr01K	27.762	Chr01K	2601580	origMarker0062263_9_27.762_newID0000243_contig210334_contig310381_althap	NOBLE
Chr01K	21.994	Chr01K	2605662	origMarker0062203_9_21.994_newID0000167_contig66687	NOBLE
Chr01K	27.762	Chr01K	2609619	origMarker0062263_9_27.762_newID0000310_contig200169_contig198082_althap	NOBLE
Chr01K	21.994	Chr01K	2610388	origMarker0062203_9_21.994_newID0000067_contig200169_contig198082_althap	NOBLE
Chr01K	16.359	Chr01K	2610507	origMarker0062118_9_16.359_newID0000020_contig200169_contig198082_althap	NOBLE
Chr01K	21.994	Chr01K	2610508	origMarker0062203_9_21.994_newID0000155_contig200169_contig198082_althap	NOBLE
Chr01K	21.994	Chr01K	2611489	origMarker0062203_9_21.994_newID0000005_contig200169_contig18116_althap	NOBLE
Chr01K	16.359	Chr01K	2611766	origMarker0062133_9_16.359_newID0000026_contig18116	NOBLE
Chr01K	21.994	Chr01K	2612025	origMarker0062203_9_21.994_newID0000159_contig18116	NOBLE
Chr01K	21.994	Chr01K	2612167	origMarker0062203_9_21.994_newID0000025_contig18116	NOBLE
Chr01K	21.994	Chr01K	2612444	origMarker0062203_9_21.994_newID0000050_contig18116	NOBLE
Chr01K	21.994	Chr01K	2618763	origMarker0062203_9_21.994_newID0000031_contig18116	NOBLE
Chr01K	16.359	Chr01K	2620237	origMarker0062133_9_16.359_newID0000027_contig18116_contig107188_althap	NOBLE
Chr01K	16.359	Chr01K	2620423	origMarker0062118_9_16.359_newID0000010_contig18116_contig107188_althap	NOBLE
Chr01K	21.994	Chr01K	2623965	origMarker0062203_9_21.994_newID0000165_contig115479	NOBLE
Chr01K	21.994	Chr01K	2626719	origMarker0062203_9_21.994_newID0000032_contig77982	NOBLE
Chr01K	21.994	Chr01K	2630013	origMarker0062203_9_21.994_newID0000010_contig77982	NOBLE
Chr01K	21.994	Chr01K	2632762	origMarker0062203_9_21.994_newID0000154_contig40592	NOBLE
Chr01K	21.994	Chr01K	2636046	origMarker0062203_9_21.994_newID0000001_contig40592_contig05595_althap	NOBLE
Chr01K	20.058	Chr01K	2657623	origMarker0062187_9_20.058_newID0000012_contig341266	NOBLE
Chr01K	20.058	Chr01K	2672496	origMarker0062187_9_20.058_newID0000012_contig341266	NOBLE
Chr01K	21.994	Chr01K	2674652	origMarker0062203_9_21.994_newID0000169_contig57100	NOBLE
Chr01K	21.994	Chr01K	2674671	origMarker0062203_9_21.994_newID0000173_contig57100	NOBLE
Chr01K	16.359	Chr01K	2677631	origMarker0062118_9_16.359_newID0000067_contig57100_contig160205_althap	NOBLE
Chr01K	21.994	Chr01K	2677793	origMarker0062203_9_21.994_newID0000055_contig57100_contig160205_althap	NOBLE
Chr01K	27.762	Chr01K	2681850	origMarker0062263_9_27.762_newID0000266_contig144877	NOBLE
Chr01K	21.994	Chr01K	2682393	origMarker0062203_9_21.994_newID0000168_contig258753	NOBLE
Chr01K	21.994	Chr01K	2687143	origMarker0062203_9_21.994_newID0000163_contig141111	NOBLE
Chr01K	21.994	Chr01K	2687898	origMarker0062203_9_21.994_newID0000056_contig141111	NOBLE
Chr01K	27.762	Chr01K	2688283	origMarker0062248_9_27.762_newID0000020_contig35516_contig141111_althap	NOBLE
Chr01K	20.058	Chr01K	2688901	origMarker0062187_9_20.058_newID0000010_contig35516	NOBLE
Chr01K	16.359	Chr01K	2696161	origMarker0062118_9_16.359_newID0000005_contig213469_contig281595_althap	NOBLE
Chr01K	21.994	Chr01K	2698505	origMarker0062203_9_21.994_newID0000149_contig329489	NOBLE
Chr01K	21.994	Chr01K	2702254	origMarker0062203_9_21.994_newID0000092_contig181444	NOBLE
Chr01K	16.359	Chr01K	2703126	origMarker0062133_9_16.359_newID0000101_contig29283_contig14445_althap	NOBLE
Chr01K	21.994	Chr01K	2720397	origMarker0062203_9_21.994_newID0000096_contig66764	NOBLE
Chr01K	21.994	Chr01K	2723498	origMarker0062203_9_21.994_newID0000105_contig358927_contig361060_althap	NOBLE
Chr01K	16.359	Chr01K	2723615	origMarker0062118_9_16.359_newID0000050_contig358927_contig361060_althap	NOBLE
Chr01K	21.994	Chr01K	2727388	origMarker0062203_9_21.994_newID0000083_contig80945_contig256391_althap	NOBLE
Chr01K	21.994	Chr01K	2727390	origMarker0062203_9_21.994_newID0000046_contig80945_contig256391_althap	NOBLE
Chr01K	16.359	Chr01K	2730895	origMarker0062133_9_16.359_newID0000114_contig369858_contig171475_althap	NOBLE
Chr01K	16.359	Chr01K	2739883	origMarker0062118_9_16.359_newID0000059_contig84882	NOBLE
Chr01K	16.359	Chr01K	2741411	origMarker0062118_9_16.359_newID0000091_contig59572	NOBLE
Chr01K	16.359	Chr01K	2754540	origMarker0062118_9_16.359_newID0000019_contig195305_contig90709_althap	NOBLE
Chr01K	21.994	Chr01K	2756551	origMarker0062203_9_21.994_newID0000023_contig100248_contig98283_althap	NOBLE
Chr01K	8.055	Chr01K	2758262	origMarker0062040_9_8.055_newID0000069_contig100248_contig98283_althap	NOBLE
Chr01K	8.055	Chr01K	2758388	origMarker0062040_9_8.055_newID0000151_contig100248_contig98283_althap	NOBLE
Chr01K	21.994	Chr01K	2758518	origMarker0062203_9_21.994_newID0000131_contig100248_contig98283_althap	NOBLE
Chr01K	21.994	Chr01K	2758768	origMarker0062203_9_21.994_newID0000075_contig100248_contig98283_althap	NOBLE
Chr01K	21.994	Chr01K	2758974	origMarker0062203_9_21.994_newID0000020_contig100248_contig98283_althap	NOBLE
Chr01K	16.359	Chr01K	2759152	origMarker0062118_9_16.359_newID0000065_contig100248_contig98283_althap	NOBLE
Chr01K	8.055	Chr01K	2759226	origMarker0062040_9_8.055_newID0000118_contig100248_contig98283_althap	NOBLE
Chr01K	8.055	Chr01K	2759230	origMarker0062040_9_8.055_newID0000097_contig100248_contig98283_althap	NOBLE
Chr01K	21.994	Chr01K	2762221	origMarker0062203_9_21.994_newID0000123_contig76414	NOBLE
Chr01K	20.743	Chr01K	2762273	origMarker0062188_9_20.743_newID0000009_contig76414	NOBLE
Chr01K	21.994	Chr01K	2762325	origMarker0062203_9_21.994_newID0000132_contig76414	NOBLE
Chr01K	16.359	Chr01K	2762356	origMarker0062116_9_16.359_newID0000019_contig76414	NOBLE
Chr01K	21.994	Chr01K	2762408	origMarker0062203_9_21.994_newID0000179_contig76414	NOBLE
Chr01K	21.994	Chr01K	2762792	origMarker0062203_9_21.994_newID0000136_contig76414	NOBLE
Chr01K	21.994	Chr01K	2763756	origMarker0062203_9_21.994_newID0000058_contig76414	NOBLE
Chr01K	21.994	Chr01K	2764155	origMarker0062203_9_21.994_newID0000148_contig76414	NOBLE
Chr01K	21.994	Chr01K	2764175	origMarker0062203_9_21.994_newID0000086_contig76414	NOBLE
Chr01K	21.994	Chr01K	2764248	origMarker0062203_9_21.994_newID0000170_contig76414	NOBLE
Chr01K	16.359	Chr01K	2766628	origMarker0062133_9_16.359_newID0000122_contig188924	NOBLE
Chr01K	21.994	Chr01K	2780717	origMarker0062203_9_21.994_newID0000102_contig73629	NOBLE
Chr01K	16.359	Chr01K	2781055	origMarker0062118_9_16.359_newID0000030_contig73629	NOBLE
Chr01K	21.994	Chr01K	2781483	origMarker0062203_9_21.994_newID0000091_contig73629	NOBLE
Chr01K	19.363	Chr01K	2781564	origMarker0062181_9_19.363_newID0000013_contig73629	NOBLE
Chr01K	27.762	Chr01K	2781870	origMarker0062263_9_27.762_newID0000246_contig73629	NOBLE
Chr01K	21.994	Chr01K	2782166	origMarker0062203_9_21.994_newID0000119_contig73629	NOBLE
Chr01K	21.994	Chr01K	2782182	origMarker0062203_9_21.994_newID0000146_contig73629	NOBLE
Chr01K	16.359	Chr01K	2782234	origMarker0062133_9_16.359_newID0000108_contig73629	NOBLE
Chr01K	21.994	Chr01K	2790922	origMarker0062203_9_21.994_newID0000160_contig209154	NOBLE
Chr01K	27.762	Chr01K	2796748	origMarker0062263_9_27.762_newID0000315_contig243792	NOBLE
Chr01K	20.743	Chr01K	2797197	origMarker0062188_9_20.743_newID0000008_contig243792	NOBLE
Chr01K	21.994	Chr01K	2798244	origMarker0062203_9_21.994_newID0000095_contig34380	NOBLE
Chr01K	27.762	Chr01K	2798443	origMarker0062248_9_27.762_newID0000059_contig34380	NOBLE
Chr01K	21.994	Chr01K	2798528	origMarker0062203_9_21.994_newID0000038_contig34380	NOBLE
Chr01K	21.994	Chr01K	2798658	origMarker0062203_9_21.994_newID0000006_contig34380	NOBLE
Chr01K	20.743	Chr01K	2799270	origMarker0062188_9_20.743_newID0000001_contig34380	NOBLE
Chr01K	19.363	Chr01K	2799302	origMarker0062181_9_19.363_newID0000010_contig34380	NOBLE
Chr01K	21.994	Chr01K	2799354	origMarker0062203_9_21.994_newID0000181_contig34380	NOBLE
Chr01K	21.994	Chr01K	2799491	origMarker0062203_9_21.994_newID0000030_contig34380	NOBLE
Chr01K	21.994	Chr01K	2800143	origMarker0062203_9_21.994_newID0000069_contig34380	NOBLE
Chr01K	21.994	Chr01K	2800572	origMarker0062203_9_21.994_newID0000049_contig34380	NOBLE
Chr01K	21.994	Chr01K	2803625	origMarker0062203_9_21.994_newID0000100_contig34380	NOBLE
Chr01K	21.994	Chr01K	2804767	origMarker0062203_9_21.994_newID0000065_contig252200	NOBLE
Chr01K	19.363	Chr01K	2806773	origMarker0062181_9_19.363_newID0000002_contig186177_contig123507_althap	NOBLE
Chr01K	21.994	Chr01K	2806926	origMarker0062203_9_21.994_newID0000057_contig364982_contig123507_althap	NOBLE
Chr01K	21.994	Chr01K	2818276	origMarker0062203_9_21.994_newID0000085_contig20406	NOBLE
Chr01K	20.743	Chr01K	2838104	origMarker0062188_9_20.743_newID0000007_contig02291	NOBLE
Chr01K	20.743	Chr01K	2838151	origMarker0062188_9_20.743_newID0000006_contig02291	NOBLE
Chr01K	21.994	Chr01K	2839210	origMarker0062203_9_21.994_newID0000107_contig02291	NOBLE
Chr01K	21.994	Chr01K	2853259	origMarker0062203_9_21.994_newID0000047_contig02291	NOBLE
Chr01K	27.762	Chr01K	2857876	origMarker0062263_9_27.762_newID0000045_contig163342	NOBLE
Chr01K	21.994	Chr01K	2862963	origMarker0062203_9_21.994_newID0000164_contig34673	NOBLE
Chr01K	21.994	Chr01K	2863663	origMarker0062203_9_21.994_newID0000022_contig34673	NOBLE
Chr01K	21.994	Chr01K	2864558	origMarker0062203_9_21.994_newID0000004_contig34673	NOBLE
Chr01K	21.994	Chr01K	2864762	origMarker0062203_9_21.994_newID0000116_contig34673	NOBLE
Chr01K	21.994	Chr01K	2864942	origMarker0062203_9_21.994_newID0000036_contig34673	NOBLE
Chr01K	16.359	Chr01K	2865144	origMarker0062116_9_16.359_newID0000004_contig34673	NOBLE
Chr01K	20.058	Chr01K	2868537	origMarker0062187_9_20.058_newID0000011_contig66515	NOBLE
Chr01K	27.762	Chr01K	2879850	origMarker0062248_9_27.762_newID0000016_contig187971_contig227755_althap	NOBLE
Chr01K	21.994	Chr01K	2880112	origMarker0062203_9_21.994_newID0000117_contig187971	NOBLE
Chr01K	21.994	Chr01K	2880403	origMarker0062203_9_21.994_newID0000024_contig187971	NOBLE
Chr01K	28.411	Chr01K	2880567	origMarker0062279_9_28.411_newID0000034_contig187971	NOBLE
Chr01K	20.058	Chr01K	2880785	origMarker0062187_9_20.058_newID0000006_contig187971_contig298599_althap	NOBLE
Chr01K	28.411	Chr01K	2894219	origMarker0062279_9_28.411_newID0000091_contig66515	NOBLE
Chr01K	27.762	Chr01K	2897904	origMarker0062263_9_27.762_newID0000120_contig120963	NOBLE
Chr01K	36.513	Chr01K	2898109	origMarker0062403_9_36.513_newID0000044_contig120963	NOBLE
Chr01K	27.762	Chr01K	2924915	origMarker0062263_9_27.762_newID0000284_contig66200_contig65030_althap	NOBLE
Chr01K	21.994	Chr01K	2926648	origMarker0062203_9_21.994_newID0000042_contig65030_contig99112_althap	NOBLE
Chr01K	11.985	Chr01K	2927038	origMarker0062083_9_11.985_newID0000001_contig65030_contig99112_althap	NOBLE
Chr01K	35.153	Chr01K	2928226	origMarker0062346_9_35.153_newID0000021_contig65030_contig99112_althap	NOBLE
Chr01K	21.994	Chr01K	2928309	origMarker0062203_9_21.994_newID0000052_contig65030_contig99112_althap	NOBLE
Chr01K	21.994	Chr01K	2928632	origMarker0062203_9_21.994_newID0000078_contig65030_contig99112_althap	NOBLE
Chr01K	21.994	Chr01K	2928686	origMarker0062203_9_21.994_newID0000026_contig65030_contig99112_althap	NOBLE
Chr01K	21.994	Chr01K	2929526	origMarker0062203_9_21.994_newID0000009_contig232231	NOBLE
Chr01K	20.058	Chr01K	2929830	origMarker0062187_9_20.058_newID0000001_contig232231	NOBLE
Chr01K	35.153	Chr01K	2930273	origMarker0062346_9_35.153_newID0000037_contig81200_contig232231_althap	NOBLE
Chr01K	20.743	Chr01K	2930390	origMarker0062188_9_20.743_newID0000005_contig81200_contig232231_althap	NOBLE
Chr01K	16.359	Chr01K	2930442	origMarker0062118_9_16.359_newID0000085_contig81200_contig232231_althap	NOBLE
Chr01K	21.994	Chr01K	2930714	origMarker0062203_9_21.994_newID0000072_contig81200	NOBLE
Chr01K	21.994	Chr01K	2932960	origMarker0062203_9_21.994_newID0000082_contig81200	NOBLE
Chr01K	21.994	Chr01K	2933335	origMarker0062203_9_21.994_newID0000080_contig81200	NOBLE
Chr01K	28.411	Chr01K	2933806	origMarker0062279_9_28.411_newID0000053_contig81200	NOBLE
Chr01K	28.411	Chr01K	2933868	origMarker0062279_9_28.411_newID0000086_contig81200	NOBLE
Chr01K	21.994	Chr01K	2933961	origMarker0062203_9_21.994_newID0000128_contig81200	NOBLE
Chr01K	35.153	Chr01K	2934109	origMarker0062346_9_35.153_newID0000060_contig81200	NOBLE
Chr01K	8.055	Chr01K	2934439	origMarker0062040_9_8.055_newID0000007_contig81200	NOBLE
Chr01K	21.994	Chr01K	2952639	origMarker0062203_9_21.994_newID0000019_contig21062	NOBLE
Chr01K	21.994	Chr01K	2955329	origMarker0062203_9_21.994_newID0000099_contig26084	NOBLE
Chr01K	21.994	Chr01K	2957401	origMarker0062203_9_21.994_newID0000147_contig26084	NOBLE
Chr01K	21.994	Chr01K	2960212	origMarker0062203_9_21.994_newID0000088_contig26084	NOBLE
Chr01K	21.994	Chr01K	2967857	origMarker0062203_9_21.994_newID0000122_contig30479	NOBLE
Chr01K	28.411	Chr01K	2969366	origMarker0062279_9_28.411_newID0000013_contig65340_contig30479_althap	NOBLE
Chr01K	21.994	Chr01K	2970665	origMarker0062203_9_21.994_newID0000151_contig105958_contig65340_althap	NOBLE
Chr01K	21.994	Chr01K	2975515	origMarker0062203_9_21.994_newID0000120_contig35933	NOBLE
Chr01K	21.994	Chr01K	2986444	origMarker0062203_9_21.994_newID0000175_contig07248	NOBLE
Chr01K	21.994	Chr01K	3000205	origMarker0062203_9_21.994_newID0000014_contig07248_contig132972_althap	NOBLE
Chr01K	35.153	Chr01K	3000874	origMarker0062346_9_35.153_newID0000053_contig132972	NOBLE
Chr01K	20.743	Chr01K	3001069	origMarker0062188_9_20.743_newID0000010_contig132972	NOBLE
Chr01K	21.994	Chr01K	3001121	origMarker0062203_9_21.994_newID0000064_contig132972	NOBLE
Chr01K	27.762	Chr01K	3001266	origMarker0062248_9_27.762_newID0000061_contig132972	NOBLE
Chr01K	28.411	Chr01K	3001386	origMarker0062279_9_28.411_newID0000016_contig132972	NOBLE
Chr01K	35.153	Chr01K	3001778	origMarker0062346_9_35.153_newID0000058_contig132972_contig345928_althap	NOBLE
Chr01K	21.994	Chr01K	3001948	origMarker0062203_9_21.994_newID0000061_contig132972_contig345928_althap	NOBLE
Chr01K	21.994	Chr01K	3005302	origMarker0062203_9_21.994_newID0000177_contig132896	NOBLE
Chr01K	21.994	Chr01K	3005420	origMarker0062203_9_21.994_newID0000133_contig132896	NOBLE
Chr01K	8.055	Chr01K	3005562	origMarker0062040_9_8.055_newID0000043_contig132896	NOBLE
Chr01K	21.994	Chr01K	3007927	origMarker0062203_9_21.994_newID0000111_contig133807_contig394558_althap	NOBLE
Chr01K	21.994	Chr01K	3007979	origMarker0062203_9_21.994_newID0000003_contig133807_contig394558_althap	NOBLE
Chr01K	27.762	Chr01K	3009894	origMarker0062248_9_27.762_newID0000054_contig133807_contig341123_althap	NOBLE
Chr01K	20.058	Chr01K	3010267	origMarker0062187_9_20.058_newID0000002_contig341123	NOBLE
Chr01K	21.994	Chr01K	3010277	origMarker0062203_9_21.994_newID0000039_contig341123	NOBLE
Chr01K	21.994	Chr01K	3010388	origMarker0062203_9_21.994_newID0000176_contig341123	NOBLE
Chr01K	11.985	Chr01K	3010440	origMarker0062083_9_11.985_newID0000002_contig341123	NOBLE
Chr01K	21.994	Chr01K	3010765	origMarker0062203_9_21.994_newID0000002_contig341123	NOBLE
Chr01K	21.994	Chr01K	3011370	origMarker0062203_9_21.994_newID0000108_contig322864	NOBLE
Chr01K	21.994	Chr01K	3011734	origMarker0062203_9_21.994_newID0000063_contig322864_contig35542_althap	NOBLE
Chr01K	28.411	Chr01K	3012563	origMarker0062279_9_28.411_newID0000032_contig35542	NOBLE
Chr01K	21.994	Chr01K	3025551	origMarker0062203_9_21.994_newID0000129_contig79007	NOBLE
Chr01K	21.994	Chr01K	3027876	origMarker0062203_9_21.994_newID0000011_contig79007	NOBLE
Chr01K	21.994	Chr01K	3032100	origMarker0062203_9_21.994_newID0000016_contig115326_contig239112_althap	NOBLE
Chr01K	21.994	Chr01K	3032304	origMarker0062203_9_21.994_newID0000044_contig115326_contig171950_althap	NOBLE
Chr01K	21.994	Chr01K	3032644	origMarker0062203_9_21.994_newID0000077_contig115326_contig171950_althap	NOBLE
Chr01K	21.994	Chr01K	3036133	origMarker0062203_9_21.994_newID0000185_contig171950_contig163947_althap	NOBLE
Chr01K	21.994	Chr01K	3037427	origMarker0062203_9_21.994_newID0000094_contig90061	NOBLE
Chr01K	35.153	Chr01K	3037594	origMarker0062346_9_35.153_newID0000026_contig90061	NOBLE
Chr01K	21.994	Chr01K	3049346	origMarker0062203_9_21.994_newID0000101_contig65327	NOBLE
Chr01K	28.411	Chr01K	3063028	origMarker0062279_9_28.411_newID0000002_contig59629	NOBLE
Chr01K	28.411	Chr01K	3064129	origMarker0062279_9_28.411_newID0000009_contig59629	NOBLE
Chr01K	27.762	Chr01K	3064522	origMarker0062248_9_27.762_newID0000005_contig59629	NOBLE
Chr01K	27.762	Chr01K	3064707	origMarker0062248_9_27.762_newID0000018_contig59629	NOBLE
Chr01K	21.994	Chr01K	3064793	origMarker0062203_9_21.994_newID0000125_contig59629	NOBLE
Chr01K	27.762	Chr01K	3066056	origMarker0062263_9_27.762_newID0000211_contig59629	NOBLE
Chr01K	28.411	Chr01K	3066148	origMarker0062279_9_28.411_newID0000020_contig59629	NOBLE
Chr01K	21.994	Chr01K	3066831	origMarker0062203_9_21.994_newID0000029_contig143792	NOBLE
Chr01K	27.762	Chr01K	3067316	origMarker0062248_9_27.762_newID0000053_contig143792	NOBLE
Chr01K	35.153	Chr01K	3067368	origMarker0062346_9_35.153_newID0000002_contig143792	NOBLE
Chr01K	35.153	Chr01K	3067432	origMarker0062346_9_35.153_newID0000032_contig143792	NOBLE
Chr01K	28.411	Chr01K	3069542	origMarker0062279_9_28.411_newID0000014_contig258836	NOBLE
Chr01K	27.762	Chr01K	3072389	origMarker0062278_9_27.762_newID0000003_contig99910_contig231569_althap	NOBLE
Chr01K	27.762	Chr01K	3081037	origMarker0062248_9_27.762_newID0000001_contig222045	NOBLE
Chr01K	21.994	Chr01K	3081838	origMarker0062203_9_21.994_newID0000060_contig222045	NOBLE
Chr01K	27.762	Chr01K	3082028	origMarker0062248_9_27.762_newID0000041_contig222045	NOBLE
Chr01K	21.994	Chr01K	3082218	origMarker0062203_9_21.994_newID0000114_contig222045	NOBLE
Chr01K	27.762	Chr01K	3083548	origMarker0062263_9_27.762_newID0000216_contig47777	NOBLE
Chr01K	27.762	Chr01K	3093624	origMarker0062248_9_27.762_newID0000015_contig112291_contig137766_althap	NOBLE
Chr01K	27.762	Chr01K	3094960	origMarker0062248_9_27.762_newID0000026_contig309569	NOBLE
Chr01K	27.762	Chr01K	3095624	origMarker0062248_9_27.762_newID0000044_contig13237_contig309569_althap	NOBLE
Chr01K	27.762	Chr01K	3100437	origMarker0062263_9_27.762_newID0000280_contig13237	NOBLE
Chr01K	28.411	Chr01K	3103589	origMarker0062279_9_28.411_newID0000090_contig13237	NOBLE
Chr01K	27.762	Chr01K	3112141	origMarker0062263_9_27.762_newID0000220_contig100878	NOBLE
Chr01K	27.762	Chr01K	3115529	origMarker0062248_9_27.762_newID0000002_contig315405	NOBLE
Chr01K	21.994	Chr01K	3115581	origMarker0062203_9_21.994_newID0000059_contig315405	NOBLE
Chr01K	27.762	Chr01K	3115609	origMarker0062263_9_27.762_newID0000050_contig315405	NOBLE
Chr01K	27.762	Chr01K	3116082	origMarker0062263_9_27.762_newID0000150_contig315405	NOBLE
Chr01K	8.055	Chr01K	3116083	origMarker0062040_9_8.055_newID0000087_contig315405	NOBLE
Chr01K	27.762	Chr01K	3124657	origMarker0062248_9_27.762_newID0000007_contig01996	NOBLE
Chr01K	28.411	Chr01K	3125010	origMarker0062279_9_28.411_newID0000018_contig01996	NOBLE
Chr01K	20.058	Chr01K	3125099	origMarker0062187_9_20.058_newID0000009_contig01996	NOBLE
Chr01K	35.153	Chr01K	3125242	origMarker0062346_9_35.153_newID0000042_contig01996	NOBLE
Chr01K	28.411	Chr01K	3125303	origMarker0062279_9_28.411_newID0000078_contig01996	NOBLE
Chr01K	27.762	Chr01K	3170559	origMarker0062263_9_27.762_newID0000218_contig00070	NOBLE
Chr01K	35.153	Chr01K	3181947	origMarker0062346_9_35.153_newID0000030_contig00070	NOBLE
Chr01K	28.411	Chr01K	3197983	origMarker0062279_9_28.411_newID0000040_contig00070	NOBLE
Chr01K	27.762	Chr01K	3207978	origMarker0062248_9_27.762_newID0000019_contig112382_contig222407_althap	NOBLE
Chr01K	27.762	Chr01K	3220364	origMarker0062248_9_27.762_newID0000022_contig132575	NOBLE
Chr01K	27.762	Chr01K	3220521	origMarker0062263_9_27.762_newID0000021_contig132575	NOBLE
Chr01K	27.762	Chr01K	3221849	origMarker0062248_9_27.762_newID0000042_contig132575	NOBLE
Chr01K	33.986	Chr01K	3228834	origMarker0062327_9_33.986_newID0000015_contig33368	NOBLE
Chr01K	27.762	Chr01K	3234353	origMarker0062263_9_27.762_newID0000101_contig72230	NOBLE
Chr01K	27.762	Chr01K	3235260	origMarker0062248_9_27.762_newID0000039_contig72230	NOBLE
Chr01K	27.762	Chr01K	3235371	origMarker0062263_9_27.762_newID0000022_contig72230	NOBLE
Chr01K	27.762	Chr01K	3235866	origMarker0062248_9_27.762_newID0000035_contig72230	NOBLE
Chr01K	27.762	Chr01K	3235985	origMarker0062263_9_27.762_newID0000176_contig72230	NOBLE
Chr01K	28.411	Chr01K	3236265	origMarker0062279_9_28.411_newID0000043_contig72230	NOBLE
Chr01K	27.762	Chr01K	3238392	origMarker0062248_9_27.762_newID0000008_contig325243_contig303617_althap	NOBLE
Chr01K	27.762	Chr01K	3252642	origMarker0062263_9_27.762_newID0000172_contig171787_contig105651_althap	NOBLE
Chr01K	16.359	Chr01K	3252982	origMarker0062118_9_16.359_newID0000038_contig171787_contig105651_althap	NOBLE
Chr01K	27.762	Chr01K	3253234	origMarker0062248_9_27.762_newID0000038_contig171787_contig105651_althap	NOBLE
Chr01K	27.762	Chr01K	3253378	origMarker0062248_9_27.762_newID0000055_contig171787_contig105651_althap	NOBLE
Chr01K	27.762	Chr01K	3253928	origMarker0062248_9_27.762_newID0000069_contig171787_contig105651_althap	NOBLE
Chr01K	27.762	Chr01K	3254022	origMarker0062248_9_27.762_newID0000023_contig171787_contig105651_althap	NOBLE
Chr01K	27.762	Chr01K	3254384	origMarker0062248_9_27.762_newID0000010_contig109718_contig105651_althap	NOBLE
Chr01K	27.762	Chr01K	3254764	origMarker0062248_9_27.762_newID0000057_contig109718_contig105651_althap	NOBLE
Chr01K	27.762	Chr01K	3254823	origMarker0062248_9_27.762_newID0000030_contig109718_contig105651_althap	NOBLE
Chr01K	27.762	Chr01K	3254879	origMarker0062263_9_27.762_newID0000105_contig109718	NOBLE
Chr01K	21.994	Chr01K	3255001	origMarker0062203_9_21.994_newID0000121_contig109718	NOBLE
Chr01K	16.359	Chr01K	3255637	origMarker0062118_9_16.359_newID0000095_contig109718	NOBLE
Chr01K	27.762	Chr01K	3255754	origMarker0062248_9_27.762_newID0000028_contig109718	NOBLE
Chr01K	27.762	Chr01K	3255887	origMarker0062248_9_27.762_newID0000036_contig109718	NOBLE
Chr01K	27.762	Chr01K	3256005	origMarker0062263_9_27.762_newID0000181_contig109718	NOBLE
Chr01K	27.762	Chr01K	3256524	origMarker0062248_9_27.762_newID0000043_contig109718	NOBLE
Chr01K	27.762	Chr01K	3256958	origMarker0062248_9_27.762_newID0000021_contig109718	NOBLE
Chr01K	27.762	Chr01K	3270416	origMarker0062248_9_27.762_newID0000011_contig218309_contig297088_althap	NOBLE
Chr01K	10.03	Chr01K	3270747	origMarker0062058_9_10.030_newID0000003_contig218309	NOBLE
Chr01K	21.994	Chr01K	3270937	origMarker0062203_9_21.994_newID0000033_contig218309	NOBLE
Chr01K	21.994	Chr01K	3271264	origMarker0062203_9_21.994_newID0000158_contig218309	NOBLE
Chr01K	35.153	Chr01K	3274998	origMarker0062346_9_35.153_newID0000011_contig60576	NOBLE
Chr01K	27.762	Chr01K	3275966	origMarker0062248_9_27.762_newID0000006_contig60576_contig269944_althap	NOBLE
Chr01K	27.762	Chr01K	3277327	origMarker0062263_9_27.762_newID0000131_contig72650_contig269944_althap	NOBLE
Chr01K	27.762	Chr01K	3294609	origMarker0062248_9_27.762_newID0000040_contig370382	NOBLE
Chr01K	27.762	Chr01K	3294674	origMarker0062248_9_27.762_newID0000031_contig370382	NOBLE
Chr01K	27.762	Chr01K	3294757	origMarker0062263_9_27.762_newID0000244_contig370382	NOBLE
Chr01K	27.762	Chr01K	3295977	origMarker0062266_9_27.762_newID0000014_contig332868	NOBLE
Chr01K	27.762	Chr01K	3296024	origMarker0062263_9_27.762_newID0000203_contig332868	NOBLE
Chr01K	8.055	Chr01K	3303656	origMarker0062040_9_8.055_newID0000012_contig24779	NOBLE
Chr01K	27.762	Chr01K	3327067	origMarker0062248_9_27.762_newID0000003_contig10316	NOBLE
Chr01K	10.03	Chr01K	3336363	origMarker0062058_9_10.030_newID0000002_contig106252	NOBLE
Chr01K	35.153	Chr01K	3340389	origMarker0062346_9_35.153_newID0000051_contig123074	NOBLE
Chr01K	27.762	Chr01K	3345844	origMarker0062263_9_27.762_newID0000294_contig26066	NOBLE
Chr01K	35.153	Chr01K	3364731	origMarker0062346_9_35.153_newID0000056_contig08832	NOBLE
Chr01K	27.762	Chr01K	3379008	origMarker0062263_9_27.762_newID0000047_contig278783_contig76222_althap	NOBLE
Chr01K	27.762	Chr01K	3379034	origMarker0062263_9_27.762_newID0000229_contig278783_contig76222_althap	NOBLE
Chr01K	8.055	Chr01K	3379529	origMarker0062040_9_8.055_newID0000119_contig278783_contig76222_althap	NOBLE
Chr01K	27.762	Chr01K	3380164	origMarker0062263_9_27.762_newID0000077_contig29830	NOBLE
Chr01K	27.762	Chr01K	3383290	origMarker0062263_9_27.762_newID0000293_contig29830	NOBLE
Chr01K	27.762	Chr01K	3383342	origMarker0062263_9_27.762_newID0000067_contig29830	NOBLE
Chr01K	27.762	Chr01K	3383931	origMarker0062263_9_27.762_newID0000002_contig29830	NOBLE
Chr01K	27.762	Chr01K	3384595	origMarker0062248_9_27.762_newID0000012_contig29830	NOBLE
Chr01K	28.411	Chr01K	3387645	origMarker0062279_9_28.411_newID0000087_contig180675	NOBLE
Chr01K	27.762	Chr01K	3388813	origMarker0062263_9_27.762_newID0000094_contig180675	NOBLE
Chr01K	8.055	Chr01K	3389054	origMarker0062040_9_8.055_newID0000013_contig180675	NOBLE
Chr01K	27.762	Chr01K	3392339	origMarker0062248_9_27.762_newID0000060_contig132424	NOBLE
Chr01K	27.762	Chr01K	3392356	origMarker0062248_9_27.762_newID0000004_contig132424	NOBLE
Chr01K	27.762	Chr01K	3394190	origMarker0062278_9_27.762_newID0000004_contig38358	NOBLE
Chr01K	27.762	Chr01K	3394260	origMarker0062263_9_27.762_newID0000297_contig38358	NOBLE
Chr01K	27.762	Chr01K	3396952	origMarker0062263_9_27.762_newID0000117_contig38358	NOBLE
Chr01K	27.762	Chr01K	3398972	origMarker0062248_9_27.762_newID0000049_contig334306_contig286879_althap	NOBLE
Chr01K	27.762	Chr01K	3409131	origMarker0062263_9_27.762_newID0000282_contig334300_contig293886_althap	NOBLE
Chr01K	35.153	Chr01K	3409932	origMarker0062346_9_35.153_newID0000039_contig90583	NOBLE
Chr01K	27.762	Chr01K	3414312	origMarker0062248_9_27.762_newID0000024_contig208178_contig250901_althap	NOBLE
Chr01K	27.762	Chr01K	3414364	origMarker0062263_9_27.762_newID0000191_contig208178	NOBLE
Chr01K	27.762	Chr01K	3414388	origMarker0062263_9_27.762_newID0000237_contig208178	NOBLE
Chr01K	27.762	Chr01K	3436875	origMarker0062248_9_27.762_newID0000068_contig145264_contig235306_althap	NOBLE
Chr01K	35.153	Chr01K	3437222	origMarker0062346_9_35.153_newID0000045_contig145264	NOBLE
Chr01K	10.03	Chr01K	3439631	origMarker0062079_9_10.030_newID0000089_contig112516	NOBLE
Chr01K	27.762	Chr01K	3442112	origMarker0062263_9_27.762_newID0000042_contig166250_contig112516_althap	NOBLE
Chr01K	27.762	Chr01K	3445024	origMarker0062263_9_27.762_newID0000129_contig245294	NOBLE
Chr01K	27.762	Chr01K	3452700	origMarker0062248_9_27.762_newID0000034_contig13028	NOBLE
Chr01K	10.03	Chr01K	3453836	origMarker0062058_9_10.030_newID0000005_contig13028	NOBLE
Chr01K	28.411	Chr01K	3460722	origMarker0062279_9_28.411_newID0000080_contig37014	NOBLE
Chr01K	27.762	Chr01K	3464917	origMarker0062263_9_27.762_newID0000201_contig374488	NOBLE
Chr01K	27.762	Chr01K	3465512	origMarker0062248_9_27.762_newID0000033_contig131705	NOBLE
Chr01K	27.762	Chr01K	3466538	origMarker0062263_9_27.762_newID0000161_contig138572_contig131705_althap	NOBLE
Chr01K	27.762	Chr01K	3469499	origMarker0062263_9_27.762_newID0000102_contig203929	NOBLE
Chr01K	27.762	Chr01K	3469516	origMarker0062263_9_27.762_newID0000322_contig203929	NOBLE
Chr01K	28.411	Chr01K	3470647	origMarker0062281_9_28.411_newID0000001_contig42275	NOBLE
Chr01K	27.762	Chr01K	3480478	origMarker0062263_9_27.762_newID0000190_contig175282	NOBLE
Chr01K	27.762	Chr01K	3481071	origMarker0062248_9_27.762_newID0000051_contig49257	NOBLE
Chr01K	27.762	Chr01K	3482725	origMarker0062263_9_27.762_newID0000164_contig49257	NOBLE
Chr01K	27.762	Chr01K	3489135	origMarker0062263_9_27.762_newID0000132_contig90336	NOBLE
Chr01K	27.762	Chr01K	3492409	origMarker0062263_9_27.762_newID0000130_contig15295	NOBLE
Chr01K	27.762	Chr01K	3500572	origMarker0062248_9_27.762_newID0000066_contig15295	NOBLE
Chr01K	28.411	Chr01K	3501908	origMarker0062279_9_28.411_newID0000031_contig44216	NOBLE
Chr01K	27.762	Chr01K	3501960	origMarker0062263_9_27.762_newID0000239_contig44216	NOBLE
Chr01K	27.762	Chr01K	3502185	origMarker0062263_9_27.762_newID0000020_contig44216	NOBLE
Chr01K	10.03	Chr01K	3502259	origMarker0062079_9_10.030_newID0000170_contig44216	NOBLE
Chr01K	27.762	Chr01K	3506932	origMarker0062263_9_27.762_newID0000118_contig44216	NOBLE
Chr01K	27.762	Chr01K	3508990	origMarker0062248_9_27.762_newID0000009_contig148429	NOBLE
Chr01K	28.411	Chr01K	3509736	origMarker0062279_9_28.411_newID0000054_contig148429	NOBLE
Chr01K	28.411	Chr01K	3509773	origMarker0062279_9_28.411_newID0000028_contig148429	NOBLE
Chr01K	10.03	Chr01K	3509850	origMarker0062079_9_10.030_newID0000047_contig58236	NOBLE
Chr01K	27.762	Chr01K	3511325	origMarker0062263_9_27.762_newID0000332_contig155365	NOBLE
Chr01K	10.03	Chr01K	3513171	origMarker0062079_9_10.030_newID0000096_contig58236_contig155365_althap	NOBLE
Chr01K	27.762	Chr01K	3516125	origMarker0062263_9_27.762_newID0000051_contig162849_contig58236_althap	NOBLE
Chr01K	35.153	Chr01K	3517409	origMarker0062346_9_35.153_newID0000057_contig218856	NOBLE
Chr01K	27.762	Chr01K	3517544	origMarker0062248_9_27.762_newID0000013_contig218856	NOBLE
Chr01K	27.762	Chr01K	3517861	origMarker0062248_9_27.762_newID0000013_contig218856	NOBLE
Chr01K	27.762	Chr01K	3521028	origMarker0062266_9_27.762_newID0000012_contig109943	NOBLE
Chr01K	27.762	Chr01K	3521865	origMarker0062266_9_27.762_newID0000002_contig109943	NOBLE
Chr01K	27.762	Chr01K	3531902	origMarker0062263_9_27.762_newID0000208_contig16687	NOBLE
Chr01K	27.762	Chr01K	3533397	origMarker0062263_9_27.762_newID0000221_contig16687_contig145086_althap	NOBLE
Chr01K	35.153	Chr01K	3533611	origMarker0062346_9_35.153_newID0000023_contig145086	NOBLE
Chr01K	47.897	Chr01K	3533631	origMarker0062567_9_47.897_newID0000156_contig145086	NOBLE
Chr01K	28.411	Chr01K	3533869	origMarker0062279_9_28.411_newID0000023_contig16687_contig145086_althap	NOBLE
Chr01K	35.153	Chr01K	3534434	origMarker0062346_9_35.153_newID0000010_contig145086	NOBLE
Chr01K	27.762	Chr01K	3534730	origMarker0062263_9_27.762_newID0000271_contig145086	NOBLE
Chr01K	27.762	Chr01K	3557969	origMarker0062263_9_27.762_newID0000127_contig73437	NOBLE
Chr01K	10.03	Chr01K	3559003	origMarker0062058_9_10.030_newID0000001_contig73437	NOBLE
Chr01K	27.762	Chr01K	3559590	origMarker0062263_9_27.762_newID0000312_contig73437	NOBLE
Chr01K	35.153	Chr01K	3561407	origMarker0062346_9_35.153_newID0000003_contig165928	NOBLE
Chr01K	27.762	Chr01K	3563138	origMarker0062263_9_27.762_newID0000234_contig392755	NOBLE
Chr01K	35.153	Chr01K	3564304	origMarker0062346_9_35.153_newID0000068_contig278523	NOBLE
Chr01K	27.762	Chr01K	3564575	origMarker0062266_9_27.762_newID0000016_contig278523	NOBLE
Chr01K	27.762	Chr01K	3565201	origMarker0062263_9_27.762_newID0000039_contig300067_contig278523_althap	NOBLE
Chr01K	28.411	Chr01K	3565338	origMarker0062279_9_28.411_newID0000064_contig300067_contig278523_althap	NOBLE
Chr01K	35.153	Chr01K	3567558	origMarker0062346_9_35.153_newID0000049_contig51221	NOBLE
Chr01K	27.762	Chr01K	3568619	origMarker0062263_9_27.762_newID0000251_contig51221	NOBLE
Chr01K	27.762	Chr01K	3569165	origMarker0062263_9_27.762_newID0000170_contig51221	NOBLE
Chr01K	27.762	Chr01K	3571033	origMarker0062263_9_27.762_newID0000311_contig51221	NOBLE
Chr01K	27.762	Chr01K	3574126	origMarker0062263_9_27.762_newID0000238_contig114713_contig54812_althap	NOBLE
Chr01K	35.153	Chr01K	3576445	origMarker0062346_9_35.153_newID0000020_contig54812_contig310269_althap	NOBLE
Chr01K	27.762	Chr01K	3576527	origMarker0062248_9_27.762_newID0000014_contig310269	NOBLE
Chr01K	27.762	Chr01K	3580080	origMarker0062248_9_27.762_newID0000032_contig272063_contig324566_althap	NOBLE
Chr01K	27.762	Chr01K	3580681	origMarker0062248_9_27.762_newID0000064_contig358502_contig356435_althap	NOBLE
Chr01K	28.411	Chr01K	3581358	origMarker0062279_9_28.411_newID0000057_contig74426_contig356435_althap	NOBLE
Chr01K	27.762	Chr01K	3581618	origMarker0062263_9_27.762_newID0000180_contig74426	NOBLE
Chr01K	27.762	Chr01K	3586021	origMarker0062263_9_27.762_newID0000157_contig231307	NOBLE
Chr01K	27.762	Chr01K	3587631	origMarker0062263_9_27.762_newID0000111_contig195297_contig207112_althap	NOBLE
Chr01K	10.03	Chr01K	3596948	origMarker0062079_9_10.030_newID0000002_contig153766_contig118056_althap	NOBLE
Chr01K	28.411	Chr01K	3597032	origMarker0062279_9_28.411_newID0000075_contig153766_contig118056_althap	NOBLE
Chr01K	27.762	Chr01K	3597128	origMarker0062263_9_27.762_newID0000209_contig153766_contig118056_althap	NOBLE
Chr01K	27.762	Chr01K	3597272	origMarker0062263_9_27.762_newID0000028_contig153766_contig118056_althap	NOBLE
Chr01K	27.762	Chr01K	3597852	origMarker0062263_9_27.762_newID0000167_contig153766_contig118056_althap	NOBLE
Chr01K	28.411	Chr01K	3599420	origMarker0062279_9_28.411_newID0000062_contig278431	NOBLE
Chr01K	27.762	Chr01K	3599794	origMarker0062266_9_27.762_newID0000009_contig175333_contig278431_althap	NOBLE
Chr01K	27.762	Chr01K	3601593	origMarker0062248_9_27.762_newID0000045_contig175333	NOBLE
Chr01K	27.762	Chr01K	3606065	origMarker0062266_9_27.762_newID0000006_contig58351	NOBLE
Chr01K	28.411	Chr01K	3606983	origMarker0062279_9_28.411_newID0000045_contig292404	NOBLE
Chr01K	35.153	Chr01K	3608346	origMarker0062346_9_35.153_newID0000050_contig98933	NOBLE
Chr01K	10.03	Chr01K	3614269	origMarker0062079_9_10.030_newID0000033_contig137856_contig112412_althap	NOBLE
Chr01K	28.411	Chr01K	3615573	origMarker0062279_9_28.411_newID0000055_contig148195	NOBLE
Chr01K	10.03	Chr01K	3616421	origMarker0062058_9_10.030_newID0000010_contig148195	NOBLE
Chr01K	28.411	Chr01K	3618249	origMarker0062279_9_28.411_newID0000094_contig54821	NOBLE
Chr01K	27.762	Chr01K	3618873	origMarker0062263_9_27.762_newID0000227_contig54821	NOBLE
Chr01K	28.411	Chr01K	3619434	origMarker0062279_9_28.411_newID0000039_contig54821	NOBLE
Chr01K	32	Chr01K	3619635	origMarker0062313_9_32.000_newID0000078_contig54821	NOBLE
Chr01K	27.762	Chr01K	3620943	origMarker0062263_9_27.762_newID0000272_contig54821	NOBLE
Chr01K	10.03	Chr01K	3621252	origMarker0062079_9_10.030_newID0000120_contig54821	NOBLE
Chr01K	35.153	Chr01K	3621304	origMarker0062346_9_35.153_newID0000066_contig54821	NOBLE
Chr01K	27.762	Chr01K	3621973	origMarker0062263_9_27.762_newID0000072_contig54821	NOBLE
Chr01K	35.153	Chr01K	3622290	origMarker0062346_9_35.153_newID0000009_contig188817	NOBLE
Chr01K	27.762	Chr01K	3622342	origMarker0062242_9_27.762_newID0000001_contig188817	NOBLE
Chr01K	10.03	Chr01K	3622917	origMarker0062079_9_10.030_newID0000187_contig188817	NOBLE
Chr01K	10.03	Chr01K	3622959	origMarker0062079_9_10.030_newID0000134_contig188817	NOBLE
Chr01K	32	Chr01K	3623011	origMarker0062313_9_32.000_newID0000094_contig188817	NOBLE
Chr01K	35.153	Chr01K	3623434	origMarker0062346_9_35.153_newID0000035_contig188817	NOBLE
Chr01K	27.762	Chr01K	3623885	origMarker0062263_9_27.762_newID0000183_contig188817	NOBLE
Chr01K	27.762	Chr01K	3624065	origMarker0062263_9_27.762_newID0000081_contig188817	NOBLE
Chr01K	28.411	Chr01K	3625050	origMarker0062279_9_28.411_newID0000077_contig02504	NOBLE
Chr01K	27.762	Chr01K	3625172	origMarker0062263_9_27.762_newID0000173_contig02504	NOBLE
Chr01K	27.762	Chr01K	3625224	origMarker0062263_9_27.762_newID0000145_contig02504	NOBLE
Chr01K	27.762	Chr01K	3625344	origMarker0062263_9_27.762_newID0000165_contig02504	NOBLE
Chr01K	28.411	Chr01K	3625467	origMarker0062279_9_28.411_newID0000052_contig02504	NOBLE
Chr01K	27.762	Chr01K	3626575	origMarker0062263_9_27.762_newID0000231_contig02504	NOBLE
Chr01K	35.153	Chr01K	3626627	origMarker0062346_9_35.153_newID0000041_contig02504	NOBLE
Chr01K	10.03	Chr01K	3628348	origMarker0062079_9_10.030_newID0000085_contig02504	NOBLE
Chr01K	27.762	Chr01K	3628401	origMarker0062263_9_27.762_newID0000010_contig02504	NOBLE
Chr01K	27.762	Chr01K	3628705	origMarker0062266_9_27.762_newID0000010_contig02504	NOBLE
Chr01K	27.762	Chr01K	3629402	origMarker0062263_9_27.762_newID0000030_contig02504	NOBLE
Chr01K	27.762	Chr01K	3630902	origMarker0062263_9_27.762_newID0000245_contig02504	NOBLE
Chr01K	27.762	Chr01K	3632445	origMarker0062263_9_27.762_newID0000308_contig02504	NOBLE
Chr01K	28.411	Chr01K	3632531	origMarker0062279_9_28.411_newID0000088_contig02504	NOBLE
Chr01K	10.03	Chr01K	3633167	origMarker0062079_9_10.030_newID0000051_contig02504	NOBLE
Chr01K	27.762	Chr01K	3635184	origMarker0062263_9_27.762_newID0000321_contig02504	NOBLE
Chr01K	27.762	Chr01K	3635265	origMarker0062263_9_27.762_newID0000019_contig02504	NOBLE
Chr01K	28.411	Chr01K	3635482	origMarker0062279_9_28.411_newID0000004_contig02504	NOBLE
Chr01K	28.411	Chr01K	3635635	origMarker0062279_9_28.411_newID0000060_contig02504	NOBLE
Chr01K	10.03	Chr01K	3637803	origMarker0062058_9_10.030_newID0000007_contig02504	NOBLE
Chr01K	27.762	Chr01K	3637851	origMarker0062266_9_27.762_newID0000007_contig02504	NOBLE
Chr01K	28.411	Chr01K	3641387	origMarker0062279_9_28.411_newID0000082_contig02504	NOBLE
Chr01K	10.03	Chr01K	3641577	origMarker0062079_9_10.030_newID0000118_contig02504	NOBLE
Chr01K	27.762	Chr01K	3644709	origMarker0062263_9_27.762_newID0000074_contig02504	NOBLE
Chr01K	27.762	Chr01K	3646307	origMarker0062263_9_27.762_newID0000247_contig106224_contig02504_althap	NOBLE
Chr01K	27.762	Chr01K	3648160	origMarker0062248_9_27.762_newID0000047_contig106224	NOBLE
Chr01K	27.762	Chr01K	3656693	origMarker0062263_9_27.762_newID0000155_contig30689	NOBLE
Chr01K	10.03	Chr01K	3657487	origMarker0062079_9_10.030_newID0000142_contig30689	NOBLE
Chr01K	27.762	Chr01K	3672129	origMarker0062248_9_27.762_newID0000056_contig08908	NOBLE
Chr01K	27.762	Chr01K	3672181	origMarker0062263_9_27.762_newID0000261_contig08908	NOBLE
Chr01K	27.762	Chr01K	3704289	origMarker0062263_9_27.762_newID0000260_contig09699	NOBLE
Chr01K	10.03	Chr01K	3704478	origMarker0062058_9_10.030_newID0000008_contig09699	NOBLE
Chr01K	27.762	Chr01K	3712870	origMarker0062263_9_27.762_newID0000184_contig09699	NOBLE
Chr01K	27.762	Chr01K	3726175	origMarker0062263_9_27.762_newID0000242_contig05433	NOBLE
Chr01K	28.411	Chr01K	3731579	origMarker0062279_9_28.411_newID0000047_contig05433	NOBLE
Chr01K	27.762	Chr01K	3731631	origMarker0062263_9_27.762_newID0000256_contig05433	NOBLE
Chr01K	10.03	Chr01K	3736436	origMarker0062058_9_10.030_newID0000006_contig19627_contig05433_althap	NOBLE
Chr01K	10.03	Chr01K	3746083	origMarker0062058_9_10.030_newID0000013_contig384385	NOBLE
Chr01K	27.762	Chr01K	3764668	origMarker0062263_9_27.762_newID0000096_contig06060	NOBLE
Chr01K	27.762	Chr01K	3765028	origMarker0062266_9_27.762_newID0000003_contig06060	NOBLE
Chr01K	33.986	Chr01K	3765749	origMarker0062327_9_33.986_newID0000042_contig06060_contig211386_althap	NOBLE
Chr01K	27.762	Chr01K	3769652	origMarker0062266_9_27.762_newID0000004_contig175943_contig70816_althap	NOBLE
Chr01K	27.762	Chr01K	3770380	origMarker0062263_9_27.762_newID0000330_contig70816	NOBLE
Chr01K	27.762	Chr01K	3773143	origMarker0062266_9_27.762_newID0000015_contig70816	NOBLE
Chr01K	28.411	Chr01K	3773883	origMarker0062279_9_28.411_newID0000092_contig70816	NOBLE
Chr01K	27.762	Chr01K	3778014	origMarker0062266_9_27.762_newID0000008_contig215754_contig372097_althap	NOBLE
Chr01K	28.411	Chr01K	3782515	origMarker0062279_9_28.411_newID0000051_contig116916	NOBLE
Chr01K	10.03	Chr01K	3787151	origMarker0062079_9_10.030_newID0000076_contig211956	NOBLE
Chr01K	35.153	Chr01K	3787834	origMarker0062346_9_35.153_newID0000006_contig01993_contig211902_althap	NOBLE
Chr01K	10.03	Chr01K	3789190	origMarker0062058_9_10.030_newID0000014_contig01993_contig211902_althap	NOBLE
Chr01K	27.762	Chr01K	3789242	origMarker0062263_9_27.762_newID0000151_contig01993_contig211902_althap	NOBLE
Chr01K	28.411	Chr01K	3789375	origMarker0062279_9_28.411_newID0000085_contig01993_contig211902_althap	NOBLE
Chr01K	28.411	Chr01K	3790855	origMarker0062279_9_28.411_newID0000027_contig01993	NOBLE
Chr01K	27.762	Chr01K	3790907	origMarker0062263_9_27.762_newID0000014_contig01993	NOBLE
Chr01K	27.762	Chr01K	3790922	origMarker0062248_9_27.762_newID0000037_contig01993	NOBLE
Chr01K	27.762	Chr01K	3805355	origMarker0062263_9_27.762_newID0000257_contig01993	NOBLE
Chr01K	28.411	Chr01K	3807126	origMarker0062279_9_28.411_newID0000041_contig01993	NOBLE
Chr01K	28.411	Chr01K	3807297	origMarker0062279_9_28.411_newID0000022_contig01993	NOBLE
Chr01K	28.411	Chr01K	3807724	origMarker0062279_9_28.411_newID0000095_contig01993	NOBLE
Chr01K	28.411	Chr01K	3809211	origMarker0062279_9_28.411_newID0000056_contig01993	NOBLE
Chr01K	10.03	Chr01K	3821656	origMarker0062079_9_10.030_newID0000007_contig200726	NOBLE
Chr01K	10.03	Chr01K	3844138	origMarker0062058_9_10.030_newID0000004_contig165834	NOBLE
Chr01K	28.411	Chr01K	3844190	origMarker0062279_9_28.411_newID0000066_contig165834	NOBLE
Chr01K	10.03	Chr01K	3844636	origMarker0062079_9_10.030_newID0000060_contig165834	NOBLE
Chr01K	27.762	Chr01K	3845394	origMarker0062263_9_27.762_newID0000082_contig65210	NOBLE
Chr01K	28.411	Chr01K	3849405	origMarker0062279_9_28.411_newID0000007_contig65210	NOBLE
Chr01K	27.762	Chr01K	3852387	origMarker0062263_9_27.762_newID0000097_contig367353_contig325104_althap	NOBLE
Chr01K	28.411	Chr01K	3856218	origMarker0062279_9_28.411_newID0000061_contig56745	NOBLE
Chr01K	27.762	Chr01K	3856803	origMarker0062263_9_27.762_newID0000212_contig20970_contig56745_althap	NOBLE
Chr01K	28.411	Chr01K	3858397	origMarker0062279_9_28.411_newID0000024_contig187364_contig94672_althap	NOBLE
Chr01K	35.153	Chr01K	3860485	origMarker0062346_9_35.153_newID0000036_contig33619	NOBLE
Chr01K	35.153	Chr01K	3860937	origMarker0062346_9_35.153_newID0000027_contig33619	NOBLE
Chr01K	27.762	Chr01K	3862405	origMarker0062263_9_27.762_newID0000296_contig33619	NOBLE
Chr01K	27.762	Chr01K	3864063	origMarker0062248_9_27.762_newID0000027_contig33619	NOBLE
Chr01K	27.762	Chr01K	3904623	origMarker0062263_9_27.762_newID0000300_contig329263_contig136174_althap	NOBLE
Chr01K	27.762	Chr01K	3904741	origMarker0062278_9_27.762_newID0000002_contig329263_contig136174_althap	NOBLE
Chr01K	28.411	Chr01K	3904918	origMarker0062279_9_28.411_newID0000046_contig329263_contig136174_althap	NOBLE
Chr01K	35.153	Chr01K	3908721	origMarker0062346_9_35.153_newID0000061_contig125259	NOBLE
Chr01K	35.153	Chr01K	3908728	origMarker0062346_9_35.153_newID0000015_contig125259	NOBLE
Chr01K	27.762	Chr01K	3909602	origMarker0062263_9_27.762_newID0000018_contig269298	NOBLE
Chr01K	27.762	Chr01K	3909735	origMarker0062263_9_27.762_newID0000225_contig269298	NOBLE
Chr01K	28.411	Chr01K	3910823	origMarker0062279_9_28.411_newID0000069_contig96793_contig269298_althap	NOBLE
Chr01K	27.762	Chr01K	3911218	origMarker0062248_9_27.762_newID0000029_contig96793_contig205058_althap	NOBLE
Chr01K	28.411	Chr01K	3918668	origMarker0062279_9_28.411_newID0000089_contig96793_contig177510_althap	NOBLE
Chr01K	27.762	Chr01K	3922099	origMarker0062248_9_27.762_newID0000025_contig137540_contig118063_althap	NOBLE
Chr01K	28.411	Chr01K	3927611	origMarker0062279_9_28.411_newID0000025_contig109762	NOBLE
Chr01K	27.762	Chr01K	3929702	origMarker0062263_9_27.762_newID0000269_contig327057_contig141130_althap	NOBLE
Chr01K	27.762	Chr01K	3930101	origMarker0062263_9_27.762_newID0000048_contig105282_contig141130_althap	NOBLE
Chr01K	27.762	Chr01K	3930538	origMarker0062248_9_27.762_newID0000046_contig105282_contig141130_althap	NOBLE
Chr01K	27.762	Chr01K	3931103	origMarker0062263_9_27.762_newID0000092_contig105282_contig141130_althap	NOBLE
Chr01K	28.411	Chr01K	3931412	origMarker0062279_9_28.411_newID0000058_contig105282_contig141130_althap	NOBLE
Chr01K	28.411	Chr01K	3931419	origMarker0062279_9_28.411_newID0000033_contig105282_contig141130_althap	NOBLE
Chr01K	10.03	Chr01K	3932140	origMarker0062058_9_10.030_newID0000012_contig105282	NOBLE
Chr01K	35.153	Chr01K	3934343	origMarker0062346_9_35.153_newID0000019_contig82600	NOBLE
Chr01K	27.762	Chr01K	3935852	origMarker0062263_9_27.762_newID0000273_contig82600_contig92593_althap	NOBLE
Chr01K	27.762	Chr01K	3936071	origMarker0062263_9_27.762_newID0000037_contig82600_contig92593_althap	NOBLE
Chr01K	35.153	Chr01K	3936883	origMarker0062346_9_35.153_newID0000052_contig398475_contig92593_althap	NOBLE
Chr01K	27.762	Chr01K	3936935	origMarker0062263_9_27.762_newID0000288_contig398475_contig92593_althap	NOBLE
Chr01K	10.03	Chr01K	3941053	origMarker0062058_9_10.030_newID0000015_contig93402_contig242338_althap	NOBLE
Chr01K	10.03	Chr01K	3941106	origMarker0062079_9_10.030_newID0000030_contig93402_contig242338_althap	NOBLE
Chr01K	27.762	Chr01K	3942557	origMarker0062259_9_27.762_newID0000001_contig93402	NOBLE
Chr01K	27.762	Chr01K	3943373	origMarker0062248_9_27.762_newID0000063_contig93402	NOBLE
Chr01K	27.762	Chr01K	3943779	origMarker0062263_9_27.762_newID0000169_contig93402	NOBLE
Chr01K	10.03	Chr01K	3943891	origMarker0062058_9_10.030_newID0000011_contig93402	NOBLE
Chr01K	35.153	Chr01K	3943943	origMarker0062346_9_35.153_newID0000022_contig93402	NOBLE
Chr01K	27.762	Chr01K	3945298	origMarker0062263_9_27.762_newID0000306_contig12382_contig276776_althap	NOBLE
Chr01K	27.762	Chr01K	3945531	origMarker0062248_9_27.762_newID0000048_contig12382_contig276776_althap	NOBLE
Chr01K	28.411	Chr01K	3945802	origMarker0062279_9_28.411_newID0000038_contig12382	NOBLE
Chr01K	27.762	Chr01K	3946484	origMarker0062263_9_27.762_newID0000316_contig12382	NOBLE
Chr01K	10.03	Chr01K	3946610	origMarker0062079_9_10.030_newID0000173_contig12382	NOBLE
Chr01K	27.762	Chr01K	3946861	origMarker0062263_9_27.762_newID0000064_contig12382	NOBLE
Chr01K	27.762	Chr01K	3957555	origMarker0062263_9_27.762_newID0000086_contig186909	NOBLE
Chr01K	28.411	Chr01K	3960079	origMarker0062279_9_28.411_newID0000093_contig81506	NOBLE
Chr01K	27.762	Chr01K	3960431	origMarker0062263_9_27.762_newID0000196_contig81506	NOBLE
Chr01K	27.762	Chr01K	3968020	origMarker0062263_9_27.762_newID0000065_contig26217	NOBLE
Chr01K	10.03	Chr01K	3968535	origMarker0062079_9_10.030_newID0000102_contig26217	NOBLE
Chr01K	35.153	Chr01K	3969258	origMarker0062346_9_35.153_newID0000063_contig26217	NOBLE
Chr01K	28.411	Chr01K	3970532	origMarker0062279_9_28.411_newID0000003_contig26217	NOBLE
Chr01K	28.411	Chr01K	3971601	origMarker0062279_9_28.411_newID0000017_contig26217	NOBLE
Chr01K	27.762	Chr01K	3974075	origMarker0062263_9_27.762_newID0000123_contig150687_contig151223_althap	NOBLE
Chr01K	27.762	Chr01K	3975410	origMarker0062263_9_27.762_newID0000222_contig34579	NOBLE
Chr01K	27.762	Chr01K	3985818	origMarker0062278_9_27.762_newID0000005_contig170937_contig182022_althap	NOBLE
Chr01K	28.411	Chr01K	3986838	origMarker0062279_9_28.411_newID0000010_contig170937_contig182022_althap	NOBLE
Chr01K	10.03	Chr01K	3988516	origMarker0062079_9_10.030_newID0000097_contig112308	NOBLE
Chr01K	27.762	Chr01K	3989097	origMarker0062278_9_27.762_newID0000001_contig112308	NOBLE
Chr01K	27.762	Chr01K	3989542	origMarker0062263_9_27.762_newID0000230_contig112308	NOBLE
Chr01K	27.762	Chr01K	3997188	origMarker0062263_9_27.762_newID0000224_contig23771_contig193402_althap	NOBLE
Chr01K	27.762	Chr01K	3997252	origMarker0062263_9_27.762_newID0000253_contig23771_contig193402_althap	NOBLE
Chr01K	27.762	Chr01K	3998565	origMarker0062263_9_27.762_newID0000121_contig23771_contig193402_althap	NOBLE
Chr01K	27.762	Chr01K	3998729	origMarker0062263_9_27.762_newID0000076_contig23771_contig193402_althap	NOBLE
Chr01K	27.762	Chr01K	3999247	origMarker0062263_9_27.762_newID0000095_contig217075_contig193402_althap	NOBLE
Chr01K	27.762	Chr01K	4002801	origMarker0062263_9_27.762_newID0000142_contig89956	NOBLE
Chr01K	27.762	Chr01K	4004548	origMarker0062263_9_27.762_newID0000087_contig163883	NOBLE
Chr01K	27.762	Chr01K	4004802	origMarker0062263_9_27.762_newID0000259_contig163883	NOBLE
Chr01K	10.03	Chr01K	4004854	origMarker0062079_9_10.030_newID0000035_contig163883	NOBLE
Chr01K	27.762	Chr01K	4004872	origMarker0062263_9_27.762_newID0000175_contig163883	NOBLE
Chr01K	27.762	Chr01K	4005129	origMarker0062263_9_27.762_newID0000148_contig163883	NOBLE
Chr01K	28.411	Chr01K	4005393	origMarker0062279_9_28.411_newID0000037_contig163883	NOBLE
Chr01K	10.03	Chr01K	4009710	origMarker0062079_9_10.030_newID0000183_contig163904_contig178765_althap	NOBLE
Chr01K	10.03	Chr01K	4011401	origMarker0062079_9_10.030_newID0000074_contig94495_contig178765_althap	NOBLE
Chr01K	35.153	Chr01K	4011407	origMarker0062346_9_35.153_newID0000024_contig94495_contig178765_althap	NOBLE
Chr01K	27.762	Chr01K	4012079	origMarker0062263_9_27.762_newID0000174_contig94495	NOBLE
Chr01K	35.153	Chr01K	4012092	origMarker0062346_9_35.153_newID0000016_contig94495	NOBLE
Chr01K	10.03	Chr01K	4012209	origMarker0062079_9_10.030_newID0000087_contig94495	NOBLE
Chr01K	36.513	Chr01K	4012292	origMarker0062414_9_36.513_newID0000001_contig94495	NOBLE
Chr01K	28.411	Chr01K	4012349	origMarker0062279_9_28.411_newID0000036_contig94495	NOBLE
Chr01K	35.153	Chr01K	4012377	origMarker0062346_9_35.153_newID0000008_contig94495	NOBLE
Chr01K	10.03	Chr01K	4013429	origMarker0062079_9_10.030_newID0000192_contig351289_contig298603_althap	NOBLE
Chr01K	28.411	Chr01K	4019122	origMarker0062279_9_28.411_newID0000083_contig243931_contig383262_althap	NOBLE
Chr01K	28.411	Chr01K	4019216	origMarker0062279_9_28.411_newID0000029_contig243931_contig383262_althap	NOBLE
Chr01K	10.03	Chr01K	4019239	origMarker0062079_9_10.030_newID0000158_contig243931_contig383262_althap	NOBLE
Chr01K	27.762	Chr01K	4027551	origMarker0062263_9_27.762_newID0000075_contig183812_contig352459_althap	NOBLE
Chr01K	10.03	Chr01K	4028312	origMarker0062079_9_10.030_newID0000129_contig183812_contig407105_althap	NOBLE
Chr01K	10.03	Chr01K	4028407	origMarker0062079_9_10.030_newID0000116_contig183812_contig407105_althap	NOBLE
Chr01K	10.03	Chr01K	4028578	origMarker0062079_9_10.030_newID0000121_contig183812_contig407105_althap	NOBLE
Chr01K	10.03	Chr01K	4028630	origMarker0062079_9_10.030_newID0000043_contig183812	NOBLE
Chr01K	10.03	Chr01K	4028733	origMarker0062079_9_10.030_newID0000171_contig255129_contig183812_althap	NOBLE
Chr01K	10.03	Chr01K	4028874	origMarker0062079_9_10.030_newID0000038_contig255129_contig183812_althap	NOBLE
Chr01K	27.762	Chr01K	4029540	origMarker0062263_9_27.762_newID0000079_contig299407	NOBLE
Chr01K	28.411	Chr01K	4030514	origMarker0062279_9_28.411_newID0000065_contig90257	NOBLE
Chr01K	10.03	Chr01K	4033451	origMarker0062079_9_10.030_newID0000178_contig14988_contig171779_althap	NOBLE
Chr01K	28.411	Chr01K	4034277	origMarker0062279_9_28.411_newID0000026_contig14988_contig171779_althap	NOBLE
Chr01K	27.762	Chr01K	4035423	origMarker0062263_9_27.762_newID0000090_contig14988_contig75678_althap	NOBLE
Chr01K	10.03	Chr01K	4035475	origMarker0062079_9_10.030_newID0000086_contig14988_contig75678_althap	NOBLE
Chr01K	27.762	Chr01K	4036136	origMarker0062263_9_27.762_newID0000264_contig14988_contig75678_althap	NOBLE
Chr01K	27.762	Chr01K	4036386	origMarker0062266_9_27.762_newID0000001_contig14988_contig75678_althap	NOBLE
Chr01K	10.03	Chr01K	4037105	origMarker0062079_9_10.030_newID0000163_contig14988_contig75678_althap	NOBLE
Chr01K	27.762	Chr01K	4037345	origMarker0062263_9_27.762_newID0000006_contig14988_contig75678_althap	NOBLE
Chr01K	10.03	Chr01K	4037654	origMarker0062079_9_10.030_newID0000199_contig14988_contig75678_althap	NOBLE
Chr01K	27.762	Chr01K	4037843	origMarker0062263_9_27.762_newID0000331_contig14988_contig75678_althap	NOBLE
Chr01K	28.411	Chr01K	4038500	origMarker0062279_9_28.411_newID0000044_contig14988_contig75678_althap	NOBLE
Chr01K	10.03	Chr01K	4039203	origMarker0062079_9_10.030_newID0000117_contig14988_contig75678_althap	NOBLE
Chr01K	10.03	Chr01K	4039210	origMarker0062079_9_10.030_newID0000013_contig14988_contig75678_althap	NOBLE
Chr01K	32	Chr01K	4041366	origMarker0062313_9_32.000_newID0000056_contig14988_contig357170_althap	NOBLE
Chr01K	28.411	Chr01K	4050350	origMarker0062279_9_28.411_newID0000065_contig90257	NOBLE
Chr01K	10.03	Chr01K	4050438	origMarker0062079_9_10.030_newID0000056_contig90257	NOBLE
Chr01K	33.986	Chr01K	4051062	origMarker0062327_9_33.986_newID0000023_contig90257	NOBLE
Chr01K	35.153	Chr01K	4052707	origMarker0062346_9_35.153_newID0000034_contig90257	NOBLE
Chr01K	21.994	Chr01K	4055998	origMarker0062203_9_21.994_newID0000118_contig121306_contig80903_althap	NOBLE
Chr01K	27.762	Chr01K	4075328	origMarker0062263_9_27.762_newID0000071_contig193374	NOBLE
Chr01K	10.03	Chr01K	4076294	origMarker0062079_9_10.030_newID0000211_contig193374	NOBLE
Chr01K	10.03	Chr01K	4103433	origMarker0062079_9_10.030_newID0000201_contig76556	NOBLE
Chr01K	32	Chr01K	4104697	origMarker0062315_9_32.000_newID0000024_contig76556_contig178234_althap	NOBLE
Chr01K	10.03	Chr01K	4104722	origMarker0062079_9_10.030_newID0000152_contig76556_contig178234_althap	NOBLE
Chr01K	10.03	Chr01K	4105315	origMarker0062079_9_10.030_newID0000062_contig76556_contig178234_althap	NOBLE
Chr01K	10.03	Chr01K	4105600	origMarker0062079_9_10.030_newID0000006_contig76556_contig178234_althap	NOBLE
Chr01K	27.762	Chr01K	4105766	origMarker0062263_9_27.762_newID0000305_contig76556_contig178234_althap	NOBLE
Chr01K	28.411	Chr01K	4106398	origMarker0062279_9_28.411_newID0000019_contig76556_contig277114_althap	NOBLE
Chr01K	10.03	Chr01K	4106492	origMarker0062079_9_10.030_newID0000011_contig277114	NOBLE
Chr01K	27.762	Chr01K	4106531	origMarker0062263_9_27.762_newID0000215_contig277114	NOBLE
Chr01K	27.762	Chr01K	4106722	origMarker0062263_9_27.762_newID0000062_contig277114	NOBLE
Chr01K	32	Chr01K	4107656	origMarker0062313_9_32.000_newID0000095_contig277114	NOBLE
Chr01K	10.03	Chr01K	4108611	origMarker0062079_9_10.030_newID0000123_contig242460	NOBLE
Chr01K	27.762	Chr01K	4109025	origMarker0062263_9_27.762_newID0000324_contig242460	NOBLE
[truncated: 555,630 more rows]
