# Supplementary material for: Genomic mechanisms of climate adaptation in polyploid bioenergy switchgrass
Source: Nature. 2021 Jan 27;590(7846):438–44. doi: 10.1038/s41586-020-03127-1 (PMC7886653; doi:10.1038/s41586-020-03127-1)
Supplement: Supplementary file 4 — Syntenic orthology database for the switchgrass K and N subgenomes, and the P. hallii and S. bicolor outgroups. This is an annotated blast formatted file, where each pairwise combination of (sub)genomes is stacked. In addition to standard blast format columns, the following data are presented for both the query (1) and target (2): genome, gene ID (‘id’), chromosome (‘chr’), and gene ‘start’ (bp), ‘end’ (bp), ‘strand’ and gene ‘order’ within each genome. The last two columns are ‘orthology.network’, which defines the subgraph (orthogroup), and ‘hit.type’, which here, specifies the 418,768 orthologous and 58,430 paralogous hits. [file 41586_2020_3127_MOESM4_ESM.csv]

genome1	genome2	id1	id2	chr1	start1	end1	strand1	order1	chr2	start2	end2	strand2	order2	perc.iden	align.length	n.mismatch	n.gapOpen	q.start	q.end	s.start	s.end	eval	score	orthology.network	hit.type
K	K	Pavir.1KG000176	Pavir.1KG000176	Chr01K	130867	131486	+	7	Chr01K	130867	131486	+	7	100	152	0	0	1	152	1	152	6.6e-84	307.4	OG0025213	ortholog
K	K	Pavir.1KG001400	Pavir.1KG001400	Chr01K	373309	374309	+	12	Chr01K	373309	374309	+	12	100	197	0	0	1	197	1	197	2.7e-98	355.5	OG0025214	ortholog
K	K	Pavir.1KG001500	Pavir.1KG001500	Chr01K	374921	376823	+	13	Chr01K	374921	376823	+	13	100	429	0	0	1	429	1	429	1.2e-226	783.1	OG0017905	ortholog
K	K	Pavir.1KG001600	Pavir.1KG001600	Chr01K	376824	383017	-	14	Chr01K	376824	383017	-	14	100	588	0	0	1	588	1	588	0	1110.5	OG0013458	ortholog
K	K	Pavir.1KG001700	Pavir.1KG001700	Chr01K	383174	389341	+	15	Chr01K	383174	389341	+	15	100	397	0	0	1	397	1	397	1.9e-66	250.8	OG0014307	ortholog
K	K	Pavir.1KG001800	Pavir.1KG001800	Chr01K	387188	388018	+	16	Chr01K	387188	388018	+	16	100	230	0	0	1	230	1	230	7.1e-106	380.9	OG0013234	ortholog
K	K	Pavir.1KG001900	Pavir.1KG001900	Chr01K	389700	391268	+	17	Chr01K	389700	391268	+	17	100	374	0	0	1	374	1	374	5.9e-219	757.3	OG0020008	ortholog
K	K	Pavir.1KG002000	Pavir.1KG002000	Chr01K	391939	393654	-	18	Chr01K	391939	393654	-	18	100	353	0	0	1	353	1	353	4.5e-184	641.3	OG0017797	ortholog
K	K	Pavir.1KG002100	Pavir.1KG002100	Chr01K	400261	400735	-	19	Chr01K	400261	400735	-	19	100	146	0	0	1	146	1	146	1.1e-56	216.9	OG0018131	ortholog
K	K	Pavir.1KG002200	Pavir.1KG002200	Chr01K	404268	409311	-	20	Chr01K	404268	409311	-	20	100	508	0	0	1	508	1	508	1.7e-256	882.5	OG0015311	ortholog
K	K	Pavir.1KG002500	Pavir.1KG002500	Chr01K	436108	438242	+	21	Chr01K	436108	438242	+	21	100	378	0	0	1	378	1	378	4.2e-196	681.4	OG0015558	ortholog
K	K	Pavir.1KG002600	Pavir.1KG002600	Chr01K	438217	441084	-	22	Chr01K	438217	441084	-	22	100	397	0	0	1	397	1	397	3e-229	791.6	OG0014919	ortholog
K	K	Pavir.1KG002700	Pavir.1KG002700	Chr01K	441627	442643	-	23	Chr01K	441627	442643	-	23	100	169	0	0	1	169	1	169	1.2e-91	333.2	OG0019939	ortholog
K	K	Pavir.1KG003000	Pavir.1KG003000	Chr01K	444778	455285	-	25	Chr01K	444778	455285	-	25	100	1749	0	0	97	1845	97	1845	0	3155.5	OG0013194	ortholog
K	K	Pavir.1KG003100	Pavir.1KG003100	Chr01K	458281	472382	-	27	Chr01K	458281	472382	-	27	100	883	0	0	69	951	69	951	0	1650.6	OG0013759	ortholog
K	K	Pavir.1KG003200	Pavir.1KG003200	Chr01K	483294	485104	+	28	Chr01K	483294	485104	+	28	100	371	0	0	1	371	1	371	1.1e-169	593.6	OG0014494	ortholog
K	K	Pavir.1KG003300	Pavir.1KG003300	Chr01K	485406	486535	-	29	Chr01K	485406	486535	-	29	100	225	0	0	62	286	62	286	1e-130	463.8	OG0018132	ortholog
K	K	Pavir.1KG003400	Pavir.1KG003400	Chr01K	495558	498013	+	30	Chr01K	495558	498013	+	30	100	137	0	0	1	137	1	137	3e-65	245.4	OG0001726	ortholog
K	K	Pavir.1KG003400	Pavir.1KG003601	Chr01K	495558	498013	+	30	Chr01K	502983	504866	+	33	44.1	93	47	3	29	116	18	110	1.7e-12	70.1	OG0001726	paralog
K	K	Pavir.1KG003601	Pavir.1KG003400	Chr01K	502983	504866	+	33	Chr01K	495558	498013	+	30	44.1	93	47	3	18	110	29	116	3e-11	66.2	OG0001726	paralog
K	K	Pavir.1KG003601	Pavir.1KG003601	Chr01K	502983	504866	+	33	Chr01K	502983	504866	+	33	100	176	0	0	1	176	1	176	2e-92	335.9	OG0001726	ortholog
K	K	Pavir.1KG003900	Pavir.1KG003900	Chr01K	518033	524473	+	36	Chr01K	518033	524473	+	36	100	202	0	0	1	202	1	202	2.2e-74	276.2	OG0013404	ortholog
K	K	Pavir.1KG004000	Pavir.1KG004000	Chr01K	524531	527031	-	37	Chr01K	524531	527031	-	37	100	133	0	0	1	133	1	133	2.2e-51	199.1	OG0014012	ortholog
K	K	Pavir.1KG004100	Pavir.1KG004100	Chr01K	530416	535697	+	38	Chr01K	530416	535697	+	38	100	811	0	0	1	811	1	811	0	1494.2	OG0015019	ortholog
K	K	Pavir.1KG004200	Pavir.1KG004200	Chr01K	535926	541025	+	39	Chr01K	535926	541025	+	39	100	598	0	0	1	598	1	598	0	1127.1	OG0014456	ortholog
K	K	Pavir.1KG004300	Pavir.1KG004300	Chr01K	540979	546408	-	40	Chr01K	540979	546408	-	40	100	854	0	0	1	854	1	854	0	1696	OG0017862	ortholog
K	K	Pavir.1KG004400	Pavir.1KG004400	Chr01K	565586	566429	-	41	Chr01K	565586	566429	-	41	100	161	0	0	24	184	24	184	5.3e-88	321.2	OG0017718	ortholog
K	K	Pavir.1KG004500	Pavir.1KG004500	Chr01K	566954	567742	-	42	Chr01K	566954	567742	-	42	100	208	0	0	1	208	1	208	1.2e-88	323.6	OG0015857	ortholog
K	K	Pavir.1KG004600	Pavir.1KG004600	Chr01K	571144	572736	-	43	Chr01K	571144	572736	-	43	100	269	0	0	1	269	1	269	5.5e-142	501.1	OG0000535	ortholog
K	K	Pavir.1KG004600	Pavir.1KG004900	Chr01K	571144	572736	-	43	Chr01K	584557	587223	+	46	46.5	254	126	4	1	253	82	326	1.9e-54	210.3	OG0000535	paralog
K	K	Pavir.1KG004700	Pavir.1KG004700	Chr01K	573724	575641	-	44	Chr01K	573724	575641	-	44	100	191	0	0	1	191	1	191	1.6e-103	372.9	OG0013241	ortholog
K	K	Pavir.1KG004800	Pavir.1KG004800	Chr01K	575685	578417	-	45	Chr01K	575685	578417	-	45	100	359	0	0	1	359	1	359	1.6e-181	632.9	OG0017779	ortholog
K	K	Pavir.1KG004900	Pavir.1KG004600	Chr01K	584557	587223	+	46	Chr01K	571144	572736	-	43	46.5	254	126	4	82	326	1	253	1.2e-56	218	OG0000535	paralog
K	K	Pavir.1KG004900	Pavir.1KG004900	Chr01K	584557	587223	+	46	Chr01K	584557	587223	+	46	100	355	0	0	1	355	1	355	3.7e-194	674.9	OG0000535	ortholog
K	K	Pavir.1KG005033	Pavir.1KG005033	Chr01K	587749	609298	+	47	Chr01K	587749	609298	+	47	100	397	0	0	1	397	1	397	1.5e-197	686.4	OG0020009	ortholog
K	K	Pavir.1KG005166	Pavir.1KG005166	Chr01K	613690	618324	+	48	Chr01K	613690	618324	+	48	100	263	0	0	1	263	1	263	1.9e-131	466.1	OG0001336	ortholog
K	K	Pavir.1KG005400	Pavir.1KG005400	Chr01K	626591	626749	+	50	Chr01K	626591	626749	+	50	100	53	0	0	1	53	1	53	1.3e-26	115.5	OG0002721	ortholog
K	K	Pavir.1KG005400	Pavir.1KG006000	Chr01K	626591	626749	+	50	Chr01K	672754	672912	+	57	94.3	53	3	0	1	53	1	53	2.7e-24	107.8	OG0002721	paralog
K	K	Pavir.1KG005450	Pavir.1KG005450	Chr01K	626913	627593	+	51	Chr01K	626913	627593	+	51	100	227	0	0	1	227	1	227	5.2e-101	364.8	OG0001336	ortholog
K	K	Pavir.1KG005450	Pavir.1KG006100	Chr01K	626913	627593	+	51	Chr01K	673075	673755	+	58	96.9	227	7	0	1	227	1	227	2.9e-96	349	OG0001336	paralog
K	K	Pavir.1KG005500	Pavir.1KG005500	Chr01K	640932	644233	-	52	Chr01K	640932	644233	-	52	100	460	0	0	231	690	231	690	7.4e-170	595.1	OG0013470	ortholog
K	K	Pavir.1KG005600	Pavir.1KG005600	Chr01K	652855	656653	+	53	Chr01K	652855	656653	+	53	100	533	0	0	1	533	1	533	1.1125407792536e-308	1072.8	OG0013716	ortholog
K	K	Pavir.1KG005700	Pavir.1KG005700	Chr01K	656723	660236	+	54	Chr01K	656723	660236	+	54	100	343	0	0	1	343	1	343	1e-132	470.7	OG0017719	ortholog
K	K	Pavir.1KG005800	Pavir.1KG005800	Chr01K	660613	663099	+	55	Chr01K	660613	663099	+	55	100	223	0	0	1	223	1	223	4.1e-127	451.4	OG0015933	ortholog
K	K	Pavir.1KG005900	Pavir.1KG005900	Chr01K	664450	671600	+	56	Chr01K	664450	671600	+	56	100	1501	0	0	1	1501	1	1501	0	2496.8	OG0002873	ortholog
K	K	Pavir.1KG006000	Pavir.1KG005400	Chr01K	672754	672912	+	57	Chr01K	626591	626749	+	50	94.3	53	3	0	1	53	1	53	2.7e-24	107.8	OG0002721	paralog
K	K	Pavir.1KG006000	Pavir.1KG006000	Chr01K	672754	672912	+	57	Chr01K	672754	672912	+	57	100	53	0	0	1	53	1	53	2.8e-26	114.4	OG0002721	ortholog
K	K	Pavir.1KG006100	Pavir.1KG005450	Chr01K	673075	673755	+	58	Chr01K	626913	627593	+	51	96.9	227	7	0	1	227	1	227	3.8e-96	348.6	OG0001336	paralog
K	K	Pavir.1KG006100	Pavir.1KG006100	Chr01K	673075	673755	+	58	Chr01K	673075	673755	+	58	100	227	0	0	1	227	1	227	8.3e-99	357.5	OG0001336	ortholog
K	K	Pavir.1KG006200	Pavir.1KG006200	Chr01K	692799	699768	+	59	Chr01K	692799	699768	+	59	100	540	0	0	1	540	1	540	9.2e-290	993	OG0017838	ortholog
K	K	Pavir.1KG006500	Pavir.1KG006500	Chr01K	700809	703351	+	60	Chr01K	700809	703351	+	60	100	355	0	0	1	355	1	355	1.3e-194	676.4	OG0001339	ortholog
K	K	Pavir.1KG006500	Pavir.1KG006600	Chr01K	700809	703351	+	60	Chr01K	713227	714982	+	61	89.9	355	36	0	1	355	1	355	5.3e-177	617.8	OG0001339	paralog
K	K	Pavir.1KG006600	Pavir.1KG006500	Chr01K	713227	714982	+	61	Chr01K	700809	703351	+	60	89.9	355	36	0	1	355	1	355	4.8e-178	621.3	OG0001339	paralog
K	K	Pavir.1KG006600	Pavir.1KG006600	Chr01K	713227	714982	+	61	Chr01K	713227	714982	+	61	100	355	0	0	1	355	1	355	3e-196	681.8	OG0001339	ortholog
K	K	Pavir.1KG006801	Pavir.1KG006801	Chr01K	720253	722976	+	62	Chr01K	720253	722976	+	62	100	402	0	0	1	402	1	402	3.3e-183	638.6	OG0018133	ortholog
K	K	Pavir.1KG007000	Pavir.1KG007000	Chr01K	730908	733972	+	63	Chr01K	730908	733972	+	63	100	661	0	0	1	661	1	661	0	1338.6	OG0014035	ortholog
K	K	Pavir.1KG007100	Pavir.1KG007100	Chr01K	739569	740672	-	64	Chr01K	739569	740672	-	64	100	201	0	0	1	201	1	201	3.8e-55	212.2	OG0017887	ortholog
K	K	Pavir.1KG007300	Pavir.1KG007300	Chr01K	743375	747127	-	65	Chr01K	743375	747127	-	65	100	264	0	0	1	264	1	264	9.2e-134	473.8	OG0022171	ortholog
K	K	Pavir.1KG007400	Pavir.1KG007400	Chr01K	761485	774392	+	66	Chr01K	761485	774392	+	66	100	277	0	0	1	277	1	277	1.1e-161	566.6	OG0013688	ortholog
K	K	Pavir.1KG007500	Pavir.1KG007500	Chr01K	777413	781754	+	68	Chr01K	777413	781754	+	68	100	355	0	0	1	355	1	355	3.8e-183	638.3	OG0014146	ortholog
K	K	Pavir.1KG007600	Pavir.1KG007600	Chr01K	796384	798967	-	69	Chr01K	796384	798967	-	69	100	385	0	0	1	385	1	385	6.5e-213	737.3	OG0015837	ortholog
K	K	Pavir.1KG007800	Pavir.1KG007800	Chr01K	822982	831459	+	71	Chr01K	822982	831459	+	71	100	2179	0	0	1	2179	1	2179	0	4261.1	OG0015254	ortholog
K	K	Pavir.1KG007900	Pavir.1KG007900	Chr01K	834717	836331	-	72	Chr01K	834717	836331	-	72	100	417	0	0	1	417	1	417	3.4e-167	585.5	OG0017767	ortholog
K	K	Pavir.1KG008000	Pavir.1KG008000	Chr01K	839668	853582	-	73	Chr01K	839668	853582	-	73	100	1009	0	0	1	1009	1	1009	0	1925.6	OG0013466	ortholog
K	K	Pavir.1KG008100	Pavir.1KG008100	Chr01K	854731	858199	-	75	Chr01K	854731	858199	-	75	100	600	0	0	1	600	1	600	4.5e-261	897.9	OG0018134	ortholog
K	K	Pavir.1KG008140	Pavir.1KG008140	Chr01K	890242	896551	+	76	Chr01K	890242	896551	+	76	100	642	0	0	1	642	1	642	0	1171.4	OG0001711	ortholog
K	K	Pavir.1KG008140	Pavir.1KG008300	Chr01K	890242	896551	+	76	Chr01K	928754	934960	+	80	100	627	0	0	1	627	1	627	0	1140.9	OG0001711	paralog
K	K	Pavir.1KG008180	Pavir.1KG008180	Chr01K	896049	897659	-	77	Chr01K	896049	897659	-	77	100	283	0	0	1	283	1	283	8.3e-165	577	OG0017854	ortholog
K	K	Pavir.1KG008180	Pavir.1KG008400	Chr01K	896049	897659	-	77	Chr01K	934568	936181	-	81	88.3	299	8	2	1	283	1	288	1.2e-147	520	OG0017854	paralog
K	K	Pavir.1KG008220	Pavir.1KG008220	Chr01K	899681	900487	-	78	Chr01K	899681	900487	-	78	100	184	0	0	1	184	1	184	1.1e-93	340.1	OG0001340	ortholog
K	K	Pavir.1KG008220	Pavir.1KG008500	Chr01K	899681	900487	-	78	Chr01K	937961	940015	-	82	99.4	168	1	0	17	184	104	271	8.8e-83	303.9	OG0001340	paralog
K	K	Pavir.1KG008260	Pavir.1KG008260	Chr01K	901255	901747	-	79	Chr01K	901255	901747	-	79	100	151	0	0	1	151	1	151	2.9e-60	228.8	OG0001340	ortholog
K	K	Pavir.1KG008260	Pavir.1KG008600	Chr01K	901255	901747	-	79	Chr01K	939584	940475	-	83	82.4	159	14	1	1	145	70	228	6.6e-52	201.1	OG0001340	paralog
K	K	Pavir.1KG008300	Pavir.1KG008140	Chr01K	928754	934960	+	80	Chr01K	890242	896551	+	76	100	627	0	0	1	627	1	627	0	1140.9	OG0001711	paralog
K	K	Pavir.1KG008300	Pavir.1KG008300	Chr01K	928754	934960	+	80	Chr01K	928754	934960	+	80	100	639	0	0	1	639	1	639	0	1166.4	OG0001711	ortholog
K	K	Pavir.1KG008400	Pavir.1KG008180	Chr01K	934568	936181	-	81	Chr01K	896049	897659	-	77	88.3	299	8	2	1	288	1	283	5.5e-148	521.2	OG0017854	paralog
K	K	Pavir.1KG008400	Pavir.1KG008400	Chr01K	934568	936181	-	81	Chr01K	934568	936181	-	81	100	288	0	0	1	288	1	288	3.9e-170	594.7	OG0017854	ortholog
K	K	Pavir.1KG008500	Pavir.1KG008220	Chr01K	937961	940015	-	82	Chr01K	899681	900487	-	78	99.4	168	1	0	104	271	17	184	3.8e-82	302.4	OG0001340	paralog
K	K	Pavir.1KG008500	Pavir.1KG008500	Chr01K	937961	940015	-	82	Chr01K	937961	940015	-	82	100	271	0	0	1	271	1	271	1.1e-145	513.5	OG0001340	ortholog
K	K	Pavir.1KG008600	Pavir.1KG008260	Chr01K	939584	940475	-	83	Chr01K	901255	901747	-	79	82.4	159	14	1	70	228	1	145	1.4e-51	200.7	OG0001340	paralog
K	K	Pavir.1KG008600	Pavir.1KG008600	Chr01K	939584	940475	-	83	Chr01K	939584	940475	-	83	100	242	0	0	1	242	1	242	3.3e-114	408.7	OG0001340	ortholog
K	K	Pavir.1KG008900	Pavir.1KG008900	Chr01K	946299	948389	+	85	Chr01K	946299	948389	+	85	100	513	0	0	1	513	1	513	7.9e-299	1023.1	OG0014528	ortholog
K	K	Pavir.1KG009000	Pavir.1KG009000	Chr01K	950194	952766	-	86	Chr01K	950194	952766	-	86	100	749	0	0	1	749	1	749	2.1e-271	932.6	OG0015063	ortholog
K	K	Pavir.1KG009100	Pavir.1KG009100	Chr01K	953867	968333	-	87	Chr01K	953867	968333	-	87	100	639	0	0	1	639	1	639	0	1115.1	OG0014031	ortholog
K	K	Pavir.1KG009300	Pavir.1KG009300	Chr01K	969422	981065	-	89	Chr01K	969422	981065	-	89	100	2206	0	0	1	2206	1	2206	0	4237.2	OG0015634	ortholog
K	K	Pavir.1KG009700	Pavir.1KG009700	Chr01K	1005407	1008868	+	91	Chr01K	1005407	1008868	+	91	100	548	0	0	1	548	1	548	0	1099	OG0018044	ortholog
K	K	Pavir.1KG009800	Pavir.1KG009800	Chr01K	1010025	1013704	-	92	Chr01K	1010025	1013704	-	92	100	736	0	0	1	736	1	736	0	1469.1	OG0015269	ortholog
K	K	Pavir.1KG009901	Pavir.1KG009901	Chr01K	1015688	1015945	-	93	Chr01K	1015688	1015945	-	93	100	86	0	0	1	86	1	86	2.6e-45	178.3	OG0002959	ortholog
K	K	Pavir.1KG009901	Pavir.1KG011400	Chr01K	1015688	1015945	-	93	Chr01K	1129560	1130625	-	109	37.7	77	29	3	1	76	128	186	1.1e-06	50.1	OG0002959	paralog
K	K	Pavir.1KG010000	Pavir.1KG010000	Chr01K	1023496	1025395	+	94	Chr01K	1023496	1025395	+	94	100	95	0	0	1	95	1	95	3e-50	194.9	OG0014616	ortholog
K	K	Pavir.1KG010200	Pavir.1KG010200	Chr01K	1026863	1030566	-	96	Chr01K	1026863	1030566	-	96	100	1041	0	0	1	1041	1	1041	7e-262	901.4	OG0014734	ortholog
K	K	Pavir.1KG010300	Pavir.1KG010300	Chr01K	1035535	1040093	+	97	Chr01K	1035535	1040093	+	97	100	797	0	0	1	797	1	797	0	1615.9	OG0017959	ortholog
K	K	Pavir.1KG010400	Pavir.1KG010400	Chr01K	1046868	1048741	+	99	Chr01K	1046868	1048741	+	99	100	542	0	0	1	542	1	542	1.6e-305	1045.4	OG0000154	ortholog
K	K	Pavir.1KG010400	Pavir.1KG010900	Chr01K	1046868	1048741	+	99	Chr01K	1081205	1082971	+	104	77.1	538	108	2	5	542	7	529	1.9e-242	835.9	OG0000154	paralog
K	K	Pavir.1KG010400	Pavir.1KG011100	Chr01K	1046868	1048741	+	99	Chr01K	1087671	1089536	-	105	75.1	539	120	3	5	542	7	532	2.7e-233	805.4	OG0000154	paralog
K	K	Pavir.1KG010501	Pavir.1KG010501	Chr01K	1050679	1051074	+	100	Chr01K	1050679	1051074	+	100	100	132	0	0	1	132	1	132	5.7e-76	280.8	OG0001019	ortholog
K	K	Pavir.1KG010700	Pavir.1KG010700	Chr01K	1064292	1070745	+	102	Chr01K	1064292	1070745	+	102	100	315	0	0	1	315	1	315	1.9e-186	649	OG0022172	ortholog
K	K	Pavir.1KG010800	Pavir.1KG010800	Chr01K	1070875	1072006	-	103	Chr01K	1070875	1072006	-	103	100	211	0	0	1	211	1	211	5.5e-73	271.6	OG0020010	ortholog
K	K	Pavir.1KG010900	Pavir.1KG010400	Chr01K	1081205	1082971	+	104	Chr01K	1046868	1048741	+	99	77.1	538	108	2	7	529	5	542	2e-241	832.4	OG0000154	paralog
K	K	Pavir.1KG010900	Pavir.1KG010900	Chr01K	1081205	1082971	+	104	Chr01K	1081205	1082971	+	104	100	529	0	0	1	529	1	529	7.4e-308	1053.1	OG0000154	ortholog
K	K	Pavir.1KG010900	Pavir.1KG011100	Chr01K	1081205	1082971	+	104	Chr01K	1087671	1089536	-	105	93	532	34	2	1	529	1	532	2.5e-284	974.9	OG0000154	paralog
K	K	Pavir.1KG011100	Pavir.1KG010400	Chr01K	1087671	1089536	-	105	Chr01K	1046868	1048741	+	99	75.1	539	120	3	7	532	5	542	1.1e-231	800	OG0000154	paralog
K	K	Pavir.1KG011100	Pavir.1KG010900	Chr01K	1087671	1089536	-	105	Chr01K	1081205	1082971	+	104	93	532	34	2	1	532	1	529	5.7e-284	973.8	OG0000154	paralog
K	K	Pavir.1KG011100	Pavir.1KG011100	Chr01K	1087671	1089536	-	105	Chr01K	1087671	1089536	-	105	100	532	0	0	1	532	1	532	3.6e-302	1034.2	OG0000154	ortholog
K	K	Pavir.1KG011200	Pavir.1KG011200	Chr01K	1092871	1103850	-	106	Chr01K	1092871	1103850	-	106	100	2122	0	0	81	2202	81	2202	0	3823.5	OG0013049	ortholog
K	K	Pavir.1KG011300	Pavir.1KG011300	Chr01K	1110497	1120994	-	108	Chr01K	1110497	1120994	-	108	100	504	0	0	1	504	1	504	1.7e-301	1031.9	OG0015314	ortholog
K	K	Pavir.1KG011400	Pavir.1KG009901	Chr01K	1129560	1130625	-	109	Chr01K	1015688	1015945	-	93	37.7	77	29	3	128	186	1	76	1.2e-06	51.6	OG0002959	paralog
K	K	Pavir.1KG011400	Pavir.1KG011400	Chr01K	1129560	1130625	-	109	Chr01K	1129560	1130625	-	109	100	275	0	0	1	275	1	275	2.4e-169	592	OG0002959	ortholog
K	K	Pavir.1KG011500	Pavir.1KG011500	Chr01K	1131242	1133567	-	110	Chr01K	1131242	1133567	-	110	100	586	0	0	1	586	1	586	1.1126319292536e-308	1068.5	OG0017793	ortholog
K	K	Pavir.1KG012600	Pavir.1KG012600	Chr01K	1152241	1156891	-	113	Chr01K	1152241	1156891	-	113	100	347	0	0	1	347	1	347	3.8e-212	734.6	OG0015330	ortholog
K	K	Pavir.1KG013500	Pavir.1KG013500	Chr01K	1736099	1738419	-	187	Chr01K	1736099	1738419	-	187	100	268	0	0	1	268	1	268	3.1e-97	352.4	OG0013190	ortholog
K	K	Pavir.1KG013800	Pavir.1KG013800	Chr01K	1718525	1724330	-	184	Chr01K	1718525	1724330	-	184	100	530	0	0	1	530	1	530	1.8e-285	978.8	OG0015541	ortholog
K	K	Pavir.1KG014000	Pavir.1KG014000	Chr01K	1707002	1712968	-	181	Chr01K	1707002	1712968	-	181	100	568	0	0	1	568	1	568	0	1136.7	OG0014371	ortholog
K	K	Pavir.1KG014093	Pavir.1KG014093	Chr01K	1725559	1727882	+	185	Chr01K	1725559	1727882	+	185	100	198	0	0	1	198	1	198	3.9e-60	228.8	OG0002697	ortholog
K	K	Pavir.1KG014100	Pavir.1KG014100	Chr01K	1702402	1706136	-	180	Chr01K	1702402	1706136	-	180	100	369	0	0	1	369	1	369	5.3e-204	707.6	OG0014256	ortholog
K	K	Pavir.1KG014200	Pavir.1KG014200	Chr01K	1696121	1699614	-	178	Chr01K	1696121	1699614	-	178	100	198	0	0	1	198	1	198	8.8e-113	403.7	OG0013529	ortholog
K	K	Pavir.1KG014300	Pavir.1KG014300	Chr01K	1693764	1695057	+	177	Chr01K	1693764	1695057	+	177	100	149	0	0	1	149	1	149	2.8e-87	318.5	OG0013938	ortholog
K	K	Pavir.1KG014493	Pavir.1KG014493	Chr01K	1699216	1699632	-	179	Chr01K	1699216	1699632	-	179	100	139	0	0	1	139	1	139	2.4e-40	162.5	OG0025215	ortholog
K	K	Pavir.1KG014500	Pavir.1KG014500	Chr01K	1665041	1668135	-	176	Chr01K	1665041	1668135	-	176	100	685	0	0	1	685	1	685	0	1350.9	OG0020011	ortholog
K	K	Pavir.1KG014586	Pavir.1KG014586	Chr01K	1716522	1717825	-	183	Chr01K	1716522	1717825	-	183	100	143	0	0	1	143	1	143	2e-48	190.3	OG0014722	ortholog
K	K	Pavir.1KG014800	Pavir.1KG014800	Chr01K	1652997	1656746	-	174	Chr01K	1652997	1656746	-	174	100	553	0	0	1	553	1	553	1.4e-245	846.3	OG0002756	ortholog
K	K	Pavir.1KG014900	Pavir.1KG014900	Chr01K	1646237	1648927	-	173	Chr01K	1646237	1648927	-	173	100	202	0	0	1	202	1	202	1.9e-115	412.5	OG0014257	ortholog
K	K	Pavir.1KG015200	Pavir.1KG015200	Chr01K	1639582	1641502	+	171	Chr01K	1639582	1641502	+	171	100	229	0	0	1	229	1	229	2.3e-133	472.2	OG0014481	ortholog
K	K	Pavir.1KG015400	Pavir.1KG015400	Chr01K	1634203	1635693	-	169	Chr01K	1634203	1635693	-	169	100	180	0	0	36	215	36	215	1.8e-50	196.8	OG0020012	ortholog
K	K	Pavir.1KG015500	Pavir.1KG015500	Chr01K	1627912	1631802	+	168	Chr01K	1627912	1631802	+	168	100	988	0	0	1	988	1	988	0	1510.7	OG0025216	ortholog
K	K	Pavir.1KG015693	Pavir.1KG015693	Chr01K	1636295	1639397	+	170	Chr01K	1636295	1639397	+	170	100	436	0	0	1	436	1	436	6.7e-252	867.1	OG0014668	ortholog
K	K	Pavir.1KG015700	Pavir.1KG015700	Chr01K	1608578	1614697	-	167	Chr01K	1608578	1614697	-	167	100	569	0	0	1	569	1	569	0	1129.8	OG0015783	ortholog
K	K	Pavir.1KG015800	Pavir.1KG015800	Chr01K	1599742	1603050	-	165	Chr01K	1599742	1603050	-	165	100	478	0	0	1	478	1	478	1.6e-248	855.9	OG0015596	ortholog
K	K	Pavir.1KG015900	Pavir.1KG015900	Chr01K	1598835	1601167	+	164	Chr01K	1598835	1601167	+	164	100	375	0	0	1	375	1	375	3.9e-202	701.4	OG0014121	ortholog
K	K	Pavir.1KG016000	Pavir.1KG016000	Chr01K	1591306	1591900	+	163	Chr01K	1591306	1591900	+	163	100	97	0	0	1	97	1	97	1.6e-51	199.1	OG0015945	ortholog
K	K	Pavir.1KG016100	Pavir.1KG016100	Chr01K	1584686	1590636	+	162	Chr01K	1584686	1590636	+	162	100	390	0	0	1	390	1	390	1.2e-233	806.2	OG0014846	ortholog
K	K	Pavir.1KG016500	Pavir.1KG016500	Chr01K	1576060	1577096	-	159	Chr01K	1576060	1577096	-	159	100	162	0	0	1	162	1	162	8.3e-69	257.3	OG0022173	ortholog
K	K	Pavir.1KG016500	Pavir.1KG024800	Chr01K	1576060	1577096	-	159	Chr01K	1950557	1953488	+	210	91.1	146	13	0	1	146	1	146	1.7e-50	196.4	OG0022173	paralog
K	K	Pavir.1KG016800	Pavir.1KG016800	Chr01K	1551518	1556650	+	158	Chr01K	1551518	1556650	+	158	100	430	0	0	1	430	1	430	8.9e-211	730.3	OG0013143	ortholog
K	K	Pavir.1KG017000	Pavir.1KG017000	Chr01K	1532437	1537965	+	157	Chr01K	1532437	1537965	+	157	100	430	0	0	1	430	1	430	8.8e-251	863.2	OG0014537	ortholog
K	K	Pavir.1KG017086	Pavir.1KG017086	Chr01K	1581847	1583415	-	161	Chr01K	1581847	1583415	-	161	100	204	0	0	1	204	1	204	1.1e-69	261.5	OG0013354	ortholog
K	K	Pavir.1KG017100	Pavir.1KG017100	Chr01K	1527536	1531272	+	156	Chr01K	1527536	1531272	+	156	100	560	0	0	1	560	1	560	0	1111.3	OG0013786	ortholog
K	K	Pavir.1KG017400	Pavir.1KG017400	Chr01K	1517490	1521203	-	153	Chr01K	1517490	1521203	-	153	100	426	0	0	1	426	1	426	2e-215	745.7	OG0014752	ortholog
K	K	Pavir.1KG017600	Pavir.1KG017600	Chr01K	1512609	1515144	-	152	Chr01K	1512609	1515144	-	152	100	332	0	0	1	332	1	332	4.8e-196	681	OG0018135	ortholog
K	K	Pavir.1KG017600	Pavir.1KG030600	Chr01K	1512609	1515144	-	152	Chr01K	2329734	2340525	-	254	28.2	245	148	10	62	306	95	311	2.7e-13	73.9	OG0018135	paralog
K	K	Pavir.1KG017600	Pavir.1KG030701	Chr01K	1512609	1515144	-	152	Chr01K	2334809	2336615	-	255	28	246	155	9	62	306	39	263	1.6e-13	74.7	OG0018135	paralog
K	K	Pavir.1KG017800	Pavir.1KG017800	Chr01K	1475129	1480468	+	151	Chr01K	1475129	1480468	+	151	100	379	0	0	1	379	1	379	1.1e-215	746.5	OG0022174	ortholog
K	K	Pavir.1KG017900	Pavir.1KG017900	Chr01K	1470031	1473881	+	150	Chr01K	1470031	1473881	+	150	100	450	0	0	1	450	1	450	2.1e-263	905.2	OG0014383	ortholog
K	K	Pavir.1KG018000	Pavir.1KG018000	Chr01K	1464831	1468747	+	149	Chr01K	1464831	1468747	+	149	100	371	0	0	1	371	1	371	8.8e-214	740.3	OG0015307	ortholog
K	K	Pavir.1KG018200	Pavir.1KG018200	Chr01K	1451014	1454507	-	147	Chr01K	1451014	1454507	-	147	100	368	0	0	1	368	1	368	1.7e-215	745.7	OG0014033	ortholog
K	K	Pavir.1KG018300	Pavir.1KG018300	Chr01K	1445389	1449606	-	146	Chr01K	1445389	1449606	-	146	100	468	0	0	1	468	1	468	2.2e-271	931.8	OG0014218	ortholog
K	K	Pavir.1KG018400	Pavir.1KG018400	Chr01K	1444010	1445629	+	145	Chr01K	1444010	1445629	+	145	100	224	0	0	1	224	1	224	1.7e-104	376.3	OG0014744	ortholog
K	K	Pavir.1KG018493	Pavir.1KG018493	Chr01K	1454942	1456217	-	148	Chr01K	1454942	1456217	-	148	100	142	0	0	1	142	1	142	2.5e-85	312	OG0014005	ortholog
K	K	Pavir.1KG018500	Pavir.1KG018500	Chr01K	1438162	1443766	+	144	Chr01K	1438162	1443766	+	144	100	935	0	0	1	935	1	935	0	1860.5	OG0001779	ortholog
K	K	Pavir.1KG018500	Pavir.1KG018800	Chr01K	1438162	1443766	+	144	Chr01K	1395032	1402216	+	143	93.7	920	58	0	1	920	1	920	0	1721.8	OG0001779	paralog
K	K	Pavir.1KG018800	Pavir.1KG018500	Chr01K	1395032	1402216	+	143	Chr01K	1438162	1443766	+	144	93.7	920	58	0	1	920	1	920	0	1720.3	OG0001779	paralog
K	K	Pavir.1KG018800	Pavir.1KG018800	Chr01K	1395032	1402216	+	143	Chr01K	1395032	1402216	+	143	100	925	0	0	1	925	1	925	0	1839.3	OG0001779	ortholog
K	K	Pavir.1KG018900	Pavir.1KG018900	Chr01K	1358411	1365769	+	142	Chr01K	1358411	1365769	+	142	100	346	0	0	1	346	1	346	2.2e-191	665.6	OG0013566	ortholog
K	K	Pavir.1KG019000	Pavir.1KG019000	Chr01K	1353996	1355774	+	140	Chr01K	1353996	1355774	+	140	100	110	0	0	1	110	1	110	1.2e-47	186.4	OG0015586	ortholog
K	K	Pavir.1KG019100	Pavir.1KG019100	Chr01K	1345726	1348931	+	139	Chr01K	1345726	1348931	+	139	100	356	0	0	1	356	1	356	1.1e-201	699.9	OG0015438	ortholog
K	K	Pavir.1KG019200	Pavir.1KG019200	Chr01K	1321351	1322395	-	137	Chr01K	1321351	1322395	-	137	100	144	0	0	1	144	1	144	3.3e-77	285	OG0015313	ortholog
K	K	Pavir.1KG019300	Pavir.1KG019300	Chr01K	1316848	1320601	+	136	Chr01K	1316848	1320601	+	136	100	514	0	0	1	514	1	514	1.2e-227	786.6	OG0013528	ortholog
K	K	Pavir.1KG019500	Pavir.1KG019500	Chr01K	1309715	1313279	+	135	Chr01K	1309715	1313279	+	135	100	1040	0	0	1	1040	1	1040	0	1162.9	OG0013332	ortholog
K	K	Pavir.1KG019800	Pavir.1KG019800	Chr01K	1277860	1281471	-	134	Chr01K	1277860	1281471	-	134	100	239	0	0	1	239	1	239	1.4e-85	313.5	OG0015686	ortholog
K	K	Pavir.1KG019900	Pavir.1KG019900	Chr01K	1273779	1277682	+	133	Chr01K	1273779	1277682	+	133	100	399	0	0	1	399	1	399	2.9e-224	775	OG0013570	ortholog
K	K	Pavir.1KG020200	Pavir.1KG020200	Chr01K	1257558	1261985	-	131	Chr01K	1257558	1261985	-	131	100	420	0	0	1	420	1	420	5.6e-202	701	OG0022175	ortholog
K	K	Pavir.1KG020300	Pavir.1KG020300	Chr01K	1254281	1256689	-	130	Chr01K	1254281	1256689	-	130	100	203	0	0	1	203	1	203	3.1e-65	245.7	OG0022176	ortholog
K	K	Pavir.1KG020400	Pavir.1KG020400	Chr01K	1250858	1253685	-	129	Chr01K	1250858	1253685	-	129	100	688	0	0	1	688	1	688	0	1358.2	OG0014598	ortholog
K	K	Pavir.1KG020500	Pavir.1KG020500	Chr01K	1246814	1250314	+	128	Chr01K	1246814	1250314	+	128	100	689	0	0	1	689	1	689	0	1341.3	OG0013337	ortholog
K	K	Pavir.1KG020600	Pavir.1KG020600	Chr01K	1244134	1247415	-	127	Chr01K	1244134	1247415	-	127	100	679	0	0	1	679	1	679	0	1320.4	OG0022177	ortholog
K	K	Pavir.1KG020700	Pavir.1KG020700	Chr01K	1241560	1243632	-	126	Chr01K	1241560	1243632	-	126	100	535	0	0	1	535	1	535	3.2e-266	914.8	OG0017768	ortholog
K	K	Pavir.1KG020800	Pavir.1KG020800	Chr01K	1231908	1235988	-	124	Chr01K	1231908	1235988	-	124	100	666	0	0	1	666	1	666	0	1251.1	OG0013535	ortholog
K	K	Pavir.1KG021093	Pavir.1KG021093	Chr01K	1237289	1241005	-	125	Chr01K	1237289	1241005	-	125	100	383	0	0	1	383	1	383	7.4e-201	697.2	OG0019912	ortholog
K	K	Pavir.1KG021100	Pavir.1KG021100	Chr01K	1211196	1213516	-	123	Chr01K	1211196	1213516	-	123	100	496	0	0	1	496	1	496	7.7e-275	943.3	OG0014787	ortholog
K	K	Pavir.1KG021400	Pavir.1KG021400	Chr01K	1196908	1202824	+	121	Chr01K	1196908	1202824	+	121	100	793	0	0	1	793	1	793	0	1367.1	OG0013081	ortholog
K	K	Pavir.1KG021600	Pavir.1KG021600	Chr01K	1186695	1187781	+	120	Chr01K	1186695	1187781	+	120	100	307	0	0	1	307	1	307	3.9e-176	614.8	OG0025217	ortholog
K	K	Pavir.1KG021900	Pavir.1KG021900	Chr01K	1175570	1177693	-	117	Chr01K	1175570	1177693	-	117	100	374	0	0	58	431	58	431	6e-199	691	OG0014178	ortholog
K	K	Pavir.1KG022000	Pavir.1KG022000	Chr01K	1172263	1174805	-	116	Chr01K	1172263	1174805	-	116	100	245	0	0	1	245	1	245	5.9e-135	477.6	OG0022178	ortholog
K	K	Pavir.1KG022100	Pavir.1KG022100	Chr01K	1160574	1162193	-	115	Chr01K	1160574	1162193	-	115	100	293	0	0	1	293	1	293	6.8e-154	540.8	OG0013972	ortholog
K	K	Pavir.1KG022200	Pavir.1KG022200	Chr01K	1157024	1160534	+	114	Chr01K	1157024	1160534	+	114	100	581	0	0	1	581	1	581	1.3e-305	1045.8	OG0015685	ortholog
K	K	Pavir.1KG022400	Pavir.1KG022400	Chr01K	1142294	1144637	-	112	Chr01K	1142294	1144637	-	112	100	517	0	0	1	517	1	517	4.5e-286	980.7	OG0014292	ortholog
K	K	Pavir.1KG022500	Pavir.1KG022500	Chr01K	1134383	1136971	-	111	Chr01K	1134383	1136971	-	111	100	207	0	0	1	207	1	207	2.2e-114	409.1	OG0017793	ortholog
K	K	Pavir.1KG024100	Pavir.1KG024100	Chr01K	1886044	1889446	+	203	Chr01K	1886044	1889446	+	203	100	622	0	0	1	622	1	622	6.3e-234	807.7	OG0002872	ortholog
K	K	Pavir.1KG024100	Pavir.1KG026600	Chr01K	1886044	1889446	+	203	Chr01K	1824204	1832443	+	196	69.8	605	36	1	1	605	1	458	1.1e-121	434.9	OG0002872	paralog
K	K	Pavir.1KG024200	Pavir.1KG024200	Chr01K	1910030	1915211	+	204	Chr01K	1910030	1915211	+	204	100	533	0	0	1	533	1	533	1.8625369292536e-308	1055.4	OG0000094	ortholog
K	K	Pavir.1KG024200	Pavir.1KG026500	Chr01K	1910030	1915211	+	204	Chr01K	1759832	1764918	+	190	65.1	215	55	6	1	195	1	215	7.2e-61	232.6	OG0000094	paralog
K	K	Pavir.1KG024200	Pavir.1KG026700	Chr01K	1910030	1915211	+	204	Chr01K	1840384	1843408	+	198	66.3	566	149	10	1	533	1	557	6.3e-198	688	OG0000094	paralog
K	K	Pavir.1KG024200	Pavir.1KG026701	Chr01K	1910030	1915211	+	204	Chr01K	1791986	1794540	+	192	69.8	504	130	7	43	533	10	504	2.2e-195	679.5	OG0000094	paralog
K	K	Pavir.1KG024200	Pavir.1KG026727	Chr01K	1910030	1915211	+	204	Chr01K	1859008	1864019	+	201	62.1	430	121	10	1	397	1	421	5.4e-133	472.2	OG0000094	paralog
K	K	Pavir.1KG024200	Pavir.1KG026736	Chr01K	1910030	1915211	+	204	Chr01K	1871763	1874948	+	202	67.8	565	141	9	1	533	1	556	4.8e-206	714.9	OG0000094	paralog
K	K	Pavir.1KG024200	Pavir.1KG026809	Chr01K	1910030	1915211	+	204	Chr01K	1801393	1804756	+	194	64.2	528	147	10	1	495	1	519	8.5e-179	624.4	OG0000094	paralog
K	K	Pavir.1KG024200	Pavir.1KG026818	Chr01K	1910030	1915211	+	204	Chr01K	1819353	1821536	+	195	63.2	473	133	9	1	441	1	464	1.2e-156	550.8	OG0000094	paralog
K	K	Pavir.1KG024300	Pavir.1KG024300	Chr01K	1915585	1919275	-	205	Chr01K	1915585	1919275	-	205	100	153	0	0	1	153	1	153	1.2e-74	276.6	OG0013324	ortholog
K	K	Pavir.1KG024400	Pavir.1KG024400	Chr01K	1925719	1928902	+	206	Chr01K	1925719	1928902	+	206	100	613	0	0	1	613	1	613	4.1e-278	954.5	OG0013773	ortholog
K	K	Pavir.1KG024500	Pavir.1KG024500	Chr01K	1928999	1938292	-	207	Chr01K	1928999	1938292	-	207	100	546	0	0	1	546	1	546	1.3e-278	956.1	OG0015697	ortholog
K	K	Pavir.1KG024600	Pavir.1KG024600	Chr01K	1938414	1941807	-	208	Chr01K	1938414	1941807	-	208	100	232	0	0	1	232	1	232	1.1e-82	303.9	OG0013626	ortholog
K	K	Pavir.1KG024700	Pavir.1KG024700	Chr01K	1942139	1949445	-	209	Chr01K	1942139	1949445	-	209	100	762	0	0	1	762	1	762	0	1503.8	OG0015844	ortholog
K	K	Pavir.1KG024800	Pavir.1KG016500	Chr01K	1950557	1953488	+	210	Chr01K	1576060	1577096	-	159	91.1	146	13	0	1	146	1	146	1.6e-50	196.4	OG0022173	paralog
K	K	Pavir.1KG024800	Pavir.1KG024800	Chr01K	1950557	1953488	+	210	Chr01K	1950557	1953488	+	210	100	147	0	0	1	147	1	147	8.1e-55	210.7	OG0022173	ortholog
K	K	Pavir.1KG025200	Pavir.1KG025200	Chr01K	1995978	1997567	-	215	Chr01K	1995978	1997567	-	215	100	283	0	0	1	283	1	283	1.3e-109	393.7	OG0013660	ortholog
K	K	Pavir.1KG025300	Pavir.1KG025300	Chr01K	1998757	2000715	-	216	Chr01K	1998757	2000715	-	216	100	152	0	0	1	152	1	152	8.6e-76	280.4	OG0018019	ortholog
K	K	Pavir.1KG025400	Pavir.1KG025400	Chr01K	2001541	2003356	+	217	Chr01K	2001541	2003356	+	217	100	360	0	0	1	360	1	360	3.6e-189	658.3	OG0015420	ortholog
K	K	Pavir.1KG025500	Pavir.1KG025500	Chr01K	2004049	2008189	-	218	Chr01K	2004049	2008189	-	218	100	198	0	0	1	198	1	198	8.9e-112	401	OG0013537	ortholog
K	K	Pavir.1KG025700	Pavir.1KG025700	Chr01K	2009906	2014236	-	219	Chr01K	2009906	2014236	-	219	100	340	0	0	1	340	1	340	2.3e-190	662.1	OG0014901	ortholog
K	K	Pavir.1KG026100	Pavir.1KG026100	Chr01K	1743362	1748731	-	188	Chr01K	1743362	1748731	-	188	100	663	0	0	1	663	1	663	0	1150.6	OG0013124	ortholog
K	K	Pavir.1KG026300	Pavir.1KG026300	Chr01K	1751452	1759358	+	189	Chr01K	1751452	1759358	+	189	100	293	0	0	1	293	1	293	2.8e-115	412.5	OG0014812	ortholog
K	K	Pavir.1KG026500	Pavir.1KG024200	Chr01K	1759832	1764918	+	190	Chr01K	1910030	1915211	+	204	65.1	215	55	6	1	215	1	195	4.5e-61	232.3	OG0000094	paralog
K	K	Pavir.1KG026500	Pavir.1KG026500	Chr01K	1759832	1764918	+	190	Chr01K	1759832	1764918	+	190	100	254	0	0	1	254	1	254	4.8e-140	494.6	OG0000094	ortholog
K	K	Pavir.1KG026500	Pavir.1KG026700	Chr01K	1759832	1764918	+	190	Chr01K	1840384	1843408	+	198	69.8	202	56	3	19	215	16	217	7.6e-69	258.1	OG0000094	paralog
K	K	Pavir.1KG026500	Pavir.1KG026701	Chr01K	1759832	1764918	+	190	Chr01K	1791986	1794540	+	192	73.6	159	42	0	57	215	6	164	1.8e-62	236.9	OG0000094	paralog
K	K	Pavir.1KG026500	Pavir.1KG026727	Chr01K	1759832	1764918	+	190	Chr01K	1859008	1864019	+	201	68.8	202	58	3	19	215	16	217	1.1e-67	254.2	OG0000094	paralog
K	K	Pavir.1KG026500	Pavir.1KG026736	Chr01K	1759832	1764918	+	190	Chr01K	1871763	1874948	+	202	67.7	217	65	4	1	215	1	214	1.8e-70	263.5	OG0000094	paralog
K	K	Pavir.1KG026500	Pavir.1KG026809	Chr01K	1759832	1764918	+	190	Chr01K	1801393	1804756	+	194	68.8	202	58	3	19	215	16	217	1.1e-67	254.2	OG0000094	paralog
K	K	Pavir.1KG026500	Pavir.1KG026818	Chr01K	1759832	1764918	+	190	Chr01K	1819353	1821536	+	195	67.3	217	66	4	1	215	1	214	3.1e-70	262.7	OG0000094	paralog
K	K	Pavir.1KG026600	Pavir.1KG024100	Chr01K	1824204	1832443	+	196	Chr01K	1886044	1889446	+	203	69.8	605	36	1	1	458	1	605	3.7e-122	436	OG0002872	paralog
K	K	Pavir.1KG026600	Pavir.1KG026600	Chr01K	1824204	1832443	+	196	Chr01K	1824204	1832443	+	196	100	461	0	0	1	461	1	461	5e-159	558.5	OG0002872	ortholog
K	K	Pavir.1KG026700	Pavir.1KG024200	Chr01K	1840384	1843408	+	198	Chr01K	1910030	1915211	+	204	66.3	566	149	10	1	557	1	533	2.7e-199	692.6	OG0000094	paralog
K	K	Pavir.1KG026700	Pavir.1KG026500	Chr01K	1840384	1843408	+	198	Chr01K	1759832	1764918	+	190	69.8	202	56	3	16	217	19	215	5.8e-69	259.6	OG0000094	paralog
K	K	Pavir.1KG026700	Pavir.1KG026700	Chr01K	1840384	1843408	+	198	Chr01K	1840384	1843408	+	198	100	557	0	0	1	557	1	557	0	1110.5	OG0000094	ortholog
K	K	Pavir.1KG026700	Pavir.1KG026701	Chr01K	1840384	1843408	+	198	Chr01K	1791986	1794540	+	192	99.2	499	4	0	59	557	6	504	3e-291	998	OG0000094	paralog
K	K	Pavir.1KG026700	Pavir.1KG026727	Chr01K	1840384	1843408	+	198	Chr01K	1859008	1864019	+	201	99	421	4	0	1	421	1	421	8.2e-241	830.5	OG0000094	paralog
K	K	Pavir.1KG026700	Pavir.1KG026736	Chr01K	1840384	1843408	+	198	Chr01K	1871763	1874948	+	202	75.5	560	130	5	1	557	1	556	1.1e-237	820.1	OG0000094	paralog
K	K	Pavir.1KG026700	Pavir.1KG026809	Chr01K	1840384	1843408	+	198	Chr01K	1801393	1804756	+	194	99	520	5	0	1	520	1	520	6.4e-302	1033.5	OG0000094	paralog
K	K	Pavir.1KG026700	Pavir.1KG026818	Chr01K	1840384	1843408	+	198	Chr01K	1819353	1821536	+	195	74.4	468	113	5	1	465	1	464	5.7e-194	674.9	OG0000094	paralog
K	K	Pavir.1KG026701	Pavir.1KG024200	Chr01K	1791986	1794540	+	192	Chr01K	1910030	1915211	+	204	69.8	504	130	7	10	504	43	533	1.5e-196	683.3	OG0000094	paralog
K	K	Pavir.1KG026701	Pavir.1KG026500	Chr01K	1791986	1794540	+	192	Chr01K	1759832	1764918	+	190	73.6	159	42	0	6	164	57	215	3.6e-62	236.9	OG0000094	paralog
K	K	Pavir.1KG026701	Pavir.1KG026700	Chr01K	1791986	1794540	+	192	Chr01K	1840384	1843408	+	198	99.2	499	4	0	6	504	59	557	4.6e-291	997.3	OG0000094	paralog
K	K	Pavir.1KG026701	Pavir.1KG026701	Chr01K	1791986	1794540	+	192	Chr01K	1791986	1794540	+	192	100	504	0	0	1	504	1	504	3.6e-296	1014.2	OG0000094	ortholog
K	K	Pavir.1KG026701	Pavir.1KG026727	Chr01K	1791986	1794540	+	192	Chr01K	1859008	1864019	+	201	99.4	363	2	0	6	368	59	421	1.8e-210	729.6	OG0000094	paralog
K	K	Pavir.1KG026701	Pavir.1KG026736	Chr01K	1791986	1794540	+	192	Chr01K	1871763	1874948	+	202	77.1	503	111	2	5	504	55	556	8.8e-226	780.4	OG0000094	paralog
K	K	Pavir.1KG026701	Pavir.1KG026809	Chr01K	1791986	1794540	+	192	Chr01K	1801393	1804756	+	194	99.4	462	3	0	6	467	59	520	1.8e-271	932.2	OG0000094	paralog
K	K	Pavir.1KG026701	Pavir.1KG026818	Chr01K	1791986	1794540	+	192	Chr01K	1819353	1821536	+	195	76.2	411	94	2	5	412	55	464	3.5e-182	635.6	OG0000094	paralog
K	K	Pavir.1KG026709	Pavir.1KG026709	Chr01K	1847816	1850788	+	199	Chr01K	1847816	1850788	+	199	100	712	0	0	1	712	1	712	0	1447.2	OG0025218	ortholog
K	K	Pavir.1KG026727	Pavir.1KG024200	Chr01K	1859008	1864019	+	201	Chr01K	1910030	1915211	+	204	62.1	430	121	10	1	421	1	397	3.9e-134	475.7	OG0000094	paralog
K	K	Pavir.1KG026727	Pavir.1KG026500	Chr01K	1859008	1864019	+	201	Chr01K	1759832	1764918	+	190	68.8	202	58	3	16	217	19	215	1.1e-67	255	OG0000094	paralog
K	K	Pavir.1KG026727	Pavir.1KG026700	Chr01K	1859008	1864019	+	201	Chr01K	1840384	1843408	+	198	99	421	4	0	1	421	1	421	6.3e-241	830.5	OG0000094	paralog
K	K	Pavir.1KG026727	Pavir.1KG026701	Chr01K	1859008	1864019	+	201	Chr01K	1791986	1794540	+	192	99.4	363	2	0	59	421	6	368	1.2e-210	729.9	OG0000094	paralog
K	K	Pavir.1KG026727	Pavir.1KG026727	Chr01K	1859008	1864019	+	201	Chr01K	1859008	1864019	+	201	100	427	0	0	1	427	1	427	3.8e-246	847.8	OG0000094	ortholog
K	K	Pavir.1KG026727	Pavir.1KG026736	Chr01K	1859008	1864019	+	201	Chr01K	1871763	1874948	+	202	75.3	421	101	3	1	421	1	418	4.9e-177	618.2	OG0000094	paralog
K	K	Pavir.1KG026727	Pavir.1KG026809	Chr01K	1859008	1864019	+	201	Chr01K	1801393	1804756	+	194	100	421	0	0	1	421	1	421	6.7e-243	837	OG0000094	paralog
K	K	Pavir.1KG026727	Pavir.1KG026818	Chr01K	1859008	1864019	+	201	Chr01K	1819353	1821536	+	195	75.8	421	99	3	1	421	1	418	6.8e-179	624.4	OG0000094	paralog
K	K	Pavir.1KG026736	Pavir.1KG024200	Chr01K	1871763	1874948	+	202	Chr01K	1910030	1915211	+	204	67.8	565	141	9	1	556	1	533	1.3e-206	716.8	OG0000094	paralog
K	K	Pavir.1KG026736	Pavir.1KG026500	Chr01K	1871763	1874948	+	202	Chr01K	1759832	1764918	+	190	67.7	217	65	4	1	214	1	215	2.3e-70	264.2	OG0000094	paralog
K	K	Pavir.1KG026736	Pavir.1KG026700	Chr01K	1871763	1874948	+	202	Chr01K	1840384	1843408	+	198	75.5	560	130	5	1	556	1	557	4.2e-237	818.1	OG0000094	paralog
K	K	Pavir.1KG026736	Pavir.1KG026701	Chr01K	1871763	1874948	+	202	Chr01K	1791986	1794540	+	192	77.1	503	111	2	55	556	5	504	6.3e-225	777.7	OG0000094	paralog
K	K	Pavir.1KG026736	Pavir.1KG026727	Chr01K	1871763	1874948	+	202	Chr01K	1859008	1864019	+	201	75.3	421	101	3	1	418	1	421	7e-176	614.8	OG0000094	paralog
K	K	Pavir.1KG026736	Pavir.1KG026736	Chr01K	1871763	1874948	+	202	Chr01K	1871763	1874948	+	202	100	556	0	0	1	556	1	556	0	1120.5	OG0000094	ortholog
K	K	Pavir.1KG026736	Pavir.1KG026809	Chr01K	1871763	1874948	+	202	Chr01K	1801393	1804756	+	194	75.3	522	122	5	1	518	1	519	2.5e-221	765.8	OG0000094	paralog
K	K	Pavir.1KG026736	Pavir.1KG026818	Chr01K	1871763	1874948	+	202	Chr01K	1819353	1821536	+	195	98.1	464	9	0	1	464	1	464	1.7e-267	919.1	OG0000094	paralog
K	K	Pavir.1KG026809	Pavir.1KG024200	Chr01K	1801393	1804756	+	194	Chr01K	1910030	1915211	+	204	64.2	528	147	10	1	519	1	495	2.6e-180	629.4	OG0000094	paralog
K	K	Pavir.1KG026809	Pavir.1KG026500	Chr01K	1801393	1804756	+	194	Chr01K	1759832	1764918	+	190	68.8	202	58	3	16	217	19	215	1.3e-67	255	OG0000094	paralog
K	K	Pavir.1KG026809	Pavir.1KG026700	Chr01K	1801393	1804756	+	194	Chr01K	1840384	1843408	+	198	99	520	5	0	1	520	1	520	6e-302	1033.5	OG0000094	paralog
K	K	Pavir.1KG026809	Pavir.1KG026701	Chr01K	1801393	1804756	+	194	Chr01K	1791986	1794540	+	192	99.4	462	3	0	59	520	6	467	8.5e-272	933.3	OG0000094	paralog
K	K	Pavir.1KG026809	Pavir.1KG026727	Chr01K	1801393	1804756	+	194	Chr01K	1859008	1864019	+	201	100	421	0	0	1	421	1	421	1.1e-242	836.6	OG0000094	paralog
K	K	Pavir.1KG026809	Pavir.1KG026736	Chr01K	1801393	1804756	+	194	Chr01K	1871763	1874948	+	202	75.3	522	122	5	1	519	1	518	1.6e-222	769.6	OG0000094	paralog
K	K	Pavir.1KG026809	Pavir.1KG026809	Chr01K	1801393	1804756	+	194	Chr01K	1801393	1804756	+	194	100	526	0	0	1	526	1	526	1.3675369292536e-308	1057	OG0000094	ortholog
K	K	Pavir.1KG026809	Pavir.1KG026818	Chr01K	1801393	1804756	+	194	Chr01K	1819353	1821536	+	195	73.9	468	115	5	1	465	1	464	3.5e-193	672.2	OG0000094	paralog
K	K	Pavir.1KG026818	Pavir.1KG024200	Chr01K	1819353	1821536	+	195	Chr01K	1910030	1915211	+	204	63.2	473	133	9	1	464	1	441	3.7e-157	552.4	OG0000094	paralog
K	K	Pavir.1KG026818	Pavir.1KG026500	Chr01K	1819353	1821536	+	195	Chr01K	1759832	1764918	+	190	67.3	217	66	4	1	214	1	215	5.8e-70	262.7	OG0000094	paralog
K	K	Pavir.1KG026818	Pavir.1KG026700	Chr01K	1819353	1821536	+	195	Chr01K	1840384	1843408	+	198	74.4	468	113	5	1	464	1	465	1.9e-193	672.9	OG0000094	paralog
K	K	Pavir.1KG026818	Pavir.1KG026701	Chr01K	1819353	1821536	+	195	Chr01K	1791986	1794540	+	192	76.2	411	94	2	55	464	5	412	2.8e-181	632.5	OG0000094	paralog
K	K	Pavir.1KG026818	Pavir.1KG026727	Chr01K	1819353	1821536	+	195	Chr01K	1859008	1864019	+	201	75.8	421	99	3	1	418	1	421	4.9e-178	621.7	OG0000094	paralog
K	K	Pavir.1KG026818	Pavir.1KG026736	Chr01K	1819353	1821536	+	195	Chr01K	1871763	1874948	+	202	98.1	464	9	0	1	464	1	464	6.7e-268	920.2	OG0000094	paralog
K	K	Pavir.1KG026818	Pavir.1KG026809	Chr01K	1819353	1821536	+	195	Chr01K	1801393	1804756	+	194	73.9	468	115	5	1	464	1	465	1.2e-192	670.2	OG0000094	paralog
K	K	Pavir.1KG026818	Pavir.1KG026818	Chr01K	1819353	1821536	+	195	Chr01K	1819353	1821536	+	195	100	474	0	0	1	474	1	474	2.9e-279	958	OG0000094	ortholog
K	K	Pavir.1KG026900	Pavir.1KG026900	Chr01K	2079236	2083124	+	224	Chr01K	2079236	2083124	+	224	100	347	0	0	1	347	1	347	5.9e-205	710.7	OG0014593	ortholog
K	K	Pavir.1KG027000	Pavir.1KG027000	Chr01K	2085816	2089746	+	225	Chr01K	2085816	2089746	+	225	100	375	0	0	1	375	1	375	1.5e-217	752.7	OG0015095	ortholog
K	K	Pavir.1KG027100	Pavir.1KG027100	Chr01K	2089866	2093144	-	226	Chr01K	2089866	2093144	-	226	100	814	0	0	1	814	1	814	0	1475.3	OG0015913	ortholog
K	K	Pavir.1KG027200	Pavir.1KG027200	Chr01K	2093441	2096774	+	227	Chr01K	2093441	2096774	+	227	100	191	0	0	1	191	1	191	1.1e-104	376.7	OG0022179	ortholog
K	K	Pavir.1KG027266	Pavir.1KG027266	Chr01K	2100429	2101797	+	229	Chr01K	2100429	2101797	+	229	100	108	0	0	1	108	1	108	1.3e-62	236.1	OG0020013	ortholog
K	K	Pavir.1KG027300	Pavir.1KG027300	Chr01K	2103672	2107811	-	230	Chr01K	2103672	2107811	-	230	100	347	0	0	1	347	1	347	1.2e-202	703	OG0025219	ortholog
K	K	Pavir.1KG027400	Pavir.1KG027400	Chr01K	2108187	2112006	-	231	Chr01K	2108187	2112006	-	231	100	317	0	0	1	317	1	317	1.9e-186	649	OG0014529	ortholog
K	K	Pavir.1KG027600	Pavir.1KG027600	Chr01K	2113627	2116140	+	232	Chr01K	2113627	2116140	+	232	100	542	0	0	1	542	1	542	7.9e-265	910.2	OG0020014	ortholog
K	K	Pavir.1KG027900	Pavir.1KG027900	Chr01K	45540353	45545017	+	3260	Chr01K	45540353	45545017	+	3260	100	335	0	0	1	335	1	335	5.5e-192	667.5	OG0018027	ortholog
K	K	Pavir.1KG027905	Pavir.1KG027905	Chr01K	45546398	45547413	-	3261	Chr01K	45546398	45547413	-	3261	100	256	0	0	1	256	1	256	4.8e-119	424.9	OG0022119	ortholog
K	K	Pavir.1KG027910	Pavir.1KG027910	Chr01K	45551180	45552724	+	3262	Chr01K	45551180	45552724	+	3262	100	364	0	0	1	364	1	364	3e-159	558.9	OG0014876	ortholog
K	K	Pavir.1KG027915	Pavir.1KG027915	Chr01K	45617695	45621685	+	3263	Chr01K	45617695	45621685	+	3263	100	759	0	0	1	759	1	759	0	1194.1	OG0015934	ortholog
K	K	Pavir.1KG027920	Pavir.1KG027920	Chr01K	45622527	45627758	-	3264	Chr01K	45622527	45627758	-	3264	100	538	0	0	32	569	32	569	0	1093.6	OG0022180	ortholog
K	K	Pavir.1KG027925	Pavir.1KG027925	Chr01K	45627966	45631967	-	3265	Chr01K	45627966	45631967	-	3265	100	475	0	0	1	475	1	475	5.8e-280	960.3	OG0020015	ortholog
K	K	Pavir.1KG027930	Pavir.1KG027930	Chr01K	45640562	45644782	-	3266	Chr01K	45640562	45644782	-	3266	100	464	0	0	1	464	1	464	2e-248	855.5	OG0013641	ortholog
K	K	Pavir.1KG027935	Pavir.1KG027935	Chr01K	45649046	45651247	+	3267	Chr01K	45649046	45651247	+	3267	100	101	0	0	1	101	1	101	2.5e-37	152.5	OG0013808	ortholog
K	K	Pavir.1KG027940	Pavir.1KG027940	Chr01K	45655356	45657448	+	3268	Chr01K	45655356	45657448	+	3268	100	426	0	0	1	426	1	426	1.7e-238	822.4	OG0014145	ortholog
K	K	Pavir.1KG027945	Pavir.1KG027945	Chr01K	45661536	45662375	+	3269	Chr01K	45661536	45662375	+	3269	100	280	0	0	1	280	1	280	2.8e-173	605.1	OG0020016	ortholog
K	K	Pavir.1KG027950	Pavir.1KG027950	Chr01K	45664687	45667145	+	3270	Chr01K	45664687	45667145	+	3270	100	359	0	0	1	359	1	359	2.5e-198	688.7	OG0014906	ortholog
K	K	Pavir.1KG028000	Pavir.1KG028000	Chr01K	2118910	2119155	+	233	Chr01K	2118910	2119155	+	233	100	82	0	0	1	82	1	82	4.4e-42	167.5	OG0000224	ortholog
K	K	Pavir.1KG028000	Pavir.1KG028300	Chr01K	2118910	2119155	+	233	Chr01K	2128641	2128853	+	234	62.5	64	24	0	19	82	8	71	1.1e-16	83.2	OG0000224	paralog
K	K	Pavir.1KG028000	Pavir.1KG028400	Chr01K	2118910	2119155	+	233	Chr01K	2149083	2149304	+	236	56.7	67	26	1	19	82	8	74	7.3e-13	70.5	OG0000224	paralog
K	K	Pavir.1KG028300	Pavir.1KG028000	Chr01K	2128641	2128853	+	234	Chr01K	2118910	2119155	+	233	62.5	64	24	0	8	71	19	82	1.6e-16	82.4	OG0000224	paralog
K	K	Pavir.1KG028300	Pavir.1KG028300	Chr01K	2128641	2128853	+	234	Chr01K	2128641	2128853	+	234	100	71	0	0	1	71	1	71	7.7e-35	143.3	OG0000224	ortholog
K	K	Pavir.1KG028300	Pavir.1KG028400	Chr01K	2128641	2128853	+	234	Chr01K	2149083	2149304	+	236	53.6	69	29	1	6	71	6	74	1.3e-13	72.8	OG0000224	paralog
K	K	Pavir.1KG028350	Pavir.1KG028350	Chr01K	2136389	2136601	-	235	Chr01K	2136389	2136601	-	235	100	71	0	0	1	71	1	71	1.5e-35	145.6	OG0000403	ortholog
K	K	Pavir.1KG028400	Pavir.1KG028000	Chr01K	2149083	2149304	+	236	Chr01K	2118910	2119155	+	233	56.7	67	26	1	8	74	19	82	2.3e-13	72	OG0000224	paralog
K	K	Pavir.1KG028400	Pavir.1KG028300	Chr01K	2149083	2149304	+	236	Chr01K	2128641	2128853	+	234	53.6	69	29	1	6	74	6	71	2.7e-14	75.1	OG0000224	paralog
K	K	Pavir.1KG028400	Pavir.1KG028400	Chr01K	2149083	2149304	+	236	Chr01K	2149083	2149304	+	236	100	74	0	0	1	74	1	74	4.5e-38	154.1	OG0000224	ortholog
K	K	Pavir.1KG028800	Pavir.1KG028800	Chr01K	2159603	2162381	+	237	Chr01K	2159603	2162381	+	237	100	238	0	0	1	238	1	238	3.3e-58	222.6	OG0022181	ortholog
K	K	Pavir.1KG028900	Pavir.1KG028900	Chr01K	2166576	2168962	+	238	Chr01K	2166576	2168962	+	238	100	227	0	0	1	227	1	227	6.4e-83	304.7	OG0022182	ortholog
K	K	Pavir.1KG028940	Pavir.1KG028940	Chr01K	2176038	2176268	+	239	Chr01K	2176038	2176268	+	239	100	77	0	0	1	77	1	77	2.5e-39	158.3	OG0000404	ortholog
K	K	Pavir.1KG028980	Pavir.1KG028980	Chr01K	2178384	2178614	+	240	Chr01K	2178384	2178614	+	240	100	77	0	0	1	77	1	77	1.2e-41	166	OG0001325	ortholog
K	K	Pavir.1KG028980	Pavir.1KG029020	Chr01K	2178384	2178614	+	240	Chr01K	2200233	2200460	+	241	55.7	70	31	0	8	77	7	76	1.1e-13	73.2	OG0001325	paralog
K	K	Pavir.1KG029020	Pavir.1KG028980	Chr01K	2200233	2200460	+	241	Chr01K	2178384	2178614	+	240	55.7	70	31	0	7	76	8	77	3e-13	71.6	OG0001325	paralog
K	K	Pavir.1KG029020	Pavir.1KG029020	Chr01K	2200233	2200460	+	241	Chr01K	2200233	2200460	+	241	100	76	0	0	1	76	1	76	4.6e-38	154.1	OG0001325	ortholog
K	K	Pavir.1KG029060	Pavir.1KG029060	Chr01K	2204314	2206640	-	242	Chr01K	2204314	2206640	-	242	100	592	0	0	1	592	1	592	0	1180.2	OG0020017	ortholog
K	K	Pavir.1KG029100	Pavir.1KG029100	Chr01K	2208769	2225994	+	243	Chr01K	2208769	2225994	+	243	100	1919	0	0	1	1919	1	1919	0	3378.6	OG0014070	ortholog
K	K	Pavir.1KG029300	Pavir.1KG029300	Chr01K	2227365	2228585	-	244	Chr01K	2227365	2228585	-	244	100	263	0	0	1	263	1	263	1.4e-70	263.8	OG0025220	ortholog
K	K	Pavir.1KG029400	Pavir.1KG029400	Chr01K	2230385	2233890	-	245	Chr01K	2230385	2233890	-	245	100	421	0	0	1	421	1	421	5.6e-250	860.5	OG0013602	ortholog
K	K	Pavir.1KG029500	Pavir.1KG029500	Chr01K	2242666	2243992	+	246	Chr01K	2242666	2243992	+	246	100	177	0	0	1	177	1	177	6.5e-67	251.1	OG0015383	ortholog
K	K	Pavir.1KG029700	Pavir.1KG029700	Chr01K	2246268	2250804	-	247	Chr01K	2246268	2250804	-	247	100	479	0	0	33	511	33	511	1.7e-285	978.8	OG0014763	ortholog
K	K	Pavir.1KG029900	Pavir.1KG029900	Chr01K	2254702	2259580	+	248	Chr01K	2254702	2259580	+	248	100	313	0	0	64	376	64	376	4.2e-148	521.9	OG0002786	ortholog
K	K	Pavir.1KG030300	Pavir.1KG030300	Chr01K	2318331	2321752	+	251	Chr01K	2318331	2321752	+	251	100	252	0	0	1	252	1	252	3.8e-137	485	OG0013068	ortholog
K	K	Pavir.1KG030400	Pavir.1KG030400	Chr01K	2324269	2326464	+	252	Chr01K	2324269	2326464	+	252	100	248	0	0	1	248	1	248	5.6e-109	391.3	OG0014401	ortholog
K	K	Pavir.1KG030500	Pavir.1KG030500	Chr01K	2327469	2329051	+	253	Chr01K	2327469	2329051	+	253	100	151	0	0	1	151	1	151	3.7e-71	265	OG0014814	ortholog
K	K	Pavir.1KG030600	Pavir.1KG017600	Chr01K	2329734	2340525	-	254	Chr01K	1512609	1515144	-	152	28.2	245	148	10	95	311	62	306	1e-14	78.6	OG0018135	paralog
K	K	Pavir.1KG030600	Pavir.1KG030600	Chr01K	2329734	2340525	-	254	Chr01K	2329734	2340525	-	254	100	313	0	0	1	313	1	313	1.4e-184	642.9	OG0018135	ortholog
K	K	Pavir.1KG030600	Pavir.1KG030701	Chr01K	2329734	2340525	-	254	Chr01K	2334809	2336615	-	255	85.7	266	28	3	57	313	1	265	1.3e-126	450.3	OG0018135	paralog
K	K	Pavir.1KG030701	Pavir.1KG017600	Chr01K	2334809	2336615	-	255	Chr01K	1512609	1515144	-	152	28	246	155	9	39	263	62	306	5.1e-15	79.3	OG0018135	paralog
K	K	Pavir.1KG030701	Pavir.1KG030600	Chr01K	2334809	2336615	-	255	Chr01K	2329734	2340525	-	254	85.7	266	28	3	1	265	57	313	2.4e-126	449.1	OG0018135	paralog
K	K	Pavir.1KG030701	Pavir.1KG030701	Chr01K	2334809	2336615	-	255	Chr01K	2334809	2336615	-	255	100	265	0	0	1	265	1	265	6.2e-154	540.8	OG0018135	ortholog
K	K	Pavir.1KG030800	Pavir.1KG030800	Chr01K	2343615	2350822	+	256	Chr01K	2343615	2350822	+	256	100	567	0	0	1	567	1	567	0	1169.8	OG0014281	ortholog
K	K	Pavir.1KG030950	Pavir.1KG030950	Chr01K	2351198	2352892	+	257	Chr01K	2351198	2352892	+	257	100	315	0	0	1	315	1	315	4.8e-190	661	OG0002959	ortholog
K	K	Pavir.1KG031100	Pavir.1KG031100	Chr01K	2353637	2355583	+	258	Chr01K	2353637	2355583	+	258	100	249	0	0	1	249	1	249	8.7e-142	500.4	OG0013024	ortholog
K	K	Pavir.1KG031200	Pavir.1KG031200	Chr01K	2355653	2359683	-	259	Chr01K	2355653	2359683	-	259	100	292	0	0	1	292	1	292	5.5e-164	574.3	OG0013846	ortholog
K	K	Pavir.1KG031300	Pavir.1KG031300	Chr01K	2364497	2367680	-	260	Chr01K	2364497	2367680	-	260	100	558	0	0	1	558	1	558	1.1e-256	883.2	OG0015814	ortholog
K	K	Pavir.1KG031400	Pavir.1KG031400	Chr01K	2377013	2385210	+	261	Chr01K	2377013	2385210	+	261	100	525	0	0	1	525	1	525	4.8e-283	970.7	OG0013059	ortholog
K	K	Pavir.1KG031600	Pavir.1KG031600	Chr01K	2385621	2388563	+	262	Chr01K	2385621	2388563	+	262	100	423	0	0	1	423	1	423	1.5e-242	835.9	OG0013504	ortholog
K	K	Pavir.1KG031700	Pavir.1KG031700	Chr01K	2388900	2389977	+	263	Chr01K	2388900	2389977	+	263	100	238	0	0	1	238	1	238	1.1e-122	436.8	OG0013148	ortholog
K	K	Pavir.1KG031800	Pavir.1KG031800	Chr01K	2390828	2392495	-	264	Chr01K	2390828	2392495	-	264	100	89	0	0	1	89	1	89	8.7e-44	173.3	OG0018020	ortholog
K	K	Pavir.1KG031900	Pavir.1KG031900	Chr01K	2393938	2396041	+	265	Chr01K	2393938	2396041	+	265	100	245	0	0	1	245	1	245	7.8e-119	424.1	OG0015125	ortholog
K	K	Pavir.1KG032000	Pavir.1KG032000	Chr01K	2394993	2400215	-	266	Chr01K	2394993	2400215	-	266	100	404	0	0	1	404	1	404	1.1e-149	527.3	OG0013998	ortholog
K	K	Pavir.1KG032100	Pavir.1KG032100	Chr01K	2402522	2407607	+	267	Chr01K	2402522	2407607	+	267	100	915	0	0	1	915	1	915	0	1390.9	OG0013365	ortholog
K	K	Pavir.1KG032200	Pavir.1KG032200	Chr01K	2408864	2413537	-	268	Chr01K	2408864	2413537	-	268	100	399	0	0	1	399	1	399	4.4e-228	787.7	OG0015276	ortholog
K	K	Pavir.1KG032300	Pavir.1KG032300	Chr01K	2417877	2419271	+	269	Chr01K	2417877	2419271	+	269	100	357	0	0	1	357	1	357	1.7e-178	622.9	OG0015501	ortholog
K	K	Pavir.1KG032400	Pavir.1KG032400	Chr01K	2420866	2423296	+	270	Chr01K	2420866	2423296	+	270	100	194	0	0	1	194	1	194	2.3e-105	379	OG0013545	ortholog
K	K	Pavir.1KG032500	Pavir.1KG032500	Chr01K	2424023	2424997	+	271	Chr01K	2424023	2424997	+	271	100	174	0	0	1	174	1	174	3e-93	338.6	OG0013979	ortholog
K	K	Pavir.1KG032600	Pavir.1KG032600	Chr01K	2426153	2429080	+	272	Chr01K	2426153	2429080	+	272	100	175	0	0	1	175	1	175	8.1e-62	234.2	OG0015335	ortholog
K	K	Pavir.1KG032700	Pavir.1KG032700	Chr01K	2430390	2434548	+	274	Chr01K	2430390	2434548	+	274	100	355	0	0	1	355	1	355	8e-133	471.1	OG0015660	ortholog
K	K	Pavir.1KG032800	Pavir.1KG032800	Chr01K	2435231	2441307	-	275	Chr01K	2435231	2441307	-	275	100	813	0	0	1	813	1	813	0	1295	OG0014490	ortholog
K	K	Pavir.1KG032900	Pavir.1KG032900	Chr01K	2441765	2447384	-	276	Chr01K	2441765	2447384	-	276	100	414	0	0	1	414	1	414	1.9e-234	808.9	OG0014058	ortholog
K	K	Pavir.1KG033200	Pavir.1KG033200	Chr01K	2453420	2457195	+	277	Chr01K	2453420	2457195	+	277	100	195	0	0	1	195	1	195	2e-109	392.5	OG0014877	ortholog
K	K	Pavir.1KG033275	Pavir.1KG033275	Chr01K	2457851	2461534	-	278	Chr01K	2457851	2461534	-	278	100	311	0	0	1	311	1	311	4.8e-190	661	OG0013277	ortholog
K	K	Pavir.1KG033500	Pavir.1KG033500	Chr01K	2499549	2501147	+	281	Chr01K	2499549	2501147	+	281	100	459	0	0	1	459	1	459	9.7e-256	879.8	OG0025221	ortholog
K	K	Pavir.1KG033600	Pavir.1KG033600	Chr01K	50637471	50639897	-	3837	Chr01K	50637471	50639897	-	3837	100	402	0	0	1	402	1	402	1.1e-218	756.5	OG0015429	ortholog
K	K	Pavir.1KG033800	Pavir.1KG033800	Chr01K	50581938	50582765	+	3832	Chr01K	50581938	50582765	+	3832	100	36	0	0	61	96	61	96	3.1e-15	78.6	OG0001341	ortholog
K	K	Pavir.1KG033800	Pavir.1KG033820	Chr01K	50581938	50582765	+	3832	Chr01K	50620540	50621262	+	3836	82.4	34	5	1	61	94	60	92	2.6e-09	58.9	OG0001341	paralog
K	K	Pavir.1KG033800	Pavir.1KG033900	Chr01K	50581938	50582765	+	3832	Chr01K	50399462	50400080	+	3817	82.4	34	5	1	61	94	61	93	4.4e-09	58.2	OG0001341	paralog
K	K	Pavir.1KG033800	Pavir.1KG033905	Chr01K	50581938	50582765	+	3832	Chr01K	50408149	50408979	+	3818	100	36	0	0	61	96	62	97	3.1e-15	78.6	OG0001341	paralog
K	K	Pavir.1KG033800	Pavir.1KG033920	Chr01K	50581938	50582765	+	3832	Chr01K	50473327	50474184	+	3821	100	36	0	0	61	96	60	95	3.1e-15	78.6	OG0001341	paralog
K	K	Pavir.1KG033800	Pavir.1KG033935	Chr01K	50581938	50582765	+	3832	Chr01K	50506439	50507169	+	3824	82.4	34	5	1	61	94	61	93	2.6e-09	58.9	OG0001341	paralog
K	K	Pavir.1KG033800	Pavir.1KG033970	Chr01K	50581938	50582765	+	3832	Chr01K	50573716	50574000	+	3831	82.4	34	5	1	61	94	61	93	4.4e-09	58.2	OG0001341	paralog
K	K	Pavir.1KG033805	Pavir.1KG033805	Chr01K	50609990	50610208	+	3833	Chr01K	50609990	50610208	+	3833	100	73	0	0	1	73	1	73	7.9e-35	143.3	OG0000752	ortholog
K	K	Pavir.1KG033805	Pavir.1KG033910	Chr01K	50609990	50610208	+	3833	Chr01K	50439958	50440176	+	3819	98.6	73	1	0	1	73	1	73	3.9e-34	141	OG0000752	paralog
K	K	Pavir.1KG033805	Pavir.1KG033925	Chr01K	50609990	50610208	+	3833	Chr01K	50488298	50488516	+	3822	100	73	0	0	1	73	1	73	7.9e-35	143.3	OG0000752	paralog
K	K	Pavir.1KG033805	Pavir.1KG033945	Chr01K	50609990	50610208	+	3833	Chr01K	50526345	50526563	+	3826	100	73	0	0	1	73	1	73	7.9e-35	143.3	OG0000752	paralog
K	K	Pavir.1KG033805	Pavir.1KG033960	Chr01K	50609990	50610208	+	3833	Chr01K	50542845	50543063	+	3829	95.9	73	3	0	1	73	1	73	4.3e-33	137.5	OG0000752	paralog
K	K	Pavir.1KG033805	Pavir.1KG503410	Chr01K	50609990	50610208	+	3833	Chr01K	50383332	50383559	+	3815	100	73	0	0	1	73	4	76	7.9e-35	143.3	OG0000752	paralog
K	K	Pavir.1KG033810	Pavir.1KG033810	Chr01K	50612759	50613040	+	3834	Chr01K	50612759	50613040	+	3834	100	94	0	0	1	94	1	94	6.8e-47	183.7	OG0020018	ortholog
K	K	Pavir.1KG033810	Pavir.1KG033915	Chr01K	50612759	50613040	+	3834	Chr01K	50442165	50442458	+	3820	93.9	98	2	2	1	94	1	98	1e-42	169.9	OG0020018	paralog
K	K	Pavir.1KG033810	Pavir.1KG033950	Chr01K	50612759	50613040	+	3834	Chr01K	50528828	50529112	+	3827	96.8	95	2	1	1	94	1	95	1.2e-43	172.9	OG0020018	paralog
K	K	Pavir.1KG033815	Pavir.1KG033815	Chr01K	50615770	50616391	+	3835	Chr01K	50615770	50616391	+	3835	100	85	0	0	1	85	1	85	2e-42	168.7	OG0002960	ortholog
K	K	Pavir.1KG033815	Pavir.1KG033930	Chr01K	50615770	50616391	+	3835	Chr01K	50491014	50491269	+	3823	81.2	85	3	1	1	85	1	72	4.7e-31	131	OG0002960	paralog
K	K	Pavir.1KG033815	Pavir.1KG033955	Chr01K	50615770	50616391	+	3835	Chr01K	50531879	50532514	+	3828	98.8	85	1	0	1	85	1	85	7.7e-42	166.8	OG0002960	paralog
K	K	Pavir.1KG033815	Pavir.1KG033965	Chr01K	50615770	50616391	+	3835	Chr01K	50545151	50545406	+	3830	81.2	85	3	1	1	85	1	72	4.7e-31	131	OG0002960	paralog
K	K	Pavir.1KG033815	Pavir.1KG503500	Chr01K	50615770	50616391	+	3835	Chr01K	50384176	50384431	+	3816	81.2	85	3	1	1	85	1	72	4.7e-31	131	OG0002960	paralog
K	K	Pavir.1KG033820	Pavir.1KG033800	Chr01K	50620540	50621262	+	3836	Chr01K	50581938	50582765	+	3832	82.4	34	5	1	60	92	61	94	1.9e-09	59.3	OG0001341	paralog
K	K	Pavir.1KG033820	Pavir.1KG033820	Chr01K	50620540	50621262	+	3836	Chr01K	50620540	50621262	+	3836	100	36	0	0	59	94	59	94	8.1e-16	80.5	OG0001341	ortholog
K	K	Pavir.1KG033820	Pavir.1KG033900	Chr01K	50620540	50621262	+	3836	Chr01K	50399462	50400080	+	3817	97.2	36	1	0	59	94	60	95	1.2e-14	76.6	OG0001341	paralog
K	K	Pavir.1KG033820	Pavir.1KG033905	Chr01K	50620540	50621262	+	3836	Chr01K	50408149	50408979	+	3818	82.4	34	5	1	60	92	62	95	1.9e-09	59.3	OG0001341	paralog
K	K	Pavir.1KG033820	Pavir.1KG033920	Chr01K	50620540	50621262	+	3836	Chr01K	50473327	50474184	+	3821	82.4	34	5	1	60	92	60	93	1.9e-09	59.3	OG0001341	paralog
K	K	Pavir.1KG033820	Pavir.1KG033935	Chr01K	50620540	50621262	+	3836	Chr01K	50506439	50507169	+	3824	100	36	0	0	59	94	60	95	8.1e-16	80.5	OG0001341	paralog
K	K	Pavir.1KG033820	Pavir.1KG033970	Chr01K	50620540	50621262	+	3836	Chr01K	50573716	50574000	+	3831	97.2	36	1	0	59	94	60	95	1.2e-14	76.6	OG0001341	paralog
K	K	Pavir.1KG033900	Pavir.1KG033800	Chr01K	50399462	50400080	+	3817	Chr01K	50581938	50582765	+	3832	82.4	34	5	1	61	93	61	94	3.3e-09	58.5	OG0001341	paralog
K	K	Pavir.1KG033900	Pavir.1KG033820	Chr01K	50399462	50400080	+	3817	Chr01K	50620540	50621262	+	3836	97.2	36	1	0	60	95	59	94	1.2e-14	76.6	OG0001341	paralog
K	K	Pavir.1KG033900	Pavir.1KG033900	Chr01K	50399462	50400080	+	3817	Chr01K	50399462	50400080	+	3817	100	36	0	0	60	95	60	95	1.1e-15	80.1	OG0001341	ortholog
K	K	Pavir.1KG033900	Pavir.1KG033905	Chr01K	50399462	50400080	+	3817	Chr01K	50408149	50408979	+	3818	82.4	34	5	1	61	93	62	95	3.3e-09	58.5	OG0001341	paralog
K	K	Pavir.1KG033900	Pavir.1KG033920	Chr01K	50399462	50400080	+	3817	Chr01K	50473327	50474184	+	3821	82.4	34	5	1	61	93	60	93	3.3e-09	58.5	OG0001341	paralog
K	K	Pavir.1KG033900	Pavir.1KG033935	Chr01K	50399462	50400080	+	3817	Chr01K	50506439	50507169	+	3824	97.2	36	1	0	60	95	60	95	1.2e-14	76.6	OG0001341	paralog
K	K	Pavir.1KG033900	Pavir.1KG033970	Chr01K	50399462	50400080	+	3817	Chr01K	50573716	50574000	+	3831	100	36	0	0	60	95	60	95	1.1e-15	80.1	OG0001341	paralog
K	K	Pavir.1KG033905	Pavir.1KG033800	Chr01K	50408149	50408979	+	3818	Chr01K	50581938	50582765	+	3832	100	36	0	0	62	97	61	96	3.2e-15	78.6	OG0001341	paralog
K	K	Pavir.1KG033905	Pavir.1KG033820	Chr01K	50408149	50408979	+	3818	Chr01K	50620540	50621262	+	3836	82.4	34	5	1	62	95	60	92	2.6e-09	58.9	OG0001341	paralog
K	K	Pavir.1KG033905	Pavir.1KG033900	Chr01K	50408149	50408979	+	3818	Chr01K	50399462	50400080	+	3817	82.4	34	5	1	62	95	61	93	4.4e-09	58.2	OG0001341	paralog
K	K	Pavir.1KG033905	Pavir.1KG033905	Chr01K	50408149	50408979	+	3818	Chr01K	50408149	50408979	+	3818	100	36	0	0	62	97	62	97	3.2e-15	78.6	OG0001341	ortholog
K	K	Pavir.1KG033905	Pavir.1KG033920	Chr01K	50408149	50408979	+	3818	Chr01K	50473327	50474184	+	3821	100	36	0	0	62	97	60	95	3.2e-15	78.6	OG0001341	paralog
K	K	Pavir.1KG033905	Pavir.1KG033935	Chr01K	50408149	50408979	+	3818	Chr01K	50506439	50507169	+	3824	82.4	34	5	1	62	95	61	93	2.6e-09	58.9	OG0001341	paralog
K	K	Pavir.1KG033905	Pavir.1KG033970	Chr01K	50408149	50408979	+	3818	Chr01K	50573716	50574000	+	3831	82.4	34	5	1	62	95	61	93	4.4e-09	58.2	OG0001341	paralog
K	K	Pavir.1KG033910	Pavir.1KG033805	Chr01K	50439958	50440176	+	3819	Chr01K	50609990	50610208	+	3833	98.6	73	1	0	1	73	1	73	3e-34	141.4	OG0000752	paralog
K	K	Pavir.1KG033910	Pavir.1KG033910	Chr01K	50439958	50440176	+	3819	Chr01K	50439958	50440176	+	3819	100	73	0	0	1	73	1	73	6e-35	143.7	OG0000752	ortholog
K	K	Pavir.1KG033910	Pavir.1KG033925	Chr01K	50439958	50440176	+	3819	Chr01K	50488298	50488516	+	3822	98.6	73	1	0	1	73	1	73	3e-34	141.4	OG0000752	paralog
K	K	Pavir.1KG033910	Pavir.1KG033945	Chr01K	50439958	50440176	+	3819	Chr01K	50526345	50526563	+	3826	98.6	73	1	0	1	73	1	73	3e-34	141.4	OG0000752	paralog
K	K	Pavir.1KG033910	Pavir.1KG033960	Chr01K	50439958	50440176	+	3819	Chr01K	50542845	50543063	+	3829	94.5	73	4	0	1	73	1	73	1.6e-32	135.6	OG0000752	paralog
K	K	Pavir.1KG033910	Pavir.1KG503410	Chr01K	50439958	50440176	+	3819	Chr01K	50383332	50383559	+	3815	98.6	73	1	0	1	73	4	76	3e-34	141.4	OG0000752	paralog
K	K	Pavir.1KG033915	Pavir.1KG033810	Chr01K	50442165	50442458	+	3820	Chr01K	50612759	50613040	+	3834	93.9	98	2	2	1	98	1	94	8.1e-43	170.2	OG0020018	paralog
K	K	Pavir.1KG033915	Pavir.1KG033915	Chr01K	50442165	50442458	+	3820	Chr01K	50442165	50442458	+	3820	100	98	0	0	1	98	1	98	9.9e-49	189.9	OG0020018	ortholog
K	K	Pavir.1KG033915	Pavir.1KG033950	Chr01K	50442165	50442458	+	3820	Chr01K	50528828	50529112	+	3827	93.9	98	3	1	1	98	1	95	5.6e-44	174.1	OG0020018	paralog
K	K	Pavir.1KG033920	Pavir.1KG033800	Chr01K	50473327	50474184	+	3821	Chr01K	50581938	50582765	+	3832	100	36	0	0	60	95	61	96	3.1e-15	78.6	OG0001341	paralog
K	K	Pavir.1KG033920	Pavir.1KG033820	Chr01K	50473327	50474184	+	3821	Chr01K	50620540	50621262	+	3836	82.4	34	5	1	60	93	60	92	2.5e-09	58.9	OG0001341	paralog
K	K	Pavir.1KG033920	Pavir.1KG033900	Chr01K	50473327	50474184	+	3821	Chr01K	50399462	50400080	+	3817	82.4	34	5	1	60	93	61	93	4.3e-09	58.2	OG0001341	paralog
K	K	Pavir.1KG033920	Pavir.1KG033905	Chr01K	50473327	50474184	+	3821	Chr01K	50408149	50408979	+	3818	100	36	0	0	60	95	62	97	3.1e-15	78.6	OG0001341	paralog
K	K	Pavir.1KG033920	Pavir.1KG033920	Chr01K	50473327	50474184	+	3821	Chr01K	50473327	50474184	+	3821	100	36	0	0	60	95	60	95	3.1e-15	78.6	OG0001341	ortholog
K	K	Pavir.1KG033920	Pavir.1KG033935	Chr01K	50473327	50474184	+	3821	Chr01K	50506439	50507169	+	3824	82.4	34	5	1	60	93	61	93	2.5e-09	58.9	OG0001341	paralog
K	K	Pavir.1KG033920	Pavir.1KG033970	Chr01K	50473327	50474184	+	3821	Chr01K	50573716	50574000	+	3831	82.4	34	5	1	60	93	61	93	4.3e-09	58.2	OG0001341	paralog
K	K	Pavir.1KG033925	Pavir.1KG033805	Chr01K	50488298	50488516	+	3822	Chr01K	50609990	50610208	+	3833	100	73	0	0	1	73	1	73	7.9e-35	143.3	OG0000752	paralog
K	K	Pavir.1KG033925	Pavir.1KG033910	Chr01K	50488298	50488516	+	3822	Chr01K	50439958	50440176	+	3819	98.6	73	1	0	1	73	1	73	3.9e-34	141	OG0000752	paralog
K	K	Pavir.1KG033925	Pavir.1KG033925	Chr01K	50488298	50488516	+	3822	Chr01K	50488298	50488516	+	3822	100	73	0	0	1	73	1	73	7.9e-35	143.3	OG0000752	ortholog
K	K	Pavir.1KG033925	Pavir.1KG033945	Chr01K	50488298	50488516	+	3822	Chr01K	50526345	50526563	+	3826	100	73	0	0	1	73	1	73	7.9e-35	143.3	OG0000752	paralog
K	K	Pavir.1KG033925	Pavir.1KG033960	Chr01K	50488298	50488516	+	3822	Chr01K	50542845	50543063	+	3829	95.9	73	3	0	1	73	1	73	4.3e-33	137.5	OG0000752	paralog
K	K	Pavir.1KG033925	Pavir.1KG503410	Chr01K	50488298	50488516	+	3822	Chr01K	50383332	50383559	+	3815	100	73	0	0	1	73	4	76	7.9e-35	143.3	OG0000752	paralog
K	K	Pavir.1KG033930	Pavir.1KG033815	Chr01K	50491014	50491269	+	3823	Chr01K	50615770	50616391	+	3835	81.2	85	3	1	1	72	1	85	8.9e-31	129.8	OG0002960	paralog
K	K	Pavir.1KG033930	Pavir.1KG033930	Chr01K	50491014	50491269	+	3823	Chr01K	50491014	50491269	+	3823	100	72	0	0	1	72	1	72	7.8e-35	143.3	OG0002960	ortholog
K	K	Pavir.1KG033930	Pavir.1KG033955	Chr01K	50491014	50491269	+	3823	Chr01K	50531879	50532514	+	3828	82.4	85	2	1	1	72	1	85	1.8e-31	132.1	OG0002960	paralog
K	K	Pavir.1KG033930	Pavir.1KG033965	Chr01K	50491014	50491269	+	3823	Chr01K	50545151	50545406	+	3830	100	72	0	0	1	72	1	72	7.8e-35	143.3	OG0002960	paralog
K	K	Pavir.1KG033930	Pavir.1KG503500	Chr01K	50491014	50491269	+	3823	Chr01K	50384176	50384431	+	3816	100	72	0	0	1	72	1	72	7.8e-35	143.3	OG0002960	paralog
K	K	Pavir.1KG033935	Pavir.1KG033800	Chr01K	50506439	50507169	+	3824	Chr01K	50581938	50582765	+	3832	82.4	34	5	1	61	93	61	94	1.9e-09	59.3	OG0001341	paralog
K	K	Pavir.1KG033935	Pavir.1KG033820	Chr01K	50506439	50507169	+	3824	Chr01K	50620540	50621262	+	3836	100	36	0	0	60	95	59	94	8.2e-16	80.5	OG0001341	paralog
K	K	Pavir.1KG033935	Pavir.1KG033900	Chr01K	50506439	50507169	+	3824	Chr01K	50399462	50400080	+	3817	97.2	36	1	0	60	95	60	95	1.2e-14	76.6	OG0001341	paralog
K	K	Pavir.1KG033935	Pavir.1KG033905	Chr01K	50506439	50507169	+	3824	Chr01K	50408149	50408979	+	3818	82.4	34	5	1	61	93	62	95	1.9e-09	59.3	OG0001341	paralog
K	K	Pavir.1KG033935	Pavir.1KG033920	Chr01K	50506439	50507169	+	3824	Chr01K	50473327	50474184	+	3821	82.4	34	5	1	61	93	60	93	1.9e-09	59.3	OG0001341	paralog
K	K	Pavir.1KG033935	Pavir.1KG033935	Chr01K	50506439	50507169	+	3824	Chr01K	50506439	50507169	+	3824	100	36	0	0	60	95	60	95	8.2e-16	80.5	OG0001341	ortholog
K	K	Pavir.1KG033935	Pavir.1KG033970	Chr01K	50506439	50507169	+	3824	Chr01K	50573716	50574000	+	3831	97.2	36	1	0	60	95	60	95	1.2e-14	76.6	OG0001341	paralog
K	K	Pavir.1KG033940	Pavir.1KG033940	Chr01K	50513207	50513464	+	3825	Chr01K	50513207	50513464	+	3825	100	86	0	0	1	86	1	86	2e-45	178.7	OG0020019	ortholog
K	K	Pavir.1KG033945	Pavir.1KG033805	Chr01K	50526345	50526563	+	3826	Chr01K	50609990	50610208	+	3833	100	73	0	0	1	73	1	73	7.9e-35	143.3	OG0000752	paralog
K	K	Pavir.1KG033945	Pavir.1KG033910	Chr01K	50526345	50526563	+	3826	Chr01K	50439958	50440176	+	3819	98.6	73	1	0	1	73	1	73	3.9e-34	141	OG0000752	paralog
K	K	Pavir.1KG033945	Pavir.1KG033925	Chr01K	50526345	50526563	+	3826	Chr01K	50488298	50488516	+	3822	100	73	0	0	1	73	1	73	7.9e-35	143.3	OG0000752	paralog
K	K	Pavir.1KG033945	Pavir.1KG033945	Chr01K	50526345	50526563	+	3826	Chr01K	50526345	50526563	+	3826	100	73	0	0	1	73	1	73	7.9e-35	143.3	OG0000752	ortholog
K	K	Pavir.1KG033945	Pavir.1KG033960	Chr01K	50526345	50526563	+	3826	Chr01K	50542845	50543063	+	3829	95.9	73	3	0	1	73	1	73	4.3e-33	137.5	OG0000752	paralog
K	K	Pavir.1KG033945	Pavir.1KG503410	Chr01K	50526345	50526563	+	3826	Chr01K	50383332	50383559	+	3815	100	73	0	0	1	73	4	76	7.9e-35	143.3	OG0000752	paralog
K	K	Pavir.1KG033950	Pavir.1KG033810	Chr01K	50528828	50529112	+	3827	Chr01K	50612759	50613040	+	3834	96.8	95	2	1	1	95	1	94	2.1e-43	172.2	OG0020018	paralog
K	K	Pavir.1KG033950	Pavir.1KG033915	Chr01K	50528828	50529112	+	3827	Chr01K	50442165	50442458	+	3820	93.9	98	3	1	1	95	1	98	1.2e-43	172.9	OG0020018	paralog
K	K	Pavir.1KG033950	Pavir.1KG033950	Chr01K	50528828	50529112	+	3827	Chr01K	50528828	50529112	+	3827	100	95	0	0	1	95	1	95	8.9e-47	183.3	OG0020018	ortholog
K	K	Pavir.1KG033955	Pavir.1KG033815	Chr01K	50531879	50532514	+	3828	Chr01K	50615770	50616391	+	3835	98.8	85	1	0	1	85	1	85	1.3e-41	166	OG0002960	paralog
K	K	Pavir.1KG033955	Pavir.1KG033930	Chr01K	50531879	50532514	+	3828	Chr01K	50491014	50491269	+	3823	82.4	85	2	1	1	85	1	72	1.6e-31	132.5	OG0002960	paralog
K	K	Pavir.1KG033955	Pavir.1KG033955	Chr01K	50531879	50532514	+	3828	Chr01K	50531879	50532514	+	3828	100	85	0	0	1	85	1	85	2.7e-42	168.3	OG0002960	ortholog
K	K	Pavir.1KG033955	Pavir.1KG033965	Chr01K	50531879	50532514	+	3828	Chr01K	50545151	50545406	+	3830	82.4	85	2	1	1	85	1	72	1.6e-31	132.5	OG0002960	paralog
K	K	Pavir.1KG033955	Pavir.1KG503500	Chr01K	50531879	50532514	+	3828	Chr01K	50384176	50384431	+	3816	82.4	85	2	1	1	85	1	72	1.6e-31	132.5	OG0002960	paralog
K	K	Pavir.1KG033960	Pavir.1KG033805	Chr01K	50542845	50543063	+	3829	Chr01K	50609990	50610208	+	3833	95.9	73	3	0	1	73	1	73	7.4e-33	136.7	OG0000752	paralog
K	K	Pavir.1KG033960	Pavir.1KG033910	Chr01K	50542845	50543063	+	3829	Chr01K	50439958	50440176	+	3819	94.5	73	4	0	1	73	1	73	3.7e-32	134.4	OG0000752	paralog
K	K	Pavir.1KG033960	Pavir.1KG033925	Chr01K	50542845	50543063	+	3829	Chr01K	50488298	50488516	+	3822	95.9	73	3	0	1	73	1	73	7.4e-33	136.7	OG0000752	paralog
K	K	Pavir.1KG033960	Pavir.1KG033945	Chr01K	50542845	50543063	+	3829	Chr01K	50526345	50526563	+	3826	95.9	73	3	0	1	73	1	73	7.4e-33	136.7	OG0000752	paralog
K	K	Pavir.1KG033960	Pavir.1KG033960	Chr01K	50542845	50543063	+	3829	Chr01K	50542845	50543063	+	3829	100	73	0	0	1	73	1	73	1e-34	142.9	OG0000752	ortholog
K	K	Pavir.1KG033960	Pavir.1KG503410	Chr01K	50542845	50543063	+	3829	Chr01K	50383332	50383559	+	3815	95.9	73	3	0	1	73	4	76	7.4e-33	136.7	OG0000752	paralog
K	K	Pavir.1KG033965	Pavir.1KG033815	Chr01K	50545151	50545406	+	3830	Chr01K	50615770	50616391	+	3835	81.2	85	3	1	1	72	1	85	8.9e-31	129.8	OG0002960	paralog
K	K	Pavir.1KG033965	Pavir.1KG033930	Chr01K	50545151	50545406	+	3830	Chr01K	50491014	50491269	+	3823	100	72	0	0	1	72	1	72	7.8e-35	143.3	OG0002960	paralog
K	K	Pavir.1KG033965	Pavir.1KG033955	Chr01K	50545151	50545406	+	3830	Chr01K	50531879	50532514	+	3828	82.4	85	2	1	1	72	1	85	1.8e-31	132.1	OG0002960	paralog
K	K	Pavir.1KG033965	Pavir.1KG033965	Chr01K	50545151	50545406	+	3830	Chr01K	50545151	50545406	+	3830	100	72	0	0	1	72	1	72	7.8e-35	143.3	OG0002960	ortholog
K	K	Pavir.1KG033965	Pavir.1KG503500	Chr01K	50545151	50545406	+	3830	Chr01K	50384176	50384431	+	3816	100	72	0	0	1	72	1	72	7.8e-35	143.3	OG0002960	paralog
K	K	Pavir.1KG033970	Pavir.1KG033800	Chr01K	50573716	50574000	+	3831	Chr01K	50581938	50582765	+	3832	82.4	34	5	1	61	93	61	94	3.3e-09	58.5	OG0001341	paralog
K	K	Pavir.1KG033970	Pavir.1KG033820	Chr01K	50573716	50574000	+	3831	Chr01K	50620540	50621262	+	3836	97.2	36	1	0	60	95	59	94	1.2e-14	76.6	OG0001341	paralog
K	K	Pavir.1KG033970	Pavir.1KG033900	Chr01K	50573716	50574000	+	3831	Chr01K	50399462	50400080	+	3817	100	36	0	0	60	95	60	95	1.1e-15	80.1	OG0001341	paralog
K	K	Pavir.1KG033970	Pavir.1KG033905	Chr01K	50573716	50574000	+	3831	Chr01K	50408149	50408979	+	3818	82.4	34	5	1	61	93	62	95	3.3e-09	58.5	OG0001341	paralog
K	K	Pavir.1KG033970	Pavir.1KG033920	Chr01K	50573716	50574000	+	3831	Chr01K	50473327	50474184	+	3821	82.4	34	5	1	61	93	60	93	3.3e-09	58.5	OG0001341	paralog
K	K	Pavir.1KG033970	Pavir.1KG033935	Chr01K	50573716	50574000	+	3831	Chr01K	50506439	50507169	+	3824	97.2	36	1	0	60	95	60	95	1.2e-14	76.6	OG0001341	paralog
K	K	Pavir.1KG033970	Pavir.1KG033970	Chr01K	50573716	50574000	+	3831	Chr01K	50573716	50574000	+	3831	100	36	0	0	60	95	60	95	1.1e-15	80.1	OG0001341	ortholog
K	K	Pavir.1KG034100	Pavir.1KG034100	Chr01K	2606058	2609111	-	282	Chr01K	2606058	2609111	-	282	100	118	0	0	1	118	1	118	1.4e-41	166.4	OG0022183	ortholog
K	K	Pavir.1KG034200	Pavir.1KG034200	Chr01K	2612746	2616312	-	283	Chr01K	2612746	2616312	-	283	100	325	0	0	1	325	1	325	4.2e-189	657.9	OG0013172	ortholog
K	K	Pavir.1KG034300	Pavir.1KG034300	Chr01K	2618241	2622681	-	284	Chr01K	2618241	2622681	-	284	100	757	0	0	1	757	1	757	1.4e-206	717.2	OG0017934	ortholog
K	K	Pavir.1KG034400	Pavir.1KG034400	Chr01K	2622624	2628621	+	285	Chr01K	2622624	2628621	+	285	100	691	0	0	1	691	1	691	0	1195.3	OG0014573	ortholog
K	K	Pavir.1KG034550	Pavir.1KG034550	Chr01K	2629177	2629793	-	286	Chr01K	2629177	2629793	-	286	100	133	0	0	1	133	1	133	2.1e-78	288.9	OG0022184	ortholog
K	K	Pavir.1KG034700	Pavir.1KG034700	Chr01K	2636691	2637325	-	287	Chr01K	2636691	2637325	-	287	100	102	0	0	1	102	1	102	2.2e-43	172.2	OG0018126	ortholog
K	K	Pavir.1KG034800	Pavir.1KG034800	Chr01K	2638080	2640797	+	288	Chr01K	2638080	2640797	+	288	100	358	0	0	1	358	1	358	3.5e-184	641.7	OG0014887	ortholog
K	K	Pavir.1KG034900	Pavir.1KG034900	Chr01K	2640909	2643043	-	289	Chr01K	2640909	2643043	-	289	100	129	0	0	1	129	1	129	7.6e-65	243.8	OG0014819	ortholog
K	K	Pavir.1KG035000	Pavir.1KG035000	Chr01K	2643400	2646498	-	290	Chr01K	2643400	2646498	-	290	100	256	0	0	1	256	1	256	1.2e-138	490	OG0014072	ortholog
K	K	Pavir.1KG035100	Pavir.1KG035100	Chr01K	2646955	2655364	-	291	Chr01K	2646955	2655364	-	291	100	519	0	0	1	519	1	519	1.9e-239	825.9	OG0015693	ortholog
K	K	Pavir.1KG035300	Pavir.1KG035300	Chr01K	2673123	2675878	-	292	Chr01K	2673123	2675878	-	292	100	352	0	0	1	352	1	352	3.3e-195	678.3	OG0015477	ortholog
K	K	Pavir.1KG035400	Pavir.1KG035400	Chr01K	2677082	2695583	+	293	Chr01K	2677082	2695583	+	293	100	356	0	0	1	356	1	356	4.5e-184	641.3	OG0014961	ortholog
K	K	Pavir.1KG035700	Pavir.1KG035700	Chr01K	2891568	2896188	+	313	Chr01K	2891568	2896188	+	313	100	606	0	0	47	652	47	652	0	1248	OG0000753	ortholog
K	K	Pavir.1KG035700	Pavir.1KG358400	Chr01K	2891568	2896188	+	313	Chr01K	2866968	2872176	+	310	99.3	606	4	0	47	652	47	652	0	1242.3	OG0000753	paralog
K	K	Pavir.1KG035700	Pavir.1KG359000	Chr01K	2891568	2896188	+	313	Chr01K	2841125	2844341	+	306	88.5	607	68	2	47	652	40	645	0	1121.3	OG0000753	paralog
K	K	Pavir.1KG036200	Pavir.1KG036200	Chr01K	2920737	2925126	+	314	Chr01K	2920737	2925126	+	314	100	543	0	0	1	543	1	543	5.8e-300	1026.9	OG0018136	ortholog
K	K	Pavir.1KG036300	Pavir.1KG036300	Chr01K	2928184	2934925	-	315	Chr01K	2928184	2934925	-	315	100	243	0	0	1	243	1	243	3.7e-129	458.4	OG0015621	ortholog
K	K	Pavir.1KG036400	Pavir.1KG036400	Chr01K	2935143	2939475	+	316	Chr01K	2935143	2939475	+	316	100	589	0	0	1	589	1	589	0	1116.7	OG0013163	ortholog
K	K	Pavir.1KG036500	Pavir.1KG036500	Chr01K	2940639	2954872	-	317	Chr01K	2940639	2954872	-	317	100	2987	0	0	1	2987	1	2987	0	4467.5	OG0014203	ortholog
K	K	Pavir.1KG036600	Pavir.1KG036600	Chr01K	2956323	2956668	+	318	Chr01K	2956323	2956668	+	318	100	70	0	0	1	70	1	70	9.9e-35	142.9	OG0025222	ortholog
K	K	Pavir.1KG036700	Pavir.1KG036700	Chr01K	2957975	2960283	+	319	Chr01K	2957975	2960283	+	319	100	151	0	0	1	151	1	151	1.1e-83	306.6	OG0020020	ortholog
K	K	Pavir.1KG036800	Pavir.1KG036800	Chr01K	2963603	2968689	-	320	Chr01K	2963603	2968689	-	320	100	595	0	0	1	595	1	595	0	1193.3	OG0013426	ortholog
K	K	Pavir.1KG037200	Pavir.1KG037200	Chr01K	2975455	2977236	-	324	Chr01K	2975455	2977236	-	324	100	261	0	0	1	261	1	261	2.3e-153	538.9	OG0018036	ortholog
K	K	Pavir.1KG037300	Pavir.1KG037300	Chr01K	2977749	2980732	-	325	Chr01K	2977749	2980732	-	325	100	867	0	0	1	867	1	867	1.2e-219	760.8	OG0014769	ortholog
K	K	Pavir.1KG037400	Pavir.1KG037400	Chr01K	2981080	2984718	-	326	Chr01K	2981080	2984718	-	326	100	559	0	0	1	559	1	559	0	1117.1	OG0013312	ortholog
K	K	Pavir.1KG037600	Pavir.1KG037600	Chr01K	2988807	2994515	+	328	Chr01K	2988807	2994515	+	328	100	275	0	0	1	275	1	275	6e-160	560.8	OG0015118	ortholog
K	K	Pavir.1KG037800	Pavir.1KG037800	Chr01K	3002816	3003334	-	330	Chr01K	3002816	3003334	-	330	100	130	0	0	44	173	44	173	2.7e-49	192.6	OG0015089	ortholog
K	K	Pavir.1KG038100	Pavir.1KG038100	Chr01K	3012877	3023664	-	332	Chr01K	3012877	3023664	-	332	100	893	0	0	1	893	1	893	0	1711.8	OG0015405	ortholog
K	K	Pavir.1KG038200	Pavir.1KG038200	Chr01K	3025543	3029399	-	336	Chr01K	3025543	3029399	-	336	100	549	0	0	1	549	1	549	7.5e-263	903.7	OG0015317	ortholog
K	K	Pavir.1KG038400	Pavir.1KG038400	Chr01K	3037508	3042716	+	337	Chr01K	3037508	3042716	+	337	100	658	0	0	1	658	1	658	0	1286.9	OG0013616	ortholog
K	K	Pavir.1KG038500	Pavir.1KG038500	Chr01K	3042904	3046409	-	338	Chr01K	3042904	3046409	-	338	100	602	0	0	1	602	1	602	0	1145.6	OG0015858	ortholog
K	K	Pavir.1KG038600	Pavir.1KG038600	Chr01K	3047393	3050412	+	339	Chr01K	3047393	3050412	+	339	100	268	0	0	1	268	1	268	3.8e-151	531.6	OG0013027	ortholog
K	K	Pavir.1KG038700	Pavir.1KG038700	Chr01K	3051281	3056554	+	340	Chr01K	3051281	3056554	+	340	100	483	0	0	1	483	1	483	1.9e-286	981.9	OG0022185	ortholog
K	K	Pavir.1KG038800	Pavir.1KG038800	Chr01K	3059306	3062880	+	341	Chr01K	3059306	3062880	+	341	100	366	0	0	20	385	20	385	6.5e-213	737.3	OG0015294	ortholog
K	K	Pavir.1KG038900	Pavir.1KG038900	Chr01K	3063211	3066278	+	342	Chr01K	3063211	3066278	+	342	100	228	0	0	1	228	1	228	1.3e-120	429.9	OG0018137	ortholog
K	K	Pavir.1KG039200	Pavir.1KG039200	Chr01K	3069974	3071067	-	343	Chr01K	3069974	3071067	-	343	100	260	0	0	1	260	1	260	5.3e-126	448	OG0015448	ortholog
K	K	Pavir.1KG039400	Pavir.1KG039400	Chr01K	3082340	3087475	+	344	Chr01K	3082340	3087475	+	344	100	722	0	0	1	722	1	722	0	1469.5	OG0014175	ortholog
K	K	Pavir.1KG039500	Pavir.1KG039500	Chr01K	3086672	3091070	-	345	Chr01K	3086672	3091070	-	345	100	491	0	0	1	491	1	491	6.2e-192	667.9	OG0014778	ortholog
K	K	Pavir.1KG039700	Pavir.1KG039700	Chr01K	3097154	3104561	-	347	Chr01K	3097154	3104561	-	347	100	526	0	0	1	526	1	526	1.1625369292536e-308	1059.3	OG0018138	ortholog
K	K	Pavir.1KG039800	Pavir.1KG039800	Chr01K	3110630	3115331	-	350	Chr01K	3110630	3115331	-	350	100	534	0	0	1	534	1	534	5.5e-287	983.8	OG0013480	ortholog
K	K	Pavir.1KG040177	Pavir.1KG040177	Chr01K	3120747	3122988	+	351	Chr01K	3120747	3122988	+	351	100	487	0	0	1	487	1	487	2.2e-258	888.6	OG0015009	ortholog
K	K	Pavir.1KG040200	Pavir.1KG040200	Chr01K	3129885	3133296	-	352	Chr01K	3129885	3133296	-	352	100	335	0	0	1	335	1	335	1.6e-186	649.4	OG0015031	ortholog
K	K	Pavir.1KG040300	Pavir.1KG040300	Chr01K	3133479	3140550	+	353	Chr01K	3133479	3140550	+	353	100	1270	0	0	1	1270	1	1270	0	2081.2	OG0014613	ortholog
K	K	Pavir.1KG040700	Pavir.1KG040700	Chr01K	3253585	3257984	-	365	Chr01K	3253585	3257984	-	365	100	766	0	0	1	766	1	766	0	1430.2	OG0013247	ortholog
K	K	Pavir.1KG040800	Pavir.1KG040800	Chr01K	3271197	3275020	+	367	Chr01K	3271197	3275020	+	367	100	691	0	0	1	691	1	691	0	1226.8	OG0013440	ortholog
K	K	Pavir.1KG041277	Pavir.1KG041277	Chr01K	3297524	3326573	+	369	Chr01K	3297524	3326573	+	369	100	1302	0	0	1	1302	1	1302	0	2580.8	OG0014302	ortholog
K	K	Pavir.1KG041400	Pavir.1KG041400	Chr01K	3354336	3367467	+	376	Chr01K	3354336	3367467	+	376	100	1721	0	0	1	1721	1	1721	0	3239.9	OG0015441	ortholog
K	K	Pavir.1KG041654	Pavir.1KG041654	Chr01K	3327464	3331852	+	370	Chr01K	3327464	3331852	+	370	100	319	0	0	1	319	1	319	3.3e-178	621.7	OG0013070	ortholog
K	K	Pavir.1KG041700	Pavir.1KG041700	Chr01K	3379967	3390919	-	381	Chr01K	3379967	3390919	-	381	100	801	0	0	1	801	1	801	1.1e-302	1036.6	OG0022186	ortholog
K	K	Pavir.1KG041777	Pavir.1KG041777	Chr01K	3361773	3362108	+	377	Chr01K	3361773	3362108	+	377	100	112	0	0	1	112	1	112	3.3e-64	241.5	OG0025223	ortholog
K	K	Pavir.1KG042000	Pavir.1KG042000	Chr01K	3394633	3396709	+	382	Chr01K	3394633	3396709	+	382	100	156	0	0	1	156	1	156	8.6e-55	210.7	OG0013513	ortholog
K	K	Pavir.1KG042031	Pavir.1KG042031	Chr01K	3334585	3336100	-	371	Chr01K	3334585	3336100	-	371	100	263	0	0	1	263	1	263	3.6e-146	515	OG0015641	ortholog
K	K	Pavir.1KG042100	Pavir.1KG042100	Chr01K	3397228	3413309	-	383	Chr01K	3397228	3413309	-	383	100	1211	0	0	1	1211	1	1211	0	2418.7	OG0020021	ortholog
K	K	Pavir.1KG042300	Pavir.1KG042300	Chr01K	3437082	3439631	-	385	Chr01K	3437082	3439631	-	385	100	437	0	0	1	437	1	437	7.7e-143	505.4	OG0015368	ortholog
K	K	Pavir.1KG042500	Pavir.1KG042500	Chr01K	3446746	3447968	+	386	Chr01K	3446746	3447968	+	386	100	164	0	0	1	164	1	164	2.4e-68	255.8	OG0013310	ortholog
K	K	Pavir.1KG042531	Pavir.1KG042531	Chr01K	3370424	3371873	+	379	Chr01K	3370424	3371873	+	379	100	227	0	0	1	227	1	227	3.3e-124	441.8	OG0015797	ortholog
K	K	Pavir.1KG042600	Pavir.1KG042600	Chr01K	3447906	3452580	+	387	Chr01K	3447906	3452580	+	387	100	561	0	0	1	561	1	561	2.8e-265	911.8	OG0002898	ortholog
K	K	Pavir.1KG042700	Pavir.1KG042700	Chr01K	3452581	3456202	+	388	Chr01K	3452581	3456202	+	388	100	437	0	0	1	437	1	437	6.9e-235	810.4	OG0014561	ortholog
K	K	Pavir.1KG042785	Pavir.1KG042785	Chr01K	3340299	3343914	+	372	Chr01K	3340299	3343914	+	372	100	437	0	0	1	437	1	437	9.5e-253	869.8	OG0017772	ortholog
K	K	Pavir.1KG042900	Pavir.1KG042900	Chr01K	3461530	3464547	-	391	Chr01K	3461530	3464547	-	391	100	500	0	0	1	500	1	500	1.9e-225	779.2	OG0014362	ortholog
K	K	Pavir.1KG043200	Pavir.1KG043200	Chr01K	3472025	3475753	-	393	Chr01K	3472025	3475753	-	393	100	150	0	0	56	205	56	205	5.7e-83	304.7	OG0015508	ortholog
K	K	Pavir.1KG043300	Pavir.1KG043300	Chr01K	3475635	3488856	-	394	Chr01K	3475635	3488856	-	394	100	660	0	0	1	660	1	660	0	1368.6	OG0015399	ortholog
K	K	Pavir.1KG043500	Pavir.1KG043500	Chr01K	3495089	3499540	+	395	Chr01K	3495089	3499540	+	395	100	490	0	0	1	490	1	490	1.6e-293	1005.4	OG0013146	ortholog
K	K	Pavir.1KG043539	Pavir.1KG043539	Chr01K	3349365	3352604	+	375	Chr01K	3349365	3352604	+	375	100	278	0	0	1	278	1	278	4.5e-155	544.7	OG0025224	ortholog
K	K	Pavir.1KG043600	Pavir.1KG043600	Chr01K	3502949	3506967	+	396	Chr01K	3502949	3506967	+	396	100	472	0	0	1	472	1	472	2e-272	935.3	OG0015445	ortholog
K	K	Pavir.1KG043800	Pavir.1KG043800	Chr01K	3524215	3533076	-	397	Chr01K	3524215	3533076	-	397	100	758	0	0	1	758	1	758	0	1616.3	OG0001725	ortholog
K	K	Pavir.1KG043800	Pavir.1KG044100	Chr01K	3524215	3533076	-	397	Chr01K	3581816	3597669	-	400	95.3	758	36	0	1	758	1	758	0	1550	OG0001725	paralog
K	K	Pavir.1KG043900	Pavir.1KG043900	Chr01K	3558208	3571020	-	398	Chr01K	3558208	3571020	-	398	100	581	0	0	1	581	1	581	0	1161	OG0001767	ortholog
K	K	Pavir.1KG044000	Pavir.1KG044000	Chr01K	3576748	3579305	+	399	Chr01K	3576748	3579305	+	399	100	491	0	0	1	491	1	491	2.4e-276	948.3	OG0018139	ortholog
K	K	Pavir.1KG044100	Pavir.1KG043800	Chr01K	3581816	3597669	-	400	Chr01K	3524215	3533076	-	397	95.3	758	36	0	1	758	1	758	0	1550.8	OG0001725	paralog
K	K	Pavir.1KG044100	Pavir.1KG044100	Chr01K	3581816	3597669	-	400	Chr01K	3581816	3597669	-	400	100	758	0	0	1	758	1	758	0	1620.9	OG0001725	ortholog
K	K	Pavir.1KG044400	Pavir.1KG044400	Chr01K	3598638	3599222	+	402	Chr01K	3598638	3599222	+	402	100	195	0	0	1	195	1	195	1.2e-90	330.1	OG0018140	ortholog
K	K	Pavir.1KG044500	Pavir.1KG044500	Chr01K	3600006	3601128	+	403	Chr01K	3600006	3601128	+	403	100	155	0	0	1	155	1	155	3.8e-87	318.2	OG0015266	ortholog
K	K	Pavir.1KG044600	Pavir.1KG044600	Chr01K	3600967	3609324	-	404	Chr01K	3600967	3609324	-	404	100	1165	0	0	1	1165	1	1165	0	1922.5	OG0014451	ortholog
K	K	Pavir.1KG044800	Pavir.1KG044800	Chr01K	3638267	3639310	-	406	Chr01K	3638267	3639310	-	406	100	319	0	0	1	319	1	319	1.7e-195	679.1	OG0000131	ortholog
K	K	Pavir.1KG045000	Pavir.1KG045000	Chr01K	3641013	3649933	-	407	Chr01K	3641013	3649933	-	407	100	990	0	0	1	990	1	990	0	2015	OG0015450	ortholog
K	K	Pavir.1KG045100	Pavir.1KG045100	Chr01K	3650733	3655183	-	408	Chr01K	3650733	3655183	-	408	100	278	0	0	19	296	19	296	2.4e-159	558.9	OG0014981	ortholog
K	K	Pavir.1KG045200	Pavir.1KG045200	Chr01K	3660138	3688443	+	409	Chr01K	3660138	3688443	+	409	100	1506	0	0	1	1506	1	1506	0	3014.2	OG0015855	ortholog
K	K	Pavir.1KG045300	Pavir.1KG045300	Chr01K	3688611	3702091	+	410	Chr01K	3688611	3702091	+	410	100	1029	0	0	1	1029	1	1029	0	1953.7	OG0015152	ortholog
K	K	Pavir.1KG045400	Pavir.1KG045400	Chr01K	3703469	3704156	+	411	Chr01K	3703469	3704156	+	411	100	140	0	0	1	140	1	140	4.4e-66	248.1	OG0018012	ortholog
K	K	Pavir.1KG045500	Pavir.1KG045500	Chr01K	3706105	3707303	-	412	Chr01K	3706105	3707303	-	412	100	126	0	0	1	126	1	126	2.2e-69	258.8	OG0013477	ortholog
K	K	Pavir.1KG045600	Pavir.1KG045600	Chr01K	3711631	3711966	-	413	Chr01K	3711631	3711966	-	413	100	112	0	0	1	112	1	112	1.2e-61	233	OG0017810	ortholog
K	K	Pavir.1KG045700	Pavir.1KG045700	Chr01K	3713098	3718415	+	414	Chr01K	3713098	3718415	+	414	100	1279	0	0	1	1279	1	1279	0	2169.4	OG0002661	ortholog
K	K	Pavir.1KG045800	Pavir.1KG045800	Chr01K	3719711	3724273	+	415	Chr01K	3719711	3724273	+	415	100	578	0	0	1	578	1	578	3.6e-308	1054.3	OG0002684	ortholog
K	K	Pavir.1KG045900	Pavir.1KG045900	Chr01K	3725418	3728256	+	416	Chr01K	3725418	3728256	+	416	100	411	0	0	1	411	1	411	1.4e-237	819.3	OG0015233	ortholog
K	K	Pavir.1KG046000	Pavir.1KG046000	Chr01K	3732917	3734254	-	417	Chr01K	3732917	3734254	-	417	100	405	0	0	1	405	1	405	6.7e-176	614.4	OG0022187	ortholog
K	K	Pavir.1KG046100	Pavir.1KG046100	Chr01K	3743806	3755657	+	419	Chr01K	3743806	3755657	+	419	100	312	0	0	1	312	1	312	5.9e-171	597.8	OG0002841	ortholog
K	K	Pavir.1KG046200	Pavir.1KG046200	Chr01K	3757089	3764036	+	421	Chr01K	3757089	3764036	+	421	100	744	0	0	1	744	1	744	0	1320.1	OG0014425	ortholog
K	K	Pavir.1KG046300	Pavir.1KG046300	Chr01K	3778704	3782155	+	423	Chr01K	3778704	3782155	+	423	100	484	0	0	1	484	1	484	5.5e-225	777.7	OG0014776	ortholog
K	K	Pavir.1KG046377	Pavir.1KG046377	Chr01K	3736428	3743213	+	418	Chr01K	3736428	3743213	+	418	100	891	0	0	1	891	1	891	0	1472.6	OG0014110	ortholog
K	K	Pavir.1KG046500	Pavir.1KG046500	Chr01K	3783588	3787322	-	424	Chr01K	3783588	3787322	-	424	100	371	0	0	1	371	1	371	4.4e-198	688	OG0015298	ortholog
K	K	Pavir.1KG046700	Pavir.1KG046700	Chr01K	3791071	3801258	+	425	Chr01K	3791071	3801258	+	425	100	2598	0	0	48	2645	48	2645	0	4103.9	OG0013595	ortholog
K	K	Pavir.1KG046800	Pavir.1KG046800	Chr01K	3801732	3805682	+	426	Chr01K	3801732	3805682	+	426	100	421	0	0	1	421	1	421	5.6e-218	754.2	OG0020022	ortholog
K	K	Pavir.1KG046900	Pavir.1KG046900	Chr01K	3806534	3809577	+	427	Chr01K	3806534	3809577	+	427	100	251	0	0	1	251	1	251	2.7e-127	452.2	OG0017692	ortholog
K	K	Pavir.1KG047000	Pavir.1KG047000	Chr01K	3840125	3843023	-	430	Chr01K	3840125	3843023	-	430	100	665	0	0	1	665	1	665	0	1245	OG0014984	ortholog
K	K	Pavir.1KG047100	Pavir.1KG047100	Chr01K	3853013	3856650	+	431	Chr01K	3853013	3856650	+	431	100	354	0	0	1	354	1	354	9.7e-163	570.5	OG0015595	ortholog
K	K	Pavir.1KG047277	Pavir.1KG047277	Chr01K	3812788	3817518	+	428	Chr01K	3812788	3817518	+	428	100	485	0	0	1	485	1	485	4.5e-288	987.3	OG0017744	ortholog
K	K	Pavir.1KG047300	Pavir.1KG047300	Chr01K	3866164	3867842	+	433	Chr01K	3866164	3867842	+	433	100	241	0	0	1	241	1	241	1e-67	254.2	OG0014622	ortholog
K	K	Pavir.1KG047500	Pavir.1KG047500	Chr01K	3918593	3921930	-	435	Chr01K	3918593	3921930	-	435	100	596	0	0	26	621	26	621	0	1105.1	OG0017803	ortholog
K	K	Pavir.1KG047600	Pavir.1KG047600	Chr01K	3922417	3925060	-	436	Chr01K	3922417	3925060	-	436	100	386	0	0	1	386	1	386	1.8e-125	446.8	OG0018141	ortholog
K	K	Pavir.1KG047654	Pavir.1KG047654	Chr01K	3834949	3838507	+	429	Chr01K	3834949	3838507	+	429	100	458	0	0	1	458	1	458	1.6e-189	659.8	OG0017796	ortholog
K	K	Pavir.1KG047700	Pavir.1KG047700	Chr01K	3925727	3928037	+	437	Chr01K	3925727	3928037	+	437	100	346	0	0	1	346	1	346	6.1e-194	674.1	OG0002890	ortholog
K	K	Pavir.1KG048100	Pavir.1KG048100	Chr01K	3931656	3936518	+	438	Chr01K	3931656	3936518	+	438	100	579	0	0	1	579	1	579	0	1132.9	OG0014548	ortholog
K	K	Pavir.1KG048200	Pavir.1KG048200	Chr01K	3948041	3952803	+	441	Chr01K	3948041	3952803	+	441	100	585	0	0	33	617	33	617	0	1229.2	OG0014890	ortholog
K	K	Pavir.1KG048300	Pavir.1KG048300	Chr01K	3953476	3956318	-	442	Chr01K	3953476	3956318	-	442	100	345	0	0	1	345	1	345	3.2e-203	704.9	OG0013182	ortholog
K	K	Pavir.1KG048500	Pavir.1KG048500	Chr01K	3961076	3966825	-	444	Chr01K	3961076	3966825	-	444	100	849	0	0	1	849	1	849	0	1629.4	OG0013052	ortholog
K	K	Pavir.1KG048600	Pavir.1KG048600	Chr01K	3976008	3979980	-	445	Chr01K	3976008	3979980	-	445	100	611	0	0	1	611	1	611	0	1205.3	OG0013551	ortholog
K	K	Pavir.1KG048700	Pavir.1KG048700	Chr01K	3987582	3993447	+	446	Chr01K	3987582	3993447	+	446	100	824	0	0	1	824	1	824	0	1676.8	OG0013218	ortholog
K	K	Pavir.1KG048900	Pavir.1KG048900	Chr01K	3993196	4004551	-	448	Chr01K	3993196	4004551	-	448	100	771	0	0	1	771	1	771	0	1553.9	OG0015488	ortholog
K	K	Pavir.1KG049100	Pavir.1KG049100	Chr01K	4027235	4029534	+	450	Chr01K	4027235	4029534	+	450	100	342	0	0	1	342	1	342	1.2e-202	703	OG0022188	ortholog
K	K	Pavir.1KG049100	Pavir.1KG049300	Chr01K	4027235	4029534	+	450	Chr01K	4058969	4062054	+	452	90.2	326	18	2	10	321	91	416	1.5e-168	589.7	OG0022188	paralog
K	K	Pavir.1KG049300	Pavir.1KG049100	Chr01K	4058969	4062054	+	452	Chr01K	4027235	4029534	+	450	90.2	326	18	2	91	416	10	321	4.1e-168	588.6	OG0022188	paralog
K	K	Pavir.1KG049300	Pavir.1KG049300	Chr01K	4058969	4062054	+	452	Chr01K	4058969	4062054	+	452	100	423	0	0	1	423	1	423	3.6e-249	857.8	OG0022188	ortholog
K	K	Pavir.1KG049900	Pavir.1KG049900	Chr01K	11247174	11251736	-	1168	Chr01K	11247174	11251736	-	1168	100	275	0	0	1	275	1	275	1.2e-155	546.6	OG0022189	ortholog
K	K	Pavir.1KG050200	Pavir.1KG050200	Chr01K	11229412	11230617	-	1165	Chr01K	11229412	11230617	-	1165	100	201	0	0	1	201	1	201	5.1e-108	387.9	OG0014746	ortholog
K	K	Pavir.1KG050300	Pavir.1KG050300	Chr01K	11221931	11229232	+	1163	Chr01K	11221931	11229232	+	1163	100	531	0	0	1	531	1	531	7e-274	940.3	OG0015524	ortholog
K	K	Pavir.1KG050331	Pavir.1KG050331	Chr01K	4107391	4109667	-	456	Chr01K	4107391	4109667	-	456	100	306	0	0	1	306	1	306	1.7e-168	589.3	OG0000261	ortholog
K	K	Pavir.1KG050331	Pavir.1KG065600	Chr01K	4107391	4109667	-	456	Chr01K	4788801	4791418	-	555	99.3	306	2	0	1	306	77	382	5.6e-167	584.3	OG0000261	paralog
K	K	Pavir.1KG050400	Pavir.1KG050400	Chr01K	11217335	11221943	-	1162	Chr01K	11217335	11221943	-	1162	100	397	0	0	1	397	1	397	3.8e-125	446.4	OG0015348	ortholog
K	K	Pavir.1KG050477	Pavir.1KG050477	Chr01K	11243956	11246021	+	1167	Chr01K	11243956	11246021	+	1167	100	424	0	0	1	424	1	424	2.5e-189	659.1	OG0018142	ortholog
K	K	Pavir.1KG050600	Pavir.1KG050600	Chr01K	11196339	11199178	+	1159	Chr01K	11196339	11199178	+	1159	100	526	0	0	1	526	1	526	9e-274	939.9	OG0015188	ortholog
K	K	Pavir.1KG051000	Pavir.1KG051000	Chr01K	4145964	4154009	-	459	Chr01K	4145964	4154009	-	459	100	273	0	0	1	273	1	273	3.5e-152	535	OG0013078	ortholog
K	K	Pavir.1KG051300	Pavir.1KG051300	Chr01K	4154267	4168098	-	462	Chr01K	4154267	4168098	-	462	100	1950	0	0	1	1950	1	1950	0	3456.4	OG0018143	ortholog
K	K	Pavir.1KG051354	Pavir.1KG051354	Chr01K	11205989	11207241	-	1161	Chr01K	11205989	11207241	-	1161	100	203	0	0	1	203	1	203	1.2e-112	403.3	OG0015647	ortholog
K	K	Pavir.1KG051400	Pavir.1KG051400	Chr01K	4170380	4173415	-	463	Chr01K	4170380	4173415	-	463	100	157	0	0	1	157	1	157	5.2e-68	254.6	OG0014580	ortholog
K	K	Pavir.1KG051500	Pavir.1KG051500	Chr01K	4174297	4179221	+	464	Chr01K	4174297	4179221	+	464	100	677	0	0	1	677	1	677	0	1203.3	OG0013883	ortholog
K	K	Pavir.1KG051600	Pavir.1KG051600	Chr01K	4180180	4184195	-	465	Chr01K	4180180	4184195	-	465	100	1080	0	0	1	1080	1	1080	0	1445.3	OG0000126	ortholog
K	K	Pavir.1KG051600	Pavir.1KG051800	Chr01K	4180180	4184195	-	465	Chr01K	4186212	4189631	-	466	74.1	664	166	2	420	1079	81	742	1.2e-208	724.5	OG0000126	paralog
K	K	Pavir.1KG051600	Pavir.1KG052200	Chr01K	4180180	4184195	-	465	Chr01K	4202514	4205958	-	471	70.3	1044	303	3	30	1067	1	1043	1.5e-230	797.3	OG0000126	paralog
K	K	Pavir.1KG051800	Pavir.1KG051600	Chr01K	4186212	4189631	-	466	Chr01K	4180180	4184195	-	465	74.1	664	166	2	81	742	420	1079	6.5e-209	724.9	OG0000126	paralog
K	K	Pavir.1KG051800	Pavir.1KG051800	Chr01K	4186212	4189631	-	466	Chr01K	4186212	4189631	-	466	100	745	0	0	1	745	1	745	0	1214.5	OG0000126	ortholog
K	K	Pavir.1KG051800	Pavir.1KG052200	Chr01K	4186212	4189631	-	466	Chr01K	4202514	4205958	-	471	71.6	654	184	1	79	730	390	1043	2.1e-191	666.8	OG0000126	paralog
K	K	Pavir.1KG052177	Pavir.1KG052177	Chr01K	4188999	4189430	+	467	Chr01K	4188999	4189430	+	467	100	144	0	0	1	144	1	144	7.1e-80	293.9	OG0000754	ortholog
K	K	Pavir.1KG052177	Pavir.1KG052754	Chr01K	4188999	4189430	+	467	Chr01K	4196379	4196678	+	470	50.7	75	36	1	68	141	3	77	1.7e-12	70.1	OG0000754	paralog
K	K	Pavir.1KG052200	Pavir.1KG051600	Chr01K	4202514	4205958	-	471	Chr01K	4180180	4184195	-	465	70.3	1044	303	3	1	1043	30	1067	7.2e-230	795	OG0000126	paralog
K	K	Pavir.1KG052200	Pavir.1KG051800	Chr01K	4202514	4205958	-	471	Chr01K	4186212	4189631	-	466	71.6	654	184	1	390	1043	79	730	1.5e-190	664.5	OG0000126	paralog
K	K	Pavir.1KG052200	Pavir.1KG052200	Chr01K	4202514	4205958	-	471	Chr01K	4202514	4205958	-	471	100	1061	0	0	1	1061	1	1061	0	1413.3	OG0000126	ortholog
K	K	Pavir.1KG052300	Pavir.1KG052300	Chr01K	4208082	4212376	-	472	Chr01K	4208082	4212376	-	472	100	1068	0	0	1	1068	1	1068	0	1379	OG0002961	ortholog
K	K	Pavir.1KG052677	Pavir.1KG052677	Chr01K	4228266	4230407	-	473	Chr01K	4228266	4230407	-	473	100	714	0	0	1	714	1	714	4.8e-201	698.7	OG0000013	ortholog
K	K	Pavir.1KG052677	Pavir.1KG053000	Chr01K	4228266	4230407	-	473	Chr01K	4308072	4310159	-	491	65	689	238	3	24	710	7	694	5e-41	167.2	OG0000013	paralog
K	K	Pavir.1KG052677	Pavir.1KG054300	Chr01K	4228266	4230407	-	473	Chr01K	4341134	4342702	-	501	68.1	326	100	1	388	709	195	520	9.1e-43	172.9	OG0000013	paralog
K	K	Pavir.1KG052677	Pavir.1KG054677	Chr01K	4228266	4230407	-	473	Chr01K	4354062	4356594	-	502	61.3	703	261	4	18	709	4	706	1.1e-59	229.2	OG0000013	paralog
K	K	Pavir.1KG052677	Pavir.1KG055500	Chr01K	4228266	4230407	-	473	Chr01K	4244539	4247080	-	478	97.1	714	20	1	1	714	1	713	9.3e-189	657.9	OG0000013	paralog
K	K	Pavir.1KG052677	Pavir.1KG059270	Chr01K	4228266	4230407	-	473	Chr01K	4283971	4286396	-	488	64.7	561	190	5	23	576	22	581	6.5e-33	140.2	OG0000013	paralog
K	K	Pavir.1KG052754	Pavir.1KG052177	Chr01K	4196379	4196678	+	470	Chr01K	4188999	4189430	+	467	50.7	75	36	1	3	77	68	141	2.3e-13	72.4	OG0000754	paralog
K	K	Pavir.1KG052754	Pavir.1KG052754	Chr01K	4196379	4196678	+	470	Chr01K	4196379	4196678	+	470	100	100	0	0	1	100	1	100	1.4e-53	206.1	OG0000754	ortholog
K	K	Pavir.1KG053000	Pavir.1KG052677	Chr01K	4308072	4310159	-	491	Chr01K	4228266	4230407	-	473	65	689	238	3	7	694	24	710	2.4e-40	164.9	OG0000013	paralog
K	K	Pavir.1KG053000	Pavir.1KG053000	Chr01K	4308072	4310159	-	491	Chr01K	4308072	4310159	-	491	100	696	0	0	1	696	1	696	1.2e-153	541.2	OG0000013	ortholog
K	K	Pavir.1KG053000	Pavir.1KG054300	Chr01K	4308072	4310159	-	491	Chr01K	4341134	4342702	-	501	70.3	327	92	2	375	696	197	523	1.1e-40	166	OG0000013	paralog
K	K	Pavir.1KG053000	Pavir.1KG054677	Chr01K	4308072	4310159	-	491	Chr01K	4354062	4356594	-	502	61.1	702	257	5	8	696	11	709	3e-51	201.1	OG0000013	paralog
K	K	Pavir.1KG053000	Pavir.1KG055500	Chr01K	4308072	4310159	-	491	Chr01K	4244539	4247080	-	478	65	691	239	3	5	694	21	709	9.2e-40	162.9	OG0000013	paralog
K	K	Pavir.1KG053000	Pavir.1KG059270	Chr01K	4308072	4310159	-	491	Chr01K	4283971	4286396	-	488	73.1	566	146	3	1	561	17	581	2.7e-47	188	OG0000013	paralog
K	K	Pavir.1KG053054	Pavir.1KG053054	Chr01K	4230867	4232243	+	474	Chr01K	4230867	4232243	+	474	100	170	0	0	1	170	1	170	5.6e-100	360.9	OG0020023	ortholog
K	K	Pavir.1KG053054	Pavir.1KG055877	Chr01K	4230867	4232243	+	474	Chr01K	4247941	4248330	+	479	89	82	9	0	1	82	1	82	4.7e-38	155.2	OG0020023	paralog
K	K	Pavir.1KG053300	Pavir.1KG053300	Chr01K	4318257	4319391	-	493	Chr01K	4318257	4319391	-	493	100	278	0	0	1	278	1	278	1.4e-145	513.1	OG0018144	ortholog
K	K	Pavir.1KG053300	Pavir.1KG053600	Chr01K	4318257	4319391	-	493	Chr01K	4325555	4326490	-	496	84.7	242	37	0	37	278	1	242	9.5e-105	377.5	OG0018144	paralog
K	K	Pavir.1KG053600	Pavir.1KG053300	Chr01K	4325555	4326490	-	496	Chr01K	4318257	4319391	-	493	84.7	242	37	0	1	242	37	278	8.2e-105	377.5	OG0018144	paralog
K	K	Pavir.1KG053600	Pavir.1KG053600	Chr01K	4325555	4326490	-	496	Chr01K	4325555	4326490	-	496	100	242	0	0	1	242	1	242	2.5e-125	445.7	OG0018144	ortholog
K	K	Pavir.1KG053977	Pavir.1KG053977	Chr01K	4327669	4328592	-	497	Chr01K	4327669	4328592	-	497	100	240	0	0	1	240	1	240	2.5e-122	435.6	OG0025225	ortholog
K	K	Pavir.1KG054300	Pavir.1KG052677	Chr01K	4341134	4342702	-	501	Chr01K	4228266	4230407	-	473	68.1	326	100	1	195	520	388	709	1.3e-43	175.3	OG0000013	paralog
K	K	Pavir.1KG054300	Pavir.1KG053000	Chr01K	4341134	4342702	-	501	Chr01K	4308072	4310159	-	491	70.3	327	92	2	197	523	375	696	9.6e-42	169.1	OG0000013	paralog
K	K	Pavir.1KG054300	Pavir.1KG054300	Chr01K	4341134	4342702	-	501	Chr01K	4341134	4342702	-	501	100	523	0	0	1	523	1	523	1.3e-115	414.5	OG0000013	ortholog
K	K	Pavir.1KG054300	Pavir.1KG054677	Chr01K	4341134	4342702	-	501	Chr01K	4354062	4356594	-	502	74.9	327	82	0	197	523	383	709	4.1e-61	233.4	OG0000013	paralog
K	K	Pavir.1KG054300	Pavir.1KG055500	Chr01K	4341134	4342702	-	501	Chr01K	4244539	4247080	-	478	67.5	326	102	1	195	520	387	708	2.3e-43	174.5	OG0000013	paralog
K	K	Pavir.1KG054300	Pavir.1KG059270	Chr01K	4341134	4342702	-	501	Chr01K	4283971	4286396	-	488	68.3	186	58	1	200	385	395	579	2e-31	134.8	OG0000013	paralog
K	K	Pavir.1KG054354	Pavir.1KG054354	Chr01K	4329380	4330482	-	498	Chr01K	4329380	4330482	-	498	100	238	0	0	1	238	1	238	6e-124	441	OG0015946	ortholog
K	K	Pavir.1KG054577	Pavir.1KG054577	Chr01K	4336972	4345519	+	500	Chr01K	4336972	4345519	+	500	100	133	0	0	1	133	1	133	1.2e-78	289.7	OG0025226	ortholog
K	K	Pavir.1KG054677	Pavir.1KG052677	Chr01K	4354062	4356594	-	502	Chr01K	4228266	4230407	-	473	61.3	703	261	4	4	706	18	709	3.1e-59	227.6	OG0000013	paralog
K	K	Pavir.1KG054677	Pavir.1KG053000	Chr01K	4354062	4356594	-	502	Chr01K	4308072	4310159	-	491	61.1	702	257	5	11	709	8	696	1.1e-51	202.6	OG0000013	paralog
K	K	Pavir.1KG054677	Pavir.1KG054300	Chr01K	4354062	4356594	-	502	Chr01K	4341134	4342702	-	501	74.9	327	82	0	383	709	197	523	3.6e-60	230.7	OG0000013	paralog
K	K	Pavir.1KG054677	Pavir.1KG054677	Chr01K	4354062	4356594	-	502	Chr01K	4354062	4356594	-	502	100	709	0	0	1	709	1	709	4.8e-238	821.6	OG0000013	ortholog
K	K	Pavir.1KG054677	Pavir.1KG055500	Chr01K	4354062	4356594	-	502	Chr01K	4244539	4247080	-	478	61.8	696	255	4	11	706	24	708	2.4e-59	228	OG0000013	paralog
K	K	Pavir.1KG054677	Pavir.1KG059270	Chr01K	4354062	4356594	-	502	Chr01K	4283971	4286396	-	488	61.1	568	213	5	4	571	20	579	1.9e-48	191.8	OG0000013	paralog
K	K	Pavir.1KG054900	Pavir.1KG054900	Chr01K	4416977	4418391	+	507	Chr01K	4416977	4418391	+	507	100	144	0	0	1	144	1	144	2.2e-81	298.9	OG0002690	ortholog
K	K	Pavir.1KG054900	Pavir.1KG055808	Chr01K	4416977	4418391	+	507	Chr01K	4385237	4386772	+	505	100	124	0	0	21	144	9	132	9.6e-69	256.9	OG0002690	paralog
K	K	Pavir.1KG055000	Pavir.1KG055000	Chr01K	4418307	4428613	-	508	Chr01K	4418307	4428613	-	508	100	611	0	0	65	675	65	675	0	1199.1	OG0013820	ortholog
K	K	Pavir.1KG055100	Pavir.1KG055100	Chr01K	4428811	4429947	+	509	Chr01K	4428811	4429947	+	509	100	234	0	0	1	234	1	234	1e-131	466.8	OG0022190	ortholog
K	K	Pavir.1KG055500	Pavir.1KG052677	Chr01K	4244539	4247080	-	478	Chr01K	4228266	4230407	-	473	97.1	714	20	1	1	713	1	714	7.1e-189	658.3	OG0000013	paralog
K	K	Pavir.1KG055500	Pavir.1KG053000	Chr01K	4244539	4247080	-	478	Chr01K	4308072	4310159	-	491	65	691	239	3	21	709	5	694	1.4e-40	165.6	OG0000013	paralog
K	K	Pavir.1KG055500	Pavir.1KG054300	Chr01K	4244539	4247080	-	478	Chr01K	4341134	4342702	-	501	67.5	326	102	1	387	708	195	520	2.6e-42	171.4	OG0000013	paralog
K	K	Pavir.1KG055500	Pavir.1KG054677	Chr01K	4244539	4247080	-	478	Chr01K	4354062	4356594	-	502	61.8	696	255	4	24	708	11	706	1.1e-59	229.2	OG0000013	paralog
K	K	Pavir.1KG055500	Pavir.1KG055500	Chr01K	4244539	4247080	-	478	Chr01K	4244539	4247080	-	478	100	713	0	0	1	713	1	713	4.4e-199	692.2	OG0000013	ortholog
K	K	Pavir.1KG055500	Pavir.1KG059270	Chr01K	4244539	4247080	-	478	Chr01K	4283971	4286396	-	488	62.9	582	208	5	1	575	1	581	1.3e-33	142.5	OG0000013	paralog
K	K	Pavir.1KG055808	Pavir.1KG054900	Chr01K	4385237	4386772	+	505	Chr01K	4416977	4418391	+	507	100	124	0	0	9	132	21	144	2.6e-68	255.4	OG0002690	paralog
K	K	Pavir.1KG055808	Pavir.1KG055808	Chr01K	4385237	4386772	+	505	Chr01K	4385237	4386772	+	505	100	132	0	0	1	132	1	132	5e-72	267.7	OG0002690	ortholog
K	K	Pavir.1KG055877	Pavir.1KG053054	Chr01K	4247941	4248330	+	479	Chr01K	4230867	4232243	+	474	89	82	9	0	1	82	1	82	2.1e-38	156	OG0020023	paralog
K	K	Pavir.1KG055877	Pavir.1KG055877	Chr01K	4247941	4248330	+	479	Chr01K	4247941	4248330	+	479	100	130	0	0	1	130	1	130	6e-70	260.8	OG0020023	ortholog
K	K	Pavir.1KG056254	Pavir.1KG056254	Chr01K	4250672	4252723	+	480	Chr01K	4250672	4252723	+	480	100	106	0	0	1	106	1	106	9.3e-53	203.4	OG0022191	ortholog
K	K	Pavir.1KG056300	Pavir.1KG056300	Chr01K	4449583	4453689	-	511	Chr01K	4449583	4453689	-	511	100	233	0	0	1	233	1	233	2.9e-123	438.7	OG0022192	ortholog
K	K	Pavir.1KG056600	Pavir.1KG056600	Chr01K	4477182	4480220	+	513	Chr01K	4477182	4480220	+	513	100	349	0	0	1	349	1	349	1e-135	480.7	OG0002802	ortholog
K	K	Pavir.1KG056631	Pavir.1KG056631	Chr01K	4252820	4253398	+	481	Chr01K	4252820	4253398	+	481	100	168	0	0	1	168	1	168	9.5e-92	333.6	OG0025227	ortholog
K	K	Pavir.1KG056700	Pavir.1KG056700	Chr01K	4519269	4522283	+	517	Chr01K	4519269	4522283	+	517	100	912	0	0	1	912	1	912	0	1166.8	OG0022193	ortholog
K	K	Pavir.1KG057100	Pavir.1KG057100	Chr01K	4497569	4500596	+	516	Chr01K	4497569	4500596	+	516	100	229	0	0	1	229	1	229	2.7e-129	458.8	OG0025228	ortholog
K	K	Pavir.1KG057200	Pavir.1KG057200	Chr01K	4546353	4550874	-	520	Chr01K	4546353	4550874	-	520	100	598	0	0	1	598	1	598	0	1168.3	OG0014351	ortholog
K	K	Pavir.1KG057300	Pavir.1KG057300	Chr01K	4554253	4561188	+	521	Chr01K	4554253	4561188	+	521	100	533	0	0	1	533	1	533	2.2e-302	1035	OG0017911	ortholog
K	K	Pavir.1KG057454	Pavir.1KG057454	Chr01K	4544247	4545331	-	519	Chr01K	4544247	4545331	-	519	100	198	0	0	1	198	1	198	6.8e-89	324.3	OG0019994	ortholog
K	K	Pavir.1KG057800	Pavir.1KG057800	Chr01K	3236386	3237761	-	363	Chr01K	3236386	3237761	-	363	100	206	0	0	1	206	1	206	1.2e-115	413.3	OG0018145	ortholog
K	K	Pavir.1KG057800	Pavir.1KG058800	Chr01K	3236386	3237761	-	363	Chr01K	3183751	3185798	-	358	76.6	94	21	1	108	200	5	98	5e-34	142.1	OG0018145	paralog
K	K	Pavir.1KG057800	Pavir.1KG058900	Chr01K	3236386	3237761	-	363	Chr01K	3180816	3182821	-	357	80.9	215	17	2	13	203	2	216	1.4e-92	336.7	OG0018145	paralog
K	K	Pavir.1KG057900	Pavir.1KG057900	Chr01K	3223395	3228624	+	362	Chr01K	3223395	3228624	+	362	100	569	0	0	1	569	1	569	1.1128819292536e-308	1066.6	OG0025229	ortholog
K	K	Pavir.1KG058100	Pavir.1KG058100	Chr01K	3206459	3209659	-	360	Chr01K	3206459	3209659	-	360	100	361	0	0	1	361	1	361	2.1e-197	685.6	OG0025230	ortholog
K	K	Pavir.1KG058516	Pavir.1KG058516	Chr01K	4273770	4277260	-	486	Chr01K	4273770	4277260	-	486	100	175	0	0	1	175	1	175	4.9e-99	357.8	OG0025231	ortholog
K	K	Pavir.1KG058800	Pavir.1KG057800	Chr01K	3183751	3185798	-	358	Chr01K	3236386	3237761	-	363	76.6	94	21	1	5	98	108	200	3.3e-34	141.7	OG0018145	paralog
K	K	Pavir.1KG058800	Pavir.1KG058800	Chr01K	3183751	3185798	-	358	Chr01K	3183751	3185798	-	358	100	104	0	0	1	104	1	104	1.1e-53	206.5	OG0018145	ortholog
K	K	Pavir.1KG058800	Pavir.1KG058900	Chr01K	3183751	3185798	-	358	Chr01K	3180816	3182821	-	357	76.6	94	21	1	5	98	121	213	3.6e-33	138.3	OG0018145	paralog
K	K	Pavir.1KG058900	Pavir.1KG057800	Chr01K	3180816	3182821	-	357	Chr01K	3236386	3237761	-	363	80.9	215	17	2	2	216	13	203	3.2e-92	335.5	OG0018145	paralog
K	K	Pavir.1KG058900	Pavir.1KG058800	Chr01K	3180816	3182821	-	357	Chr01K	3183751	3185798	-	358	76.6	94	21	1	121	213	5	98	5.8e-33	138.7	OG0018145	paralog
K	K	Pavir.1KG058900	Pavir.1KG058900	Chr01K	3180816	3182821	-	357	Chr01K	3180816	3182821	-	357	100	217	0	0	1	217	1	217	5.6e-121	431	OG0018145	ortholog
K	K	Pavir.1KG059000	Pavir.1KG059000	Chr01K	3176846	3180800	+	356	Chr01K	3176846	3180800	+	356	100	302	0	0	1	302	1	302	1.6e-169	592.8	OG0013618	ortholog
K	K	Pavir.1KG059100	Pavir.1KG059100	Chr01K	3172885	3175105	+	355	Chr01K	3172885	3175105	+	355	100	196	0	0	1	196	1	196	4.5e-109	391.3	OG0015540	ortholog
K	K	Pavir.1KG059270	Pavir.1KG052677	Chr01K	4283971	4286396	-	488	Chr01K	4228266	4230407	-	473	64.7	561	190	5	22	581	23	576	2.8e-32	137.9	OG0000013	paralog
K	K	Pavir.1KG059270	Pavir.1KG053000	Chr01K	4283971	4286396	-	488	Chr01K	4308072	4310159	-	491	73.1	566	146	3	17	581	1	561	2.1e-48	191.4	OG0000013	paralog
K	K	Pavir.1KG059270	Pavir.1KG054300	Chr01K	4283971	4286396	-	488	Chr01K	4341134	4342702	-	501	68.3	186	58	1	395	579	200	385	9e-31	132.9	OG0000013	paralog
K	K	Pavir.1KG059270	Pavir.1KG054677	Chr01K	4283971	4286396	-	488	Chr01K	4354062	4356594	-	502	61.1	568	213	5	20	579	4	571	1.1e-49	195.7	OG0000013	paralog
K	K	Pavir.1KG059270	Pavir.1KG055500	Chr01K	4283971	4286396	-	488	Chr01K	4244539	4247080	-	478	62.9	582	208	5	1	581	1	575	3.3e-33	141	OG0000013	paralog
K	K	Pavir.1KG059270	Pavir.1KG059270	Chr01K	4283971	4286396	-	488	Chr01K	4283971	4286396	-	488	100	581	0	0	1	581	1	581	2.8e-149	526.6	OG0000013	ortholog
K	K	Pavir.1KG060024	Pavir.1KG060024	Chr01K	4297213	4297656	+	490	Chr01K	4297213	4297656	+	490	100	124	0	0	1	124	1	124	7.3e-65	243.8	OG0022194	ortholog
K	K	Pavir.1KG060900	Pavir.1KG060900	Chr01K	3003768	3003893	-	331	Chr01K	3003768	3003893	-	331	100	42	0	0	1	42	1	42	1.2e-16	82	OG0014973	ortholog
K	K	Pavir.1KG061800	Pavir.1KG061800	Chr01K	4594144	4595225	-	524	Chr01K	4594144	4595225	-	524	100	145	0	0	1	145	1	145	1.1e-85	313.2	OG0020024	ortholog
K	K	Pavir.1KG062000	Pavir.1KG062000	Chr01K	4609869	4613152	+	526	Chr01K	4609869	4613152	+	526	100	372	0	0	1	372	1	372	1.4e-204	709.5	OG0013687	ortholog
K	K	Pavir.1KG062100	Pavir.1KG062100	Chr01K	4613390	4617897	-	527	Chr01K	4613390	4617897	-	527	100	261	0	0	1	261	1	261	3.7e-151	531.6	OG0015358	ortholog
K	K	Pavir.1KG062200	Pavir.1KG062200	Chr01K	4617580	4619429	-	528	Chr01K	4617580	4619429	-	528	100	320	0	0	1	320	1	320	4.2e-165	578.2	OG0015505	ortholog
K	K	Pavir.1KG062300	Pavir.1KG062300	Chr01K	4620419	4624237	-	530	Chr01K	4620419	4624237	-	530	100	225	0	0	1	225	1	225	4.7e-86	315.1	OG0014653	ortholog
K	K	Pavir.1KG062400	Pavir.1KG062400	Chr01K	4625683	4630487	+	531	Chr01K	4625683	4630487	+	531	100	571	0	0	1	571	1	571	0	1113.6	OG0015691	ortholog
K	K	Pavir.1KG062500	Pavir.1KG062500	Chr01K	4630715	4632527	+	532	Chr01K	4630715	4632527	+	532	100	438	0	0	1	438	1	438	1.3e-217	753.1	OG0015789	ortholog
K	K	Pavir.1KG062600	Pavir.1KG062600	Chr01K	4638074	4642730	+	533	Chr01K	4638074	4642730	+	533	100	692	0	0	1	692	1	692	0	1300.4	OG0014881	ortholog
K	K	Pavir.1KG062800	Pavir.1KG062800	Chr01K	4645067	4645915	+	534	Chr01K	4645067	4645915	+	534	100	146	0	0	1	146	1	146	3.7e-84	308.1	OG0022195	ortholog
K	K	Pavir.1KG063000	Pavir.1KG063000	Chr01K	4647441	4651725	-	536	Chr01K	4647441	4651725	-	536	100	307	0	0	1	307	1	307	2.9e-147	518.8	OG0018146	ortholog
K	K	Pavir.1KG063100	Pavir.1KG063100	Chr01K	4652556	4659406	-	537	Chr01K	4652556	4659406	-	537	100	714	0	0	1	714	1	714	0	1390.6	OG0017846	ortholog
K	K	Pavir.1KG063177	Pavir.1KG063177	Chr01K	4647015	4647146	+	535	Chr01K	4647015	4647146	+	535	100	44	0	0	1	44	1	44	8.4e-16	79.3	OG0022196	ortholog
K	K	Pavir.1KG063400	Pavir.1KG063400	Chr01K	4669086	4670959	+	539	Chr01K	4669086	4670959	+	539	100	293	0	0	1	293	1	293	4.9e-104	375.2	OG0014237	ortholog
K	K	Pavir.1KG063500	Pavir.1KG063500	Chr01K	4674308	4679122	+	540	Chr01K	4674308	4679122	+	540	100	476	0	0	25	500	25	500	9.5e-273	936.4	OG0014115	ortholog
K	K	Pavir.1KG063700	Pavir.1KG063700	Chr01K	4683497	4684216	+	542	Chr01K	4683497	4684216	+	542	100	212	0	0	1	212	1	212	1.8e-116	416	OG0025232	ortholog
K	K	Pavir.1KG063800	Pavir.1KG063800	Chr01K	4678823	4688289	+	541	Chr01K	4678823	4688289	+	541	100	148	0	0	1	148	1	148	6.2e-87	317.4	OG0022197	ortholog
K	K	Pavir.1KG063900	Pavir.1KG063900	Chr01K	4689589	4691813	+	543	Chr01K	4689589	4691813	+	543	100	522	0	0	1	522	1	522	2.4e-295	1011.5	OG0014215	ortholog
K	K	Pavir.1KG064100	Pavir.1KG064100	Chr01K	4695031	4695225	-	544	Chr01K	4695031	4695225	-	544	100	65	0	0	1	65	1	65	9.5e-32	132.9	OG0025233	ortholog
K	K	Pavir.1KG064300	Pavir.1KG064300	Chr01K	4702066	4704034	-	546	Chr01K	4702066	4704034	-	546	100	482	0	0	1	482	1	482	3.6e-269	924.5	OG0015470	ortholog
K	K	Pavir.1KG064500	Pavir.1KG064500	Chr01K	4705189	4710214	+	547	Chr01K	4705189	4710214	+	547	100	858	0	0	1	858	1	858	0	1569.3	OG0002765	ortholog
K	K	Pavir.1KG065000	Pavir.1KG065000	Chr01K	4759847	4765719	+	549	Chr01K	4759847	4765719	+	549	100	442	0	0	1	442	1	442	3.6e-215	745	OG0001740	ortholog
K	K	Pavir.1KG065200	Pavir.1KG065200	Chr01K	4777080	4779988	+	551	Chr01K	4777080	4779988	+	551	100	527	0	0	1	527	1	527	5.3e-32	136.7	OG0001722	ortholog
K	K	Pavir.1KG065300	Pavir.1KG065300	Chr01K	4780016	4782516	-	552	Chr01K	4780016	4782516	-	552	100	348	0	0	1	348	1	348	1.8e-185	646	OG0014865	ortholog
K	K	Pavir.1KG065500	Pavir.1KG065500	Chr01K	4785158	4787502	-	554	Chr01K	4785158	4787502	-	554	100	239	0	0	1	239	1	239	3.9e-131	464.9	OG0025234	ortholog
K	K	Pavir.1KG065600	Pavir.1KG050331	Chr01K	4788801	4791418	-	555	Chr01K	4107391	4109667	-	456	99.3	306	2	0	77	382	1	306	7e-167	584.3	OG0000261	paralog
K	K	Pavir.1KG065600	Pavir.1KG065600	Chr01K	4788801	4791418	-	555	Chr01K	4788801	4791418	-	555	100	382	0	0	1	382	1	382	1.2e-211	733	OG0000261	ortholog
K	K	Pavir.1KG066100	Pavir.1KG066100	Chr01K	4804568	4806728	+	560	Chr01K	4804568	4806728	+	560	100	161	0	0	1	161	1	161	2.6e-70	262.3	OG0013677	ortholog
K	K	Pavir.1KG066200	Pavir.1KG066200	Chr01K	4807519	4808438	+	561	Chr01K	4807519	4808438	+	561	100	121	0	0	1	121	1	121	3.6e-65	245.4	OG0001007	ortholog
K	K	Pavir.1KG066400	Pavir.1KG066400	Chr01K	4811730	4813692	-	563	Chr01K	4811730	4813692	-	563	100	151	0	0	1	151	1	151	2.6e-80	295.4	OG0017814	ortholog
K	K	Pavir.1KG066500	Pavir.1KG066500	Chr01K	4817942	4818585	+	564	Chr01K	4817942	4818585	+	564	100	106	0	0	1	106	1	106	3.9e-51	198	OG0002834	ortholog
K	K	Pavir.1KG066800	Pavir.1KG066800	Chr01K	4831880	4860729	-	567	Chr01K	4831880	4860729	-	567	100	3221	0	0	1	3221	1	3221	0	6306.9	OG0015893	ortholog
K	K	Pavir.1KG066831	Pavir.1KG066831	Chr01K	4802268	4802603	+	559	Chr01K	4802268	4802603	+	559	100	112	0	0	1	112	1	112	2.2e-60	228.8	OG0020024	ortholog
K	K	Pavir.1KG066900	Pavir.1KG066900	Chr01K	4862087	4864176	-	568	Chr01K	4862087	4864176	-	568	100	370	0	0	1	370	1	370	4.2e-217	751.1	OG0025235	ortholog
K	K	Pavir.1KG067000	Pavir.1KG067000	Chr01K	4878754	4882490	+	569	Chr01K	4878754	4882490	+	569	100	401	0	0	1	401	1	401	2.9e-240	828.2	OG0015506	ortholog
K	K	Pavir.1KG067100	Pavir.1KG067100	Chr01K	4882907	4883552	+	570	Chr01K	4882907	4883552	+	570	100	102	0	0	1	102	1	102	1.6e-49	192.6	OG0017693	ortholog
K	K	Pavir.1KG067200	Pavir.1KG067200	Chr01K	4883730	4891311	+	571	Chr01K	4883730	4891311	+	571	100	474	0	0	1	474	1	474	1.6e-274	942.2	OG0002709	ortholog
K	K	Pavir.1KG067300	Pavir.1KG067300	Chr01K	4892689	4896034	+	574	Chr01K	4892689	4896034	+	574	100	209	0	0	1	209	1	209	8.4e-122	433.7	OG0013489	ortholog
K	K	Pavir.1KG067400	Pavir.1KG067400	Chr01K	4911208	4917375	+	575	Chr01K	4911208	4917375	+	575	100	905	0	0	1	905	1	905	0	1726.8	OG0015449	ortholog
K	K	Pavir.1KG067500	Pavir.1KG067500	Chr01K	4921383	4925825	+	578	Chr01K	4921383	4925825	+	578	100	400	0	0	1	400	1	400	6.1e-230	793.9	OG0014903	ortholog
K	K	Pavir.1KG067577	Pavir.1KG067577	Chr01K	4888717	4889317	-	572	Chr01K	4888717	4889317	-	572	100	81	0	0	1	81	1	81	9.6e-42	166.4	OG0025236	ortholog
K	K	Pavir.1KG067800	Pavir.1KG067800	Chr01K	4961160	4963702	+	579	Chr01K	4961160	4963702	+	579	100	429	0	0	1	429	1	429	5.5e-144	508.4	OG0014271	ortholog
K	K	Pavir.1KG068100	Pavir.1KG068100	Chr01K	4980617	4980979	+	581	Chr01K	4980617	4980979	+	581	100	121	0	0	1	121	1	121	2.1e-61	232.3	OG0022198	ortholog
K	K	Pavir.1KG069000	Pavir.1KG069000	Chr01K	5030974	5033267	+	587	Chr01K	5030974	5033267	+	587	100	304	0	0	1	304	1	304	3.1e-125	445.7	OG0013127	ortholog
K	K	Pavir.1KG069400	Pavir.1KG069400	Chr01K	5043922	5047353	+	589	Chr01K	5043922	5047353	+	589	100	380	0	0	1	380	1	380	1.1e-183	640.2	OG0018128	ortholog
K	K	Pavir.1KG069600	Pavir.1KG069600	Chr01K	5054487	5058093	+	591	Chr01K	5054487	5058093	+	591	100	308	0	0	1	308	1	308	5.4e-186	647.5	OG0002915	ortholog
K	K	Pavir.1KG069700	Pavir.1KG069700	Chr01K	5058259	5061044	-	592	Chr01K	5058259	5061044	-	592	100	810	0	0	1	810	1	810	0	1451	OG0013568	ortholog
K	K	Pavir.1KG069800	Pavir.1KG069800	Chr01K	5062412	5063183	+	593	Chr01K	5062412	5063183	+	593	100	226	0	0	1	226	1	226	5.9e-121	431	OG0022199	ortholog
K	K	Pavir.1KG069900	Pavir.1KG069900	Chr01K	5068527	5071780	+	594	Chr01K	5068527	5071780	+	594	100	447	0	0	1	447	1	447	6.3e-260	893.6	OG0013925	ortholog
K	K	Pavir.1KG070100	Pavir.1KG070100	Chr01K	5073943	5081675	-	595	Chr01K	5073943	5081675	-	595	100	1042	0	0	1	1042	1	1042	0	1765.4	OG0020025	ortholog
K	K	Pavir.1KG070200	Pavir.1KG070200	Chr01K	5089698	5090729	+	596	Chr01K	5089698	5090729	+	596	100	113	0	0	1	113	1	113	1.1e-56	216.5	OG0018022	ortholog
K	K	Pavir.1KG070300	Pavir.1KG070300	Chr01K	5094144	5104688	-	597	Chr01K	5094144	5104688	-	597	100	1249	0	0	1	1249	1	1249	0	2327	OG0018147	ortholog
K	K	Pavir.1KG070400	Pavir.1KG070400	Chr01K	5104672	5107101	+	598	Chr01K	5104672	5107101	+	598	100	260	0	0	1	260	1	260	7.1e-147	517.3	OG0002728	ortholog
K	K	Pavir.1KG070400	Pavir.1KG070877	Chr01K	5104672	5107101	+	598	Chr01K	5110484	5117068	+	600	95.8	260	10	1	1	260	1	259	2.7e-138	488.8	OG0002728	paralog
K	K	Pavir.1KG070600	Pavir.1KG070600	Chr01K	5128292	5130370	-	601	Chr01K	5128292	5130370	-	601	100	440	0	0	1	440	1	440	4e-243	837.8	OG0015139	ortholog
K	K	Pavir.1KG070700	Pavir.1KG070700	Chr01K	5131642	5134949	+	602	Chr01K	5131642	5134949	+	602	100	430	0	0	1	430	1	430	2.2e-246	848.6	OG0013630	ortholog
K	K	Pavir.1KG070877	Pavir.1KG070400	Chr01K	5110484	5117068	+	600	Chr01K	5104672	5107101	+	598	95.8	260	10	1	1	259	1	260	1.6e-138	489.6	OG0002728	paralog
K	K	Pavir.1KG070877	Pavir.1KG070877	Chr01K	5110484	5117068	+	600	Chr01K	5110484	5117068	+	600	100	259	0	0	1	259	1	259	1e-145	513.5	OG0002728	ortholog
K	K	Pavir.1KG070900	Pavir.1KG070900	Chr01K	5139856	5147770	+	604	Chr01K	5139856	5147770	+	604	100	1003	0	0	1	1003	1	1003	0	1739.9	OG0015403	ortholog
K	K	Pavir.1KG071200	Pavir.1KG071200	Chr01K	5148262	5151077	+	605	Chr01K	5148262	5151077	+	605	100	443	0	0	1	443	1	443	5.3e-259	890.6	OG0015464	ortholog
K	K	Pavir.1KG071300	Pavir.1KG071300	Chr01K	5151653	5155101	-	606	Chr01K	5151653	5155101	-	606	100	238	0	0	1	238	1	238	1.2e-113	406.8	OG0013640	ortholog
K	K	Pavir.1KG071400	Pavir.1KG071400	Chr01K	5160095	5163121	-	607	Chr01K	5160095	5163121	-	607	100	163	0	0	46	208	46	208	1.7e-90	329.7	OG0013723	ortholog
K	K	Pavir.1KG071600	Pavir.1KG071600	Chr01K	5168067	5171756	+	609	Chr01K	5168067	5171756	+	609	100	360	0	0	1	360	1	360	2.4e-201	698.7	OG0014835	ortholog
K	K	Pavir.1KG071700	Pavir.1KG071700	Chr01K	5171247	5174331	-	610	Chr01K	5171247	5174331	-	610	100	165	0	0	1	165	1	165	4.9e-93	337.8	OG0013181	ortholog
K	K	Pavir.1KG071800	Pavir.1KG071800	Chr01K	5174604	5175086	-	611	Chr01K	5174604	5175086	-	611	100	135	0	0	1	135	1	135	4.3e-79	291.2	OG0022200	ortholog
K	K	Pavir.1KG071900	Pavir.1KG071900	Chr01K	5176037	5179179	-	612	Chr01K	5176037	5179179	-	612	100	301	0	0	1	301	1	301	2e-161	565.8	OG0014831	ortholog
K	K	Pavir.1KG072000	Pavir.1KG072000	Chr01K	5181716	5182436	-	613	Chr01K	5181716	5182436	-	613	100	148	0	0	1	148	1	148	4.9e-60	228	OG0018148	ortholog
K	K	Pavir.1KG072100	Pavir.1KG072100	Chr01K	5194456	5198263	+	614	Chr01K	5194456	5198263	+	614	100	437	0	0	1	437	1	437	7.1e-248	853.6	OG0013621	ortholog
K	K	Pavir.1KG072300	Pavir.1KG072300	Chr01K	5213901	5217651	+	617	Chr01K	5213901	5217651	+	617	100	360	0	0	1	360	1	360	5.3e-209	724.2	OG0014875	ortholog
K	K	Pavir.1KG072400	Pavir.1KG072400	Chr01K	5217910	5221666	+	618	Chr01K	5217910	5221666	+	618	100	591	0	0	1	591	1	591	1.1e-129	461.5	OG0015312	ortholog
K	K	Pavir.1KG072500	Pavir.1KG072500	Chr01K	5220061	5224346	-	619	Chr01K	5220061	5224346	-	619	100	703	0	0	1	703	1	703	0	1414.1	OG0025237	ortholog
K	K	Pavir.1KG072600	Pavir.1KG072600	Chr01K	5225842	5228288	+	620	Chr01K	5225842	5228288	+	620	100	234	0	0	1	234	1	234	1e-99	360.5	OG0013976	ortholog
K	K	Pavir.1KG072700	Pavir.1KG072700	Chr01K	5228791	5232309	-	621	Chr01K	5228791	5232309	-	621	100	103	0	0	57	159	57	159	1.4e-36	150.2	OG0014861	ortholog
K	K	Pavir.1KG072900	Pavir.1KG072900	Chr01K	5253008	5256215	-	624	Chr01K	5253008	5256215	-	624	100	257	0	0	1	257	1	257	2.7e-146	515.4	OG0014067	ortholog
K	K	Pavir.1KG073400	Pavir.1KG073400	Chr01K	5323362	5326661	-	628	Chr01K	5323362	5326661	-	628	100	208	0	0	1	208	1	208	7.8e-77	284.6	OG0017984	ortholog
K	K	Pavir.1KG073600	Pavir.1KG073600	Chr01K	5336911	5343750	-	630	Chr01K	5336911	5343750	-	630	100	419	0	0	1	419	1	419	9.1e-253	869.8	OG0013435	ortholog
K	K	Pavir.1KG073700	Pavir.1KG073700	Chr01K	5352394	5358449	+	632	Chr01K	5352394	5358449	+	632	100	463	0	0	1	463	1	463	1.7e-268	922.2	OG0015719	ortholog
K	K	Pavir.1KG073777	Pavir.1KG073777	Chr01K	5335051	5335419	-	629	Chr01K	5335051	5335419	-	629	100	123	0	0	1	123	1	123	5.4e-44	174.5	OG0013173	ortholog
K	K	Pavir.1KG073800	Pavir.1KG073800	Chr01K	5360162	5360745	+	633	Chr01K	5360162	5360745	+	633	100	94	0	0	1	94	1	94	1.1e-52	203	OG0018149	ortholog
K	K	Pavir.1KG073900	Pavir.1KG073900	Chr01K	5364128	5364948	+	635	Chr01K	5364128	5364948	+	635	100	102	0	0	1	102	1	102	1.9e-55	212.2	OG0002962	ortholog
K	K	Pavir.1KG073977	Pavir.1KG073977	Chr01K	5344147	5344644	-	631	Chr01K	5344147	5344644	-	631	100	134	0	0	1	134	1	134	5.3e-53	204.5	OG0022201	ortholog
K	K	Pavir.1KG074000	Pavir.1KG074000	Chr01K	5369426	5369895	+	636	Chr01K	5369426	5369895	+	636	100	106	0	0	1	106	1	106	6.2e-57	217.2	OG0022202	ortholog
K	K	Pavir.1KG074100	Pavir.1KG074100	Chr01K	5371059	5371883	+	637	Chr01K	5371059	5371883	+	637	100	91	0	0	1	91	1	91	4.2e-46	181	OG0000991	ortholog
K	K	Pavir.1KG074100	Pavir.1KG074200	Chr01K	5371059	5371883	+	637	Chr01K	5374759	5375599	+	638	68.5	73	22	1	1	73	22	93	2.7e-24	108.6	OG0000991	paralog
K	K	Pavir.1KG074200	Pavir.1KG074100	Chr01K	5374759	5375599	+	638	Chr01K	5371059	5371883	+	637	68.5	73	22	1	22	93	1	73	3.3e-23	105.5	OG0000991	paralog
K	K	Pavir.1KG074200	Pavir.1KG074200	Chr01K	5374759	5375599	+	638	Chr01K	5374759	5375599	+	638	100	132	0	0	1	132	1	132	1.4e-50	196.4	OG0000991	ortholog
K	K	Pavir.1KG074300	Pavir.1KG074300	Chr01K	5377529	5383061	-	639	Chr01K	5377529	5383061	-	639	100	1000	0	0	1	1000	1	1000	0	1866.3	OG0015424	ortholog
K	K	Pavir.1KG075400	Pavir.1KG075400	Chr01K	5428025	5432247	+	641	Chr01K	5428025	5432247	+	641	100	252	0	0	1	252	1	252	3.6e-127	451.8	OG0015167	ortholog
K	K	Pavir.1KG075500	Pavir.1KG075500	Chr01K	5440725	5443675	-	642	Chr01K	5440725	5443675	-	642	100	301	0	0	1	301	1	301	1.2e-169	593.2	OG0015062	ortholog
K	K	Pavir.1KG075600	Pavir.1KG075600	Chr01K	5444206	5450124	+	643	Chr01K	5444206	5450124	+	643	100	574	0	0	1	574	1	574	3e-307	1051.2	OG0013700	ortholog
K	K	Pavir.1KG075700	Pavir.1KG075700	Chr01K	5457326	5458728	+	644	Chr01K	5457326	5458728	+	644	100	221	0	0	1	221	1	221	1.8e-82	303.1	OG0013455	ortholog
K	K	Pavir.1KG075800	Pavir.1KG075800	Chr01K	5465646	5469523	+	645	Chr01K	5465646	5469523	+	645	100	325	0	0	1	325	1	325	2.6e-178	622.1	OG0014088	ortholog
K	K	Pavir.1KG076000	Pavir.1KG076000	Chr01K	5470696	5471710	+	646	Chr01K	5470696	5471710	+	646	100	276	0	0	1	276	1	276	1.3e-162	569.7	OG0018150	ortholog
K	K	Pavir.1KG076100	Pavir.1KG076100	Chr01K	5472309	5476888	+	647	Chr01K	5472309	5476888	+	647	100	498	0	0	1	498	1	498	4.2e-281	964.1	OG0015871	ortholog
K	K	Pavir.1KG076200	Pavir.1KG076200	Chr01K	5476003	5478915	-	648	Chr01K	5476003	5478915	-	648	100	349	0	0	1	349	1	349	1.1e-198	689.9	OG0013957	ortholog
K	K	Pavir.1KG076400	Pavir.1KG076400	Chr01K	5517945	5520732	-	651	Chr01K	5517945	5520732	-	651	100	356	0	0	1	356	1	356	1e-191	666.8	OG0013975	ortholog
K	K	Pavir.1KG076500	Pavir.1KG076500	Chr01K	5543209	5546618	+	652	Chr01K	5543209	5546618	+	652	100	333	0	0	1	333	1	333	8.2e-196	680.2	OG0014895	ortholog
K	K	Pavir.1KG076600	Pavir.1KG076600	Chr01K	5547113	5550018	-	653	Chr01K	5547113	5550018	-	653	100	424	0	0	1	424	1	424	3.9e-251	864.4	OG0013705	ortholog
K	K	Pavir.1KG076800	Pavir.1KG076800	Chr01K	5561293	5564503	+	656	Chr01K	5561293	5564503	+	656	100	277	0	0	1	277	1	277	1.4e-161	566.2	OG0022203	ortholog
K	K	Pavir.1KG076900	Pavir.1KG076900	Chr01K	5571123	5586140	+	657	Chr01K	5571123	5586140	+	657	100	209	0	0	1	209	1	209	1.1e-116	416.8	OG0013370	ortholog
K	K	Pavir.1KG076954	Pavir.1KG076954	Chr01K	5498209	5514490	+	650	Chr01K	5498209	5514490	+	650	100	525	0	0	1	525	1	525	1.2e-297	1019.2	OG0013753	ortholog
K	K	Pavir.1KG076977	Pavir.1KG076977	Chr01K	5553984	5557300	+	654	Chr01K	5553984	5557300	+	654	100	391	0	0	1	391	1	391	2.5e-127	453	OG0013478	ortholog
K	K	Pavir.1KG077000	Pavir.1KG077000	Chr01K	5588700	5590781	+	659	Chr01K	5588700	5590781	+	659	100	494	0	0	1	494	1	494	1.8e-284	975.3	OG0017833	ortholog
K	K	Pavir.1KG077100	Pavir.1KG077100	Chr01K	5595945	5598903	+	660	Chr01K	5595945	5598903	+	660	100	341	0	0	1	341	1	341	1.5e-192	669.5	OG0013575	ortholog
K	K	Pavir.1KG077200	Pavir.1KG077200	Chr01K	5711876	5723947	-	672	Chr01K	5711876	5723947	-	672	100	791	0	0	1	791	1	791	1.4e-302	1036.2	OG0014077	ortholog
K	K	Pavir.1KG077354	Pavir.1KG077354	Chr01K	5557803	5560481	+	655	Chr01K	5557803	5560481	+	655	100	652	0	0	1	652	1	652	0	1127.9	OG0015400	ortholog
K	K	Pavir.1KG077477	Pavir.1KG077477	Chr01K	5599117	5601334	-	661	Chr01K	5599117	5601334	-	661	100	585	0	0	1	585	1	585	5.3e-291	997.3	OG0013891	ortholog
K	K	Pavir.1KG077600	Pavir.1KG077600	Chr01K	5779343	5780600	-	673	Chr01K	5779343	5780600	-	673	100	104	0	0	1	104	1	104	3.1e-53	204.9	OG0014845	ortholog
K	K	Pavir.1KG077800	Pavir.1KG077800	Chr01K	5787041	5787415	-	675	Chr01K	5787041	5787415	-	675	100	125	0	0	1	125	1	125	1.6e-64	242.7	OG0017940	ortholog
K	K	Pavir.1KG078600	Pavir.1KG078600	Chr01K	5939646	5950674	-	684	Chr01K	5939646	5950674	-	684	100	844	0	0	1	844	1	844	0	1365.1	OG0022204	ortholog
K	K	Pavir.1KG078608	Pavir.1KG078608	Chr01K	5639375	5647445	+	664	Chr01K	5639375	5647445	+	664	100	622	0	0	1	622	1	622	0	1241.9	OG0014208	ortholog
K	K	Pavir.1KG078700	Pavir.1KG078700	Chr01K	5962199	5965796	-	685	Chr01K	5962199	5965796	-	685	100	291	0	0	65	355	65	355	2.8e-162	568.9	OG0018151	ortholog
K	K	Pavir.1KG078985	Pavir.1KG078985	Chr01K	5650364	5655491	+	665	Chr01K	5650364	5655491	+	665	100	389	0	0	1	389	1	389	3.5e-238	821.2	OG0015809	ortholog
K	K	Pavir.1KG079362	Pavir.1KG079362	Chr01K	5655618	5660121	-	666	Chr01K	5655618	5660121	-	666	100	574	0	0	1	574	1	574	2.5e-285	978.4	OG0015854	ortholog
K	K	Pavir.1KG079400	Pavir.1KG079400	Chr01K	5791708	5817340	-	676	Chr01K	5791708	5817340	-	676	100	1099	0	0	1	1099	1	1099	0	2085.5	OG0014091	ortholog
K	K	Pavir.1KG079739	Pavir.1KG079739	Chr01K	5659657	5661623	+	667	Chr01K	5659657	5661623	+	667	100	92	0	0	1	92	1	92	2.9e-50	194.9	OG0013125	ortholog
K	K	Pavir.1KG079777	Pavir.1KG079777	Chr01K	5817374	5817802	+	677	Chr01K	5817374	5817802	+	677	100	143	0	0	1	143	1	143	5.4e-72	267.7	OG0025238	ortholog
K	K	Pavir.1KG080000	Pavir.1KG080000	Chr01K	5886852	5892285	-	680	Chr01K	5886852	5892285	-	680	100	455	0	0	1	455	1	455	9e-254	873.2	OG0020026	ortholog
K	K	Pavir.1KG080116	Pavir.1KG080116	Chr01K	5661903	5665009	-	668	Chr01K	5661903	5665009	-	668	100	351	0	0	130	480	130	480	2.1e-128	456.8	OG0015474	ortholog
K	K	Pavir.1KG080154	Pavir.1KG080154	Chr01K	5851835	5853322	+	678	Chr01K	5851835	5853322	+	678	100	120	0	0	1	120	1	120	2.3e-63	238.8	OG0019974	ortholog
K	K	Pavir.1KG080200	Pavir.1KG080200	Chr01K	5899672	5903707	-	682	Chr01K	5899672	5903707	-	682	100	317	0	0	1	317	1	317	1.2e-188	656.4	OG0013447	ortholog
K	K	Pavir.1KG080400	Pavir.1KG080400	Chr01K	5930175	5933669	+	683	Chr01K	5930175	5933669	+	683	100	453	0	0	1	453	1	453	2e-120	430.3	OG0014794	ortholog
K	K	Pavir.1KG080493	Pavir.1KG080493	Chr01K	5667689	5671207	+	669	Chr01K	5667689	5671207	+	669	100	664	0	0	1	664	1	664	0	1306.6	OG0025239	ortholog
K	K	Pavir.1KG080600	Pavir.1KG080600	Chr01K	6023180	6027864	+	688	Chr01K	6023180	6027864	+	688	100	462	0	0	1	462	1	462	4.8e-263	904	OG0002748	ortholog
K	K	Pavir.1KG080800	Pavir.1KG080800	Chr01K	6045680	6049018	+	690	Chr01K	6045680	6049018	+	690	100	385	0	0	1	385	1	385	7e-175	610.9	OG0014000	ortholog
K	K	Pavir.1KG080870	Pavir.1KG080870	Chr01K	5673450	5675010	-	670	Chr01K	5673450	5675010	-	670	100	211	0	0	1	211	1	211	1.8e-60	229.9	OG0013559	ortholog
K	K	Pavir.1KG080900	Pavir.1KG080900	Chr01K	6051217	6051818	-	691	Chr01K	6051217	6051818	-	691	100	174	0	0	1	174	1	174	1.5e-95	346.3	OG0018152	ortholog
K	K	Pavir.1KG081000	Pavir.1KG081000	Chr01K	6061360	6061661	+	692	Chr01K	6061360	6061661	+	692	100	70	0	0	1	70	1	70	5.4e-33	137.1	OG0014430	ortholog
K	K	Pavir.1KG081100	Pavir.1KG081100	Chr01K	6063602	6066620	-	693	Chr01K	6063602	6066620	-	693	100	648	0	0	1	648	1	648	0	1228.4	OG0013874	ortholog
K	K	Pavir.1KG081200	Pavir.1KG081200	Chr01K	6066814	6070314	-	694	Chr01K	6066814	6070314	-	694	100	185	0	0	1	185	1	185	4.5e-79	291.6	OG0018057	ortholog
K	K	Pavir.1KG081400	Pavir.1KG081400	Chr01K	6083048	6084340	+	696	Chr01K	6083048	6084340	+	696	100	186	0	0	1	186	1	186	2.9e-94	342	OG0018153	ortholog
K	K	Pavir.1KG081500	Pavir.1KG081500	Chr01K	6099572	6106337	+	697	Chr01K	6099572	6106337	+	697	100	627	0	0	1	627	1	627	0	1291.6	OG0014485	ortholog
K	K	Pavir.1KG081800	Pavir.1KG081800	Chr01K	6122136	6127247	+	700	Chr01K	6122136	6127247	+	700	100	534	0	0	1	534	1	534	1.1127269292536e-308	1067.4	OG0015548	ortholog
K	K	Pavir.1KG081900	Pavir.1KG081900	Chr01K	6128135	6131912	+	701	Chr01K	6128135	6131912	+	701	100	252	0	0	1	252	1	252	3.3e-104	375.6	OG0014558	ortholog
K	K	Pavir.1KG082000	Pavir.1KG082000	Chr01K	6140710	6142636	+	702	Chr01K	6140710	6142636	+	702	100	501	0	0	1	501	1	501	3.4e-294	1007.7	OG0025240	ortholog
K	K	Pavir.1KG082377	Pavir.1KG082377	Chr01K	6187665	6188948	+	703	Chr01K	6187665	6188948	+	703	100	402	0	0	1	402	1	402	5.7e-228	787.3	OG0025241	ortholog
K	K	Pavir.1KG082754	Pavir.1KG082754	Chr01K	6225558	6226876	-	704	Chr01K	6225558	6226876	-	704	100	318	0	0	1	318	1	318	2.4e-181	632.1	OG0001762	ortholog
K	K	Pavir.1KG083000	Pavir.1KG083000	Chr01K	6239626	6244508	+	706	Chr01K	6239626	6244508	+	706	100	445	0	0	1	445	1	445	7e-235	810.4	OG0002878	ortholog
K	K	Pavir.1KG083100	Pavir.1KG083100	Chr01K	6244707	6246918	-	707	Chr01K	6244707	6246918	-	707	100	400	0	0	1	400	1	400	2.3e-176	615.9	OG0015342	ortholog
K	K	Pavir.1KG083200	Pavir.1KG083200	Chr01K	6266884	6271285	+	708	Chr01K	6266884	6271285	+	708	100	351	0	0	1	351	1	351	5.8e-200	694.1	OG0015387	ortholog
K	K	Pavir.1KG083400	Pavir.1KG083400	Chr01K	6276357	6278804	-	710	Chr01K	6276357	6278804	-	710	100	622	0	0	41	662	41	662	0	1204.1	OG0015619	ortholog
K	K	Pavir.1KG083500	Pavir.1KG083500	Chr01K	6279547	6284959	-	711	Chr01K	6279547	6284959	-	711	100	1132	0	0	1	1132	1	1132	0	2132.5	OG0013220	ortholog
K	K	Pavir.1KG083700	Pavir.1KG083700	Chr01K	6726941	6731340	-	745	Chr01K	6726941	6731340	-	745	100	487	0	0	1	487	1	487	7.3e-286	979.9	OG0013461	ortholog
K	K	Pavir.1KG083800	Pavir.1KG083800	Chr01K	6764987	6766450	-	746	Chr01K	6764987	6766450	-	746	100	300	0	0	1	300	1	300	3.4e-177	618.2	OG0014874	ortholog
K	K	Pavir.1KG083877	Pavir.1KG083877	Chr01K	6290514	6299092	+	712	Chr01K	6290514	6299092	+	712	100	963	0	0	1	963	1	963	0	1767.7	OG0015456	ortholog
K	K	Pavir.1KG085300	Pavir.1KG085300	Chr01K	6920613	6921137	+	756	Chr01K	6920613	6921137	+	756	100	104	0	0	1	104	1	104	5.6e-42	167.5	OG0018154	ortholog
K	K	Pavir.1KG085400	Pavir.1KG085400	Chr01K	6921500	6927572	-	757	Chr01K	6921500	6927572	-	757	100	640	0	0	1	640	1	640	8.1e-293	1003.4	OG0014286	ortholog
K	K	Pavir.1KG085500	Pavir.1KG085500	Chr01K	6928691	6936376	-	758	Chr01K	6928691	6936376	-	758	100	768	0	0	1	768	1	768	0	1422.1	OG0018155	ortholog
K	K	Pavir.1KG085600	Pavir.1KG085600	Chr01K	6311681	6316796	+	714	Chr01K	6311681	6316796	+	714	100	360	0	0	1	360	1	360	2.6e-211	731.9	OG0013886	ortholog
K	K	Pavir.1KG085700	Pavir.1KG085700	Chr01K	6318064	6318609	-	715	Chr01K	6318064	6318609	-	715	100	182	0	0	1	182	1	182	3.5e-68	255.4	OG0025242	ortholog
K	K	Pavir.1KG086000	Pavir.1KG086000	Chr01K	6327660	6331805	+	717	Chr01K	6327660	6331805	+	717	100	187	0	0	1	187	1	187	6.2e-84	307.8	OG0014839	ortholog
K	K	Pavir.1KG086400	Pavir.1KG086400	Chr01K	6373266	6376433	-	724	Chr01K	6373266	6376433	-	724	100	261	0	0	1	261	1	261	1.6e-146	516.2	OG0013666	ortholog
K	K	Pavir.1KG086600	Pavir.1KG086600	Chr01K	6380814	6384086	+	725	Chr01K	6380814	6384086	+	725	100	344	0	0	1	344	1	344	1.8e-201	699.1	OG0001718	ortholog
K	K	Pavir.1KG086600	Pavir.1KG086900	Chr01K	6380814	6384086	+	725	Chr01K	6387034	6392800	+	726	91.6	346	27	1	1	344	1	346	2.5e-184	642.1	OG0001718	paralog
K	K	Pavir.1KG086900	Pavir.1KG086600	Chr01K	6387034	6392800	+	726	Chr01K	6380814	6384086	+	725	91.6	346	27	1	1	346	1	344	2e-184	642.5	OG0001718	paralog
K	K	Pavir.1KG086900	Pavir.1KG086900	Chr01K	6387034	6392800	+	726	Chr01K	6387034	6392800	+	726	100	346	0	0	1	346	1	346	7.2e-203	703.7	OG0001718	ortholog
K	K	Pavir.1KG087000	Pavir.1KG087000	Chr01K	6413116	6413749	-	728	Chr01K	6413116	6413749	-	728	100	183	0	0	1	183	1	183	3.7e-97	351.7	OG0017936	ortholog
K	K	Pavir.1KG087300	Pavir.1KG087300	Chr01K	6458139	6459877	+	730	Chr01K	6458139	6459877	+	730	100	362	0	0	1	362	1	362	5.4e-153	538.1	OG0013306	ortholog
K	K	Pavir.1KG087331	Pavir.1KG087331	Chr01K	6362351	6365155	+	722	Chr01K	6362351	6365155	+	722	100	435	0	0	1	435	1	435	4.6e-231	797.7	OG0015265	ortholog
K	K	Pavir.1KG087377	Pavir.1KG087377	Chr01K	6423477	6424008	-	729	Chr01K	6423477	6424008	-	729	100	123	0	0	1	123	1	123	2.1e-72	268.9	OG0020027	ortholog
K	K	Pavir.1KG088000	Pavir.1KG088000	Chr01K	6612451	6617580	-	738	Chr01K	6612451	6617580	-	738	100	637	0	0	1	637	1	637	0	1199.5	OG0002891	ortholog
K	K	Pavir.1KG088000	Pavir.1KG089500	Chr01K	6612451	6617580	-	738	Chr01K	6528099	6532853	-	736	99.7	637	2	0	1	637	1	637	0	1194.9	OG0002891	paralog
K	K	Pavir.1KG088200	Pavir.1KG088200	Chr01K	6645668	6646443	-	739	Chr01K	6645668	6646443	-	739	100	170	0	0	1	170	1	170	1.5e-84	309.7	OG0015310	ortholog
K	K	Pavir.1KG088800	Pavir.1KG088800	Chr01K	6472631	6475097	+	731	Chr01K	6472631	6475097	+	731	100	321	0	0	1	321	1	321	1.4e-139	493.4	OG0015230	ortholog
K	K	Pavir.1KG088900	Pavir.1KG088900	Chr01K	6475416	6479441	+	732	Chr01K	6475416	6479441	+	732	100	311	0	0	1	311	1	311	1e-168	590.1	OG0013547	ortholog
K	K	Pavir.1KG089100	Pavir.1KG089100	Chr01K	6498978	6504276	-	733	Chr01K	6498978	6504276	-	733	100	987	0	0	1	987	1	987	0	1857.8	OG0013093	ortholog
K	K	Pavir.1KG089500	Pavir.1KG088000	Chr01K	6528099	6532853	-	736	Chr01K	6612451	6617580	-	738	99.7	637	2	0	1	637	1	637	0	1194.9	OG0002891	paralog
K	K	Pavir.1KG089500	Pavir.1KG089500	Chr01K	6528099	6532853	-	736	Chr01K	6528099	6532853	-	736	100	637	0	0	1	637	1	637	0	1201.8	OG0002891	ortholog
K	K	Pavir.1KG089800	Pavir.1KG089800	Chr01K	6647322	6650603	-	740	Chr01K	6647322	6650603	-	740	100	215	0	0	1	215	1	215	2.7e-123	438.7	OG0013945	ortholog
K	K	Pavir.1KG090000	Pavir.1KG090000	Chr01K	6666606	6670135	-	741	Chr01K	6666606	6670135	-	741	100	466	0	0	1	466	1	466	7e-262	900.2	OG0013502	ortholog
K	K	Pavir.1KG090300	Pavir.1KG090300	Chr01K	6695071	6700814	+	742	Chr01K	6695071	6700814	+	742	100	242	0	0	1	242	1	242	1.2e-108	390.2	OG0013612	ortholog
K	K	Pavir.1KG090400	Pavir.1KG090400	Chr01K	6704813	6708912	+	743	Chr01K	6704813	6708912	+	743	100	303	0	0	1	303	1	303	7.8e-145	510.8	OG0015345	ortholog
K	K	Pavir.1KG090500	Pavir.1KG090500	Chr01K	6710043	6710883	-	744	Chr01K	6710043	6710883	-	744	100	109	0	0	1	109	1	109	3.6e-44	174.9	OG0001302	ortholog
K	K	Pavir.1KG090700	Pavir.1KG090700	Chr01K	7013131	7022693	+	763	Chr01K	7013131	7022693	+	763	100	965	0	0	1	965	1	965	0	1932.9	OG0015869	ortholog
K	K	Pavir.1KG091000	Pavir.1KG091000	Chr01K	7024957	7028595	+	768	Chr01K	7024957	7028595	+	768	100	273	0	0	1	273	1	273	2.9e-114	409.1	OG0015027	ortholog
K	K	Pavir.1KG091100	Pavir.1KG091100	Chr01K	7083281	7085458	-	771	Chr01K	7083281	7085458	-	771	100	521	0	0	1	521	1	521	1.6e-270	929.1	OG0000129	ortholog
K	K	Pavir.1KG091100	Pavir.1KG091300	Chr01K	7083281	7085458	-	771	Chr01K	7050345	7052702	+	770	66	491	163	3	29	515	22	512	2.8e-182	636	OG0000129	paralog
K	K	Pavir.1KG091100	Pavir.1KG091377	Chr01K	7083281	7085458	-	771	Chr01K	7030375	7031983	-	769	99.7	322	1	0	200	521	1	322	5.8e-172	601.7	OG0000129	paralog
K	K	Pavir.1KG091100	Pavir.1KG091700	Chr01K	7083281	7085458	-	771	Chr01K	7105338	7109868	+	772	64.8	489	168	3	31	515	23	511	2.4e-178	622.9	OG0000129	paralog
K	K	Pavir.1KG091300	Pavir.1KG091100	Chr01K	7050345	7052702	+	770	Chr01K	7083281	7085458	-	771	66	491	163	3	22	512	29	515	5.7e-180	628.2	OG0000129	paralog
K	K	Pavir.1KG091300	Pavir.1KG091300	Chr01K	7050345	7052702	+	770	Chr01K	7050345	7052702	+	770	100	518	0	0	1	518	1	518	6.1e-283	970.3	OG0000129	ortholog
K	K	Pavir.1KG091300	Pavir.1KG091377	Chr01K	7050345	7052702	+	770	Chr01K	7030375	7031983	-	769	64.4	320	110	3	1	316	193	512	1.1e-117	420.6	OG0000129	paralog
K	K	Pavir.1KG091300	Pavir.1KG091700	Chr01K	7050345	7052702	+	770	Chr01K	7105338	7109868	+	772	94	518	30	1	1	518	1	517	1.6e-262	902.5	OG0000129	paralog
K	K	Pavir.1KG091377	Pavir.1KG091100	Chr01K	7030375	7031983	-	769	Chr01K	7083281	7085458	-	771	99.7	322	1	0	1	322	200	521	2.1e-172	602.4	OG0000129	paralog
K	K	Pavir.1KG091377	Pavir.1KG091300	Chr01K	7030375	7031983	-	769	Chr01K	7050345	7052702	+	770	64.4	320	110	3	1	316	193	512	1.1e-117	420.6	OG0000129	paralog
K	K	Pavir.1KG091377	Pavir.1KG091377	Chr01K	7030375	7031983	-	769	Chr01K	7030375	7031983	-	769	100	322	0	0	1	322	1	322	3.2e-173	605.1	OG0000129	ortholog
K	K	Pavir.1KG091377	Pavir.1KG091700	Chr01K	7030375	7031983	-	769	Chr01K	7105338	7109868	+	772	63.8	320	112	3	1	316	192	511	2.5e-117	419.5	OG0000129	paralog
K	K	Pavir.1KG091700	Pavir.1KG091100	Chr01K	7105338	7109868	+	772	Chr01K	7083281	7085458	-	771	64.8	489	168	3	23	511	31	515	5.9e-177	618.2	OG0000129	paralog
K	K	Pavir.1KG091700	Pavir.1KG091300	Chr01K	7105338	7109868	+	772	Chr01K	7050345	7052702	+	770	94	518	30	1	1	517	1	518	1.4e-263	906	OG0000129	paralog
K	K	Pavir.1KG091700	Pavir.1KG091377	Chr01K	7105338	7109868	+	772	Chr01K	7030375	7031983	-	769	63.8	320	112	3	1	316	192	511	2.5e-117	419.5	OG0000129	paralog
K	K	Pavir.1KG091700	Pavir.1KG091700	Chr01K	7105338	7109868	+	772	Chr01K	7105338	7109868	+	772	100	517	0	0	1	517	1	517	4.4e-281	964.1	OG0000129	ortholog
K	K	Pavir.1KG091800	Pavir.1KG091800	Chr01K	7109812	7113309	-	773	Chr01K	7109812	7113309	-	773	100	798	0	0	1	798	1	798	2e-131	467.6	OG0001772	ortholog
K	K	Pavir.1KG092000	Pavir.1KG092000	Chr01K	7120298	7122196	+	774	Chr01K	7120298	7122196	+	774	100	367	0	0	1	367	1	367	8.4e-202	700.3	OG0001778	ortholog
K	K	Pavir.1KG092100	Pavir.1KG092100	Chr01K	7123266	7127588	-	775	Chr01K	7123266	7127588	-	775	100	382	0	0	1	382	1	382	3.8e-221	764.6	OG0015366	ortholog
K	K	Pavir.1KG092200	Pavir.1KG092200	Chr01K	7130592	7132993	+	776	Chr01K	7130592	7132993	+	776	100	179	0	0	1	179	1	179	2.1e-89	325.9	OG0015713	ortholog
K	K	Pavir.1KG092300	Pavir.1KG092300	Chr01K	7133426	7135325	-	777	Chr01K	7133426	7135325	-	777	100	511	0	0	1	511	1	511	3.6e-283	971.1	OG0000407	ortholog
K	K	Pavir.1KG092300	Pavir.1KG092400	Chr01K	7133426	7135325	-	777	Chr01K	7137693	7139205	+	778	69.8	450	131	3	62	508	1	448	1.4e-170	597	OG0000407	paralog
K	K	Pavir.1KG092400	Pavir.1KG092300	Chr01K	7137693	7139205	+	778	Chr01K	7133426	7135325	-	777	69.8	450	131	3	1	448	62	508	2.7e-170	595.9	OG0000407	paralog
K	K	Pavir.1KG092400	Pavir.1KG092400	Chr01K	7137693	7139205	+	778	Chr01K	7137693	7139205	+	778	100	449	0	0	1	449	1	449	2.7e-250	861.7	OG0000407	ortholog
K	K	Pavir.1KG092700	Pavir.1KG092700	Chr01K	7144793	7149655	+	779	Chr01K	7144793	7149655	+	779	100	314	0	0	1	314	1	314	4.2e-178	621.3	OG0001323	ortholog
K	K	Pavir.1KG092700	Pavir.1KG092800	Chr01K	7144793	7149655	+	779	Chr01K	7175435	7177908	+	780	74.2	283	62	5	35	314	1	275	3.7e-113	405.6	OG0001323	paralog
K	K	Pavir.1KG092800	Pavir.1KG092700	Chr01K	7175435	7177908	+	780	Chr01K	7144793	7149655	+	779	74.2	283	62	5	1	275	35	314	2.1e-112	402.9	OG0001323	paralog
K	K	Pavir.1KG092800	Pavir.1KG092800	Chr01K	7175435	7177908	+	780	Chr01K	7175435	7177908	+	780	100	275	0	0	1	275	1	275	5.2e-156	547.7	OG0001323	ortholog
K	K	Pavir.1KG092900	Pavir.1KG092900	Chr01K	7178245	7181467	-	781	Chr01K	7178245	7181467	-	781	100	412	0	0	1	412	1	412	9e-245	843.2	OG0014971	ortholog
K	K	Pavir.1KG093000	Pavir.1KG093000	Chr01K	7184757	7188512	-	782	Chr01K	7184757	7188512	-	782	100	363	0	0	1	363	1	363	1.4e-193	672.9	OG0015639	ortholog
K	K	Pavir.1KG093100	Pavir.1KG093100	Chr01K	7188806	7196059	-	783	Chr01K	7188806	7196059	-	783	100	756	0	0	1	756	1	756	0	1472.2	OG0015306	ortholog
K	K	Pavir.1KG093200	Pavir.1KG093200	Chr01K	7196382	7198526	-	784	Chr01K	7196382	7198526	-	784	100	145	0	0	1	145	1	145	3e-86	315.1	OG0018156	ortholog
K	K	Pavir.1KG093300	Pavir.1KG093300	Chr01K	7200120	7203259	+	785	Chr01K	7200120	7203259	+	785	100	290	0	0	1	290	1	290	2.5e-132	469.2	OG0015889	ortholog
K	K	Pavir.1KG093500	Pavir.1KG093500	Chr01K	7209984	7211088	+	786	Chr01K	7209984	7211088	+	786	100	302	0	0	1	302	1	302	2.4e-162	568.9	OG0013063	ortholog
K	K	Pavir.1KG093600	Pavir.1KG093600	Chr01K	7213603	7218184	-	787	Chr01K	7213603	7218184	-	787	100	368	0	0	1	368	1	368	1.4e-212	736.1	OG0015903	ortholog
K	K	Pavir.1KG093700	Pavir.1KG093700	Chr01K	7227682	7229390	+	788	Chr01K	7227682	7229390	+	788	100	461	0	0	28	488	28	488	1.1e-257	886.3	OG0001776	ortholog
K	K	Pavir.1KG093700	Pavir.1KG094000	Chr01K	7227682	7229390	+	788	Chr01K	7266849	7268826	-	790	90.4	471	30	3	28	487	25	491	1.6e-232	802.7	OG0001776	paralog
K	K	Pavir.1KG094000	Pavir.1KG093700	Chr01K	7266849	7268826	-	790	Chr01K	7227682	7229390	+	788	90.4	471	30	3	25	491	28	487	1.4e-231	799.7	OG0001776	paralog
K	K	Pavir.1KG094000	Pavir.1KG094000	Chr01K	7266849	7268826	-	790	Chr01K	7266849	7268826	-	790	100	495	0	0	1	495	1	495	4.8e-269	924.1	OG0001776	ortholog
K	K	Pavir.1KG094100	Pavir.1KG094100	Chr01K	7281091	7283917	-	792	Chr01K	7281091	7283917	-	792	100	263	0	0	1	263	1	263	2e-152	535.8	OG0015877	ortholog
K	K	Pavir.1KG094300	Pavir.1KG094300	Chr01K	7288168	7289185	-	793	Chr01K	7288168	7289185	-	793	100	96	0	0	1	96	1	96	1.3e-45	179.5	OG0015480	ortholog
K	K	Pavir.1KG094377	Pavir.1KG094377	Chr01K	7280257	7281156	+	791	Chr01K	7280257	7281156	+	791	100	66	0	0	1	66	1	66	9e-30	126.3	OG0018157	ortholog
K	K	Pavir.1KG094400	Pavir.1KG094400	Chr01K	7289983	7291839	-	794	Chr01K	7289983	7291839	-	794	100	79	0	0	1	79	1	79	2.8e-36	149.1	OG0013096	ortholog
K	K	Pavir.1KG094600	Pavir.1KG094600	Chr01K	7296273	7297119	+	795	Chr01K	7296273	7297119	+	795	100	92	0	0	1	92	1	92	7.3e-46	180.3	OG0020028	ortholog
K	K	Pavir.1KG094900	Pavir.1KG094900	Chr01K	7299423	7301033	-	796	Chr01K	7299423	7301033	-	796	100	113	0	0	1	113	1	113	1.4e-59	226.1	OG0002785	ortholog
K	K	Pavir.1KG095000	Pavir.1KG095000	Chr01K	7302092	7303822	-	797	Chr01K	7302092	7303822	-	797	100	333	0	0	1	333	1	333	1.1e-200	696.4	OG0022205	ortholog
K	K	Pavir.1KG095100	Pavir.1KG095100	Chr01K	7306276	7307899	+	798	Chr01K	7306276	7307899	+	798	100	365	0	0	1	365	1	365	1.4e-209	726.1	OG0018158	ortholog
K	K	Pavir.1KG095600	Pavir.1KG095600	Chr01K	7363455	7364311	+	803	Chr01K	7363455	7364311	+	803	100	209	0	0	1	209	1	209	9e-108	387.1	OG0001000	ortholog
K	K	Pavir.1KG095600	Pavir.1KG099100	Chr01K	7363455	7364311	+	803	Chr01K	7710828	7711433	-	836	53.6	207	62	9	3	205	4	180	1.1e-36	151	OG0001000	paralog
K	K	Pavir.1KG095700	Pavir.1KG095700	Chr01K	7375176	7377126	-	804	Chr01K	7375176	7377126	-	804	100	601	0	0	1	601	1	601	4.3e-280	961.1	OG0002850	ortholog
K	K	Pavir.1KG095700	Pavir.1KG099654	Chr01K	7375176	7377126	-	804	Chr01K	7672033	7674234	+	835	81.9	653	36	6	31	601	32	684	2.5e-243	839	OG0002850	paralog
K	K	Pavir.1KG096000	Pavir.1KG096000	Chr01K	7418548	7427182	+	807	Chr01K	7418548	7427182	+	807	100	364	0	0	1	364	1	364	1.8e-140	496.5	OG0013859	ortholog
K	K	Pavir.1KG096400	Pavir.1KG096400	Chr01K	7431829	7436101	-	809	Chr01K	7431829	7436101	-	809	100	394	0	0	1	394	1	394	3.2e-58	223.4	OG0015707	ortholog
K	K	Pavir.1KG096500	Pavir.1KG096500	Chr01K	7440093	7441404	-	811	Chr01K	7440093	7441404	-	811	100	197	0	0	1	197	1	197	4.5e-93	338.2	OG0014125	ortholog
K	K	Pavir.1KG096600	Pavir.1KG096600	Chr01K	7445019	7447423	-	813	Chr01K	7445019	7447423	-	813	100	517	0	0	1	517	1	517	1e-269	926.4	OG0025243	ortholog
K	K	Pavir.1KG096777	Pavir.1KG096777	Chr01K	7436577	7437199	-	810	Chr01K	7436577	7437199	-	810	100	91	0	0	1	91	1	91	2.6e-51	198.4	OG0025244	ortholog
K	K	Pavir.1KG096877	Pavir.1KG096877	Chr01K	7442091	7443067	-	812	Chr01K	7442091	7443067	-	812	100	279	0	0	1	279	1	279	2.1e-168	589	OG0024973	ortholog
K	K	Pavir.1KG096900	Pavir.1KG096900	Chr01K	7456132	7461837	-	814	Chr01K	7456132	7461837	-	814	100	1249	0	0	1	1249	1	1249	0	2366.7	OG0020029	ortholog
K	K	Pavir.1KG097277	Pavir.1KG097277	Chr01K	7464678	7474649	-	815	Chr01K	7464678	7474649	-	815	100	1246	0	0	1	1246	1	1246	0	2315.8	OG0014466	ortholog
K	K	Pavir.1KG097300	Pavir.1KG097300	Chr01K	7497464	7503863	+	816	Chr01K	7497464	7503863	+	816	100	721	0	0	1	721	1	721	0	1117.4	OG0014889	ortholog
K	K	Pavir.1KG097400	Pavir.1KG097400	Chr01K	7503142	7505790	-	817	Chr01K	7503142	7505790	-	817	100	449	0	0	45	493	45	493	1.4e-265	912.5	OG0013514	ortholog
K	K	Pavir.1KG097500	Pavir.1KG097500	Chr01K	7506477	7508054	-	818	Chr01K	7506477	7508054	-	818	100	180	0	0	1	180	1	180	5.6e-82	301.2	OG0018159	ortholog
K	K	Pavir.1KG097700	Pavir.1KG097700	Chr01K	7510020	7514925	-	819	Chr01K	7510020	7514925	-	819	100	409	0	0	1	409	1	409	5.5e-178	621.3	OG0015574	ortholog
K	K	Pavir.1KG097800	Pavir.1KG097800	Chr01K	7517106	7519491	-	820	Chr01K	7517106	7519491	-	820	100	129	0	0	1	129	1	129	2.2e-64	242.3	OG0015636	ortholog
K	K	Pavir.1KG097900	Pavir.1KG097900	Chr01K	7521478	7525307	-	821	Chr01K	7521478	7525307	-	821	100	916	0	0	1	916	1	916	0	1716.8	OG0022206	ortholog
K	K	Pavir.1KG098200	Pavir.1KG098200	Chr01K	7549911	7550891	-	824	Chr01K	7549911	7550891	-	824	100	156	0	0	1	156	1	156	1.2e-69	260	OG0014372	ortholog
K	K	Pavir.1KG098300	Pavir.1KG098300	Chr01K	7553228	7559192	-	825	Chr01K	7553228	7559192	-	825	100	547	0	0	1	547	1	547	0	1098.6	OG0013785	ortholog
K	K	Pavir.1KG098400	Pavir.1KG098400	Chr01K	7564425	7565275	-	826	Chr01K	7564425	7565275	-	826	100	150	0	0	1	150	1	150	4.2e-75	278.1	OG0015195	ortholog
K	K	Pavir.1KG098700	Pavir.1KG098700	Chr01K	7623737	7647274	+	832	Chr01K	7623737	7647274	+	832	100	2136	0	0	1	2136	1	2136	0	4074.2	OG0015367	ortholog
K	K	Pavir.1KG098900	Pavir.1KG098900	Chr01K	7649629	7656663	-	833	Chr01K	7649629	7656663	-	833	100	597	0	0	1	597	1	597	0	1177.2	OG0014999	ortholog
K	K	Pavir.1KG099100	Pavir.1KG095600	Chr01K	7710828	7711433	-	836	Chr01K	7363455	7364311	+	803	53.6	207	62	9	4	180	3	205	2.2e-38	156.4	OG0001000	paralog
K	K	Pavir.1KG099100	Pavir.1KG099100	Chr01K	7710828	7711433	-	836	Chr01K	7710828	7711433	-	836	100	181	0	0	1	181	1	181	3.6e-97	351.7	OG0001000	ortholog
K	K	Pavir.1KG099200	Pavir.1KG099200	Chr01K	7775021	7791104	-	840	Chr01K	7775021	7791104	-	840	100	195	0	0	1	195	1	195	1.4e-110	396.4	OG0000077	ortholog
K	K	Pavir.1KG099200	Pavir.1KG099400	Chr01K	7775021	7791104	-	840	Chr01K	7796223	7802511	-	841	71.8	177	46	4	1	174	3	178	2e-64	243	OG0000077	paralog
K	K	Pavir.1KG099200	Pavir.1KG099477	Chr01K	7775021	7791104	-	840	Chr01K	7723769	7728631	-	837	74	177	42	4	1	174	3	178	2.1e-66	249.6	OG0000077	paralog
K	K	Pavir.1KG099200	Pavir.1KG099777	Chr01K	7775021	7791104	-	840	Chr01K	7807870	7811903	-	842	96.9	195	3	1	1	195	1	192	1e-105	380.2	OG0000077	paralog
K	K	Pavir.1KG099200	Pavir.1KG099854	Chr01K	7775021	7791104	-	840	Chr01K	7743848	7749024	-	838	97.9	195	4	0	1	195	1	195	2.2e-108	389	OG0000077	paralog
K	K	Pavir.1KG099200	Pavir.1KG100154	Chr01K	7775021	7791104	-	840	Chr01K	7817035	7823283	-	843	72.9	177	44	4	1	174	3	178	1.8e-65	246.5	OG0000077	paralog
K	K	Pavir.1KG099200	Pavir.1KG100231	Chr01K	7775021	7791104	-	840	Chr01K	7766760	7771528	-	839	73.3	176	43	4	1	173	3	177	3.9e-65	245.4	OG0000077	paralog
K	K	Pavir.1KG099200	Pavir.1KG100531	Chr01K	7775021	7791104	-	840	Chr01K	7828547	7832345	-	844	96.9	195	3	1	1	195	1	192	1e-105	380.2	OG0000077	paralog
K	K	Pavir.1KG099200	Pavir.1KG100908	Chr01K	7775021	7791104	-	840	Chr01K	7838862	7843673	-	845	73.4	177	43	4	1	174	3	178	6.1e-66	248.1	OG0000077	paralog
K	K	Pavir.1KG099200	Pavir.1KG101285	Chr01K	7775021	7791104	-	840	Chr01K	7853019	7856821	-	846	96.9	195	3	1	1	195	1	192	1e-105	380.2	OG0000077	paralog
K	K	Pavir.1KG099200	Pavir.1KG101662	Chr01K	7775021	7791104	-	840	Chr01K	7863612	7867876	-	847	73.4	177	43	4	1	174	3	178	6.1e-66	248.1	OG0000077	paralog
K	K	Pavir.1KG099277	Pavir.1KG099277	Chr01K	7667455	7668459	-	834	Chr01K	7667455	7668459	-	834	100	229	0	0	1	229	1	229	2.9e-120	428.7	OG0014138	ortholog
K	K	Pavir.1KG099400	Pavir.1KG099200	Chr01K	7796223	7802511	-	841	Chr01K	7775021	7791104	-	840	71.8	177	46	4	3	178	1	174	1e-64	244.2	OG0000077	paralog
K	K	Pavir.1KG099400	Pavir.1KG099400	Chr01K	7796223	7802511	-	841	Chr01K	7796223	7802511	-	841	100	228	0	0	1	228	1	228	8.8e-117	417.2	OG0000077	ortholog
K	K	Pavir.1KG099400	Pavir.1KG099477	Chr01K	7796223	7802511	-	841	Chr01K	7723769	7728631	-	837	96.9	228	5	1	1	226	1	228	1.9e-111	399.4	OG0000077	paralog
K	K	Pavir.1KG099400	Pavir.1KG099777	Chr01K	7796223	7802511	-	841	Chr01K	7807870	7811903	-	842	71.2	177	44	5	3	178	1	171	1.6e-62	236.9	OG0000077	paralog
K	K	Pavir.1KG099400	Pavir.1KG099854	Chr01K	7796223	7802511	-	841	Chr01K	7743848	7749024	-	838	71.8	177	46	4	3	178	1	174	7.8e-65	244.6	OG0000077	paralog
K	K	Pavir.1KG099400	Pavir.1KG100154	Chr01K	7796223	7802511	-	841	Chr01K	7817035	7823283	-	843	97.4	232	2	1	1	228	1	232	1.2e-113	406.8	OG0000077	paralog
K	K	Pavir.1KG099400	Pavir.1KG100231	Chr01K	7796223	7802511	-	841	Chr01K	7766760	7771528	-	839	97.3	226	6	0	1	226	1	226	3.8e-112	401.7	OG0000077	paralog
K	K	Pavir.1KG099400	Pavir.1KG100531	Chr01K	7796223	7802511	-	841	Chr01K	7828547	7832345	-	844	71.2	177	44	5	3	178	1	171	1.6e-62	236.9	OG0000077	paralog
K	K	Pavir.1KG099400	Pavir.1KG100908	Chr01K	7796223	7802511	-	841	Chr01K	7838862	7843673	-	845	97.8	228	5	0	1	228	1	228	1.2e-113	406.8	OG0000077	paralog
K	K	Pavir.1KG099400	Pavir.1KG101285	Chr01K	7796223	7802511	-	841	Chr01K	7853019	7856821	-	846	71.2	177	44	5	3	178	1	171	1.6e-62	236.9	OG0000077	paralog
K	K	Pavir.1KG099400	Pavir.1KG101662	Chr01K	7796223	7802511	-	841	Chr01K	7863612	7867876	-	847	97.8	228	5	0	1	228	1	228	1.2e-113	406.8	OG0000077	paralog
K	K	Pavir.1KG099477	Pavir.1KG099200	Chr01K	7723769	7728631	-	837	Chr01K	7775021	7791104	-	840	74	177	42	4	3	178	1	174	1.4e-66	250.4	OG0000077	paralog
K	K	Pavir.1KG099477	Pavir.1KG099400	Chr01K	7723769	7728631	-	837	Chr01K	7796223	7802511	-	841	96.9	228	5	1	1	228	1	226	1.9e-111	399.4	OG0000077	paralog
K	K	Pavir.1KG099477	Pavir.1KG099477	Chr01K	7723769	7728631	-	837	Chr01K	7723769	7728631	-	837	100	230	0	0	1	230	1	230	3.4e-116	415.2	OG0000077	ortholog
K	K	Pavir.1KG099477	Pavir.1KG099777	Chr01K	7723769	7728631	-	837	Chr01K	7807870	7811903	-	842	73.4	177	40	5	3	178	1	171	2.3e-64	243	OG0000077	paralog
K	K	Pavir.1KG099477	Pavir.1KG099854	Chr01K	7723769	7728631	-	837	Chr01K	7743848	7749024	-	838	74	177	42	4	3	178	1	174	1.1e-66	250.8	OG0000077	paralog
K	K	Pavir.1KG099477	Pavir.1KG100154	Chr01K	7723769	7728631	-	837	Chr01K	7817035	7823283	-	843	97.8	230	3	1	1	228	1	230	3e-112	402.1	OG0000077	paralog
K	K	Pavir.1KG099477	Pavir.1KG100231	Chr01K	7723769	7728631	-	837	Chr01K	7766760	7771528	-	839	98.3	230	2	1	1	230	1	228	1e-112	403.7	OG0000077	paralog
K	K	Pavir.1KG099477	Pavir.1KG100531	Chr01K	7723769	7728631	-	837	Chr01K	7828547	7832345	-	844	73.4	177	40	5	3	178	1	171	2.3e-64	243	OG0000077	paralog
K	K	Pavir.1KG099477	Pavir.1KG100908	Chr01K	7723769	7728631	-	837	Chr01K	7838862	7843673	-	845	98.2	228	2	1	1	228	1	226	6e-113	404.4	OG0000077	paralog
K	K	Pavir.1KG099477	Pavir.1KG101285	Chr01K	7723769	7728631	-	837	Chr01K	7853019	7856821	-	846	73.4	177	40	5	3	178	1	171	2.3e-64	243	OG0000077	paralog
K	K	Pavir.1KG099477	Pavir.1KG101662	Chr01K	7723769	7728631	-	837	Chr01K	7863612	7867876	-	847	98.2	228	2	1	1	228	1	226	6e-113	404.4	OG0000077	paralog
K	K	Pavir.1KG099600	Pavir.1KG099600	Chr01K	7888790	7891797	+	848	Chr01K	7888790	7891797	+	848	100	400	0	0	1	400	1	400	3.3e-228	788.1	OG0013772	ortholog
K	K	Pavir.1KG099654	Pavir.1KG095700	Chr01K	7672033	7674234	+	835	Chr01K	7375176	7377126	-	804	81.9	653	36	6	32	684	31	601	1.8e-242	836.3	OG0002850	paralog
K	K	Pavir.1KG099654	Pavir.1KG099654	Chr01K	7672033	7674234	+	835	Chr01K	7672033	7674234	+	835	100	684	0	0	1	684	1	684	0	1128.6	OG0002850	ortholog
K	K	Pavir.1KG099700	Pavir.1KG099700	Chr01K	7892046	7893397	+	849	Chr01K	7892046	7893397	+	849	100	173	0	0	1	173	1	173	9.1e-98	353.6	OG0015396	ortholog
K	K	Pavir.1KG099777	Pavir.1KG099200	Chr01K	7807870	7811903	-	842	Chr01K	7775021	7791104	-	840	96.9	195	3	1	1	192	1	195	1.7e-105	379.4	OG0000077	paralog
K	K	Pavir.1KG099777	Pavir.1KG099400	Chr01K	7807870	7811903	-	842	Chr01K	7796223	7802511	-	841	71.2	177	44	5	1	171	3	178	2.3e-62	236.1	OG0000077	paralog
K	K	Pavir.1KG099777	Pavir.1KG099477	Chr01K	7807870	7811903	-	842	Chr01K	7723769	7728631	-	837	73.4	177	40	5	1	171	3	178	2.5e-64	242.7	OG0000077	paralog
K	K	Pavir.1KG099777	Pavir.1KG099777	Chr01K	7807870	7811903	-	842	Chr01K	7807870	7811903	-	842	100	192	0	0	1	192	1	192	4.4e-109	391.3	OG0000077	ortholog
K	K	Pavir.1KG099777	Pavir.1KG099854	Chr01K	7807870	7811903	-	842	Chr01K	7743848	7749024	-	838	97.9	195	1	1	1	192	1	195	7e-107	384	OG0000077	paralog
K	K	Pavir.1KG099777	Pavir.1KG100154	Chr01K	7807870	7811903	-	842	Chr01K	7817035	7823283	-	843	72.3	177	42	5	1	171	3	178	2.1e-63	239.6	OG0000077	paralog
K	K	Pavir.1KG099777	Pavir.1KG100231	Chr01K	7807870	7811903	-	842	Chr01K	7766760	7771528	-	839	72.7	176	41	5	1	170	3	177	4.7e-63	238.4	OG0000077	paralog
K	K	Pavir.1KG099777	Pavir.1KG100531	Chr01K	7807870	7811903	-	842	Chr01K	7828547	7832345	-	844	100	192	0	0	1	192	1	192	4.4e-109	391.3	OG0000077	paralog
K	K	Pavir.1KG099777	Pavir.1KG100908	Chr01K	7807870	7811903	-	842	Chr01K	7838862	7843673	-	845	72.9	177	41	5	1	171	3	178	7.3e-64	241.1	OG0000077	paralog
K	K	Pavir.1KG099777	Pavir.1KG101285	Chr01K	7807870	7811903	-	842	Chr01K	7853019	7856821	-	846	100	192	0	0	1	192	1	192	4.4e-109	391.3	OG0000077	paralog
K	K	Pavir.1KG099777	Pavir.1KG101662	Chr01K	7807870	7811903	-	842	Chr01K	7863612	7867876	-	847	72.9	177	41	5	1	171	3	178	7.3e-64	241.1	OG0000077	paralog
K	K	Pavir.1KG099800	Pavir.1KG099800	Chr01K	7893883	7901913	-	850	Chr01K	7893883	7901913	-	850	100	1701	0	0	1	1701	1	1701	0	3285.7	OG0013168	ortholog
K	K	Pavir.1KG099854	Pavir.1KG099200	Chr01K	7743848	7749024	-	838	Chr01K	7775021	7791104	-	840	97.9	195	4	0	1	195	1	195	3.8e-108	388.3	OG0000077	paralog
K	K	Pavir.1KG099854	Pavir.1KG099400	Chr01K	7743848	7749024	-	838	Chr01K	7796223	7802511	-	841	71.8	177	46	4	1	174	3	178	1.5e-64	243.4	OG0000077	paralog
K	K	Pavir.1KG099854	Pavir.1KG099477	Chr01K	7743848	7749024	-	838	Chr01K	7723769	7728631	-	837	74	177	42	4	1	174	3	178	1.6e-66	250	OG0000077	paralog
K	K	Pavir.1KG099854	Pavir.1KG099777	Chr01K	7743848	7749024	-	838	Chr01K	7807870	7811903	-	842	97.9	195	1	1	1	195	1	192	9.2e-107	383.6	OG0000077	paralog
K	K	Pavir.1KG099854	Pavir.1KG099854	Chr01K	7743848	7749024	-	838	Chr01K	7743848	7749024	-	838	100	195	0	0	1	195	1	195	4.7e-111	397.9	OG0000077	ortholog
K	K	Pavir.1KG099854	Pavir.1KG100154	Chr01K	7743848	7749024	-	838	Chr01K	7817035	7823283	-	843	72.9	177	44	4	1	174	3	178	1.4e-65	246.9	OG0000077	paralog
K	K	Pavir.1KG099854	Pavir.1KG100231	Chr01K	7743848	7749024	-	838	Chr01K	7766760	7771528	-	839	73.3	176	43	4	1	173	3	177	3e-65	245.7	OG0000077	paralog
K	K	Pavir.1KG099854	Pavir.1KG100531	Chr01K	7743848	7749024	-	838	Chr01K	7828547	7832345	-	844	97.9	195	1	1	1	195	1	192	9.2e-107	383.6	OG0000077	paralog
K	K	Pavir.1KG099854	Pavir.1KG100908	Chr01K	7743848	7749024	-	838	Chr01K	7838862	7843673	-	845	73.4	177	43	4	1	174	3	178	4.6e-66	248.4	OG0000077	paralog
K	K	Pavir.1KG099854	Pavir.1KG101285	Chr01K	7743848	7749024	-	838	Chr01K	7853019	7856821	-	846	97.9	195	1	1	1	195	1	192	9.2e-107	383.6	OG0000077	paralog
K	K	Pavir.1KG099854	Pavir.1KG101662	Chr01K	7743848	7749024	-	838	Chr01K	7863612	7867876	-	847	73.4	177	43	4	1	174	3	178	4.6e-66	248.4	OG0000077	paralog
K	K	Pavir.1KG099908	Pavir.1KG099908	Chr01K	7604274	7604504	-	830	Chr01K	7604274	7604504	-	830	100	77	0	0	1	77	1	77	8.6e-40	159.8	OG0013509	ortholog
K	K	Pavir.1KG100000	Pavir.1KG100000	Chr01K	7910849	7916917	+	852	Chr01K	7910849	7916917	+	852	100	218	0	0	1	218	1	218	1.2e-118	423.3	OG0013815	ortholog
K	K	Pavir.1KG100154	Pavir.1KG099200	Chr01K	7817035	7823283	-	843	Chr01K	7775021	7791104	-	840	72.9	177	44	4	3	178	1	174	1.2e-65	247.3	OG0000077	paralog
K	K	Pavir.1KG100154	Pavir.1KG099400	Chr01K	7817035	7823283	-	843	Chr01K	7796223	7802511	-	841	97.4	232	2	1	1	232	1	228	1.6e-113	406.4	OG0000077	paralog
K	K	Pavir.1KG100154	Pavir.1KG099477	Chr01K	7817035	7823283	-	843	Chr01K	7723769	7728631	-	837	97.8	230	3	1	1	230	1	228	3.9e-112	401.7	OG0000077	paralog
K	K	Pavir.1KG100154	Pavir.1KG099777	Chr01K	7817035	7823283	-	843	Chr01K	7807870	7811903	-	842	72.3	177	42	5	3	178	1	171	2e-63	240	OG0000077	paralog
K	K	Pavir.1KG100154	Pavir.1KG099854	Chr01K	7817035	7823283	-	843	Chr01K	7743848	7749024	-	838	72.9	177	44	4	3	178	1	174	9.4e-66	247.7	OG0000077	paralog
K	K	Pavir.1KG100154	Pavir.1KG100154	Chr01K	7817035	7823283	-	843	Chr01K	7817035	7823283	-	843	100	232	0	0	1	232	1	232	7.6e-116	414.1	OG0000077	ortholog
K	K	Pavir.1KG100154	Pavir.1KG100231	Chr01K	7817035	7823283	-	843	Chr01K	7766760	7771528	-	839	97	230	3	1	1	230	1	226	2.5e-111	399.1	OG0000077	paralog
K	K	Pavir.1KG100154	Pavir.1KG100531	Chr01K	7817035	7823283	-	843	Chr01K	7828547	7832345	-	844	72.3	177	42	5	3	178	1	171	2e-63	240	OG0000077	paralog
K	K	Pavir.1KG100154	Pavir.1KG100908	Chr01K	7817035	7823283	-	843	Chr01K	7838862	7843673	-	845	97	232	3	1	1	232	1	228	7.9e-113	404.1	OG0000077	paralog
K	K	Pavir.1KG100154	Pavir.1KG101285	Chr01K	7817035	7823283	-	843	Chr01K	7853019	7856821	-	846	72.3	177	42	5	3	178	1	171	2e-63	240	OG0000077	paralog
K	K	Pavir.1KG100154	Pavir.1KG101662	Chr01K	7817035	7823283	-	843	Chr01K	7863612	7867876	-	847	97	232	3	1	1	232	1	228	7.9e-113	404.1	OG0000077	paralog
K	K	Pavir.1KG100200	Pavir.1KG100200	Chr01K	7919157	7921872	-	855	Chr01K	7919157	7921872	-	855	100	180	0	0	1	180	1	180	2.3e-96	349	OG0020030	ortholog
K	K	Pavir.1KG100231	Pavir.1KG099200	Chr01K	7766760	7771528	-	839	Chr01K	7775021	7791104	-	840	73.3	176	43	4	3	177	1	173	3.5e-65	245.7	OG0000077	paralog
K	K	Pavir.1KG100231	Pavir.1KG099400	Chr01K	7766760	7771528	-	839	Chr01K	7796223	7802511	-	841	97.3	226	6	0	1	226	1	226	5e-112	401.4	OG0000077	paralog
K	K	Pavir.1KG100231	Pavir.1KG099477	Chr01K	7766760	7771528	-	839	Chr01K	7723769	7728631	-	837	98.3	230	2	1	1	228	1	230	1.3e-112	403.3	OG0000077	paralog
K	K	Pavir.1KG100231	Pavir.1KG099777	Chr01K	7766760	7771528	-	839	Chr01K	7807870	7811903	-	842	72.7	176	41	5	3	177	1	170	5.6e-63	238.4	OG0000077	paralog
K	K	Pavir.1KG100231	Pavir.1KG099854	Chr01K	7766760	7771528	-	839	Chr01K	7743848	7749024	-	838	73.3	176	43	4	3	177	1	173	2.7e-65	246.1	OG0000077	paralog
K	K	Pavir.1KG100231	Pavir.1KG100154	Chr01K	7766760	7771528	-	839	Chr01K	7817035	7823283	-	843	97	230	3	1	1	226	1	230	2.5e-111	399.1	OG0000077	paralog
K	K	Pavir.1KG100231	Pavir.1KG100231	Chr01K	7766760	7771528	-	839	Chr01K	7766760	7771528	-	839	100	228	0	0	1	228	1	228	9.8e-116	413.7	OG0000077	ortholog
K	K	Pavir.1KG100231	Pavir.1KG100531	Chr01K	7766760	7771528	-	839	Chr01K	7828547	7832345	-	844	72.7	176	41	5	3	177	1	170	5.6e-63	238.4	OG0000077	paralog
K	K	Pavir.1KG100231	Pavir.1KG100908	Chr01K	7766760	7771528	-	839	Chr01K	7838862	7843673	-	845	98.7	226	3	0	1	226	1	226	1.6e-113	406.4	OG0000077	paralog
K	K	Pavir.1KG100231	Pavir.1KG101285	Chr01K	7766760	7771528	-	839	Chr01K	7853019	7856821	-	846	72.7	176	41	5	3	177	1	170	5.6e-63	238.4	OG0000077	paralog
K	K	Pavir.1KG100231	Pavir.1KG101662	Chr01K	7766760	7771528	-	839	Chr01K	7863612	7867876	-	847	98.7	226	3	0	1	226	1	226	1.6e-113	406.4	OG0000077	paralog
K	K	Pavir.1KG100285	Pavir.1KG100285	Chr01K	7608058	7617094	-	831	Chr01K	7608058	7617094	-	831	100	401	0	0	1	401	1	401	9.8e-161	564.3	OG0013087	ortholog
K	K	Pavir.1KG100300	Pavir.1KG100300	Chr01K	7922081	7926249	+	856	Chr01K	7922081	7926249	+	856	100	491	0	0	1	491	1	491	4.8e-261	897.5	OG0014571	ortholog
K	K	Pavir.1KG100531	Pavir.1KG099200	Chr01K	7828547	7832345	-	844	Chr01K	7775021	7791104	-	840	96.9	195	3	1	1	192	1	195	1.7e-105	379.4	OG0000077	paralog
K	K	Pavir.1KG100531	Pavir.1KG099400	Chr01K	7828547	7832345	-	844	Chr01K	7796223	7802511	-	841	71.2	177	44	5	1	171	3	178	2.3e-62	236.1	OG0000077	paralog
K	K	Pavir.1KG100531	Pavir.1KG099477	Chr01K	7828547	7832345	-	844	Chr01K	7723769	7728631	-	837	73.4	177	40	5	1	171	3	178	2.5e-64	242.7	OG0000077	paralog
K	K	Pavir.1KG100531	Pavir.1KG099777	Chr01K	7828547	7832345	-	844	Chr01K	7807870	7811903	-	842	100	192	0	0	1	192	1	192	4.4e-109	391.3	OG0000077	paralog
K	K	Pavir.1KG100531	Pavir.1KG099854	Chr01K	7828547	7832345	-	844	Chr01K	7743848	7749024	-	838	97.9	195	1	1	1	192	1	195	7e-107	384	OG0000077	paralog
K	K	Pavir.1KG100531	Pavir.1KG100154	Chr01K	7828547	7832345	-	844	Chr01K	7817035	7823283	-	843	72.3	177	42	5	1	171	3	178	2.1e-63	239.6	OG0000077	paralog
K	K	Pavir.1KG100531	Pavir.1KG100231	Chr01K	7828547	7832345	-	844	Chr01K	7766760	7771528	-	839	72.7	176	41	5	1	170	3	177	4.7e-63	238.4	OG0000077	paralog
K	K	Pavir.1KG100531	Pavir.1KG100531	Chr01K	7828547	7832345	-	844	Chr01K	7828547	7832345	-	844	100	192	0	0	1	192	1	192	4.4e-109	391.3	OG0000077	ortholog
K	K	Pavir.1KG100531	Pavir.1KG100908	Chr01K	7828547	7832345	-	844	Chr01K	7838862	7843673	-	845	72.9	177	41	5	1	171	3	178	7.3e-64	241.1	OG0000077	paralog
K	K	Pavir.1KG100531	Pavir.1KG101285	Chr01K	7828547	7832345	-	844	Chr01K	7853019	7856821	-	846	100	192	0	0	1	192	1	192	4.4e-109	391.3	OG0000077	paralog
K	K	Pavir.1KG100531	Pavir.1KG101662	Chr01K	7828547	7832345	-	844	Chr01K	7863612	7867876	-	847	72.9	177	41	5	1	171	3	178	7.3e-64	241.1	OG0000077	paralog
K	K	Pavir.1KG100908	Pavir.1KG099200	Chr01K	7838862	7843673	-	845	Chr01K	7775021	7791104	-	840	73.4	177	43	4	3	178	1	174	3.2e-66	249.2	OG0000077	paralog
K	K	Pavir.1KG100908	Pavir.1KG099400	Chr01K	7838862	7843673	-	845	Chr01K	7796223	7802511	-	841	97.8	228	5	0	1	228	1	228	1.2e-113	406.8	OG0000077	paralog
K	K	Pavir.1KG100908	Pavir.1KG099477	Chr01K	7838862	7843673	-	845	Chr01K	7723769	7728631	-	837	98.2	228	2	1	1	226	1	228	5.9e-113	404.4	OG0000077	paralog
K	K	Pavir.1KG100908	Pavir.1KG099777	Chr01K	7838862	7843673	-	845	Chr01K	7807870	7811903	-	842	72.9	177	41	5	3	178	1	171	5.1e-64	241.9	OG0000077	paralog
K	K	Pavir.1KG100908	Pavir.1KG099854	Chr01K	7838862	7843673	-	845	Chr01K	7743848	7749024	-	838	73.4	177	43	4	3	178	1	174	2.4e-66	249.6	OG0000077	paralog
K	K	Pavir.1KG100908	Pavir.1KG100154	Chr01K	7838862	7843673	-	845	Chr01K	7817035	7823283	-	843	97	232	3	1	1	228	1	232	5.9e-113	404.4	OG0000077	paralog
K	K	Pavir.1KG100908	Pavir.1KG100231	Chr01K	7838862	7843673	-	845	Chr01K	7766760	7771528	-	839	98.7	226	3	0	1	226	1	226	1.2e-113	406.8	OG0000077	paralog
K	K	Pavir.1KG100908	Pavir.1KG100531	Chr01K	7838862	7843673	-	845	Chr01K	7828547	7832345	-	844	72.9	177	41	5	3	178	1	171	5.1e-64	241.9	OG0000077	paralog
K	K	Pavir.1KG100908	Pavir.1KG100908	Chr01K	7838862	7843673	-	845	Chr01K	7838862	7843673	-	845	100	228	0	0	1	228	1	228	1.2e-116	416.8	OG0000077	ortholog
K	K	Pavir.1KG100908	Pavir.1KG101285	Chr01K	7838862	7843673	-	845	Chr01K	7853019	7856821	-	846	72.9	177	41	5	3	178	1	171	5.1e-64	241.9	OG0000077	paralog
K	K	Pavir.1KG100908	Pavir.1KG101662	Chr01K	7838862	7843673	-	845	Chr01K	7863612	7867876	-	847	100	228	0	0	1	228	1	228	1.2e-116	416.8	OG0000077	paralog
K	K	Pavir.1KG101000	Pavir.1KG101000	Chr01K	7964501	7973034	+	862	Chr01K	7964501	7973034	+	862	100	268	0	0	1	268	1	268	1.9e-155	545.8	OG0017897	ortholog
K	K	Pavir.1KG101200	Pavir.1KG101200	Chr01K	7974821	7976966	-	863	Chr01K	7974821	7976966	-	863	100	409	0	0	1	409	1	409	1.2e-241	832.8	OG0001707	ortholog
K	K	Pavir.1KG101285	Pavir.1KG099200	Chr01K	7853019	7856821	-	846	Chr01K	7775021	7791104	-	840	96.9	195	3	1	1	192	1	195	1.7e-105	379.4	OG0000077	paralog
K	K	Pavir.1KG101285	Pavir.1KG099400	Chr01K	7853019	7856821	-	846	Chr01K	7796223	7802511	-	841	71.2	177	44	5	1	171	3	178	2.3e-62	236.1	OG0000077	paralog
K	K	Pavir.1KG101285	Pavir.1KG099477	Chr01K	7853019	7856821	-	846	Chr01K	7723769	7728631	-	837	73.4	177	40	5	1	171	3	178	2.5e-64	242.7	OG0000077	paralog
K	K	Pavir.1KG101285	Pavir.1KG099777	Chr01K	7853019	7856821	-	846	Chr01K	7807870	7811903	-	842	100	192	0	0	1	192	1	192	4.4e-109	391.3	OG0000077	paralog
K	K	Pavir.1KG101285	Pavir.1KG099854	Chr01K	7853019	7856821	-	846	Chr01K	7743848	7749024	-	838	97.9	195	1	1	1	192	1	195	7e-107	384	OG0000077	paralog
K	K	Pavir.1KG101285	Pavir.1KG100154	Chr01K	7853019	7856821	-	846	Chr01K	7817035	7823283	-	843	72.3	177	42	5	1	171	3	178	2.1e-63	239.6	OG0000077	paralog
K	K	Pavir.1KG101285	Pavir.1KG100231	Chr01K	7853019	7856821	-	846	Chr01K	7766760	7771528	-	839	72.7	176	41	5	1	170	3	177	4.7e-63	238.4	OG0000077	paralog
K	K	Pavir.1KG101285	Pavir.1KG100531	Chr01K	7853019	7856821	-	846	Chr01K	7828547	7832345	-	844	100	192	0	0	1	192	1	192	4.4e-109	391.3	OG0000077	paralog
K	K	Pavir.1KG101285	Pavir.1KG100908	Chr01K	7853019	7856821	-	846	Chr01K	7838862	7843673	-	845	72.9	177	41	5	1	171	3	178	7.3e-64	241.1	OG0000077	paralog
K	K	Pavir.1KG101285	Pavir.1KG101285	Chr01K	7853019	7856821	-	846	Chr01K	7853019	7856821	-	846	100	192	0	0	1	192	1	192	4.4e-109	391.3	OG0000077	ortholog
K	K	Pavir.1KG101285	Pavir.1KG101662	Chr01K	7853019	7856821	-	846	Chr01K	7863612	7867876	-	847	72.9	177	41	5	1	171	3	178	7.3e-64	241.1	OG0000077	paralog
K	K	Pavir.1KG101300	Pavir.1KG101300	Chr01K	7982968	7990001	-	864	Chr01K	7982968	7990001	-	864	100	473	0	0	1	473	1	473	4.2e-278	954.1	OG0015138	ortholog
K	K	Pavir.1KG101400	Pavir.1KG101400	Chr01K	7991444	7996010	-	865	Chr01K	7991444	7996010	-	865	100	353	0	0	1	353	1	353	1.9e-195	679.1	OG0014956	ortholog
K	K	Pavir.1KG101500	Pavir.1KG101500	Chr01K	7997023	8000878	-	866	Chr01K	7997023	8000878	-	866	100	982	0	0	1	982	1	982	2.8e-143	507.3	OG0022207	ortholog
K	K	Pavir.1KG101600	Pavir.1KG101600	Chr01K	8033433	8036988	-	867	Chr01K	8033433	8036988	-	867	100	755	0	0	369	1123	369	1123	0	1157.9	OG0014785	ortholog
K	K	Pavir.1KG101662	Pavir.1KG099200	Chr01K	7863612	7867876	-	847	Chr01K	7775021	7791104	-	840	73.4	177	43	4	3	178	1	174	3.2e-66	249.2	OG0000077	paralog
K	K	Pavir.1KG101662	Pavir.1KG099400	Chr01K	7863612	7867876	-	847	Chr01K	7796223	7802511	-	841	97.8	228	5	0	1	228	1	228	1.2e-113	406.8	OG0000077	paralog
K	K	Pavir.1KG101662	Pavir.1KG099477	Chr01K	7863612	7867876	-	847	Chr01K	7723769	7728631	-	837	98.2	228	2	1	1	226	1	228	5.9e-113	404.4	OG0000077	paralog
K	K	Pavir.1KG101662	Pavir.1KG099777	Chr01K	7863612	7867876	-	847	Chr01K	7807870	7811903	-	842	72.9	177	41	5	3	178	1	171	5.1e-64	241.9	OG0000077	paralog
K	K	Pavir.1KG101662	Pavir.1KG099854	Chr01K	7863612	7867876	-	847	Chr01K	7743848	7749024	-	838	73.4	177	43	4	3	178	1	174	2.4e-66	249.6	OG0000077	paralog
K	K	Pavir.1KG101662	Pavir.1KG100154	Chr01K	7863612	7867876	-	847	Chr01K	7817035	7823283	-	843	97	232	3	1	1	228	1	232	5.9e-113	404.4	OG0000077	paralog
K	K	Pavir.1KG101662	Pavir.1KG100231	Chr01K	7863612	7867876	-	847	Chr01K	7766760	7771528	-	839	98.7	226	3	0	1	226	1	226	1.2e-113	406.8	OG0000077	paralog
K	K	Pavir.1KG101662	Pavir.1KG100531	Chr01K	7863612	7867876	-	847	Chr01K	7828547	7832345	-	844	72.9	177	41	5	3	178	1	171	5.1e-64	241.9	OG0000077	paralog
K	K	Pavir.1KG101662	Pavir.1KG100908	Chr01K	7863612	7867876	-	847	Chr01K	7838862	7843673	-	845	100	228	0	0	1	228	1	228	1.2e-116	416.8	OG0000077	paralog
K	K	Pavir.1KG101662	Pavir.1KG101285	Chr01K	7863612	7867876	-	847	Chr01K	7853019	7856821	-	846	72.9	177	41	5	3	178	1	171	5.1e-64	241.9	OG0000077	paralog
K	K	Pavir.1KG101662	Pavir.1KG101662	Chr01K	7863612	7867876	-	847	Chr01K	7863612	7867876	-	847	100	228	0	0	1	228	1	228	1.2e-116	416.8	OG0000077	ortholog
K	K	Pavir.1KG101700	Pavir.1KG101700	Chr01K	8049484	8056786	+	869	Chr01K	8049484	8056786	+	869	100	760	0	0	1	760	1	760	0	1266.5	OG0015835	ortholog
K	K	Pavir.1KG101800	Pavir.1KG101800	Chr01K	8056618	8060351	-	870	Chr01K	8056618	8060351	-	870	100	901	0	0	1	901	1	901	0	1838.5	OG0002781	ortholog
K	K	Pavir.1KG102000	Pavir.1KG102000	Chr01K	8076250	8085807	-	871	Chr01K	8076250	8085807	-	871	100	572	0	0	1	572	1	572	0	1095.9	OG0013056	ortholog
K	K	Pavir.1KG102300	Pavir.1KG102300	Chr01K	8195361	8202715	-	885	Chr01K	8195361	8202715	-	885	100	662	0	0	1	662	1	662	0	1221.5	OG0013034	ortholog
K	K	Pavir.1KG102377	Pavir.1KG102377	Chr01K	8134494	8140168	+	872	Chr01K	8134494	8140168	+	872	100	475	0	0	1	475	1	475	1.4e-249	859.4	OG0014137	ortholog
K	K	Pavir.1KG102754	Pavir.1KG102754	Chr01K	8139662	8144347	-	873	Chr01K	8139662	8144347	-	873	100	517	0	0	1	517	1	517	1.1125464292536e-308	1071.6	OG0013540	ortholog
K	K	Pavir.1KG102777	Pavir.1KG102777	Chr01K	8211904	8226828	+	888	Chr01K	8211904	8226828	+	888	100	982	0	0	1	982	1	982	0	1867	OG0013175	ortholog
K	K	Pavir.1KG102800	Pavir.1KG102800	Chr01K	8227080	8228809	+	890	Chr01K	8227080	8228809	+	890	100	414	0	0	1	414	1	414	5.7e-223	770.8	OG0015000	ortholog
K	K	Pavir.1KG103100	Pavir.1KG103100	Chr01K	8241247	8246010	-	893	Chr01K	8241247	8246010	-	893	100	231	0	0	1	231	1	231	7.8e-129	457.2	OG0025245	ortholog
K	K	Pavir.1KG103131	Pavir.1KG103131	Chr01K	8147205	8153967	+	874	Chr01K	8147205	8153967	+	874	100	874	0	0	1	874	1	874	0	1744.6	OG0013572	ortholog
K	K	Pavir.1KG103200	Pavir.1KG103200	Chr01K	8268042	8269992	+	896	Chr01K	8268042	8269992	+	896	100	257	0	0	1	257	1	257	4e-150	528.1	OG0018160	ortholog
K	K	Pavir.1KG103400	Pavir.1KG103400	Chr01K	8341017	8344588	-	901	Chr01K	8341017	8344588	-	901	100	426	0	0	1	426	1	426	3.4e-263	904.4	OG0014250	ortholog
K	K	Pavir.1KG103500	Pavir.1KG103500	Chr01K	8345194	8349381	-	902	Chr01K	8345194	8349381	-	902	100	471	0	0	1	471	1	471	1.8e-257	885.6	OG0013777	ortholog
K	K	Pavir.1KG103508	Pavir.1KG103508	Chr01K	8154581	8154832	-	875	Chr01K	8154581	8154832	-	875	100	84	0	0	1	84	1	84	8.2e-44	173.3	OG0022208	ortholog
K	K	Pavir.1KG103554	Pavir.1KG103554	Chr01K	8232828	8233777	-	892	Chr01K	8232828	8233777	-	892	100	101	0	0	1	101	1	101	2.3e-53	205.3	OG0025246	ortholog
K	K	Pavir.1KG103800	Pavir.1KG103800	Chr01K	8363982	8364505	-	905	Chr01K	8363982	8364505	-	905	100	134	0	0	1	134	1	134	5.4e-66	247.7	OG0014074	ortholog
K	K	Pavir.1KG103854	Pavir.1KG103854	Chr01K	8265430	8272205	-	895	Chr01K	8265430	8272205	-	895	100	90	0	0	1	90	1	90	1.9e-51	198.7	OG0025247	ortholog
K	K	Pavir.1KG103877	Pavir.1KG103877	Chr01K	8350003	8355247	-	903	Chr01K	8350003	8355247	-	903	100	413	0	0	1	413	1	413	1.5e-215	746.1	OG0015080	ortholog
K	K	Pavir.1KG103885	Pavir.1KG103885	Chr01K	8154841	8156400	-	876	Chr01K	8154841	8156400	-	876	100	268	0	0	1	268	1	268	4e-153	538.1	OG0013564	ortholog
K	K	Pavir.1KG103900	Pavir.1KG103900	Chr01K	8364709	8367798	-	906	Chr01K	8364709	8367798	-	906	100	379	0	0	1	379	1	379	3e-218	755	OG0013776	ortholog
K	K	Pavir.1KG104000	Pavir.1KG104000	Chr01K	8368280	8373438	-	907	Chr01K	8368280	8373438	-	907	100	284	0	0	1	284	1	284	1.7e-162	569.3	OG0019907	ortholog
K	K	Pavir.1KG104200	Pavir.1KG104200	Chr01K	8386683	8392691	+	909	Chr01K	8386683	8392691	+	909	100	502	0	0	1	502	1	502	2.9e-290	994.6	OG0015702	ortholog
K	K	Pavir.1KG104254	Pavir.1KG104254	Chr01K	8356394	8358701	-	904	Chr01K	8356394	8358701	-	904	100	130	0	0	1	130	1	130	9.3e-71	263.5	OG0025248	ortholog
K	K	Pavir.1KG104262	Pavir.1KG104262	Chr01K	8159149	8163693	+	877	Chr01K	8159149	8163693	+	877	100	287	0	0	1	287	1	287	1.1e-143	506.9	OG0013695	ortholog
K	K	Pavir.1KG104300	Pavir.1KG104300	Chr01K	8394213	8398446	+	910	Chr01K	8394213	8398446	+	910	100	216	0	0	1	216	1	216	1.1e-122	436.8	OG0014066	ortholog
K	K	Pavir.1KG104600	Pavir.1KG104600	Chr01K	8409848	8412611	+	913	Chr01K	8409848	8412611	+	913	100	234	0	0	1	234	1	234	4.2e-130	461.5	OG0013710	ortholog
K	K	Pavir.1KG104700	Pavir.1KG104700	Chr01K	8419828	8426717	-	914	Chr01K	8419828	8426717	-	914	100	1171	0	0	1	1171	1	1171	0	2317	OG0015566	ortholog
K	K	Pavir.1KG104800	Pavir.1KG104800	Chr01K	8427728	8427964	-	915	Chr01K	8427728	8427964	-	915	100	79	0	0	1	79	1	79	4.9e-22	100.9	OG0020031	ortholog
K	K	Pavir.1KG104900	Pavir.1KG104900	Chr01K	8431437	8437109	+	916	Chr01K	8431437	8437109	+	916	100	412	0	0	1	412	1	412	2.5e-231	798.5	OG0013890	ortholog
K	K	Pavir.1KG105000	Pavir.1KG105000	Chr01K	8438008	8443541	-	917	Chr01K	8438008	8443541	-	917	100	798	0	0	1	798	1	798	0	1547.3	OG0014804	ortholog
K	K	Pavir.1KG105200	Pavir.1KG105200	Chr01K	8465091	8466508	+	919	Chr01K	8465091	8466508	+	919	100	310	0	0	1	310	1	310	5.7e-167	584.3	OG0015521	ortholog
K	K	Pavir.1KG105300	Pavir.1KG105300	Chr01K	8491803	8494006	-	920	Chr01K	8491803	8494006	-	920	100	193	0	0	1	193	1	193	2.4e-99	359	OG0001769	ortholog
K	K	Pavir.1KG105300	Pavir.1KG105400	Chr01K	8491803	8494006	-	920	Chr01K	8497022	8497579	-	921	95	140	7	0	54	193	1	140	2.8e-63	239.2	OG0001769	paralog
K	K	Pavir.1KG105400	Pavir.1KG105300	Chr01K	8497022	8497579	-	921	Chr01K	8491803	8494006	-	920	95	140	7	0	1	140	54	193	1.2e-63	240	OG0001769	paralog
K	K	Pavir.1KG105400	Pavir.1KG105400	Chr01K	8497022	8497579	-	921	Chr01K	8497022	8497579	-	921	100	140	0	0	1	140	1	140	2.7e-68	255.4	OG0001769	ortholog
K	K	Pavir.1KG105600	Pavir.1KG105600	Chr01K	8509625	8511676	-	923	Chr01K	8509625	8511676	-	923	100	215	0	0	1	215	1	215	1.1e-119	426.8	OG0013619	ortholog
K	K	Pavir.1KG105700	Pavir.1KG105700	Chr01K	8513270	8516388	+	924	Chr01K	8513270	8516388	+	924	100	433	0	0	1	433	1	433	2.3e-246	848.6	OG0014947	ortholog
K	K	Pavir.1KG105777	Pavir.1KG105777	Chr01K	8506393	8506674	-	922	Chr01K	8506393	8506674	-	922	100	94	0	0	1	94	1	94	5e-34	141	OG0022209	ortholog
K	K	Pavir.1KG105800	Pavir.1KG105800	Chr01K	8516603	8518157	-	925	Chr01K	8516603	8518157	-	925	100	442	0	0	1	442	1	442	7.1e-264	906.7	OG0017939	ortholog
K	K	Pavir.1KG105900	Pavir.1KG105900	Chr01K	8524811	8527251	+	926	Chr01K	8524811	8527251	+	926	100	601	0	0	1	601	1	601	0	1112.8	OG0017825	ortholog
K	K	Pavir.1KG106100	Pavir.1KG106100	Chr01K	8526967	8536865	-	927	Chr01K	8526967	8536865	-	927	100	654	0	0	1	654	1	654	0	1320.4	OG0015362	ortholog
K	K	Pavir.1KG106200	Pavir.1KG106200	Chr01K	8537169	8541938	-	928	Chr01K	8537169	8541938	-	928	100	401	0	0	1	401	1	401	3.1e-226	781.6	OG0013439	ortholog
K	K	Pavir.1KG106600	Pavir.1KG106600	Chr01K	8555844	8567038	+	930	Chr01K	8555844	8567038	+	930	100	329	0	0	1	329	1	329	1.7e-190	662.5	OG0015739	ortholog
K	K	Pavir.1KG106700	Pavir.1KG106700	Chr01K	8569865	8572611	-	931	Chr01K	8569865	8572611	-	931	100	413	0	0	1	413	1	413	6.3e-238	820.5	OG0014086	ortholog
K	K	Pavir.1KG106800	Pavir.1KG106800	Chr01K	8588886	8593690	+	932	Chr01K	8588886	8593690	+	932	100	394	0	0	1	394	1	394	3e-197	685.3	OG0018161	ortholog
K	K	Pavir.1KG107300	Pavir.1KG107300	Chr01K	8694518	8698010	-	935	Chr01K	8694518	8698010	-	935	100	652	0	0	1	652	1	652	3.3e-209	725.7	OG0014260	ortholog
K	K	Pavir.1KG107400	Pavir.1KG107400	Chr01K	8704472	8706166	-	936	Chr01K	8704472	8706166	-	936	100	338	0	0	1	338	1	338	2.5e-192	668.7	OG0015947	ortholog
K	K	Pavir.1KG107400	Pavir.1KG107777	Chr01K	8704472	8706166	-	936	Chr01K	8708274	8710025	-	937	61.3	326	86	7	13	338	6	291	1.4e-97	354	OG0015947	paralog
K	K	Pavir.1KG107500	Pavir.1KG107500	Chr01K	8714346	8717560	+	939	Chr01K	8714346	8717560	+	939	100	336	0	0	1	336	1	336	5.2e-190	661	OG0022210	ortholog
K	K	Pavir.1KG107600	Pavir.1KG107600	Chr01K	8733839	8736308	-	940	Chr01K	8733839	8736308	-	940	100	288	0	0	1	288	1	288	2.6e-158	555.4	OG0013978	ortholog
K	K	Pavir.1KG107700	Pavir.1KG107700	Chr01K	8736384	8740602	-	941	Chr01K	8736384	8740602	-	941	100	173	0	0	1	173	1	173	4.2e-95	344.7	OG0015485	ortholog
K	K	Pavir.1KG107777	Pavir.1KG107400	Chr01K	8708274	8710025	-	937	Chr01K	8704472	8706166	-	936	61.3	326	86	7	6	291	13	338	3.1e-98	355.9	OG0015947	paralog
K	K	Pavir.1KG107777	Pavir.1KG107777	Chr01K	8708274	8710025	-	937	Chr01K	8708274	8710025	-	937	100	291	0	0	1	291	1	291	9.7e-169	590.1	OG0015947	ortholog
K	K	Pavir.1KG108000	Pavir.1KG108000	Chr01K	8751441	8752763	-	944	Chr01K	8751441	8752763	-	944	100	140	0	0	1	140	1	140	4.7e-68	254.6	OG0014386	ortholog
K	K	Pavir.1KG108300	Pavir.1KG108300	Chr01K	8770136	8776314	-	945	Chr01K	8770136	8776314	-	945	100	525	0	0	1	525	1	525	8.7e-285	976.5	OG0018162	ortholog
K	K	Pavir.1KG109500	Pavir.1KG109500	Chr01K	52263008	52265323	-	4008	Chr01K	52263008	52265323	-	4008	100	163	0	0	1	163	1	163	2.3e-90	328.9	OG0013734	ortholog
K	K	Pavir.1KG109600	Pavir.1KG109600	Chr01K	52285373	52293346	+	4009	Chr01K	52285373	52293346	+	4009	100	256	0	0	1	256	1	256	4.4e-125	444.9	OG0013964	ortholog
K	K	Pavir.1KG109700	Pavir.1KG109700	Chr01K	52293851	52298376	+	4010	Chr01K	52293851	52298376	+	4010	100	393	0	0	1	393	1	393	6.6e-229	790.4	OG0015760	ortholog
K	K	Pavir.1KG109800	Pavir.1KG109800	Chr01K	52298579	52303090	-	4011	Chr01K	52298579	52303090	-	4011	100	462	0	0	1	462	1	462	2.5e-251	865.1	OG0013232	ortholog
K	K	Pavir.1KG109900	Pavir.1KG109900	Chr01K	52305788	52306987	-	4012	Chr01K	52305788	52306987	-	4012	100	400	0	0	1	400	1	400	7.4e-228	786.9	OG0015839	ortholog
K	K	Pavir.1KG110200	Pavir.1KG110200	Chr01K	52315216	52326309	+	4015	Chr01K	52315216	52326309	+	4015	100	1086	0	0	1	1086	1	1086	0	2110.1	OG0014412	ortholog
K	K	Pavir.1KG110400	Pavir.1KG110400	Chr01K	52326481	52327240	-	4017	Chr01K	52326481	52327240	-	4017	100	145	0	0	1	145	1	145	3.3e-61	231.9	OG0013236	ortholog
K	K	Pavir.1KG110500	Pavir.1KG110500	Chr01K	52327412	52330599	-	4018	Chr01K	52327412	52330599	-	4018	100	334	0	0	1	334	1	334	3.8e-193	671.4	OG0013403	ortholog
K	K	Pavir.1KG110600	Pavir.1KG110600	Chr01K	52334839	52339693	-	4019	Chr01K	52334839	52339693	-	4019	100	402	0	0	1	402	1	402	1.4e-213	739.6	OG0015732	ortholog
K	K	Pavir.1KG110700	Pavir.1KG110700	Chr01K	52339855	52343959	+	4020	Chr01K	52339855	52343959	+	4020	100	499	0	0	1	499	1	499	2.2e-293	1005	OG0017764	ortholog
K	K	Pavir.1KG110800	Pavir.1KG110800	Chr01K	52344338	52347748	-	4021	Chr01K	52344338	52347748	-	4021	100	360	0	0	1	360	1	360	3.9e-212	734.6	OG0015845	ortholog
K	K	Pavir.1KG110813	Pavir.1KG110813	Chr01K	52354529	52356278	+	4022	Chr01K	52354529	52356278	+	4022	100	255	0	0	1	255	1	255	2.5e-136	482.3	OG0013913	ortholog
K	K	Pavir.1KG110826	Pavir.1KG110826	Chr01K	52367900	52369180	-	4023	Chr01K	52367900	52369180	-	4023	100	170	0	0	1	170	1	170	7.6e-89	323.9	OG0013843	ortholog
K	K	Pavir.1KG110839	Pavir.1KG110839	Chr01K	52370561	52394359	-	4024	Chr01K	52370561	52394359	-	4024	100	970	0	0	1	970	1	970	0	1812.7	OG0014989	ortholog
K	K	Pavir.1KG110852	Pavir.1KG110852	Chr01K	52394791	52395698	-	4025	Chr01K	52394791	52395698	-	4025	100	97	0	0	1	97	1	97	2.9e-53	204.9	OG0014738	ortholog
K	K	Pavir.1KG110865	Pavir.1KG110865	Chr01K	52397832	52399570	+	4026	Chr01K	52397832	52399570	+	4026	100	187	0	0	1	187	1	187	1.3e-113	406.4	OG0013101	ortholog
K	K	Pavir.1KG110878	Pavir.1KG110878	Chr01K	52401061	52401904	-	4027	Chr01K	52401061	52401904	-	4027	100	136	0	0	1	136	1	136	4.8e-21	98.6	OG0025249	ortholog
K	K	Pavir.1KG110904	Pavir.1KG110904	Chr01K	52441621	52445349	+	4029	Chr01K	52441621	52445349	+	4029	100	586	0	0	1	586	1	586	0	1202.2	OG0014974	ortholog
K	K	Pavir.1KG110917	Pavir.1KG110917	Chr01K	52447951	52456335	+	4030	Chr01K	52447951	52456335	+	4030	100	613	0	0	1	613	1	613	0	1249.6	OG0020032	ortholog
K	K	Pavir.1KG110943	Pavir.1KG110943	Chr01K	52473964	52479040	+	4032	Chr01K	52473964	52479040	+	4032	100	606	0	0	1	606	1	606	0	1142.1	OG0015935	ortholog
K	K	Pavir.1KG110956	Pavir.1KG110956	Chr01K	52518982	52521347	+	4033	Chr01K	52518982	52521347	+	4033	100	562	0	0	1	562	1	562	0	1180.2	OG0018163	ortholog
K	K	Pavir.1KG110969	Pavir.1KG110969	Chr01K	52523291	52526412	+	4034	Chr01K	52523291	52526412	+	4034	100	578	0	0	1	578	1	578	0	1109.7	OG0013622	ortholog
K	K	Pavir.1KG110982	Pavir.1KG110982	Chr01K	52526131	52528423	-	4035	Chr01K	52526131	52528423	-	4035	100	250	0	0	1	250	1	250	2.5e-141	498.8	OG0015567	ortholog
K	K	Pavir.1KG110995	Pavir.1KG110995	Chr01K	52536364	52537619	-	4036	Chr01K	52536364	52537619	-	4036	100	259	0	0	1	259	1	259	1.7e-108	389.8	OG0015116	ortholog
K	K	Pavir.1KG111008	Pavir.1KG111008	Chr01K	52539311	52541368	-	4037	Chr01K	52539311	52541368	-	4037	100	429	0	0	1	429	1	429	2.3e-267	918.3	OG0001334	ortholog
K	K	Pavir.1KG111021	Pavir.1KG111021	Chr01K	52544166	52548809	-	4038	Chr01K	52544166	52548809	-	4038	100	678	0	0	1	678	1	678	0	1237.2	OG0015740	ortholog
K	K	Pavir.1KG111034	Pavir.1KG111034	Chr01K	52549500	52552695	-	4039	Chr01K	52549500	52552695	-	4039	100	242	0	0	1	242	1	242	3.2e-117	418.7	OG0014318	ortholog
K	K	Pavir.1KG111047	Pavir.1KG111047	Chr01K	52565464	52567172	+	4040	Chr01K	52565464	52567172	+	4040	100	182	0	0	1	182	1	182	2.2e-94	342.4	OG0015486	ortholog
K	K	Pavir.1KG111060	Pavir.1KG111060	Chr01K	52569181	52573762	-	4041	Chr01K	52569181	52573762	-	4041	100	357	0	0	1	357	1	357	8e-149	524.2	OG0013934	ortholog
K	K	Pavir.1KG111086	Pavir.1KG111086	Chr01K	52575330	52580314	-	4043	Chr01K	52575330	52580314	-	4043	100	486	0	0	105	590	105	590	6.8e-262	900.6	OG0014701	ortholog
K	K	Pavir.1KG111099	Pavir.1KG111099	Chr01K	52584169	52592229	+	4044	Chr01K	52584169	52592229	+	4044	100	814	0	0	1	814	1	814	0	1506.1	OG0002845	ortholog
K	K	Pavir.1KG111112	Pavir.1KG111112	Chr01K	52591543	52594805	-	4045	Chr01K	52591543	52594805	-	4045	100	497	0	0	1	497	1	497	1.9e-302	1035	OG0002810	ortholog
K	K	Pavir.1KG111125	Pavir.1KG111125	Chr01K	52598003	52599506	-	4046	Chr01K	52598003	52599506	-	4046	100	334	0	0	1	334	1	334	1.1e-200	696.4	OG0015285	ortholog
K	K	Pavir.1KG111138	Pavir.1KG111138	Chr01K	52602565	52605631	-	4047	Chr01K	52602565	52605631	-	4047	100	883	0	0	1	883	1	883	0	1613.2	OG0013183	ortholog
K	K	Pavir.1KG111151	Pavir.1KG111151	Chr01K	52608727	52612168	-	4048	Chr01K	52608727	52612168	-	4048	100	367	0	0	1	367	1	367	6.7e-199	690.6	OG0015385	ortholog
K	K	Pavir.1KG111164	Pavir.1KG111164	Chr01K	52613309	52615145	+	4049	Chr01K	52613309	52615145	+	4049	100	310	0	0	1	310	1	310	1.2e-161	566.6	OG0013116	ortholog
K	K	Pavir.1KG111177	Pavir.1KG111177	Chr01K	52615161	52619948	-	4050	Chr01K	52615161	52619948	-	4050	100	346	0	0	1	346	1	346	1e-193	673.3	OG0015114	ortholog
K	K	Pavir.1KG111190	Pavir.1KG111190	Chr01K	52621134	52622379	-	4051	Chr01K	52621134	52622379	-	4051	100	237	0	0	1	237	1	237	6.5e-131	464.2	OG0013803	ortholog
K	K	Pavir.1KG111216	Pavir.1KG111216	Chr01K	52630164	52630779	+	4053	Chr01K	52630164	52630779	+	4053	100	134	0	0	1	134	1	134	5.6e-71	264.2	OG0014717	ortholog
K	K	Pavir.1KG111229	Pavir.1KG111229	Chr01K	52632554	52634679	-	4054	Chr01K	52632554	52634679	-	4054	100	392	0	0	1	392	1	392	1.1e-220	763.1	OG0014313	ortholog
K	K	Pavir.1KG111242	Pavir.1KG111242	Chr01K	52635551	52638829	-	4055	Chr01K	52635551	52638829	-	4055	100	208	0	0	1	208	1	208	5.4e-113	404.4	OG0013292	ortholog
K	K	Pavir.1KG111255	Pavir.1KG111255	Chr01K	52639751	52642692	-	4056	Chr01K	52639751	52642692	-	4056	100	388	0	0	1	388	1	388	1.8e-210	729.2	OG0014747	ortholog
K	K	Pavir.1KG111268	Pavir.1KG111268	Chr01K	52677024	52679456	+	4057	Chr01K	52677024	52679456	+	4057	100	262	0	0	32	293	32	293	4e-154	541.6	OG0015097	ortholog
K	K	Pavir.1KG111281	Pavir.1KG111281	Chr01K	52681479	52683693	-	4058	Chr01K	52681479	52683693	-	4058	100	305	0	0	1	305	1	305	5.6e-127	451.4	OG0013896	ortholog
K	K	Pavir.1KG111294	Pavir.1KG111294	Chr01K	52684503	52697476	+	4059	Chr01K	52684503	52697476	+	4059	100	1585	0	0	1	1585	1	1585	0	2833.9	OG0015520	ortholog
K	K	Pavir.1KG111320	Pavir.1KG111320	Chr01K	52704175	52704525	+	4061	Chr01K	52704175	52704525	+	4061	100	117	0	0	1	117	1	117	2.2e-63	238.8	OG0014187	ortholog
K	K	Pavir.1KG111333	Pavir.1KG111333	Chr01K	52718374	52722060	-	4062	Chr01K	52718374	52722060	-	4062	100	425	0	0	1	425	1	425	1.2e-239	826.2	OG0013735	ortholog
K	K	Pavir.1KG111346	Pavir.1KG111346	Chr01K	52725265	52725812	+	4063	Chr01K	52725265	52725812	+	4063	100	168	0	0	1	168	1	168	2.4e-95	345.5	OG0025250	ortholog
K	K	Pavir.1KG111372	Pavir.1KG111372	Chr01K	52745236	52745595	-	4065	Chr01K	52745236	52745595	-	4065	100	95	0	0	1	95	1	95	7.8e-51	196.8	OG0022211	ortholog
K	K	Pavir.1KG111385	Pavir.1KG111385	Chr01K	52752985	52755128	+	4066	Chr01K	52752985	52755128	+	4066	100	206	0	0	1	206	1	206	5e-111	397.9	OG0018164	ortholog
K	K	Pavir.1KG111398	Pavir.1KG111398	Chr01K	52756651	52761077	+	4067	Chr01K	52756651	52761077	+	4067	100	522	0	0	1	522	1	522	3.6e-291	997.7	OG0014786	ortholog
K	K	Pavir.1KG111424	Pavir.1KG111424	Chr01K	52764032	52766028	-	4069	Chr01K	52764032	52766028	-	4069	100	442	0	0	1	442	1	442	6.7e-222	767.3	OG0015203	ortholog
K	K	Pavir.1KG111437	Pavir.1KG111437	Chr01K	52766928	52770648	-	4070	Chr01K	52766928	52770648	-	4070	100	515	0	0	1	515	1	515	1.1e-271	932.9	OG0015864	ortholog
K	K	Pavir.1KG111450	Pavir.1KG111450	Chr01K	52776304	52778942	+	4071	Chr01K	52776304	52778942	+	4071	100	565	0	0	1	565	1	565	2.6e-202	702.6	OG0013701	ortholog
K	K	Pavir.1KG111463	Pavir.1KG111463	Chr01K	52783192	52784226	+	4072	Chr01K	52783192	52784226	+	4072	100	345	0	0	1	345	1	345	9.4e-195	676.8	OG0013045	ortholog
K	K	Pavir.1KG111476	Pavir.1KG111476	Chr01K	52785247	52804235	-	4073	Chr01K	52785247	52804235	-	4073	100	2201	0	0	1	2201	1	2201	0	4380.1	OG0014693	ortholog
K	K	Pavir.1KG111489	Pavir.1KG111489	Chr01K	52817059	52820299	-	4074	Chr01K	52817059	52820299	-	4074	100	833	0	0	1	833	1	833	0	1724.1	OG0014173	ortholog
K	K	Pavir.1KG111502	Pavir.1KG111502	Chr01K	52832984	52839397	-	4075	Chr01K	52832984	52839397	-	4075	100	688	0	0	1	688	1	688	0	1320.4	OG0015418	ortholog
K	K	Pavir.1KG111515	Pavir.1KG111515	Chr01K	52840410	52841804	-	4076	Chr01K	52840410	52841804	-	4076	100	202	0	0	123	324	123	324	7.9e-111	397.9	OG0015718	ortholog
K	K	Pavir.1KG111528	Pavir.1KG111528	Chr01K	52842398	52846193	-	4077	Chr01K	52842398	52846193	-	4077	100	220	0	0	1	220	1	220	2.6e-126	448.7	OG0014702	ortholog
K	K	Pavir.1KG111541	Pavir.1KG111541	Chr01K	52859988	52862372	+	4078	Chr01K	52859988	52862372	+	4078	100	322	0	0	1	322	1	322	7.9e-188	653.7	OG0013020	ortholog
K	K	Pavir.1KG111554	Pavir.1KG111554	Chr01K	52864088	52868043	-	4079	Chr01K	52864088	52868043	-	4079	100	485	0	0	1	485	1	485	7.3e-254	873.6	OG0015791	ortholog
K	K	Pavir.1KG111580	Pavir.1KG111580	Chr01K	52876869	52885904	-	4081	Chr01K	52876869	52885904	-	4081	100	719	0	0	1	719	1	719	0	1436.8	OG0013397	ortholog
K	K	Pavir.1KG111593	Pavir.1KG111593	Chr01K	52887427	52894181	+	4082	Chr01K	52887427	52894181	+	4082	100	909	0	0	147	1055	147	1055	0	1711.8	OG0013605	ortholog
K	K	Pavir.1KG111606	Pavir.1KG111606	Chr01K	52894196	52895063	-	4083	Chr01K	52894196	52895063	-	4083	100	148	0	0	1	148	1	148	7.3e-80	293.9	OG0022212	ortholog
K	K	Pavir.1KG111632	Pavir.1KG111632	Chr01K	52899999	52902727	+	4085	Chr01K	52899999	52902727	+	4085	100	288	0	0	1	288	1	288	2.9e-165	578.6	OG0014184	ortholog
K	K	Pavir.1KG111645	Pavir.1KG111645	Chr01K	52902842	52903741	-	4086	Chr01K	52902842	52903741	-	4086	100	159	0	0	1	159	1	159	6.9e-92	334	OG0018165	ortholog
K	K	Pavir.1KG111658	Pavir.1KG111658	Chr01K	52908523	52913094	+	4087	Chr01K	52908523	52913094	+	4087	100	734	0	0	1	734	1	734	0	1434.1	OG0017824	ortholog
K	K	Pavir.1KG111684	Pavir.1KG111684	Chr01K	52922825	52930843	+	4089	Chr01K	52922825	52930843	+	4089	100	600	0	0	1	600	1	600	8.7e-289	989.9	OG0013084	ortholog
K	K	Pavir.1KG111697	Pavir.1KG111697	Chr01K	52930175	52933663	-	4090	Chr01K	52930175	52933663	-	4090	100	370	0	0	1	370	1	370	2e-190	662.5	OG0015562	ortholog
K	K	Pavir.1KG111723	Pavir.1KG111723	Chr01K	52955944	52960338	-	4092	Chr01K	52955944	52960338	-	4092	100	389	0	0	1	389	1	389	8.9e-210	726.9	OG0025251	ortholog
K	K	Pavir.1KG111736	Pavir.1KG111736	Chr01K	52977982	52978847	-	4093	Chr01K	52977982	52978847	-	4093	100	75	0	0	1	75	1	75	2.4e-39	158.3	OG0025252	ortholog
K	K	Pavir.1KG111749	Pavir.1KG111749	Chr01K	52990167	52992681	+	4094	Chr01K	52990167	52992681	+	4094	100	200	0	0	1	200	1	200	2.6e-112	402.1	OG0014708	ortholog
K	K	Pavir.1KG111762	Pavir.1KG111762	Chr01K	52992752	52996203	-	4095	Chr01K	52992752	52996203	-	4095	100	423	0	0	1	423	1	423	6.4e-246	847	OG0013868	ortholog
K	K	Pavir.1KG111775	Pavir.1KG111775	Chr01K	52998939	53006472	+	4096	Chr01K	52998939	53006472	+	4096	100	766	0	0	1	766	1	766	0	1550	OG0015720	ortholog
K	K	Pavir.1KG111827	Pavir.1KG111827	Chr01K	53050231	53050853	-	4100	Chr01K	53050231	53050853	-	4100	100	84	0	0	1	84	1	84	1.1e-42	169.9	OG0002774	ortholog
K	K	Pavir.1KG111840	Pavir.1KG111840	Chr01K	53051632	53054635	-	4101	Chr01K	53051632	53054635	-	4101	100	295	0	0	1	295	1	295	1.5e-153	539.7	OG0018166	ortholog
K	K	Pavir.1KG111853	Pavir.1KG111853	Chr01K	53056928	53060081	-	4102	Chr01K	53056928	53060081	-	4102	100	709	0	0	1	709	1	709	0	1135.6	OG0014599	ortholog
K	K	Pavir.1KG111866	Pavir.1KG111866	Chr01K	53069183	53070706	+	4103	Chr01K	53069183	53070706	+	4103	100	189	0	0	1	189	1	189	6.1e-79	291.2	OG0015190	ortholog
K	K	Pavir.1KG111879	Pavir.1KG111879	Chr01K	53072686	53073265	-	4104	Chr01K	53072686	53073265	-	4104	100	96	0	0	1	96	1	96	8.5e-45	176.8	OG0014141	ortholog
K	K	Pavir.1KG111918	Pavir.1KG111918	Chr01K	53129926	53132209	-	4107	Chr01K	53129926	53132209	-	4107	100	257	0	0	1	257	1	257	6e-146	514.2	OG0013731	ortholog
K	K	Pavir.1KG111944	Pavir.1KG111944	Chr01K	53133551	53136116	+	4109	Chr01K	53133551	53136116	+	4109	100	354	0	0	1	354	1	354	2.3e-196	682.2	OG0014565	ortholog
K	K	Pavir.1KG111957	Pavir.1KG111957	Chr01K	53136087	53139609	-	4110	Chr01K	53136087	53139609	-	4110	100	363	0	0	1	363	1	363	5.8e-195	677.6	OG0017989	ortholog
K	K	Pavir.1KG111970	Pavir.1KG111970	Chr01K	53141118	53141891	-	4111	Chr01K	53141118	53141891	-	4111	100	151	0	0	1	151	1	151	9.2e-38	154.1	OG0014120	ortholog
K	K	Pavir.1KG111983	Pavir.1KG111983	Chr01K	53142845	53161216	-	4112	Chr01K	53142845	53161216	-	4112	100	999	0	0	1	999	1	999	0	1701	OG0015315	ortholog
K	K	Pavir.1KG112009	Pavir.1KG112009	Chr01K	53174108	53175710	-	4114	Chr01K	53174108	53175710	-	4114	100	266	0	0	1	266	1	266	1e-140	496.9	OG0013100	ortholog
K	K	Pavir.1KG112022	Pavir.1KG112022	Chr01K	53184564	53185166	-	4115	Chr01K	53184564	53185166	-	4115	100	88	0	0	1	88	1	88	4.9e-47	184.1	OG0002963	ortholog
K	K	Pavir.1KG112035	Pavir.1KG112035	Chr01K	53186596	53187148	-	4116	Chr01K	53186596	53187148	-	4116	100	76	0	0	1	76	1	76	6.1e-38	153.7	OG0025253	ortholog
K	K	Pavir.1KG112048	Pavir.1KG112048	Chr01K	53189314	53189961	-	4117	Chr01K	53189314	53189961	-	4117	100	102	0	0	1	102	1	102	6.2e-46	180.6	OG0002964	ortholog
K	K	Pavir.1KG112061	Pavir.1KG112061	Chr01K	53193925	53199422	-	4118	Chr01K	53193925	53199422	-	4118	100	263	0	0	1	263	1	263	1.5e-147	519.6	OG0015024	ortholog
K	K	Pavir.1KG112074	Pavir.1KG112074	Chr01K	53204962	53206780	-	4119	Chr01K	53204962	53206780	-	4119	100	314	0	0	1	314	1	314	1.2e-132	470.3	OG0015394	ortholog
K	K	Pavir.1KG112087	Pavir.1KG112087	Chr01K	53208522	53218520	+	4120	Chr01K	53208522	53218520	+	4120	100	628	0	0	1	628	1	628	0	1246.5	OG0013434	ortholog
K	K	Pavir.1KG112101	Pavir.1KG112101	Chr01K	53218226	53221554	-	4121	Chr01K	53218226	53221554	-	4121	100	654	0	0	1	654	1	654	0	1302.7	OG0014003	ortholog
K	K	Pavir.1KG112114	Pavir.1KG112114	Chr01K	53222305	53223924	-	4122	Chr01K	53222305	53223924	-	4122	100	88	0	0	1	88	1	88	2e-45	178.7	OG0017953	ortholog
K	K	Pavir.1KG112140	Pavir.1KG112140	Chr01K	53237716	53239121	-	4124	Chr01K	53237716	53239121	-	4124	100	386	0	0	1	386	1	386	1.4e-186	649.8	OG0014829	ortholog
K	K	Pavir.1KG112153	Pavir.1KG112153	Chr01K	53245490	53257598	-	4125	Chr01K	53245490	53257598	-	4125	100	861	0	0	1	861	1	861	0	1689.1	OG0015370	ortholog
K	K	Pavir.1KG112179	Pavir.1KG112179	Chr01K	53277474	53286037	+	4127	Chr01K	53277474	53286037	+	4127	100	1012	0	0	1	1012	1	1012	5.2e-302	1034.6	OG0018167	ortholog
K	K	Pavir.1KG112192	Pavir.1KG112192	Chr01K	53289002	53316915	+	4128	Chr01K	53289002	53316915	+	4128	100	1523	0	0	1	1523	1	1523	0	2689.4	OG0014123	ortholog
K	K	Pavir.1KG112218	Pavir.1KG112218	Chr01K	53318529	53320235	+	4130	Chr01K	53318529	53320235	+	4130	100	266	0	0	1	266	1	266	4.4e-136	481.5	OG0022213	ortholog
K	K	Pavir.1KG112231	Pavir.1KG112231	Chr01K	53320484	53323494	-	4131	Chr01K	53320484	53323494	-	4131	100	428	0	0	1	428	1	428	9e-248	853.2	OG0014885	ortholog
K	K	Pavir.1KG112257	Pavir.1KG112257	Chr01K	53340704	53360106	+	4133	Chr01K	53340704	53360106	+	4133	100	1062	0	0	1	1062	1	1062	0	2152.5	OG0015236	ortholog
K	K	Pavir.1KG112270	Pavir.1KG112270	Chr01K	53360375	53366151	+	4134	Chr01K	53360375	53366151	+	4134	100	356	0	0	1	356	1	356	2.5e-195	678.7	OG0014888	ortholog
K	K	Pavir.1KG112296	Pavir.1KG112296	Chr01K	53370175	53373157	+	4136	Chr01K	53370175	53373157	+	4136	100	213	0	0	1	213	1	213	8.2e-117	417.2	OG0018168	ortholog
K	K	Pavir.1KG112309	Pavir.1KG112309	Chr01K	53375187	53378861	+	4137	Chr01K	53375187	53378861	+	4137	100	427	0	0	1	427	1	427	5.8e-255	877.1	OG0014654	ortholog
K	K	Pavir.1KG112322	Pavir.1KG112322	Chr01K	53379571	53381658	+	4138	Chr01K	53379571	53381658	+	4138	100	497	0	0	1	497	1	497	4.2e-297	1017.3	OG0013850	ortholog
K	K	Pavir.1KG112335	Pavir.1KG112335	Chr01K	53383945	53387597	+	4139	Chr01K	53383945	53387597	+	4139	100	251	0	0	1	251	1	251	2.5e-141	498.8	OG0013205	ortholog
K	K	Pavir.1KG112348	Pavir.1KG112348	Chr01K	53391380	53393235	+	4140	Chr01K	53391380	53393235	+	4140	100	581	0	0	1	581	1	581	0	1129	OG0020033	ortholog
K	K	Pavir.1KG114200	Pavir.1KG114200	Chr01K	7530417	7531932	-	822	Chr01K	7530417	7531932	-	822	100	309	0	0	1	309	1	309	1.5e-156	549.7	OG0015347	ortholog
K	K	Pavir.1KG114700	Pavir.1KG114700	Chr01K	10227705	10228515	-	1086	Chr01K	10227705	10228515	-	1086	100	152	0	0	1	152	1	152	4.1e-70	261.5	OG0018169	ortholog
K	K	Pavir.1KG114700	Pavir.1KG116100	Chr01K	10227705	10228515	-	1086	Chr01K	10060780	10061884	-	1079	87.2	148	13	2	1	145	1	145	4.4e-56	214.9	OG0018169	paralog
K	K	Pavir.1KG114800	Pavir.1KG114800	Chr01K	10217645	10221770	-	1084	Chr01K	10217645	10221770	-	1084	100	143	0	0	1	143	1	143	1.7e-78	289.3	OG0001785	ortholog
K	K	Pavir.1KG114800	Pavir.1KG115831	Chr01K	10217645	10221770	-	1084	Chr01K	10247945	10252507	-	1089	70.9	141	41	0	3	143	9	149	1.8e-51	199.5	OG0001785	paralog
K	K	Pavir.1KG114800	Pavir.1KG116000	Chr01K	10217645	10221770	-	1084	Chr01K	10065381	10065833	-	1080	71.2	139	36	1	3	141	10	144	4.8e-52	201.4	OG0001785	paralog
K	K	Pavir.1KG115077	Pavir.1KG115077	Chr01K	10231592	10234384	-	1087	Chr01K	10231592	10234384	-	1087	100	444	0	0	1	444	1	444	7.6e-274	939.9	OG0025254	ortholog
K	K	Pavir.1KG115100	Pavir.1KG115100	Chr01K	10169223	10172820	+	1083	Chr01K	10169223	10172820	+	1083	100	988	0	0	1	988	1	988	5.4e-288	988	OG0000223	ortholog
K	K	Pavir.1KG115100	Pavir.1KG116300	Chr01K	10169223	10172820	+	1083	Chr01K	10046569	10050772	+	1078	58.5	687	282	2	298	984	518	1201	3.2e-123	440.7	OG0000223	paralog
K	K	Pavir.1KG115100	Pavir.1KG116600	Chr01K	10169223	10172820	+	1083	Chr01K	9986467	9987825	+	1074	61	323	122	1	660	982	1	319	5.2e-113	406.8	OG0000223	paralog
K	K	Pavir.1KG115100	Pavir.1KG116900	Chr01K	10169223	10172820	+	1083	Chr01K	9953719	9957975	+	1071	65.7	693	229	4	298	986	454	1141	3.1e-142	503.8	OG0000223	paralog
K	K	Pavir.1KG115100	Pavir.1KG117254	Chr01K	10169223	10172820	+	1083	Chr01K	10005218	10006138	+	1077	91.7	132	11	0	1	132	853	984	2.1e-65	245.7	OG0000223	paralog
K	K	Pavir.1KG115831	Pavir.1KG114800	Chr01K	10247945	10252507	-	1089	Chr01K	10217645	10221770	-	1084	70.9	141	41	0	9	149	3	143	5.5e-51	198	OG0001785	paralog
K	K	Pavir.1KG115831	Pavir.1KG115831	Chr01K	10247945	10252507	-	1089	Chr01K	10247945	10252507	-	1089	100	149	0	0	1	149	1	149	9.3e-83	303.5	OG0001785	ortholog
K	K	Pavir.1KG115831	Pavir.1KG116000	Chr01K	10247945	10252507	-	1089	Chr01K	10065381	10065833	-	1080	70.5	139	37	1	9	147	10	144	1.1e-48	190.3	OG0001785	paralog
K	K	Pavir.1KG116000	Pavir.1KG114800	Chr01K	10065381	10065833	-	1080	Chr01K	10217645	10221770	-	1084	71.2	139	36	1	10	144	3	141	1.9e-51	199.5	OG0001785	paralog
K	K	Pavir.1KG116000	Pavir.1KG115831	Chr01K	10065381	10065833	-	1080	Chr01K	10247945	10252507	-	1089	70.5	139	37	1	10	144	9	147	2e-48	189.5	OG0001785	paralog
K	K	Pavir.1KG116000	Pavir.1KG116000	Chr01K	10065381	10065833	-	1080	Chr01K	10065381	10065833	-	1080	100	151	0	0	1	151	1	151	8.5e-84	307	OG0001785	ortholog
K	K	Pavir.1KG116100	Pavir.1KG114700	Chr01K	10060780	10061884	-	1079	Chr01K	10227705	10228515	-	1086	87.2	148	13	2	1	145	1	145	2e-56	216.1	OG0018169	paralog
K	K	Pavir.1KG116100	Pavir.1KG116100	Chr01K	10060780	10061884	-	1079	Chr01K	10060780	10061884	-	1079	100	149	0	0	1	149	1	149	3.7e-71	265	OG0018169	ortholog
K	K	Pavir.1KG116208	Pavir.1KG116208	Chr01K	10476833	10477294	-	1091	Chr01K	10476833	10477294	-	1091	100	154	0	0	1	154	1	154	3e-84	308.5	OG0020034	ortholog
K	K	Pavir.1KG116208	Pavir.1KG194900	Chr01K	10476833	10477294	-	1091	Chr01K	10532487	10533179	-	1097	64	125	43	1	30	152	11	135	2.7e-37	152.5	OG0020034	paralog
K	K	Pavir.1KG116300	Pavir.1KG115100	Chr01K	10046569	10050772	+	1078	Chr01K	10169223	10172820	+	1083	58.5	687	282	2	518	1201	298	984	4.4e-122	437.2	OG0000223	paralog
K	K	Pavir.1KG116300	Pavir.1KG116300	Chr01K	10046569	10050772	+	1078	Chr01K	10046569	10050772	+	1078	100	1212	0	0	1	1212	1	1212	0	1243.8	OG0000223	ortholog
K	K	Pavir.1KG116300	Pavir.1KG116600	Chr01K	10046569	10050772	+	1078	Chr01K	9986467	9987825	+	1074	66.1	333	108	2	877	1208	1	329	1.3e-121	435.6	OG0000223	paralog
K	K	Pavir.1KG116300	Pavir.1KG116900	Chr01K	10046569	10050772	+	1078	Chr01K	9953719	9957975	+	1071	64.1	685	239	3	518	1199	454	1134	2.2e-142	504.6	OG0000223	paralog
K	K	Pavir.1KG116300	Pavir.1KG117254	Chr01K	10046569	10050772	+	1078	Chr01K	10005218	10006138	+	1077	57.6	132	56	0	1	132	1070	1201	4.3e-39	158.3	OG0000223	paralog
K	K	Pavir.1KG116500	Pavir.1KG116500	Chr01K	9992292	9994124	+	1075	Chr01K	9992292	9994124	+	1075	100	333	0	0	1	333	1	333	1.1e-192	669.8	OG0020035	ortholog
K	K	Pavir.1KG116600	Pavir.1KG115100	Chr01K	9986467	9987825	+	1074	Chr01K	10169223	10172820	+	1083	61	323	122	1	1	319	660	982	1.5e-112	403.7	OG0000223	paralog
K	K	Pavir.1KG116600	Pavir.1KG116300	Chr01K	9986467	9987825	+	1074	Chr01K	10046569	10050772	+	1078	66.1	333	108	2	1	329	877	1208	1.6e-122	436.8	OG0000223	paralog
K	K	Pavir.1KG116600	Pavir.1KG116600	Chr01K	9986467	9987825	+	1074	Chr01K	9986467	9987825	+	1074	100	334	0	0	1	334	1	334	6.5e-193	670.6	OG0000223	ortholog
K	K	Pavir.1KG116600	Pavir.1KG116900	Chr01K	9986467	9987825	+	1074	Chr01K	9953719	9957975	+	1071	76.1	331	78	1	1	330	815	1145	3.5e-146	515.4	OG0000223	paralog
K	K	Pavir.1KG116600	Pavir.1KG117254	Chr01K	9986467	9987825	+	1074	Chr01K	10005218	10006138	+	1077	60.8	130	51	0	1	130	190	319	2.5e-39	159.1	OG0000223	paralog
K	K	Pavir.1KG116800	Pavir.1KG116800	Chr01K	9962480	9963466	+	1072	Chr01K	9962480	9963466	+	1072	100	69	0	0	1	69	1	69	3.6e-34	143.3	OG0025255	ortholog
K	K	Pavir.1KG116900	Pavir.1KG115100	Chr01K	9953719	9957975	+	1071	Chr01K	10169223	10172820	+	1083	65.7	693	229	4	454	1141	298	986	1.5e-140	498.4	OG0000223	paralog
K	K	Pavir.1KG116900	Pavir.1KG116300	Chr01K	9953719	9957975	+	1071	Chr01K	10046569	10050772	+	1078	64.1	685	239	3	454	1134	518	1199	4.7e-142	503.4	OG0000223	paralog
K	K	Pavir.1KG116900	Pavir.1KG116600	Chr01K	9953719	9957975	+	1071	Chr01K	9986467	9987825	+	1074	76.1	331	78	1	815	1145	1	330	4.6e-145	513.5	OG0000223	paralog
K	K	Pavir.1KG116900	Pavir.1KG116900	Chr01K	9953719	9957975	+	1071	Chr01K	9953719	9957975	+	1071	100	1149	0	0	1	1149	1	1149	0	1104.7	OG0000223	ortholog
K	K	Pavir.1KG116900	Pavir.1KG117254	Chr01K	9953719	9957975	+	1071	Chr01K	10005218	10006138	+	1077	59.1	132	53	1	1	131	1004	1135	1.3e-38	156.8	OG0000223	paralog
K	K	Pavir.1KG117177	Pavir.1KG117177	Chr01K	9963543	9964409	-	1073	Chr01K	9963543	9964409	-	1073	100	239	0	0	1	239	1	239	3.7e-134	474.9	OG0025256	ortholog
K	K	Pavir.1KG117200	Pavir.1KG117200	Chr01K	9930409	9934962	+	1069	Chr01K	9930409	9934962	+	1069	100	518	0	0	1	518	1	518	2.6e-305	1044.6	OG0002752	ortholog
K	K	Pavir.1KG117254	Pavir.1KG115100	Chr01K	10005218	10006138	+	1077	Chr01K	10169223	10172820	+	1083	91.7	132	11	0	1	132	853	984	2.1e-65	245.7	OG0000223	paralog
K	K	Pavir.1KG117254	Pavir.1KG116300	Chr01K	10005218	10006138	+	1077	Chr01K	10046569	10050772	+	1078	57.6	132	56	0	1	132	1070	1201	4.3e-39	158.3	OG0000223	paralog
K	K	Pavir.1KG117254	Pavir.1KG116600	Chr01K	10005218	10006138	+	1077	Chr01K	9986467	9987825	+	1074	60.8	130	51	0	1	130	190	319	2.5e-39	159.1	OG0000223	paralog
K	K	Pavir.1KG117254	Pavir.1KG116900	Chr01K	10005218	10006138	+	1077	Chr01K	9953719	9957975	+	1071	59.1	132	53	1	1	131	1004	1135	1.3e-38	156.8	OG0000223	paralog
K	K	Pavir.1KG117254	Pavir.1KG117254	Chr01K	10005218	10006138	+	1077	Chr01K	10005218	10006138	+	1077	100	133	0	0	1	133	1	133	1.1e-71	266.5	OG0000223	ortholog
K	K	Pavir.1KG117300	Pavir.1KG117300	Chr01K	9919561	9927254	-	1068	Chr01K	9919561	9927254	-	1068	100	741	0	0	1	741	1	741	0	1337	OG0015785	ortholog
K	K	Pavir.1KG117400	Pavir.1KG117400	Chr01K	9916599	9918642	-	1067	Chr01K	9916599	9918642	-	1067	100	446	0	0	1	446	1	446	7.2e-272	933.3	OG0013756	ortholog
K	K	Pavir.1KG117500	Pavir.1KG117500	Chr01K	9914563	9916548	+	1066	Chr01K	9914563	9916548	+	1066	100	306	0	0	1	306	1	306	3.1e-173	605.1	OG0017710	ortholog
K	K	Pavir.1KG117600	Pavir.1KG117600	Chr01K	9911318	9911927	-	1065	Chr01K	9911318	9911927	-	1065	100	73	0	0	1	73	1	73	7.1e-36	146.7	OG0022214	ortholog
K	K	Pavir.1KG118000	Pavir.1KG118000	Chr01K	9729242	9729909	-	1041	Chr01K	9729242	9729909	-	1041	100	101	0	0	1	101	1	101	5.8e-28	120.9	OG0001786	ortholog
K	K	Pavir.1KG118000	Pavir.1KG118100	Chr01K	9729242	9729909	-	1041	Chr01K	9757976	9758590	-	1046	67.6	102	12	2	1	101	1	82	3.6e-14	75.1	OG0001786	paralog
K	K	Pavir.1KG118000	Pavir.1KG118477	Chr01K	9729242	9729909	-	1041	Chr01K	9760135	9761741	-	1047	100	101	0	0	1	101	1	101	5.8e-28	120.9	OG0001786	paralog
K	K	Pavir.1KG118000	Pavir.1KG118600	Chr01K	9729242	9729909	-	1041	Chr01K	9726307	9726907	-	1040	43.6	101	25	4	1	69	1	101	8.6e-07	50.1	OG0001786	paralog
K	K	Pavir.1KG118000	Pavir.1KG118777	Chr01K	9729242	9729909	-	1041	Chr01K	9738120	9738729	-	1044	90.2	41	3	1	1	40	1	41	3.4e-12	68.6	OG0001786	paralog
K	K	Pavir.1KG118000	Pavir.1KG119985	Chr01K	9729242	9729909	-	1041	Chr01K	9785994	9786607	-	1051	90.2	41	3	1	1	40	1	41	6.9e-13	70.9	OG0001786	paralog
K	K	Pavir.1KG118100	Pavir.1KG118000	Chr01K	9757976	9758590	-	1046	Chr01K	9729242	9729909	-	1041	67.6	102	12	2	1	82	1	101	6e-15	77.4	OG0001786	paralog
K	K	Pavir.1KG118100	Pavir.1KG118100	Chr01K	9757976	9758590	-	1046	Chr01K	9757976	9758590	-	1046	100	82	0	0	1	82	1	82	4.3e-29	124.4	OG0001786	ortholog
K	K	Pavir.1KG118100	Pavir.1KG118477	Chr01K	9757976	9758590	-	1046	Chr01K	9760135	9761741	-	1047	67.6	102	12	2	1	82	1	101	6e-15	77.4	OG0001786	paralog
K	K	Pavir.1KG118100	Pavir.1KG118600	Chr01K	9757976	9758590	-	1046	Chr01K	9726307	9726907	-	1040	70.7	82	11	3	1	82	1	69	2.7e-15	78.6	OG0001786	paralog
K	K	Pavir.1KG118100	Pavir.1KG118777	Chr01K	9757976	9758590	-	1046	Chr01K	9738120	9738729	-	1044	95.5	44	2	0	1	44	1	44	7.5e-18	87	OG0001786	paralog
K	K	Pavir.1KG118100	Pavir.1KG119985	Chr01K	9757976	9758590	-	1046	Chr01K	9785994	9786607	-	1051	100	44	0	0	1	44	1	44	4e-19	91.3	OG0001786	paralog
K	K	Pavir.1KG118200	Pavir.1KG118200	Chr01K	9753142	9754197	-	1045	Chr01K	9753142	9754197	-	1045	100	123	0	0	1	123	1	123	6.6e-42	167.5	OG0018170	ortholog
K	K	Pavir.1KG118200	Pavir.1KG118800	Chr01K	9753142	9754197	-	1045	Chr01K	9722142	9723024	-	1038	93.5	123	5	1	1	123	1	120	4.9e-37	151.4	OG0018170	paralog
K	K	Pavir.1KG118400	Pavir.1KG118400	Chr01K	9736678	9736985	-	1043	Chr01K	9736678	9736985	-	1043	100	73	0	0	1	73	1	73	1.3e-32	136	OG0020036	ortholog
K	K	Pavir.1KG118400	Pavir.1KG118700	Chr01K	9736678	9736985	-	1043	Chr01K	9724594	9725773	-	1039	100	59	0	0	1	59	1	59	1.9e-25	112.1	OG0020036	paralog
K	K	Pavir.1KG118477	Pavir.1KG118000	Chr01K	9760135	9761741	-	1047	Chr01K	9729242	9729909	-	1041	100	101	0	0	1	101	1	101	5.8e-28	120.9	OG0001786	paralog
K	K	Pavir.1KG118477	Pavir.1KG118100	Chr01K	9760135	9761741	-	1047	Chr01K	9757976	9758590	-	1046	67.6	102	12	2	1	101	1	82	3.6e-14	75.1	OG0001786	paralog
K	K	Pavir.1KG118477	Pavir.1KG118477	Chr01K	9760135	9761741	-	1047	Chr01K	9760135	9761741	-	1047	100	101	0	0	1	101	1	101	5.8e-28	120.9	OG0001786	ortholog
K	K	Pavir.1KG118477	Pavir.1KG118600	Chr01K	9760135	9761741	-	1047	Chr01K	9726307	9726907	-	1040	43.6	101	25	4	1	69	1	101	8.6e-07	50.1	OG0001786	paralog
K	K	Pavir.1KG118477	Pavir.1KG118777	Chr01K	9760135	9761741	-	1047	Chr01K	9738120	9738729	-	1044	90.2	41	3	1	1	40	1	41	3.4e-12	68.6	OG0001786	paralog
K	K	Pavir.1KG118477	Pavir.1KG119985	Chr01K	9760135	9761741	-	1047	Chr01K	9785994	9786607	-	1051	90.2	41	3	1	1	40	1	41	6.9e-13	70.9	OG0001786	paralog
K	K	Pavir.1KG118500	Pavir.1KG118500	Chr01K	9731651	9732197	-	1042	Chr01K	9731651	9732197	-	1042	100	123	0	0	1	123	1	123	8.2e-69	256.9	OG0000546	ortholog
K	K	Pavir.1KG118500	Pavir.1KG118854	Chr01K	9731651	9732197	-	1042	Chr01K	9762622	9763824	-	1048	89.4	104	1	1	1	104	1	94	4.7e-48	188	OG0000546	paralog
K	K	Pavir.1KG118500	Pavir.1KG127400	Chr01K	9731651	9732197	-	1042	Chr01K	9708325	9708990	-	1037	97.6	124	2	1	1	123	1	124	2.9e-66	248.4	OG0000546	paralog
K	K	Pavir.1KG118500	Pavir.1KG127500	Chr01K	9731651	9732197	-	1042	Chr01K	9675990	9676762	-	1035	49.5	97	37	4	1	88	1	94	3.6e-16	82	OG0000546	paralog
K	K	Pavir.1KG118600	Pavir.1KG118000	Chr01K	9726307	9726907	-	1040	Chr01K	9729242	9729909	-	1041	43.6	101	25	4	1	69	1	101	8.6e-07	50.1	OG0001786	paralog
K	K	Pavir.1KG118600	Pavir.1KG118100	Chr01K	9726307	9726907	-	1040	Chr01K	9757976	9758590	-	1046	70.7	82	11	3	1	69	1	82	5e-15	77.4	OG0001786	paralog
K	K	Pavir.1KG118600	Pavir.1KG118477	Chr01K	9726307	9726907	-	1040	Chr01K	9760135	9761741	-	1047	43.6	101	25	4	1	69	1	101	8.6e-07	50.1	OG0001786	paralog
K	K	Pavir.1KG118600	Pavir.1KG118600	Chr01K	9726307	9726907	-	1040	Chr01K	9726307	9726907	-	1040	100	69	0	0	1	69	1	69	4.5e-24	107.5	OG0001786	ortholog
K	K	Pavir.1KG118600	Pavir.1KG118777	Chr01K	9726307	9726907	-	1040	Chr01K	9738120	9738729	-	1044	79.5	44	6	2	1	41	1	44	1.3e-10	62.8	OG0001786	paralog
K	K	Pavir.1KG118600	Pavir.1KG119985	Chr01K	9726307	9726907	-	1040	Chr01K	9785994	9786607	-	1051	84.1	44	4	2	1	41	1	44	6.8e-12	67	OG0001786	paralog
K	K	Pavir.1KG118700	Pavir.1KG118400	Chr01K	9724594	9725773	-	1039	Chr01K	9736678	9736985	-	1043	100	59	0	0	1	59	1	59	1e-25	113.2	OG0020036	paralog
K	K	Pavir.1KG118700	Pavir.1KG118700	Chr01K	9724594	9725773	-	1039	Chr01K	9724594	9725773	-	1039	100	85	0	0	1	85	1	85	3.1e-43	171.4	OG0020036	ortholog
K	K	Pavir.1KG118777	Pavir.1KG118000	Chr01K	9738120	9738729	-	1044	Chr01K	9729242	9729909	-	1041	90.2	41	3	1	1	41	1	40	4.7e-12	68.6	OG0001786	paralog
K	K	Pavir.1KG118777	Pavir.1KG118100	Chr01K	9738120	9738729	-	1044	Chr01K	9757976	9758590	-	1046	95.5	44	2	0	1	44	1	44	1.3e-17	87	OG0001786	paralog
K	K	Pavir.1KG118777	Pavir.1KG118477	Chr01K	9738120	9738729	-	1044	Chr01K	9760135	9761741	-	1047	90.2	41	3	1	1	41	1	40	4.7e-12	68.6	OG0001786	paralog
K	K	Pavir.1KG118777	Pavir.1KG118600	Chr01K	9738120	9738729	-	1044	Chr01K	9726307	9726907	-	1040	79.5	44	6	2	1	44	1	41	3.4e-10	62.4	OG0001786	paralog
K	K	Pavir.1KG118777	Pavir.1KG118777	Chr01K	9738120	9738729	-	1044	Chr01K	9738120	9738729	-	1044	100	140	0	0	1	140	1	140	5.5e-61	231.1	OG0001786	ortholog
K	K	Pavir.1KG118777	Pavir.1KG119985	Chr01K	9738120	9738729	-	1044	Chr01K	9785994	9786607	-	1051	95.5	44	2	0	1	44	1	44	1.3e-17	87	OG0001786	paralog
K	K	Pavir.1KG118800	Pavir.1KG118200	Chr01K	9722142	9723024	-	1038	Chr01K	9753142	9754197	-	1045	93.5	123	5	1	1	120	1	123	6.2e-37	151	OG0018170	paralog
K	K	Pavir.1KG118800	Pavir.1KG118800	Chr01K	9722142	9723024	-	1038	Chr01K	9722142	9723024	-	1038	100	120	0	0	1	120	1	120	6.4e-42	167.5	OG0018170	ortholog
K	K	Pavir.1KG118854	Pavir.1KG118500	Chr01K	9762622	9763824	-	1048	Chr01K	9731651	9732197	-	1042	89.4	104	1	1	1	94	1	104	1.1e-48	189.9	OG0000546	paralog
K	K	Pavir.1KG118854	Pavir.1KG118854	Chr01K	9762622	9763824	-	1048	Chr01K	9762622	9763824	-	1048	100	112	0	0	1	112	1	112	2.3e-62	235.3	OG0000546	ortholog
K	K	Pavir.1KG118854	Pavir.1KG127400	Chr01K	9762622	9763824	-	1048	Chr01K	9708325	9708990	-	1037	89.4	104	1	1	1	94	1	104	1.1e-48	189.9	OG0000546	paralog
K	K	Pavir.1KG118854	Pavir.1KG127500	Chr01K	9762622	9763824	-	1048	Chr01K	9675990	9676762	-	1035	41.2	97	35	4	1	78	1	94	7.9e-10	60.8	OG0000546	paralog
K	K	Pavir.1KG119300	Pavir.1KG119300	Chr01K	9606694	9608621	+	1025	Chr01K	9606694	9608621	+	1025	100	118	0	0	1	118	1	118	6.9e-65	243.8	OG0022215	ortholog
K	K	Pavir.1KG119400	Pavir.1KG119400	Chr01K	9598965	9605259	+	1024	Chr01K	9598965	9605259	+	1024	100	986	0	0	1	986	1	986	0	1937.9	OG0025257	ortholog
K	K	Pavir.1KG119500	Pavir.1KG119500	Chr01K	9591883	9598105	+	1023	Chr01K	9591883	9598105	+	1023	100	805	0	0	1	805	1	805	0	1582.8	OG0020037	ortholog
K	K	Pavir.1KG119677	Pavir.1KG119677	Chr01K	9611402	9615143	-	1026	Chr01K	9611402	9615143	-	1026	100	1134	0	0	1	1134	1	1134	1.7e-269	926.8	OG0001787	ortholog
K	K	Pavir.1KG119677	Pavir.1KG119754	Chr01K	9611402	9615143	-	1026	Chr01K	9653254	9657054	-	1030	93.1	1126	77	1	10	1134	10	1135	5.9e-222	768.8	OG0001787	paralog
K	K	Pavir.1KG119700	Pavir.1KG119700	Chr01K	9570490	9577332	+	1021	Chr01K	9570490	9577332	+	1021	100	969	0	0	1	969	1	969	0	1913.7	OG0014447	ortholog
K	K	Pavir.1KG119754	Pavir.1KG119677	Chr01K	9653254	9657054	-	1030	Chr01K	9611402	9615143	-	1026	93.1	1126	77	1	10	1135	10	1134	2e-222	770.4	OG0001787	paralog
K	K	Pavir.1KG119754	Pavir.1KG119754	Chr01K	9653254	9657054	-	1030	Chr01K	9653254	9657054	-	1030	100	1135	0	0	1	1135	1	1135	3.9e-274	942.2	OG0001787	ortholog
K	K	Pavir.1KG119800	Pavir.1KG119800	Chr01K	9569283	9570083	+	1020	Chr01K	9569283	9570083	+	1020	100	134	0	0	1	134	1	134	2.7e-49	192.2	OG0015673	ortholog
K	K	Pavir.1KG119900	Pavir.1KG119900	Chr01K	9563018	9568240	+	1019	Chr01K	9563018	9568240	+	1019	100	521	0	0	1	521	1	521	1.2e-297	1019.2	OG0013282	ortholog
K	K	Pavir.1KG119985	Pavir.1KG118000	Chr01K	9785994	9786607	-	1051	Chr01K	9729242	9729909	-	1041	90.2	41	3	1	1	41	1	40	6.7e-13	70.9	OG0001786	paralog
K	K	Pavir.1KG119985	Pavir.1KG118100	Chr01K	9785994	9786607	-	1051	Chr01K	9757976	9758590	-	1046	100	44	0	0	1	44	1	44	4.8e-19	91.3	OG0001786	paralog
K	K	Pavir.1KG119985	Pavir.1KG118477	Chr01K	9785994	9786607	-	1051	Chr01K	9760135	9761741	-	1047	90.2	41	3	1	1	41	1	40	6.7e-13	70.9	OG0001786	paralog
K	K	Pavir.1KG119985	Pavir.1KG118600	Chr01K	9785994	9786607	-	1051	Chr01K	9726307	9726907	-	1040	84.1	44	4	2	1	44	1	41	9.7e-12	67	OG0001786	paralog
K	K	Pavir.1KG119985	Pavir.1KG118777	Chr01K	9785994	9786607	-	1051	Chr01K	9738120	9738729	-	1044	95.5	44	2	0	1	44	1	44	9.1e-18	87	OG0001786	paralog
K	K	Pavir.1KG119985	Pavir.1KG119985	Chr01K	9785994	9786607	-	1051	Chr01K	9785994	9786607	-	1051	100	99	0	0	1	99	1	99	2.1e-38	155.6	OG0001786	ortholog
K	K	Pavir.1KG120131	Pavir.1KG120131	Chr01K	9661905	9663232	+	1031	Chr01K	9661905	9663232	+	1031	100	88	0	0	1	88	1	88	3.5e-45	177.9	OG0022216	ortholog
K	K	Pavir.1KG120362	Pavir.1KG120362	Chr01K	9812262	9813832	-	1052	Chr01K	9812262	9813832	-	1052	100	140	0	0	1	140	1	140	7.7e-71	263.8	OG0025258	ortholog
K	K	Pavir.1KG120500	Pavir.1KG120500	Chr01K	9482916	9483909	+	1009	Chr01K	9482916	9483909	+	1009	100	158	0	0	1	158	1	158	1.8e-84	309.3	OG0018171	ortholog
K	K	Pavir.1KG120600	Pavir.1KG120600	Chr01K	9475204	9475875	-	1008	Chr01K	9475204	9475875	-	1008	100	51	0	0	1	51	1	51	5.4e-14	73.6	OG0020038	ortholog
K	K	Pavir.1KG120700	Pavir.1KG120700	Chr01K	9453087	9463182	-	1007	Chr01K	9453087	9463182	-	1007	100	926	0	0	1	926	1	926	0	1419.4	OG0001757	ortholog
K	K	Pavir.1KG120777	Pavir.1KG120777	Chr01K	9539369	9541019	-	1015	Chr01K	9539369	9541019	-	1015	100	482	0	0	1	482	1	482	1.1e-270	929.5	OG0020039	ortholog
K	K	Pavir.1KG120800	Pavir.1KG120800	Chr01K	9445583	9452859	+	1006	Chr01K	9445583	9452859	+	1006	100	786	0	0	1	786	1	786	0	1330.5	OG0013652	ortholog
K	K	Pavir.1KG121531	Pavir.1KG121531	Chr01K	9548803	9549735	-	1017	Chr01K	9548803	9549735	-	1017	100	311	0	0	1	311	1	311	3.7e-142	501.9	OG0015214	ortholog
K	K	Pavir.1KG121700	Pavir.1KG121700	Chr01K	9393327	9394364	+	998	Chr01K	9393327	9394364	+	998	100	114	0	0	1	114	1	114	4.6e-58	221.1	OG0025259	ortholog
K	K	Pavir.1KG121800	Pavir.1KG121800	Chr01K	9384351	9393126	+	997	Chr01K	9384351	9393126	+	997	100	1105	0	0	1	1105	1	1105	0	1945.6	OG0015128	ortholog
K	K	Pavir.1KG121977	Pavir.1KG121977	Chr01K	9408525	9418459	+	1000	Chr01K	9408525	9418459	+	1000	100	804	0	0	1	804	1	804	0	1604.3	OG0018172	ortholog
K	K	Pavir.1KG122000	Pavir.1KG122000	Chr01K	9377924	9383437	-	996	Chr01K	9377924	9383437	-	996	100	411	0	0	1	411	1	411	4.9e-243	837.4	OG0020040	ortholog
K	K	Pavir.1KG122100	Pavir.1KG122100	Chr01K	9375262	9375687	-	995	Chr01K	9375262	9375687	-	995	100	61	0	0	1	61	1	61	6e-20	93.6	OG0014833	ortholog
K	K	Pavir.1KG122200	Pavir.1KG122200	Chr01K	9344751	9351614	+	994	Chr01K	9344751	9351614	+	994	100	1444	0	0	1	1444	1	1444	0	2816.2	OG0002940	ortholog
K	K	Pavir.1KG122300	Pavir.1KG122300	Chr01K	9335070	9339928	+	993	Chr01K	9335070	9339928	+	993	100	330	0	0	1	330	1	330	1.8e-147	519.6	OG0015894	ortholog
K	K	Pavir.1KG122354	Pavir.1KG122354	Chr01K	9424036	9428330	-	1001	Chr01K	9424036	9428330	-	1001	100	808	0	0	1	808	1	808	0	1644	OG0002965	ortholog
K	K	Pavir.1KG122354	Pavir.1KG123377	Chr01K	9424036	9428330	-	1001	Chr01K	9208521	9211283	-	983	61.4	580	219	3	69	646	89	665	5.5e-214	741.9	OG0002965	paralog
K	K	Pavir.1KG122400	Pavir.1KG122400	Chr01K	9314521	9318265	+	992	Chr01K	9314521	9318265	+	992	100	603	0	0	1	603	1	603	9.2e-300	1026.5	OG0013388	ortholog
K	K	Pavir.1KG122700	Pavir.1KG122700	Chr01K	9261976	9264204	-	987	Chr01K	9261976	9264204	-	987	100	324	0	0	1	324	1	324	3.8e-188	654.8	OG0020041	ortholog
K	K	Pavir.1KG122731	Pavir.1KG122731	Chr01K	9428433	9429624	-	1002	Chr01K	9428433	9429624	-	1002	100	392	0	0	1	392	1	392	6.6e-213	737.3	OG0020042	ortholog
K	K	Pavir.1KG122900	Pavir.1KG122900	Chr01K	9241079	9244934	-	986	Chr01K	9241079	9244934	-	986	100	1060	0	0	1	1060	1	1060	0	1097.8	OG0022217	ortholog
K	K	Pavir.1KG123000	Pavir.1KG123000	Chr01K	9182769	9184673	-	982	Chr01K	9182769	9184673	-	982	100	498	0	0	1	498	1	498	9.7e-294	1006.1	OG0000309	ortholog
K	K	Pavir.1KG123000	Pavir.1KG123200	Chr01K	9182769	9184673	-	982	Chr01K	9170846	9172581	+	980	73	492	129	2	1	489	1	491	3.4e-206	715.3	OG0000309	paralog
K	K	Pavir.1KG123200	Pavir.1KG123000	Chr01K	9170846	9172581	+	980	Chr01K	9182769	9184673	-	982	73	492	129	2	1	491	1	489	2.5e-204	709.1	OG0000309	paralog
K	K	Pavir.1KG123200	Pavir.1KG123200	Chr01K	9170846	9172581	+	980	Chr01K	9170846	9172581	+	980	100	501	0	0	1	501	1	501	2.9e-290	994.6	OG0000309	ortholog
K	K	Pavir.1KG123377	Pavir.1KG122354	Chr01K	9208521	9211283	-	983	Chr01K	9424036	9428330	-	1001	61.4	580	219	3	89	665	69	646	1.2e-212	737.3	OG0002965	paralog
K	K	Pavir.1KG123377	Pavir.1KG123377	Chr01K	9208521	9211283	-	983	Chr01K	9208521	9211283	-	983	100	684	0	0	1	684	1	684	0	1384.4	OG0002965	ortholog
K	K	Pavir.1KG123400	Pavir.1KG123400	Chr01K	9153898	9159987	-	979	Chr01K	9153898	9159987	-	979	100	387	0	0	1	387	1	387	4.5e-145	511.9	OG0022218	ortholog
K	K	Pavir.1KG123700	Pavir.1KG123700	Chr01K	9131267	9133805	-	977	Chr01K	9131267	9133805	-	977	100	537	0	0	1	537	1	537	0	1076.2	OG0014566	ortholog
K	K	Pavir.1KG123754	Pavir.1KG123754	Chr01K	9213693	9214055	-	984	Chr01K	9213693	9214055	-	984	100	110	0	0	1	110	1	110	1.2e-58	223	OG0025260	ortholog
K	K	Pavir.1KG123800	Pavir.1KG123800	Chr01K	9119889	9125707	+	976	Chr01K	9119889	9125707	+	976	100	342	0	0	1	342	1	342	1.8e-206	715.7	OG0018173	ortholog
K	K	Pavir.1KG124000	Pavir.1KG124000	Chr01K	9109287	9113456	-	974	Chr01K	9109287	9113456	-	974	100	425	0	0	1	425	1	425	7.7e-223	770.4	OG0014866	ortholog
K	K	Pavir.1KG124131	Pavir.1KG124131	Chr01K	9237515	9239273	-	985	Chr01K	9237515	9239273	-	985	100	493	0	0	1	493	1	493	1.2e-283	972.6	OG0018174	ortholog
K	K	Pavir.1KG124400	Pavir.1KG124400	Chr01K	9056191	9058088	-	971	Chr01K	9056191	9058088	-	971	100	395	0	0	1	395	1	395	2e-225	778.9	OG0018175	ortholog
K	K	Pavir.1KG124500	Pavir.1KG124500	Chr01K	9051495	9054869	+	970	Chr01K	9051495	9054869	+	970	100	390	0	0	1	390	1	390	1.7e-216	749.2	OG0025261	ortholog
K	K	Pavir.1KG124800	Pavir.1KG124800	Chr01K	9018235	9022488	-	968	Chr01K	9018235	9022488	-	968	100	693	0	0	1	693	1	693	0	1389.4	OG0015206	ortholog
K	K	Pavir.1KG125100	Pavir.1KG125100	Chr01K	8990578	8994246	+	967	Chr01K	8990578	8994246	+	967	100	543	0	0	1	543	1	543	0	1133.6	OG0014667	ortholog
K	K	Pavir.1KG125200	Pavir.1KG125200	Chr01K	8977158	8988854	+	965	Chr01K	8977158	8988854	+	965	100	699	0	0	1	699	1	699	1.7e-152	537.7	OG0015620	ortholog
K	K	Pavir.1KG125600	Pavir.1KG125600	Chr01K	8963799	8968657	-	963	Chr01K	8963799	8968657	-	963	100	234	0	0	1	234	1	234	5e-99	358.2	OG0015663	ortholog
K	K	Pavir.1KG125800	Pavir.1KG125800	Chr01K	8930035	8936653	-	961	Chr01K	8930035	8936653	-	961	100	183	0	0	1	183	1	183	1.6e-97	352.8	OG0015569	ortholog
K	K	Pavir.1KG125900	Pavir.1KG125900	Chr01K	8916763	8922072	-	960	Chr01K	8916763	8922072	-	960	100	1046	0	0	1	1046	1	1046	0	1925.6	OG0015887	ortholog
K	K	Pavir.1KG126000	Pavir.1KG126000	Chr01K	8916466	8917378	-	959	Chr01K	8916466	8917378	-	959	100	151	0	0	1	151	1	151	1.4e-65	246.5	OG0020043	ortholog
K	K	Pavir.1KG126100	Pavir.1KG126100	Chr01K	8912997	8915893	-	958	Chr01K	8912997	8915893	-	958	100	170	0	0	1	170	1	170	1.3e-80	296.6	OG0014987	ortholog
K	K	Pavir.1KG126300	Pavir.1KG126300	Chr01K	8900800	8903741	-	955	Chr01K	8900800	8903741	-	955	100	433	0	0	1	433	1	433	2.1e-223	772.3	OG0018176	ortholog
K	K	Pavir.1KG126400	Pavir.1KG126400	Chr01K	8893191	8896784	-	954	Chr01K	8893191	8896784	-	954	100	258	0	0	28	285	28	285	5.2e-151	531.2	OG0015039	ortholog
K	K	Pavir.1KG126500	Pavir.1KG126500	Chr01K	8888122	8891999	-	953	Chr01K	8888122	8891999	-	953	100	141	0	0	1	141	1	141	6.5e-70	260.8	OG0014084	ortholog
K	K	Pavir.1KG126600	Pavir.1KG126600	Chr01K	8886020	8887967	+	952	Chr01K	8886020	8887967	+	952	100	428	0	0	1	428	1	428	8.5e-238	820.1	OG0014563	ortholog
K	K	Pavir.1KG126700	Pavir.1KG126700	Chr01K	8848634	8882370	-	951	Chr01K	8848634	8882370	-	951	100	1840	0	0	1	1840	1	1840	0	3576.9	OG0013563	ortholog
K	K	Pavir.1KG126800	Pavir.1KG126800	Chr01K	8844906	8847752	+	950	Chr01K	8844906	8847752	+	950	100	284	0	0	1	284	1	284	4.6e-155	544.7	OG0013836	ortholog
K	K	Pavir.1KG126900	Pavir.1KG126900	Chr01K	8826437	8829538	-	948	Chr01K	8826437	8829538	-	948	100	540	0	0	1	540	1	540	3.5e-289	991.1	OG0013425	ortholog
K	K	Pavir.1KG127000	Pavir.1KG127000	Chr01K	8819818	8820904	+	947	Chr01K	8819818	8820904	+	947	100	214	0	0	1	214	1	214	5.7e-118	421	OG0014290	ortholog
K	K	Pavir.1KG127400	Pavir.1KG118500	Chr01K	9708325	9708990	-	1037	Chr01K	9731651	9732197	-	1042	97.6	124	2	1	1	124	1	123	3e-66	248.4	OG0000546	paralog
K	K	Pavir.1KG127400	Pavir.1KG118854	Chr01K	9708325	9708990	-	1037	Chr01K	9762622	9763824	-	1048	89.4	104	1	1	1	104	1	94	4.7e-48	188	OG0000546	paralog
K	K	Pavir.1KG127400	Pavir.1KG127400	Chr01K	9708325	9708990	-	1037	Chr01K	9708325	9708990	-	1037	100	124	0	0	1	124	1	124	1.7e-69	259.2	OG0000546	ortholog
K	K	Pavir.1KG127400	Pavir.1KG127500	Chr01K	9708325	9708990	-	1037	Chr01K	9675990	9676762	-	1035	49.5	97	37	4	1	88	1	94	3.7e-16	82	OG0000546	paralog
K	K	Pavir.1KG127500	Pavir.1KG118500	Chr01K	9675990	9676762	-	1035	Chr01K	9731651	9732197	-	1042	49.5	97	37	4	1	94	1	88	1.8e-16	83.2	OG0000546	paralog
K	K	Pavir.1KG127500	Pavir.1KG118854	Chr01K	9675990	9676762	-	1035	Chr01K	9762622	9763824	-	1048	41.2	97	35	4	1	94	1	78	1.6e-09	60.1	OG0000546	paralog
K	K	Pavir.1KG127500	Pavir.1KG127400	Chr01K	9675990	9676762	-	1035	Chr01K	9708325	9708990	-	1037	49.5	97	37	4	1	94	1	88	1.8e-16	83.2	OG0000546	paralog
K	K	Pavir.1KG127500	Pavir.1KG127500	Chr01K	9675990	9676762	-	1035	Chr01K	9675990	9676762	-	1035	100	134	0	0	1	134	1	134	4.3e-63	238	OG0000546	ortholog
K	K	Pavir.1KG127700	Pavir.1KG127700	Chr01K	9669283	9670178	-	1032	Chr01K	9669283	9670178	-	1032	100	144	0	0	1	144	1	144	1.7e-57	219.5	OG0000546	ortholog
K	K	Pavir.1KG131900	Pavir.1KG131900	Chr01K	9267970	9284799	-	988	Chr01K	9267970	9284799	-	988	100	636	0	0	1	636	1	636	0	1245	OG0025262	ortholog
K	K	Pavir.1KG132100	Pavir.1KG132100	Chr01K	9484261	9484561	-	1010	Chr01K	9484261	9484561	-	1010	100	63	0	0	1	63	1	63	3.9e-30	127.5	OG0020044	ortholog
K	K	Pavir.1KG132500	Pavir.1KG132500	Chr01K	9517626	9518134	-	1012	Chr01K	9517626	9518134	-	1012	100	83	0	0	1	83	1	83	1.2e-47	186	OG0022219	ortholog
K	K	Pavir.1KG132554	Pavir.1KG132554	Chr01K	8179509	8184539	+	883	Chr01K	8179509	8184539	+	883	100	279	0	0	1	279	1	279	1.8e-140	496.1	OG0014530	ortholog
K	K	Pavir.1KG132931	Pavir.1KG132931	Chr01K	8185196	8194967	-	884	Chr01K	8185196	8194967	-	884	100	696	0	0	1	696	1	696	0	1398.6	OG0022220	ortholog
K	K	Pavir.1KG137600	Pavir.1KG137600	Chr01K	17850265	17857142	+	1578	Chr01K	17850265	17857142	+	1578	100	1009	0	0	1	1009	1	1009	0	1925.6	OG0000079	ortholog
K	K	Pavir.1KG137600	Pavir.1KG137700	Chr01K	17850265	17857142	+	1578	Chr01K	17860086	17862902	+	1579	46.7	809	325	12	91	874	4	731	1.4e-190	664.5	OG0000079	paralog
K	K	Pavir.1KG137600	Pavir.1KG138000	Chr01K	17850265	17857142	+	1578	Chr01K	18021685	18026467	+	1587	79.9	1001	183	5	1	997	1	987	0	1575.8	OG0000079	paralog
K	K	Pavir.1KG137600	Pavir.1KG155700	Chr01K	17850265	17857142	+	1578	Chr01K	17931682	17932026	+	1581	50.9	116	45	2	1	104	7	122	2.2e-23	105.9	OG0000079	paralog
K	K	Pavir.1KG137600	Pavir.1KG155705	Chr01K	17850265	17857142	+	1578	Chr01K	17932390	17933580	+	1582	63.8	354	123	3	245	597	17	366	8.4e-127	452.6	OG0000079	paralog
K	K	Pavir.1KG137600	Pavir.1KG155710	Chr01K	17850265	17857142	+	1578	Chr01K	17933669	17936006	+	1583	72.4	308	70	6	692	997	1	295	3e-116	417.5	OG0000079	paralog
K	K	Pavir.1KG137700	Pavir.1KG137600	Chr01K	17860086	17862902	+	1579	Chr01K	17850265	17857142	+	1578	44.1	917	356	16	4	789	91	981	7.9e-190	661.8	OG0000079	paralog
K	K	Pavir.1KG137700	Pavir.1KG137700	Chr01K	17860086	17862902	+	1579	Chr01K	17860086	17862902	+	1579	100	880	0	0	1	880	1	880	0	1775.8	OG0000079	ortholog
K	K	Pavir.1KG137700	Pavir.1KG138000	Chr01K	17860086	17862902	+	1579	Chr01K	18021685	18026467	+	1587	45.2	1006	365	16	4	848	80	1060	6e-214	741.9	OG0000079	paralog
K	K	Pavir.1KG137700	Pavir.1KG155705	Chr01K	17860086	17862902	+	1579	Chr01K	17932390	17933580	+	1582	64.2	380	130	3	156	534	3	377	1.1e-135	481.9	OG0000079	paralog
K	K	Pavir.1KG137700	Pavir.1KG155710	Chr01K	17860086	17862902	+	1579	Chr01K	17933669	17936006	+	1583	30.2	328	130	12	80	390	625	870	2.9e-21	100.9	OG0000079	paralog
K	K	Pavir.1KG138000	Pavir.1KG137600	Chr01K	18021685	18026467	+	1587	Chr01K	17850265	17857142	+	1578	79.9	1001	183	5	1	987	1	997	0	1564.3	OG0000079	paralog
K	K	Pavir.1KG138000	Pavir.1KG137700	Chr01K	18021685	18026467	+	1587	Chr01K	17860086	17862902	+	1579	45.2	1006	365	16	80	1060	4	848	5.4e-215	745.7	OG0000079	paralog
K	K	Pavir.1KG138000	Pavir.1KG138000	Chr01K	18021685	18026467	+	1587	Chr01K	18021685	18026467	+	1587	100	1143	0	0	1	1143	1	1143	0	2198.3	OG0000079	ortholog
K	K	Pavir.1KG138000	Pavir.1KG155700	Chr01K	18021685	18026467	+	1587	Chr01K	17931682	17932026	+	1581	56.2	105	45	1	1	104	7	111	1.6e-26	116.3	OG0000079	paralog
K	K	Pavir.1KG138000	Pavir.1KG155705	Chr01K	18021685	18026467	+	1587	Chr01K	17932390	17933580	+	1582	63.4	393	134	5	221	612	4	387	4.5e-137	486.9	OG0000079	paralog
K	K	Pavir.1KG138000	Pavir.1KG155710	Chr01K	18021685	18026467	+	1587	Chr01K	17933669	17936006	+	1583	74	453	104	7	683	1133	1	441	1.2e-156	552	OG0000079	paralog
K	K	Pavir.1KG138005	Pavir.1KG138005	Chr01K	18026847	18031077	-	1588	Chr01K	18026847	18031077	-	1588	100	143	0	0	1	143	1	143	1.6e-76	282.7	OG0002935	ortholog
K	K	Pavir.1KG138005	Pavir.1KG155715	Chr01K	18026847	18031077	-	1588	Chr01K	17936106	17939989	-	1584	95.1	143	7	0	1	143	1	143	4.2e-72	268.1	OG0002935	paralog
K	K	Pavir.1KG138010	Pavir.1KG138010	Chr01K	18031862	18039543	-	1589	Chr01K	18031862	18039543	-	1589	100	605	0	0	1	605	1	605	0	1178.7	OG0002869	ortholog
K	K	Pavir.1KG138600	Pavir.1KG138600	Chr01K	18072599	18077742	+	1591	Chr01K	18072599	18077742	+	1591	100	608	0	0	1	608	1	608	2.3e-289	991.9	OG0014817	ortholog
K	K	Pavir.1KG138800	Pavir.1KG138800	Chr01K	18307574	18309282	-	1610	Chr01K	18307574	18309282	-	1610	100	137	0	0	1	137	1	137	2.7e-68	256.1	OG0013698	ortholog
K	K	Pavir.1KG139000	Pavir.1KG139000	Chr01K	18313839	18315983	+	1611	Chr01K	18313839	18315983	+	1611	100	516	0	0	1	516	1	516	2.2e-238	822.4	OG0015561	ortholog
K	K	Pavir.1KG139010	Pavir.1KG139010	Chr01K	18317092	18328677	-	1613	Chr01K	18317092	18328677	-	1613	100	542	0	0	1	542	1	542	0	1099.7	OG0022221	ortholog
K	K	Pavir.1KG139600	Pavir.1KG139600	Chr01K	19147086	19148303	-	1639	Chr01K	19147086	19148303	-	1639	100	406	0	0	1	406	1	406	3.3e-239	824.7	OG0001788	ortholog
K	K	Pavir.1KG139600	Pavir.1KG142000	Chr01K	19147086	19148303	-	1639	Chr01K	19128659	19131388	+	1638	48.3	180	85	4	230	406	108	282	1.1e-37	155.2	OG0001788	paralog
K	K	Pavir.1KG139600	Pavir.1KG160110	Chr01K	19147086	19148303	-	1639	Chr01K	19159352	19167857	-	1642	60.8	406	66	5	1	406	1	313	5.4e-125	445.3	OG0001788	paralog
K	K	Pavir.1KG139900	Pavir.1KG139900	Chr01K	18866339	18868008	+	1624	Chr01K	18866339	18868008	+	1624	100	331	0	0	1	331	1	331	1.4e-184	642.9	OG0018177	ortholog
K	K	Pavir.1KG139900	Pavir.1KG167900	Chr01K	18866339	18868008	+	1624	Chr01K	18228794	18230702	+	1601	96.4	331	12	0	1	331	1	331	1.9e-176	615.9	OG0018177	paralog
K	K	Pavir.1KG140000	Pavir.1KG140000	Chr01K	18877485	18891948	+	1625	Chr01K	18877485	18891948	+	1625	100	670	0	0	1	670	1	670	0	1262.7	OG0014963	ortholog
K	K	Pavir.1KG140200	Pavir.1KG140200	Chr01K	18889594	18889947	-	1626	Chr01K	18889594	18889947	-	1626	100	118	0	0	1	118	1	118	4.8e-66	247.7	OG0000993	ortholog
K	K	Pavir.1KG140300	Pavir.1KG140300	Chr01K	18903363	18904809	+	1627	Chr01K	18903363	18904809	+	1627	100	271	0	0	1	271	1	271	2.7e-128	455.7	OG0000222	ortholog
K	K	Pavir.1KG140300	Pavir.1KG140800	Chr01K	18903363	18904809	+	1627	Chr01K	18956054	18957313	-	1629	52.5	118	43	5	11	118	96	210	1.5e-22	104.4	OG0000222	paralog
K	K	Pavir.1KG140300	Pavir.1KG168100	Chr01K	18903363	18904809	+	1627	Chr01K	18218235	18219596	+	1598	39.5	162	77	9	11	167	110	255	4.4e-14	76.3	OG0000222	paralog
K	K	Pavir.1KG140600	Pavir.1KG140600	Chr01K	18937426	18941409	+	1628	Chr01K	18937426	18941409	+	1628	100	347	0	0	1	347	1	347	7.7e-205	710.3	OG0015689	ortholog
K	K	Pavir.1KG140700	Pavir.1KG140700	Chr01K	14313420	14325328	-	1360	Chr01K	14313420	14325328	-	1360	100	984	0	0	53	1036	53	1036	1.3e-295	1013.4	OG0002763	ortholog
K	K	Pavir.1KG140800	Pavir.1KG140300	Chr01K	18956054	18957313	-	1629	Chr01K	18903363	18904809	+	1627	52.5	118	43	5	96	210	11	118	1.5e-22	104.8	OG0000222	paralog
K	K	Pavir.1KG140800	Pavir.1KG140800	Chr01K	18956054	18957313	-	1629	Chr01K	18956054	18957313	-	1629	100	352	0	0	1	352	1	352	4.2e-182	634.8	OG0000222	ortholog
K	K	Pavir.1KG140800	Pavir.1KG168100	Chr01K	18956054	18957313	-	1629	Chr01K	18218235	18219596	+	1598	59.5	343	87	8	1	328	1	306	8.3e-98	354.8	OG0000222	paralog
K	K	Pavir.1KG140805	Pavir.1KG140805	Chr01K	18963437	18972568	+	1630	Chr01K	18963437	18972568	+	1630	100	322	0	0	29	350	29	350	5.1e-180	627.9	OG0020045	ortholog
K	K	Pavir.1KG140810	Pavir.1KG140810	Chr01K	18974743	18976632	-	1631	Chr01K	18974743	18976632	-	1631	100	172	0	0	1	172	1	172	5e-56	214.9	OG0017921	ortholog
K	K	Pavir.1KG141454	Pavir.1KG141454	Chr01K	14346321	14352890	-	1362	Chr01K	14346321	14352890	-	1362	100	1293	0	0	1	1293	1	1293	0	2648.6	OG0020046	ortholog
K	K	Pavir.1KG142000	Pavir.1KG139600	Chr01K	19128659	19131388	+	1638	Chr01K	19147086	19148303	-	1639	48.3	180	85	4	108	282	230	406	3.5e-38	156.4	OG0001788	paralog
K	K	Pavir.1KG142000	Pavir.1KG142000	Chr01K	19128659	19131388	+	1638	Chr01K	19128659	19131388	+	1638	100	282	0	0	1	282	1	282	2.5e-169	592	OG0001788	ortholog
K	K	Pavir.1KG142000	Pavir.1KG160110	Chr01K	19128659	19131388	+	1638	Chr01K	19159352	19167857	-	1642	40.6	180	93	4	108	282	143	313	4.4e-25	112.8	OG0001788	paralog
K	K	Pavir.1KG142208	Pavir.1KG142208	Chr01K	14360337	14362272	-	1364	Chr01K	14360337	14362272	-	1364	100	195	0	0	1	195	1	195	7e-102	369	OG0014682	ortholog
K	K	Pavir.1KG142300	Pavir.1KG142300	Chr01K	19100355	19102138	-	1637	Chr01K	19100355	19102138	-	1637	100	332	0	0	252	583	252	583	1.8e-150	530.4	OG0018178	ortholog
K	K	Pavir.1KG142400	Pavir.1KG142400	Chr01K	19094595	19097153	+	1636	Chr01K	19094595	19097153	+	1636	100	483	0	0	1	483	1	483	1.1e-270	929.5	OG0000264	ortholog
K	K	Pavir.1KG142400	Pavir.1KG161100	Chr01K	19094595	19097153	+	1636	Chr01K	19340649	19343866	+	1648	71.7	467	132	0	11	477	6	472	2.9e-186	649	OG0000264	paralog
K	K	Pavir.1KG145100	Pavir.1KG145100	Chr01K	41084186	41090518	+	2817	Chr01K	41084186	41090518	+	2817	100	382	0	0	1	382	1	382	3.4e-110	396.4	OG0000031	ortholog
K	K	Pavir.1KG145100	Pavir.1KG145110	Chr01K	41084186	41090518	+	2817	Chr01K	41118714	41120897	+	2819	66.1	112	37	1	1	111	1	112	2.9e-37	154.1	OG0000031	paralog
K	K	Pavir.1KG145100	Pavir.1KG215200	Chr01K	41084186	41090518	+	2817	Chr01K	41518244	41523923	+	2845	64.4	101	35	1	12	111	1	101	4.9e-32	136.7	OG0000031	paralog
K	K	Pavir.1KG145100	Pavir.1KG215400	Chr01K	41084186	41090518	+	2817	Chr01K	41279678	41280468	+	2828	53.7	54	24	1	98	151	301	353	1e-08	58.2	OG0000031	paralog
K	K	Pavir.1KG145100	Pavir.1KG287400	Chr01K	41084186	41090518	+	2817	Chr01K	41501320	41503806	+	2843	46.2	117	59	1	5	121	23	135	3.9e-21	100.5	OG0000031	paralog
K	K	Pavir.1KG145100	Pavir.1KG376605	Chr01K	41084186	41090518	+	2817	Chr01K	40542559	40546872	+	2766	50.4	121	58	2	14	132	94	214	6.4e-24	109.8	OG0000031	paralog
K	K	Pavir.1KG145100	Pavir.1KG377000	Chr01K	41084186	41090518	+	2817	Chr01K	40591896	40593410	+	2770	50	138	66	2	14	150	1	136	3.7e-24	110.5	OG0000031	paralog
K	K	Pavir.1KG145100	Pavir.1KG383200	Chr01K	41084186	41090518	+	2817	Chr01K	41494640	41498749	+	2841	76.7	343	57	1	12	354	1	320	4.4e-65	246.5	OG0000031	paralog
K	K	Pavir.1KG145100	Pavir.1KG425500	Chr01K	41084186	41090518	+	2817	Chr01K	41275613	41279030	+	2827	53.7	54	24	1	192	245	301	353	2.1e-09	61.2	OG0000031	paralog
K	K	Pavir.1KG145105	Pavir.1KG145105	Chr01K	41092208	41092822	+	2818	Chr01K	41092208	41092822	+	2818	100	68	0	0	1	68	1	68	5.6e-35	143.7	OG0000031	ortholog
K	K	Pavir.1KG145105	Pavir.1KG287400	Chr01K	41092208	41092822	+	2818	Chr01K	41501320	41503806	+	2843	94	67	4	0	1	67	1	67	2.6e-32	134.8	OG0000031	paralog
K	K	Pavir.1KG145110	Pavir.1KG145100	Chr01K	41118714	41120897	+	2819	Chr01K	41084186	41090518	+	2817	66.1	112	37	1	1	112	1	111	4e-37	153.7	OG0000031	paralog
K	K	Pavir.1KG145110	Pavir.1KG145110	Chr01K	41118714	41120897	+	2819	Chr01K	41118714	41120897	+	2819	100	334	0	0	1	334	1	334	2.4e-90	330.5	OG0000031	ortholog
K	K	Pavir.1KG145110	Pavir.1KG215200	Chr01K	41118714	41120897	+	2819	Chr01K	41518244	41523923	+	2845	97	101	3	0	12	112	1	101	3.6e-54	210.3	OG0000031	paralog
K	K	Pavir.1KG145110	Pavir.1KG215400	Chr01K	41118714	41120897	+	2819	Chr01K	41279678	41280468	+	2828	49.1	53	26	1	98	150	279	330	2.9e-08	56.6	OG0000031	paralog
K	K	Pavir.1KG145110	Pavir.1KG287400	Chr01K	41118714	41120897	+	2819	Chr01K	41501320	41503806	+	2843	44	109	56	2	2	110	20	123	9.2e-18	89.4	OG0000031	paralog
K	K	Pavir.1KG145110	Pavir.1KG376605	Chr01K	41118714	41120897	+	2819	Chr01K	40542559	40546872	+	2766	49	98	49	1	14	110	94	191	3.2e-18	90.9	OG0000031	paralog
K	K	Pavir.1KG145110	Pavir.1KG383200	Chr01K	41118714	41120897	+	2819	Chr01K	41494640	41498749	+	2841	70.7	321	93	1	12	332	1	320	5.5e-39	159.8	OG0000031	paralog
K	K	Pavir.1KG145110	Pavir.1KG425500	Chr01K	41118714	41120897	+	2819	Chr01K	41275613	41279030	+	2827	45.3	53	28	1	192	244	279	330	7.4e-07	52.8	OG0000031	paralog
K	K	Pavir.1KG145120	Pavir.1KG145120	Chr01K	41136854	41142531	+	2821	Chr01K	41136854	41142531	+	2821	100	384	0	0	1	384	1	384	2.1e-219	758.8	OG0000158	ortholog
K	K	Pavir.1KG145120	Pavir.1KG215220	Chr01K	41136854	41142531	+	2821	Chr01K	41548103	41552763	+	2849	57.9	378	154	2	2	378	607	980	3.4e-121	432.6	OG0000158	paralog
K	K	Pavir.1KG145120	Pavir.1KG278915	Chr01K	41136854	41142531	+	2821	Chr01K	41411800	41421179	+	2837	69.7	383	114	2	1	383	605	985	8.9e-146	514.2	OG0000158	paralog
K	K	Pavir.1KG145120	Pavir.1KG341700	Chr01K	41136854	41142531	+	2821	Chr01K	41173836	41189234	+	2822	76.8	370	84	2	16	384	599	967	2.4e-159	559.3	OG0000158	paralog
K	K	Pavir.1KG145120	Pavir.1KG341715	Chr01K	41136854	41142531	+	2821	Chr01K	41213440	41218505	+	2825	70.8	383	110	2	1	383	606	986	1.9e-148	523.1	OG0000158	paralog
K	K	Pavir.1KG145120	Pavir.1KG341720	Chr01K	41136854	41142531	+	2821	Chr01K	41275443	41279065	+	2826	57.9	378	154	2	2	378	94	467	3.4e-121	432.6	OG0000158	paralog
K	K	Pavir.1KG145120	Pavir.1KG383010	Chr01K	41136854	41142531	+	2821	Chr01K	41081348	41082668	+	2816	75.3	231	56	1	155	384	1	231	6.9e-98	355.1	OG0000158	paralog
K	K	Pavir.1KG145120	Pavir.1KG383205	Chr01K	41136854	41142531	+	2821	Chr01K	41499649	41500276	+	2842	76.1	134	32	0	1	134	155	288	1.7e-54	209.9	OG0000158	paralog
K	K	Pavir.1KG145120	Pavir.1KG383410	Chr01K	41136854	41142531	+	2821	Chr01K	41489370	41490052	+	2840	50.4	121	59	1	24	144	261	380	5e-31	131.7	OG0000158	paralog
K	K	Pavir.1KG146800	Pavir.1KG146800	Chr01K	16639361	16640813	-	1506	Chr01K	16639361	16640813	-	1506	100	114	0	0	1	114	1	114	3.4e-61	231.5	OG0025263	ortholog
K	K	Pavir.1KG147500	Pavir.1KG147500	Chr01K	17562645	17564376	-	1561	Chr01K	17562645	17564376	-	1561	100	248	0	0	1	248	1	248	1.9e-141	499.2	OG0001342	ortholog
K	K	Pavir.1KG147500	Pavir.1KG147600	Chr01K	17562645	17564376	-	1561	Chr01K	17582693	17584593	+	1562	70.9	103	30	0	121	223	1	103	4.3e-40	162.5	OG0001342	paralog
K	K	Pavir.1KG147600	Pavir.1KG147500	Chr01K	17582693	17584593	+	1562	Chr01K	17562645	17564376	-	1561	70.9	103	30	0	121	223	1	103	4.3e-40	162.5	OG0001342	paralog
K	K	Pavir.1KG147600	Pavir.1KG147600	Chr01K	17582693	17584593	+	1562	Chr01K	17582693	17584593	+	1562	100	359	0	0	1	359	1	359	3.2e-214	741.5	OG0001342	ortholog
K	K	Pavir.1KG147677	Pavir.1KG147677	Chr01K	13649582	13655521	+	1314	Chr01K	13649582	13655521	+	1314	100	486	0	0	1	486	1	486	9.9e-267	916.4	OG0001743	ortholog
K	K	Pavir.1KG147700	Pavir.1KG147700	Chr01K	17589288	17590947	+	1563	Chr01K	17589288	17590947	+	1563	100	294	0	0	1	294	1	294	2.8e-179	625.2	OG0014908	ortholog
K	K	Pavir.1KG147800	Pavir.1KG147800	Chr01K	17635186	17641522	+	1564	Chr01K	17635186	17641522	+	1564	100	224	0	0	1	224	1	224	3.1e-130	461.8	OG0022222	ortholog
K	K	Pavir.1KG147900	Pavir.1KG147900	Chr01K	17643822	17645234	+	1565	Chr01K	17643822	17645234	+	1565	100	375	0	0	1	375	1	375	4.4e-214	741.1	OG0025264	ortholog
K	K	Pavir.1KG147910	Pavir.1KG147910	Chr01K	17706815	17709387	+	1567	Chr01K	17706815	17709387	+	1567	100	508	0	0	1	508	1	508	1.7e-306	1048.5	OG0002718	ortholog
K	K	Pavir.1KG148600	Pavir.1KG148600	Chr01K	15239617	15240223	-	1399	Chr01K	15239617	15240223	-	1399	100	88	0	0	1	88	1	88	8e-50	193.4	OG0020047	ortholog
K	K	Pavir.1KG148700	Pavir.1KG148700	Chr01K	15236224	15238056	-	1398	Chr01K	15236224	15238056	-	1398	100	310	0	0	1	310	1	310	3.7e-142	501.9	OG0014363	ortholog
K	K	Pavir.1KG148800	Pavir.1KG148800	Chr01K	15233533	15234312	-	1397	Chr01K	15233533	15234312	-	1397	100	129	0	0	1	129	1	129	3e-69	258.5	OG0019982	ortholog
K	K	Pavir.1KG148900	Pavir.1KG148900	Chr01K	15217004	15218777	-	1396	Chr01K	15217004	15218777	-	1396	100	238	0	0	1	238	1	238	1.5e-128	456.8	OG0020005	ortholog
K	K	Pavir.1KG149200	Pavir.1KG149200	Chr01K	15189772	15194008	-	1392	Chr01K	15189772	15194008	-	1392	100	949	0	0	1	949	1	949	0	1885.2	OG0025265	ortholog
K	K	Pavir.1KG149400	Pavir.1KG149400	Chr01K	15176148	15177287	-	1391	Chr01K	15176148	15177287	-	1391	100	241	0	0	1	241	1	241	3.6e-44	176	OG0022223	ortholog
K	K	Pavir.1KG149500	Pavir.1KG149500	Chr01K	15172847	15173512	+	1390	Chr01K	15172847	15173512	+	1390	100	222	0	0	1	222	1	222	9.3e-79	290.8	OG0015155	ortholog
K	K	Pavir.1KG149600	Pavir.1KG149600	Chr01K	15166809	15167441	+	1389	Chr01K	15166809	15167441	+	1389	100	211	0	0	1	211	1	211	1.1e-110	396.7	OG0001312	ortholog
K	K	Pavir.1KG149600	Pavir.1KG155677	Chr01K	15166809	15167441	+	1389	Chr01K	14127310	14127972	-	1346	65.2	227	57	10	1	211	1	221	5e-66	248.4	OG0001312	paralog
K	K	Pavir.1KG149900	Pavir.1KG149900	Chr01K	15152564	15156354	+	1388	Chr01K	15152564	15156354	+	1388	100	215	0	0	1	215	1	215	1.4e-124	443	OG0014329	ortholog
K	K	Pavir.1KG150000	Pavir.1KG150000	Chr01K	15015936	15021090	-	1380	Chr01K	15015936	15021090	-	1380	100	637	0	0	1	637	1	637	0	1280.8	OG0020048	ortholog
K	K	Pavir.1KG150100	Pavir.1KG150100	Chr01K	14991650	14996602	-	1378	Chr01K	14991650	14996602	-	1378	100	429	0	0	1	429	1	429	1e-254	876.3	OG0014516	ortholog
K	K	Pavir.1KG150200	Pavir.1KG150200	Chr01K	14988339	14991433	-	1377	Chr01K	14988339	14991433	-	1377	100	311	0	0	1	311	1	311	2.8e-174	608.6	OG0022224	ortholog
K	K	Pavir.1KG150400	Pavir.1KG150400	Chr01K	14956395	14956757	-	1376	Chr01K	14956395	14956757	-	1376	100	121	0	0	1	121	1	121	3.3e-62	235	OG0014364	ortholog
K	K	Pavir.1KG150500	Pavir.1KG150500	Chr01K	14947775	14952574	-	1375	Chr01K	14947775	14952574	-	1375	100	131	0	0	1	131	1	131	7.5e-52	200.7	OG0015948	ortholog
K	K	Pavir.1KG150600	Pavir.1KG150600	Chr01K	14940196	14941716	-	1374	Chr01K	14940196	14941716	-	1374	100	507	0	0	1	507	1	507	2.6e-286	981.5	OG0020049	ortholog
K	K	Pavir.1KG150700	Pavir.1KG150700	Chr01K	14933868	14935525	+	1373	Chr01K	14933868	14935525	+	1373	100	359	0	0	1	359	1	359	4.8e-218	754.2	OG0015196	ortholog
K	K	Pavir.1KG151000	Pavir.1KG151000	Chr01K	14910947	14915294	+	1371	Chr01K	14910947	14915294	+	1371	100	398	0	0	1	398	1	398	1.6e-230	795.8	OG0020050	ortholog
K	K	Pavir.1KG151100	Pavir.1KG151100	Chr01K	14905497	14906477	-	1370	Chr01K	14905497	14906477	-	1370	100	141	0	0	1	141	1	141	4.1e-56	214.9	OG0000996	ortholog
K	K	Pavir.1KG151100	Pavir.1KG151200	Chr01K	14905497	14906477	-	1370	Chr01K	14903650	14904330	-	1369	91.4	35	3	0	8	42	2	36	6.9e-11	64.7	OG0000996	paralog
K	K	Pavir.1KG151200	Pavir.1KG151100	Chr01K	14903650	14904330	-	1369	Chr01K	14905497	14906477	-	1370	91.4	35	3	0	2	36	8	42	4.7e-11	64.7	OG0000996	paralog
K	K	Pavir.1KG151200	Pavir.1KG151200	Chr01K	14903650	14904330	-	1369	Chr01K	14903650	14904330	-	1369	100	96	0	0	1	96	1	96	1.5e-49	192.6	OG0000996	ortholog
K	K	Pavir.1KG151300	Pavir.1KG151300	Chr01K	14900628	14903440	+	1368	Chr01K	14900628	14903440	+	1368	100	249	0	0	1	249	1	249	5.9e-98	354.8	OG0014370	ortholog
K	K	Pavir.1KG152300	Pavir.1KG152300	Chr01K	15080633	15090722	+	1386	Chr01K	15080633	15090722	+	1386	100	386	0	0	1	386	1	386	5.4e-175	611.3	OG0017717	ortholog
K	K	Pavir.1KG152400	Pavir.1KG152400	Chr01K	15070427	15075751	+	1384	Chr01K	15070427	15075751	+	1384	100	360	0	0	1	360	1	360	2.8e-202	701.8	OG0015559	ortholog
K	K	Pavir.1KG152500	Pavir.1KG152500	Chr01K	15041495	15056213	-	1383	Chr01K	15041495	15056213	-	1383	100	722	0	0	1	722	1	722	0	1428.7	OG0013262	ortholog
K	K	Pavir.1KG153800	Pavir.1KG153800	Chr01K	14270628	14274230	+	1359	Chr01K	14270628	14274230	+	1359	100	377	0	0	1	377	1	377	2.7e-227	785	OG0014314	ortholog
K	K	Pavir.1KG154000	Pavir.1KG154000	Chr01K	14255208	14260941	+	1358	Chr01K	14255208	14260941	+	1358	100	659	0	0	1	659	1	659	2e-292	1002.3	OG0013140	ortholog
K	K	Pavir.1KG154500	Pavir.1KG154500	Chr01K	14233585	14235724	+	1354	Chr01K	14233585	14235724	+	1354	100	233	0	0	1	233	1	233	1.7e-136	482.6	OG0022225	ortholog
K	K	Pavir.1KG154700	Pavir.1KG154700	Chr01K	18132358	18150836	+	1594	Chr01K	18132358	18150836	+	1594	100	316	0	0	1	316	1	316	5.8e-183	637.5	OG0025266	ortholog
K	K	Pavir.1KG154877	Pavir.1KG154877	Chr01K	14235772	14237517	-	1355	Chr01K	14235772	14237517	-	1355	100	189	0	0	1	189	1	189	2.1e-111	399.1	OG0015949	ortholog
K	K	Pavir.1KG154877	Pavir.1KG155631	Chr01K	14235772	14237517	-	1355	Chr01K	14241039	14244386	-	1357	46.4	168	83	4	27	189	236	401	2.9e-33	139.4	OG0015949	paralog
K	K	Pavir.1KG155300	Pavir.1KG155300	Chr01K	14121312	14122532	-	1345	Chr01K	14121312	14122532	-	1345	100	188	0	0	14	201	14	201	3.2e-102	368.6	OG0002966	ortholog
K	K	Pavir.1KG155300	Pavir.1KG174477	Chr01K	14121312	14122532	-	1345	Chr01K	14011031	14011542	-	1337	47.2	176	53	3	14	189	19	154	4.1e-33	139	OG0002966	paralog
K	K	Pavir.1KG155631	Pavir.1KG154877	Chr01K	14241039	14244386	-	1357	Chr01K	14235772	14237517	-	1355	46.4	168	83	4	236	401	27	189	3.4e-31	133.7	OG0015949	paralog
K	K	Pavir.1KG155631	Pavir.1KG155631	Chr01K	14241039	14244386	-	1357	Chr01K	14241039	14244386	-	1357	100	401	0	0	1	401	1	401	1.9e-239	825.5	OG0015949	ortholog
K	K	Pavir.1KG155677	Pavir.1KG149600	Chr01K	14127310	14127972	-	1346	Chr01K	15166809	15167441	+	1389	65.2	227	57	10	1	221	1	211	2.2e-64	243	OG0001312	paralog
K	K	Pavir.1KG155677	Pavir.1KG155677	Chr01K	14127310	14127972	-	1346	Chr01K	14127310	14127972	-	1346	100	221	0	0	1	221	1	221	1.8e-122	436	OG0001312	ortholog
K	K	Pavir.1KG155700	Pavir.1KG137600	Chr01K	17931682	17932026	+	1581	Chr01K	17850265	17857142	+	1578	50.9	116	45	2	1	104	7	122	2.2e-23	105.9	OG0000079	paralog
K	K	Pavir.1KG155700	Pavir.1KG138000	Chr01K	17931682	17932026	+	1581	Chr01K	18021685	18026467	+	1587	56.2	105	45	1	1	104	7	111	1.6e-26	116.3	OG0000079	paralog
K	K	Pavir.1KG155700	Pavir.1KG155700	Chr01K	17931682	17932026	+	1581	Chr01K	17931682	17932026	+	1581	100	115	0	0	1	115	1	115	2.8e-63	238.4	OG0000079	ortholog
K	K	Pavir.1KG155705	Pavir.1KG137600	Chr01K	17932390	17933580	+	1582	Chr01K	17850265	17857142	+	1578	63.8	354	123	3	17	366	245	597	8.7e-128	454.5	OG0000079	paralog
K	K	Pavir.1KG155705	Pavir.1KG137700	Chr01K	17932390	17933580	+	1582	Chr01K	17860086	17862902	+	1579	64.2	380	130	3	3	377	156	534	6.6e-136	481.5	OG0000079	paralog
K	K	Pavir.1KG155705	Pavir.1KG138000	Chr01K	17932390	17933580	+	1582	Chr01K	18021685	18026467	+	1587	63.4	393	134	5	4	387	221	612	9.3e-138	487.6	OG0000079	paralog
K	K	Pavir.1KG155705	Pavir.1KG155705	Chr01K	17932390	17933580	+	1582	Chr01K	17932390	17933580	+	1582	100	397	0	0	1	397	1	397	5.1e-237	817.4	OG0000079	ortholog
K	K	Pavir.1KG155710	Pavir.1KG137600	Chr01K	17933669	17936006	+	1583	Chr01K	17850265	17857142	+	1578	72.4	308	70	6	1	295	692	997	5.8e-115	412.1	OG0000079	paralog
K	K	Pavir.1KG155710	Pavir.1KG137700	Chr01K	17933669	17936006	+	1583	Chr01K	17860086	17862902	+	1579	30.2	328	130	12	80	390	625	870	2.9e-21	100.9	OG0000079	paralog
K	K	Pavir.1KG155710	Pavir.1KG138000	Chr01K	17933669	17936006	+	1583	Chr01K	18021685	18026467	+	1587	74	453	104	7	1	441	683	1133	2.1e-157	553.1	OG0000079	paralog
K	K	Pavir.1KG155710	Pavir.1KG155710	Chr01K	17933669	17936006	+	1583	Chr01K	17933669	17936006	+	1583	100	468	0	0	1	468	1	468	5.6e-259	890.6	OG0000079	ortholog
K	K	Pavir.1KG155715	Pavir.1KG138005	Chr01K	17936106	17939989	-	1584	Chr01K	18026847	18031077	-	1588	95.1	143	7	0	1	143	1	143	1.4e-72	269.6	OG0002935	paralog
K	K	Pavir.1KG155715	Pavir.1KG155715	Chr01K	17936106	17939989	-	1584	Chr01K	17936106	17939989	-	1584	100	143	0	0	1	143	1	143	4.3e-77	284.6	OG0002935	ortholog
K	K	Pavir.1KG155720	Pavir.1KG155720	Chr01K	17949018	17949523	-	1585	Chr01K	17949018	17949523	-	1585	100	159	0	0	1	159	1	159	2.1e-88	322.4	OG0025267	ortholog
K	K	Pavir.1KG156200	Pavir.1KG156200	Chr01K	18183631	18191960	+	1596	Chr01K	18183631	18191960	+	1596	100	319	0	0	1	319	1	319	3.5e-196	681.4	OG0022226	ortholog
K	K	Pavir.1KG156200	Pavir.1KG167910	Chr01K	18183631	18191960	+	1596	Chr01K	18256168	18257838	+	1603	95	320	13	2	1	319	1	318	2.9e-182	635.2	OG0022226	paralog
K	K	Pavir.1KG156400	Pavir.1KG156400	Chr01K	17285703	17288155	+	1548	Chr01K	17285703	17288155	+	1548	100	307	0	0	1	307	1	307	1.3e-184	642.9	OG0022227	ortholog
K	K	Pavir.1KG156400	Pavir.1KG156600	Chr01K	17285703	17288155	+	1548	Chr01K	17272690	17276753	+	1547	70.3	313	78	7	1	301	1	310	1e-115	414.1	OG0022227	paralog
K	K	Pavir.1KG156600	Pavir.1KG156400	Chr01K	17272690	17276753	+	1547	Chr01K	17285703	17288155	+	1548	70.3	313	78	7	1	310	1	301	1.1e-114	411	OG0022227	paralog
K	K	Pavir.1KG156600	Pavir.1KG156600	Chr01K	17272690	17276753	+	1547	Chr01K	17272690	17276753	+	1547	100	393	0	0	1	393	1	393	2.3e-234	808.5	OG0022227	ortholog
K	K	Pavir.1KG157400	Pavir.1KG157400	Chr01K	16752105	16754424	+	1516	Chr01K	16752105	16754424	+	1516	100	623	0	0	1	623	1	623	0	1253.4	OG0020051	ortholog
K	K	Pavir.1KG157700	Pavir.1KG157700	Chr01K	16763751	16766797	-	1520	Chr01K	16763751	16766797	-	1520	100	84	0	0	1	84	1	84	1.7e-36	149.1	OG0015950	ortholog
K	K	Pavir.1KG157700	Pavir.1KG196900	Chr01K	16763751	16766797	-	1520	Chr01K	16564999	16567301	-	1498	95.7	47	2	0	38	84	79	125	2.6e-18	88.6	OG0015950	paralog
K	K	Pavir.1KG157705	Pavir.1KG157705	Chr01K	16779040	16782455	+	1521	Chr01K	16779040	16782455	+	1521	100	224	0	0	1	224	1	224	1.2e-126	449.9	OG0025268	ortholog
K	K	Pavir.1KG157800	Pavir.1KG157800	Chr01K	16782472	16783368	+	1522	Chr01K	16782472	16783368	+	1522	100	299	0	0	1	299	1	299	2.9e-168	588.6	OG0025269	ortholog
K	K	Pavir.1KG158805	Pavir.1KG158805	Chr01K	18747113	18750010	+	1620	Chr01K	18747113	18750010	+	1620	100	630	0	0	1	630	1	630	0	1276.2	OG0020052	ortholog
K	K	Pavir.1KG159500	Pavir.1KG159500	Chr01K	26345055	26371481	-	1828	Chr01K	26345055	26371481	-	1828	100	662	0	0	1	662	1	662	0	1313.5	OG0018179	ortholog
K	K	Pavir.1KG159800	Pavir.1KG159800	Chr01K	14141274	14142231	-	1349	Chr01K	14141274	14142231	-	1349	100	157	0	0	1	157	1	157	6.6e-55	211.1	OG0001753	ortholog
K	K	Pavir.1KG159800	Pavir.1KG159900	Chr01K	14141274	14142231	-	1349	Chr01K	14138149	14138989	-	1348	54.2	83	23	1	79	146	76	158	8.2e-21	97.8	OG0001753	paralog
K	K	Pavir.1KG159900	Pavir.1KG159800	Chr01K	14138149	14138989	-	1348	Chr01K	14141274	14142231	-	1349	54.2	83	23	1	76	158	79	146	2.6e-20	96.3	OG0001753	paralog
K	K	Pavir.1KG159900	Pavir.1KG159900	Chr01K	14138149	14138989	-	1348	Chr01K	14138149	14138989	-	1348	100	174	0	0	1	174	1	174	1.7e-56	216.5	OG0001753	ortholog
K	K	Pavir.1KG160000	Pavir.1KG160000	Chr01K	14135136	14135875	-	1347	Chr01K	14135136	14135875	-	1347	100	149	0	0	1	149	1	149	1.4e-59	226.5	OG0022228	ortholog
K	K	Pavir.1KG160110	Pavir.1KG139600	Chr01K	19159352	19167857	-	1642	Chr01K	19147086	19148303	-	1639	60.8	406	66	5	1	313	1	406	4.9e-126	448.4	OG0001788	paralog
K	K	Pavir.1KG160110	Pavir.1KG142000	Chr01K	19159352	19167857	-	1642	Chr01K	19128659	19131388	+	1638	40.7	182	90	5	143	313	108	282	1.7e-25	114.4	OG0001788	paralog
K	K	Pavir.1KG160110	Pavir.1KG160110	Chr01K	19159352	19167857	-	1642	Chr01K	19159352	19167857	-	1642	100	313	0	0	1	313	1	313	3.5e-172	601.7	OG0001788	ortholog
K	K	Pavir.1KG160177	Pavir.1KG160177	Chr01K	14153007	14157670	+	1350	Chr01K	14153007	14157670	+	1350	100	657	0	0	1	657	1	657	0	1083.9	OG0025270	ortholog
K	K	Pavir.1KG160400	Pavir.1KG160400	Chr01K	19187672	19196036	-	1643	Chr01K	19187672	19196036	-	1643	100	285	0	0	1	285	1	285	1e-170	596.7	OG0025271	ortholog
K	K	Pavir.1KG160405	Pavir.1KG160405	Chr01K	19259679	19259984	+	1644	Chr01K	19259679	19259984	+	1644	100	102	0	0	1	102	1	102	1.3e-56	216.1	OG0025272	ortholog
K	K	Pavir.1KG160554	Pavir.1KG160554	Chr01K	14165690	14166541	+	1351	Chr01K	14165690	14166541	+	1351	100	184	0	0	1	184	1	184	7.7e-95	344	OG0014393	ortholog
K	K	Pavir.1KG160837	Pavir.1KG160837	Chr01K	15265465	15269475	+	1402	Chr01K	15265465	15269475	+	1402	100	358	0	0	1	358	1	358	3.3e-173	605.5	OG0015277	ortholog
K	K	Pavir.1KG161100	Pavir.1KG142400	Chr01K	19340649	19343866	+	1648	Chr01K	19094595	19097153	+	1636	71.7	467	132	0	6	472	11	477	3.3e-185	645.6	OG0000264	paralog
K	K	Pavir.1KG161100	Pavir.1KG161100	Chr01K	19340649	19343866	+	1648	Chr01K	19340649	19343866	+	1648	100	499	0	0	1	499	1	499	3.4e-278	954.5	OG0000264	ortholog
K	K	Pavir.1KG161308	Pavir.1KG161308	Chr01K	14219517	14219936	+	1353	Chr01K	14219517	14219936	+	1353	100	140	0	0	1	140	1	140	1.5e-71	266.2	OG0020053	ortholog
K	K	Pavir.1KG161500	Pavir.1KG161500	Chr01K	19390220	19393563	-	1653	Chr01K	19390220	19393563	-	1653	100	149	0	0	1	149	1	149	2.1e-87	318.9	OG0020054	ortholog
K	K	Pavir.1KG161505	Pavir.1KG161505	Chr01K	19425622	19426458	+	1654	Chr01K	19425622	19426458	+	1654	100	279	0	0	1	279	1	279	6.6e-114	407.9	OG0020055	ortholog
K	K	Pavir.1KG162300	Pavir.1KG162300	Chr01K	19661373	19663654	+	1664	Chr01K	19661373	19663654	+	1664	100	287	0	0	1	287	1	287	1.3e-162	569.7	OG0025273	ortholog
K	K	Pavir.1KG162400	Pavir.1KG162400	Chr01K	19652797	19656762	-	1663	Chr01K	19652797	19656762	-	1663	100	445	0	0	1	445	1	445	5.2e-230	794.3	OG0020056	ortholog
K	K	Pavir.1KG162700	Pavir.1KG162700	Chr01K	19518869	19522430	-	1661	Chr01K	19518869	19522430	-	1661	100	247	0	0	1	247	1	247	1e-139	493.4	OG0002775	ortholog
K	K	Pavir.1KG162800	Pavir.1KG162800	Chr01K	19516149	19519050	+	1660	Chr01K	19516149	19519050	+	1660	100	390	0	0	1	390	1	390	4e-210	728	OG0018180	ortholog
K	K	Pavir.1KG162900	Pavir.1KG162900	Chr01K	19476946	19482811	-	1658	Chr01K	19476946	19482811	-	1658	100	798	0	0	1	798	1	798	0	1661.7	OG0015398	ortholog
K	K	Pavir.1KG163100	Pavir.1KG163100	Chr01K	19461446	19463595	-	1657	Chr01K	19461446	19463595	-	1657	100	558	0	0	1	558	1	558	0	1078.9	OG0017884	ortholog
K	K	Pavir.1KG163200	Pavir.1KG163200	Chr01K	19456520	19459678	+	1656	Chr01K	19456520	19459678	+	1656	100	284	0	0	1	284	1	284	1.2e-131	466.8	OG0013830	ortholog
K	K	Pavir.1KG163400	Pavir.1KG163400	Chr01K	19883029	19885627	+	1675	Chr01K	19883029	19885627	+	1675	100	712	0	0	1	712	1	712	0	1245.7	OG0018058	ortholog
K	K	Pavir.1KG163600	Pavir.1KG163600	Chr01K	19838286	19867759	-	1672	Chr01K	19838286	19867759	-	1672	100	587	0	0	1	587	1	587	0	1186.8	OG0013086	ortholog
K	K	Pavir.1KG164100	Pavir.1KG164100	Chr01K	19828999	19831101	+	1671	Chr01K	19828999	19831101	+	1671	100	382	0	0	1	382	1	382	8.4e-229	790	OG0020057	ortholog
K	K	Pavir.1KG164300	Pavir.1KG164300	Chr01K	19766843	19768577	-	1669	Chr01K	19766843	19768577	-	1669	100	405	0	0	1	405	1	405	7.6e-220	760.4	OG0022229	ortholog
K	K	Pavir.1KG164700	Pavir.1KG164700	Chr01K	18493486	18498083	-	1618	Chr01K	18493486	18498083	-	1618	100	587	0	0	1	587	1	587	0	1147.9	OG0020058	ortholog
K	K	Pavir.1KG164800	Pavir.1KG164800	Chr01K	15984899	15989746	+	1459	Chr01K	15984899	15989746	+	1459	100	308	0	0	1	308	1	308	2.1e-145	512.7	OG0013158	ortholog
K	K	Pavir.1KG164837	Pavir.1KG164837	Chr01K	15090723	15092451	-	1387	Chr01K	15090723	15092451	-	1387	100	438	0	0	1	438	1	438	1.9e-256	882.1	OG0025274	ortholog
K	K	Pavir.1KG164900	Pavir.1KG164900	Chr01K	16001860	16003354	+	1460	Chr01K	16001860	16003354	+	1460	100	259	0	0	1	259	1	259	4.6e-154	541.2	OG0000025	ortholog
K	K	Pavir.1KG164900	Pavir.1KG200110	Chr01K	16001860	16003354	+	1460	Chr01K	16038234	16039709	+	1465	67	264	51	2	29	256	42	305	8.8e-105	377.5	OG0000025	paralog
K	K	Pavir.1KG164900	Pavir.1KG200200	Chr01K	16001860	16003354	+	1460	Chr01K	16023529	16024587	+	1462	70.9	268	67	2	1	257	5	272	2e-109	392.9	OG0000025	paralog
K	K	Pavir.1KG167750	Pavir.1KG167750	Chr01K	21718180	21723177	+	1733	Chr01K	21718180	21723177	+	1733	100	887	0	0	1	887	1	887	0	1762.7	OG0018181	ortholog
K	K	Pavir.1KG167750	Pavir.1KG275100	Chr01K	21718180	21723177	+	1733	Chr01K	20706014	20711017	+	1715	100	885	0	0	3	887	332	1216	0	1756.5	OG0018181	paralog
K	K	Pavir.1KG167755	Pavir.1KG167755	Chr01K	21723407	21732072	-	1734	Chr01K	21723407	21732072	-	1734	100	908	0	0	1	908	1	908	0	1730.7	OG0017847	ortholog
K	K	Pavir.1KG167755	Pavir.1KG275200	Chr01K	21723407	21732072	-	1734	Chr01K	20711193	20719907	-	1716	98.5	916	0	2	1	908	1	910	0	1708	OG0017847	paralog
K	K	Pavir.1KG167900	Pavir.1KG139900	Chr01K	18228794	18230702	+	1601	Chr01K	18866339	18868008	+	1624	96.4	331	12	0	1	331	1	331	2.9e-177	618.6	OG0018177	paralog
K	K	Pavir.1KG167900	Pavir.1KG167900	Chr01K	18228794	18230702	+	1601	Chr01K	18228794	18230702	+	1601	100	331	0	0	1	331	1	331	5.8e-186	647.5	OG0018177	ortholog
K	K	Pavir.1KG167910	Pavir.1KG156200	Chr01K	18256168	18257838	+	1603	Chr01K	18183631	18191960	+	1596	95	320	13	2	1	318	1	319	9.9e-183	636.7	OG0022226	paralog
K	K	Pavir.1KG167910	Pavir.1KG167910	Chr01K	18256168	18257838	+	1603	Chr01K	18256168	18257838	+	1603	100	318	0	0	1	318	1	318	7.8e-196	680.2	OG0022226	ortholog
K	K	Pavir.1KG168100	Pavir.1KG140300	Chr01K	18218235	18219596	+	1598	Chr01K	18903363	18904809	+	1627	39.5	162	77	9	110	255	11	167	2.8e-13	74.3	OG0000222	paralog
K	K	Pavir.1KG168100	Pavir.1KG140800	Chr01K	18218235	18219596	+	1598	Chr01K	18956054	18957313	-	1629	59.5	343	87	8	1	306	1	328	1.5e-96	350.9	OG0000222	paralog
K	K	Pavir.1KG168100	Pavir.1KG168100	Chr01K	18218235	18219596	+	1598	Chr01K	18218235	18219596	+	1598	100	454	0	0	1	454	1	454	4.1e-198	688.3	OG0000222	ortholog
K	K	Pavir.1KG168600	Pavir.1KG168600	Chr01K	17726171	17726889	+	1569	Chr01K	17726171	17726889	+	1569	100	130	0	0	1	130	1	130	5.8e-73	270.8	OG0025275	ortholog
K	K	Pavir.1KG168800	Pavir.1KG168800	Chr01K	17737928	17739811	+	1571	Chr01K	17737928	17739811	+	1571	100	289	0	0	1	289	1	289	1.4e-175	612.8	OG0018182	ortholog
K	K	Pavir.1KG168900	Pavir.1KG168900	Chr01K	17757123	17774259	+	1572	Chr01K	17757123	17774259	+	1572	100	420	0	0	1	420	1	420	1.7e-246	849	OG0002773	ortholog
K	K	Pavir.1KG168905	Pavir.1KG168905	Chr01K	17774398	17775142	-	1573	Chr01K	17774398	17775142	-	1573	100	129	0	0	1	129	1	129	4.1e-71	264.6	OG0001735	ortholog
K	K	Pavir.1KG169500	Pavir.1KG169500	Chr01K	17785527	17791447	-	1575	Chr01K	17785527	17791447	-	1575	100	954	0	0	1	954	1	954	0	1813.1	OG0022230	ortholog
K	K	Pavir.1KG169600	Pavir.1KG169600	Chr01K	17811781	17818497	+	1576	Chr01K	17811781	17818497	+	1576	100	1084	0	0	1	1084	1	1084	0	2144.4	OG0013375	ortholog
K	K	Pavir.1KG169700	Pavir.1KG169700	Chr01K	17819240	17823065	+	1577	Chr01K	17819240	17823065	+	1577	100	350	0	0	1	350	1	350	9.1e-113	404.4	OG0013812	ortholog
K	K	Pavir.1KG170400	Pavir.1KG170400	Chr01K	12424716	12425739	+	1247	Chr01K	12424716	12425739	+	1247	100	317	0	0	1	317	1	317	1.7e-179	625.9	OG0020059	ortholog
K	K	Pavir.1KG170600	Pavir.1KG170600	Chr01K	16878158	16881138	-	1527	Chr01K	16878158	16881138	-	1527	100	909	0	0	1	909	1	909	0	1143.6	OG0017864	ortholog
K	K	Pavir.1KG170700	Pavir.1KG170700	Chr01K	16881813	16888445	-	1528	Chr01K	16881813	16888445	-	1528	100	509	0	0	1	509	1	509	3.3e-297	1017.7	OG0014677	ortholog
K	K	Pavir.1KG170800	Pavir.1KG170800	Chr01K	16889570	16893201	+	1529	Chr01K	16889570	16893201	+	1529	100	233	0	0	1	233	1	233	4.5e-132	468	OG0018066	ortholog
K	K	Pavir.1KG171100	Pavir.1KG171100	Chr01K	16904335	16910263	+	1530	Chr01K	16904335	16910263	+	1530	100	483	0	0	1	483	1	483	6.6e-271	930.2	OG0015575	ortholog
K	K	Pavir.1KG171200	Pavir.1KG171200	Chr01K	16910675	16912714	+	1531	Chr01K	16910675	16912714	+	1531	100	364	0	0	1	364	1	364	1.3e-218	756.1	OG0020060	ortholog
K	K	Pavir.1KG171200	Pavir.1KG201205	Chr01K	16910675	16912714	+	1531	Chr01K	15775522	15777318	+	1441	97.8	364	8	0	1	364	1	364	3.9e-215	744.6	OG0020060	paralog
K	K	Pavir.1KG171415	Pavir.1KG171415	Chr01K	16927597	16929801	+	1535	Chr01K	16927597	16929801	+	1535	100	97	0	0	1	97	1	97	9.8e-49	189.9	OG0015090	ortholog
K	K	Pavir.1KG171700	Pavir.1KG171700	Chr01K	16929644	16934874	-	1536	Chr01K	16929644	16934874	-	1536	100	517	0	0	74	590	74	590	0	1093.6	OG0001320	ortholog
K	K	Pavir.1KG171900	Pavir.1KG171900	Chr01K	16941495	16945199	-	1538	Chr01K	16941495	16945199	-	1538	100	198	0	0	1	198	1	198	8.5e-108	387.1	OG0022231	ortholog
K	K	Pavir.1KG172000	Pavir.1KG172000	Chr01K	16964208	16969081	-	1539	Chr01K	16964208	16969081	-	1539	100	243	0	0	1	243	1	243	1.9e-133	472.6	OG0014798	ortholog
K	K	Pavir.1KG172100	Pavir.1KG172100	Chr01K	16969246	16983373	-	1540	Chr01K	16969246	16983373	-	1540	100	479	0	0	1	479	1	479	7.2e-270	926.8	OG0015365	ortholog
K	K	Pavir.1KG172500	Pavir.1KG172500	Chr01K	17041655	17048268	-	1542	Chr01K	17041655	17048268	-	1542	100	411	0	0	1	411	1	411	6.6e-171	597.8	OG0013527	ortholog
K	K	Pavir.1KG172800	Pavir.1KG172800	Chr01K	17080259	17084839	+	1543	Chr01K	17080259	17084839	+	1543	100	498	0	0	1	498	1	498	9.1e-292	999.6	OG0018183	ortholog
K	K	Pavir.1KG172900	Pavir.1KG172900	Chr01K	17086431	17088925	-	1544	Chr01K	17086431	17088925	-	1544	100	169	0	0	119	287	119	287	1.7e-93	340.1	OG0025276	ortholog
K	K	Pavir.1KG173100	Pavir.1KG173100	Chr01K	17117467	17120362	-	1546	Chr01K	17117467	17120362	-	1546	100	805	0	0	1	805	1	805	1.7e-284	976.1	OG0002967	ortholog
K	K	Pavir.1KG173100	Pavir.1KG201100	Chr01K	17117467	17120362	-	1546	Chr01K	17313751	17316949	+	1549	96.1	407	16	0	399	805	37	443	2.4e-233	806.2	OG0002967	paralog
K	K	Pavir.1KG173900	Pavir.1KG173900	Chr01K	13981446	13983372	-	1334	Chr01K	13981446	13983372	-	1334	100	393	0	0	1	393	1	393	4.7e-235	810.8	OG0018184	ortholog
K	K	Pavir.1KG173900	Pavir.1KG174054	Chr01K	13981446	13983372	-	1334	Chr01K	14106511	14107748	-	1343	58.4	394	141	5	1	391	15	388	2.5e-127	453	OG0018184	paralog
K	K	Pavir.1KG174000	Pavir.1KG174000	Chr01K	13991075	13993664	+	1335	Chr01K	13991075	13993664	+	1335	100	263	0	0	1	263	1	263	1.4e-153	539.7	OG0025277	ortholog
K	K	Pavir.1KG174054	Pavir.1KG173900	Chr01K	14106511	14107748	-	1343	Chr01K	13981446	13983372	-	1334	58.4	394	141	5	15	388	1	391	1.1e-127	454.1	OG0018184	paralog
K	K	Pavir.1KG174054	Pavir.1KG174054	Chr01K	14106511	14107748	-	1343	Chr01K	14106511	14107748	-	1343	100	392	0	0	1	392	1	392	6.2e-235	810.4	OG0018184	ortholog
K	K	Pavir.1KG174077	Pavir.1KG174077	Chr01K	13979153	13980954	-	1332	Chr01K	13979153	13980954	-	1332	100	221	0	0	1	221	1	221	9.1e-119	423.7	OG0000401	ortholog
K	K	Pavir.1KG174100	Pavir.1KG174100	Chr01K	13993779	13995041	-	1336	Chr01K	13993779	13995041	-	1336	100	107	0	0	86	192	86	192	2.2e-60	229.6	OG0018185	ortholog
K	K	Pavir.1KG174100	Pavir.1KG175231	Chr01K	13993779	13995041	-	1336	Chr01K	14018699	14020040	+	1339	71.8	110	28	1	86	192	92	201	1.3e-36	150.6	OG0018185	paralog
K	K	Pavir.1KG174400	Pavir.1KG174400	Chr01K	13844530	13853285	+	1323	Chr01K	13844530	13853285	+	1323	100	729	0	0	1	729	1	729	0	1441	OG0015951	ortholog
K	K	Pavir.1KG174431	Pavir.1KG174431	Chr01K	14109333	14115342	+	1344	Chr01K	14109333	14115342	+	1344	100	470	0	0	1	470	1	470	3.7e-287	984.2	OG0025278	ortholog
K	K	Pavir.1KG174477	Pavir.1KG155300	Chr01K	14011031	14011542	-	1337	Chr01K	14121312	14122532	-	1345	47.2	176	53	3	19	154	14	189	3.2e-33	139	OG0002966	paralog
K	K	Pavir.1KG174477	Pavir.1KG174477	Chr01K	14011031	14011542	-	1337	Chr01K	14011031	14011542	-	1337	100	155	0	0	1	155	1	155	6.7e-84	307.4	OG0002966	ortholog
K	K	Pavir.1KG174600	Pavir.1KG174600	Chr01K	13805587	13806675	-	1321	Chr01K	13805587	13806675	-	1321	100	285	0	0	1	285	1	285	6e-163	570.9	OG0015951	ortholog
K	K	Pavir.1KG174700	Pavir.1KG174700	Chr01K	13730914	13734100	-	1319	Chr01K	13730914	13734100	-	1319	100	110	0	0	1	110	1	110	1.3e-57	219.5	OG0022232	ortholog
K	K	Pavir.1KG174800	Pavir.1KG174800	Chr01K	13727773	13731452	+	1318	Chr01K	13727773	13731452	+	1318	100	449	0	0	1	449	1	449	3.4e-253	871.3	OG0022233	ortholog
K	K	Pavir.1KG174977	Pavir.1KG174977	Chr01K	13836439	13836945	-	1322	Chr01K	13836439	13836945	-	1322	100	169	0	0	1	169	1	169	5.1e-61	231.5	OG0025279	ortholog
K	K	Pavir.1KG175200	Pavir.1KG175200	Chr01K	13707558	13712057	+	1317	Chr01K	13707558	13712057	+	1317	100	515	0	0	71	585	71	585	5.5e-288	987.3	OG0017889	ortholog
K	K	Pavir.1KG175231	Pavir.1KG174100	Chr01K	14018699	14020040	+	1339	Chr01K	13993779	13995041	-	1336	71.8	110	28	1	92	201	86	192	6.1e-37	151.8	OG0018185	paralog
K	K	Pavir.1KG175231	Pavir.1KG175231	Chr01K	14018699	14020040	+	1339	Chr01K	14018699	14020040	+	1339	100	121	0	0	81	201	81	201	2.6e-48	189.5	OG0018185	ortholog
K	K	Pavir.1KG175400	Pavir.1KG175400	Chr01K	13694022	13695936	+	1316	Chr01K	13694022	13695936	+	1316	100	259	0	0	1	259	1	259	3e-89	325.9	OG0013261	ortholog
K	K	Pavir.1KG175600	Pavir.1KG175600	Chr01K	13672086	13690928	+	1315	Chr01K	13672086	13690928	+	1315	100	1439	0	0	1	1439	1	1439	0	2813.9	OG0001743	ortholog
K	K	Pavir.1KG175900	Pavir.1KG175900	Chr01K	13469200	13469984	+	1306	Chr01K	13469200	13469984	+	1306	100	176	0	0	1	176	1	176	6.2e-102	367.5	OG0019984	ortholog
K	K	Pavir.1KG176000	Pavir.1KG176000	Chr01K	13463629	13467120	+	1305	Chr01K	13463629	13467120	+	1305	100	131	0	0	1	131	1	131	3.2e-63	238.4	OG0013160	ortholog
K	K	Pavir.1KG176200	Pavir.1KG176200	Chr01K	13451811	13456118	-	1301	Chr01K	13451811	13456118	-	1301	100	715	0	0	1	715	1	715	0	1445.6	OG0015590	ortholog
K	K	Pavir.1KG176300	Pavir.1KG176300	Chr01K	13450438	13450764	+	1300	Chr01K	13450438	13450764	+	1300	100	80	0	0	1	80	1	80	3.3e-42	167.9	OG0025280	ortholog
K	K	Pavir.1KG176577	Pavir.1KG176577	Chr01K	13457696	13457948	-	1302	Chr01K	13457696	13457948	-	1302	100	74	0	0	1	74	1	74	2e-38	155.2	OG0025281	ortholog
K	K	Pavir.1KG176954	Pavir.1KG176954	Chr01K	13458298	13459269	+	1303	Chr01K	13458298	13459269	+	1303	100	50	0	0	1	50	1	50	1.9e-24	108.2	OG0022234	ortholog
K	K	Pavir.1KG177100	Pavir.1KG177100	Chr01K	12454826	12456426	+	1249	Chr01K	12454826	12456426	+	1249	100	323	0	0	1	323	1	323	1.9e-181	632.5	OG0022235	ortholog
K	K	Pavir.1KG177200	Pavir.1KG177200	Chr01K	12415326	12417081	+	1244	Chr01K	12415326	12417081	+	1244	100	323	0	0	1	323	1	323	4.2e-181	631.3	OG0000399	ortholog
K	K	Pavir.1KG177200	Pavir.1KG177300	Chr01K	12415326	12417081	+	1244	Chr01K	12335536	12337127	+	1241	77.8	320	70	1	4	322	2	321	3e-142	502.3	OG0000399	paralog
K	K	Pavir.1KG177300	Pavir.1KG177200	Chr01K	12335536	12337127	+	1241	Chr01K	12415326	12417081	+	1244	77.8	320	70	1	2	321	4	322	2.3e-142	502.7	OG0000399	paralog
K	K	Pavir.1KG177300	Pavir.1KG177300	Chr01K	12335536	12337127	+	1241	Chr01K	12335536	12337127	+	1241	100	323	0	0	1	323	1	323	8.5e-182	633.6	OG0000399	ortholog
K	K	Pavir.1KG177500	Pavir.1KG177500	Chr01K	12307689	12309569	+	1240	Chr01K	12307689	12309569	+	1240	100	324	0	0	1	324	1	324	3e-171	598.6	OG0014820	ortholog
K	K	Pavir.1KG177677	Pavir.1KG177677	Chr01K	12349064	12349837	+	1242	Chr01K	12349064	12349837	+	1242	100	221	0	0	1	221	1	221	7.2e-124	440.7	OG0018160	ortholog
K	K	Pavir.1KG177700	Pavir.1KG177700	Chr01K	12273923	12275505	+	1239	Chr01K	12273923	12275505	+	1239	100	329	0	0	1	329	1	329	1.4e-176	616.3	OG0015930	ortholog
K	K	Pavir.1KG178000	Pavir.1KG178000	Chr01K	12245398	12247784	+	1238	Chr01K	12245398	12247784	+	1238	100	320	0	0	1	320	1	320	2e-175	612.5	OG0013678	ortholog
K	K	Pavir.1KG178100	Pavir.1KG178100	Chr01K	12229925	12234584	-	1235	Chr01K	12229925	12234584	-	1235	100	411	0	0	1	411	1	411	6.5e-235	810.4	OG0013578	ortholog
K	K	Pavir.1KG178200	Pavir.1KG178200	Chr01K	12222903	12227787	-	1233	Chr01K	12222903	12227787	-	1233	100	624	0	0	1	624	1	624	1.8e-297	1018.8	OG0013726	ortholog
K	K	Pavir.1KG178300	Pavir.1KG178300	Chr01K	12216500	12221944	+	1232	Chr01K	12216500	12221944	+	1232	100	431	0	0	1	431	1	431	2.4e-256	881.7	OG0014986	ortholog
K	K	Pavir.1KG178400	Pavir.1KG178400	Chr01K	12211876	12215297	+	1231	Chr01K	12211876	12215297	+	1231	100	583	0	0	1	583	1	583	0	1169.1	OG0001731	ortholog
K	K	Pavir.1KG178477	Pavir.1KG178477	Chr01K	12237044	12237688	-	1236	Chr01K	12237044	12237688	-	1236	100	215	0	0	1	215	1	215	2.3e-119	425.6	OG0025282	ortholog
K	K	Pavir.1KG178500	Pavir.1KG178500	Chr01K	12208176	12208905	-	1230	Chr01K	12208176	12208905	-	1230	100	133	0	0	23	155	23	155	6.5e-79	290.8	OG0025283	ortholog
K	K	Pavir.1KG178577	Pavir.1KG178577	Chr01K	12229060	12229812	+	1234	Chr01K	12229060	12229812	+	1234	100	83	0	0	1	83	1	83	4.7e-44	174.1	OG0025284	ortholog
K	K	Pavir.1KG178800	Pavir.1KG178800	Chr01K	12139203	12140023	+	1227	Chr01K	12139203	12140023	+	1227	100	175	0	0	1	175	1	175	2e-100	362.5	OG0014278	ortholog
K	K	Pavir.1KG179000	Pavir.1KG179000	Chr01K	12134774	12135409	-	1225	Chr01K	12134774	12135409	-	1225	100	118	0	0	1	118	1	118	8.2e-66	246.9	OG0014735	ortholog
K	K	Pavir.1KG179100	Pavir.1KG179100	Chr01K	12126233	12131064	+	1224	Chr01K	12126233	12131064	+	1224	100	594	0	0	1	594	1	594	0	1170.6	OG0015700	ortholog
K	K	Pavir.1KG179200	Pavir.1KG179200	Chr01K	12122132	12124883	+	1223	Chr01K	12122132	12124883	+	1223	100	841	0	0	1	841	1	841	0	1668.3	OG0014216	ortholog
K	K	Pavir.1KG179600	Pavir.1KG179600	Chr01K	13175409	13177244	-	1289	Chr01K	13175409	13177244	-	1289	100	496	0	0	1	496	1	496	1.6e-280	962.2	OG0000324	ortholog
K	K	Pavir.1KG179600	Pavir.1KG179700	Chr01K	13175409	13177244	-	1289	Chr01K	13121542	13123112	-	1287	69.4	496	113	9	1	481	3	474	2e-177	619.8	OG0000324	paralog
K	K	Pavir.1KG179600	Pavir.1KG179977	Chr01K	13175409	13177244	-	1289	Chr01K	13230571	13232702	+	1290	89.9	486	47	2	1	485	1	485	2.4e-244	842	OG0000324	paralog
K	K	Pavir.1KG179600	Pavir.1KG180354	Chr01K	13175409	13177244	-	1289	Chr01K	13249185	13251535	-	1291	70.1	491	108	7	1	481	2	463	2.8e-176	615.9	OG0000324	paralog
K	K	Pavir.1KG179700	Pavir.1KG179600	Chr01K	13121542	13123112	-	1287	Chr01K	13175409	13177244	-	1289	69.4	496	113	9	3	474	1	481	1.4e-178	623.6	OG0000324	paralog
K	K	Pavir.1KG179700	Pavir.1KG179700	Chr01K	13121542	13123112	-	1287	Chr01K	13121542	13123112	-	1287	100	505	0	0	1	505	1	505	1.6e-291	998.8	OG0000324	ortholog
K	K	Pavir.1KG179700	Pavir.1KG179977	Chr01K	13121542	13123112	-	1287	Chr01K	13230571	13232702	+	1290	70.5	495	109	8	3	474	1	481	3.2e-183	639	OG0000324	paralog
K	K	Pavir.1KG179700	Pavir.1KG180354	Chr01K	13121542	13123112	-	1287	Chr01K	13249185	13251535	-	1291	69.8	453	89	7	17	451	11	433	4.4e-161	565.5	OG0000324	paralog
K	K	Pavir.1KG179800	Pavir.1KG179800	Chr01K	13115620	13118148	-	1286	Chr01K	13115620	13118148	-	1286	100	505	0	0	1	505	1	505	3.1e-287	984.6	OG0002663	ortholog
K	K	Pavir.1KG179900	Pavir.1KG179900	Chr01K	13090976	13112154	+	1283	Chr01K	13090976	13112154	+	1283	100	793	0	0	1	793	1	793	0	1584.7	OG0015419	ortholog
K	K	Pavir.1KG179977	Pavir.1KG179600	Chr01K	13230571	13232702	+	1290	Chr01K	13175409	13177244	-	1289	89.9	486	47	2	1	485	1	485	1.5e-243	839.3	OG0000324	paralog
K	K	Pavir.1KG179977	Pavir.1KG179700	Chr01K	13230571	13232702	+	1290	Chr01K	13121542	13123112	-	1287	70.5	495	109	8	1	481	3	474	2.8e-181	632.5	OG0000324	paralog
K	K	Pavir.1KG179977	Pavir.1KG179977	Chr01K	13230571	13232702	+	1290	Chr01K	13230571	13232702	+	1290	100	486	0	0	1	486	1	486	8.3e-274	939.9	OG0000324	ortholog
K	K	Pavir.1KG179977	Pavir.1KG180354	Chr01K	13230571	13232702	+	1290	Chr01K	13249185	13251535	-	1291	70.8	490	106	6	1	481	2	463	4.5e-179	625.2	OG0000324	paralog
K	K	Pavir.1KG180000	Pavir.1KG180000	Chr01K	13102458	13105276	-	1284	Chr01K	13102458	13105276	-	1284	100	871	0	0	1	871	1	871	0	1531.5	OG0025285	ortholog
K	K	Pavir.1KG180200	Pavir.1KG180200	Chr01K	13066135	13069025	+	1282	Chr01K	13066135	13069025	+	1282	100	530	0	0	1	530	1	530	6e-233	804.3	OG0014276	ortholog
K	K	Pavir.1KG180354	Pavir.1KG179600	Chr01K	13249185	13251535	-	1291	Chr01K	13175409	13177244	-	1289	70.1	491	108	7	2	463	1	481	1.9e-174	609.8	OG0000324	paralog
K	K	Pavir.1KG180354	Pavir.1KG179700	Chr01K	13249185	13251535	-	1291	Chr01K	13121542	13123112	-	1287	69.8	453	89	7	11	433	17	451	1.1e-158	557.4	OG0000324	paralog
K	K	Pavir.1KG180354	Pavir.1KG179977	Chr01K	13249185	13251535	-	1291	Chr01K	13230571	13232702	+	1290	70.8	490	106	6	2	463	1	481	1.1e-177	620.5	OG0000324	paralog
K	K	Pavir.1KG180354	Pavir.1KG180354	Chr01K	13249185	13251535	-	1291	Chr01K	13249185	13251535	-	1291	100	470	0	0	1	470	1	470	1.6e-261	899	OG0000324	ortholog
K	K	Pavir.1KG180400	Pavir.1KG180400	Chr01K	13034806	13037268	-	1279	Chr01K	13034806	13037268	-	1279	100	809	0	0	1	809	1	809	0	1671.8	OG0022236	ortholog
K	K	Pavir.1KG180731	Pavir.1KG180731	Chr01K	13268212	13269454	+	1292	Chr01K	13268212	13269454	+	1292	100	141	0	0	1	141	1	141	1.2e-79	294.3	OG0014405	ortholog
K	K	Pavir.1KG180977	Pavir.1KG180977	Chr01K	13026139	13026792	+	1277	Chr01K	13026139	13026792	+	1277	100	218	0	0	1	218	1	218	2.9e-125	445.3	OG0025286	ortholog
K	K	Pavir.1KG181000	Pavir.1KG181000	Chr01K	12055400	12059767	+	1222	Chr01K	12055400	12059767	+	1222	100	734	0	0	1	734	1	734	0	1251.1	OG0015037	ortholog
K	K	Pavir.1KG181100	Pavir.1KG181100	Chr01K	12027139	12032824	+	1221	Chr01K	12027139	12032824	+	1221	100	493	0	0	1	493	1	493	3.9e-279	957.6	OG0015772	ortholog
K	K	Pavir.1KG181108	Pavir.1KG181108	Chr01K	13279732	13281612	+	1293	Chr01K	13279732	13281612	+	1293	100	221	0	0	1	221	1	221	2.3e-93	339.3	OG0025287	ortholog
K	K	Pavir.1KG181400	Pavir.1KG181400	Chr01K	12004762	12007078	-	1219	Chr01K	12004762	12007078	-	1219	100	334	0	0	59	392	59	392	1.1e-170	597	OG0002705	ortholog
K	K	Pavir.1KG181500	Pavir.1KG181500	Chr01K	11973671	11977918	+	1218	Chr01K	11973671	11977918	+	1218	100	511	0	0	1	511	1	511	3e-306	1047.7	OG0015430	ortholog
K	K	Pavir.1KG181600	Pavir.1KG181600	Chr01K	11934020	11936690	-	1217	Chr01K	11934020	11936690	-	1217	100	281	0	0	1	281	1	281	5.9e-155	544.3	OG0013797	ortholog
K	K	Pavir.1KG181800	Pavir.1KG181800	Chr01K	11916343	11933350	+	1216	Chr01K	11916343	11933350	+	1216	100	1033	0	0	1	1033	1	1033	0	1591.2	OG0015615	ortholog
K	K	Pavir.1KG181862	Pavir.1KG181862	Chr01K	13308253	13314932	+	1295	Chr01K	13308253	13314932	+	1295	100	965	0	0	1	965	1	965	0	1947.9	OG0013800	ortholog
K	K	Pavir.1KG182100	Pavir.1KG182100	Chr01K	11891835	11893068	-	1215	Chr01K	11891835	11893068	-	1215	100	274	0	0	1	274	1	274	1.7e-77	287	OG0002762	ortholog
K	K	Pavir.1KG182100	Pavir.1KG184477	Chr01K	11891835	11893068	-	1215	Chr01K	11826063	11828391	-	1214	95	100	5	0	1	100	1	100	2.3e-50	196.8	OG0002762	paralog
K	K	Pavir.1KG182239	Pavir.1KG182239	Chr01K	13317450	13321689	-	1296	Chr01K	13317450	13321689	-	1296	100	310	0	0	55	364	55	364	8.2e-133	471.1	OG0015455	ortholog
K	K	Pavir.1KG182400	Pavir.1KG182400	Chr01K	15971811	15975257	-	1457	Chr01K	15971811	15975257	-	1457	100	486	0	0	1	486	1	486	1.7e-274	942.2	OG0014679	ortholog
K	K	Pavir.1KG182500	Pavir.1KG182500	Chr01K	15967215	15971449	+	1456	Chr01K	15967215	15971449	+	1456	100	419	0	0	1	419	1	419	4.3e-153	539.3	OG0014508	ortholog
K	K	Pavir.1KG182600	Pavir.1KG182600	Chr01K	15963947	15967154	-	1455	Chr01K	15963947	15967154	-	1455	100	249	0	0	1	249	1	249	2.1e-79	293.1	OG0013608	ortholog
K	K	Pavir.1KG182616	Pavir.1KG182616	Chr01K	13361194	13376424	-	1297	Chr01K	13361194	13376424	-	1297	100	977	0	0	1	977	1	977	0	1931.8	OG0015942	ortholog
K	K	Pavir.1KG182800	Pavir.1KG182800	Chr01K	15934626	15937939	+	1453	Chr01K	15934626	15937939	+	1453	100	341	0	0	1	341	1	341	3.9e-169	591.7	OG0013491	ortholog
K	K	Pavir.1KG182805	Pavir.1KG182805	Chr01K	15947139	15951673	+	1454	Chr01K	15947139	15951673	+	1454	100	389	0	0	1	389	1	389	5.6e-212	734.2	OG0018186	ortholog
K	K	Pavir.1KG182993	Pavir.1KG182993	Chr01K	13384743	13390350	-	1298	Chr01K	13384743	13390350	-	1298	100	430	0	0	1	430	1	430	1.6e-239	825.9	OG0014645	ortholog
K	K	Pavir.1KG183000	Pavir.1KG183000	Chr01K	15901457	15902101	+	1452	Chr01K	15901457	15902101	+	1452	100	215	0	0	1	215	1	215	1.1e-100	363.6	OG0018187	ortholog
K	K	Pavir.1KG183100	Pavir.1KG183100	Chr01K	15893328	15899993	-	1451	Chr01K	15893328	15899993	-	1451	100	874	0	0	1	874	1	874	0	1709.1	OG0018188	ortholog
K	K	Pavir.1KG183100	Pavir.1KG183300	Chr01K	15893328	15899993	-	1451	Chr01K	15854440	15863654	-	1446	76.1	918	159	9	9	874	1	910	0	1292.7	OG0018188	paralog
K	K	Pavir.1KG183300	Pavir.1KG183100	Chr01K	15854440	15863654	-	1446	Chr01K	15893328	15899993	-	1451	76.1	918	159	9	1	910	9	874	0	1295	OG0018188	paralog
K	K	Pavir.1KG183300	Pavir.1KG183300	Chr01K	15854440	15863654	-	1446	Chr01K	15854440	15863654	-	1446	100	910	0	0	1	910	1	910	0	1796.6	OG0018188	ortholog
K	K	Pavir.1KG183370	Pavir.1KG183370	Chr01K	13408143	13413606	-	1299	Chr01K	13408143	13413606	-	1299	100	240	0	0	1	240	1	240	1.5e-74	276.9	OG0017791	ortholog
K	K	Pavir.1KG184100	Pavir.1KG184100	Chr01K	11752755	11757498	-	1213	Chr01K	11752755	11757498	-	1213	100	503	0	0	1	503	1	503	1e-290	996.1	OG0013708	ortholog
K	K	Pavir.1KG184200	Pavir.1KG184200	Chr01K	11748487	11752732	+	1212	Chr01K	11748487	11752732	+	1212	100	699	0	0	1	699	1	699	3.4e-174	609.8	OG0020061	ortholog
K	K	Pavir.1KG184300	Pavir.1KG184300	Chr01K	11740749	11743951	+	1211	Chr01K	11740749	11743951	+	1211	100	689	0	0	1	689	1	689	0	1413.7	OG0019995	ortholog
K	K	Pavir.1KG184477	Pavir.1KG182100	Chr01K	11826063	11828391	-	1214	Chr01K	11891835	11893068	-	1215	95	100	5	0	1	100	1	100	1.5e-50	197.6	OG0002762	paralog
K	K	Pavir.1KG184477	Pavir.1KG184477	Chr01K	11826063	11828391	-	1214	Chr01K	11826063	11828391	-	1214	100	313	0	0	1	313	1	313	3.9e-83	305.8	OG0002762	ortholog
K	K	Pavir.1KG184500	Pavir.1KG184500	Chr01K	11723905	11725114	-	1209	Chr01K	11723905	11725114	-	1209	100	365	0	0	1	365	1	365	1.3e-175	613.2	OG0013147	ortholog
K	K	Pavir.1KG184600	Pavir.1KG184600	Chr01K	11721112	11722343	+	1208	Chr01K	11721112	11722343	+	1208	100	203	0	0	1	203	1	203	2.6e-83	305.8	OG0015920	ortholog
K	K	Pavir.1KG184800	Pavir.1KG184800	Chr01K	11711749	11713340	+	1206	Chr01K	11711749	11713340	+	1206	100	203	0	0	1	203	1	203	3.7e-74	275.4	OG0013620	ortholog
K	K	Pavir.1KG184900	Pavir.1KG184900	Chr01K	11680656	11682097	-	1203	Chr01K	11680656	11682097	-	1203	100	261	0	0	1	261	1	261	2e-109	392.9	OG0001301	ortholog
K	K	Pavir.1KG184900	Pavir.1KG185200	Chr01K	11680656	11682097	-	1203	Chr01K	11641194	11642407	-	1200	55.7	221	82	9	43	260	45	252	2.7e-45	179.9	OG0001301	paralog
K	K	Pavir.1KG185200	Pavir.1KG184900	Chr01K	11641194	11642407	-	1200	Chr01K	11680656	11682097	-	1203	55.7	221	82	9	45	252	43	260	3.1e-46	183	OG0001301	paralog
K	K	Pavir.1KG185200	Pavir.1KG185200	Chr01K	11641194	11642407	-	1200	Chr01K	11641194	11642407	-	1200	100	254	0	0	1	254	1	254	1.5e-120	429.9	OG0001301	ortholog
K	K	Pavir.1KG185600	Pavir.1KG185600	Chr01K	11577033	11578409	+	1196	Chr01K	11577033	11578409	+	1196	100	178	0	0	1	178	1	178	1.1e-95	346.7	OG0019992	ortholog
K	K	Pavir.1KG185700	Pavir.1KG185700	Chr01K	11572352	11576740	+	1195	Chr01K	11572352	11576740	+	1195	100	345	0	0	1	345	1	345	3.1e-113	406	OG0015427	ortholog
K	K	Pavir.1KG185800	Pavir.1KG185800	Chr01K	11568334	11572202	-	1194	Chr01K	11568334	11572202	-	1194	100	89	0	0	1	89	1	89	1.4e-38	156	OG0013294	ortholog
K	K	Pavir.1KG185900	Pavir.1KG185900	Chr01K	11567297	11568399	+	1193	Chr01K	11567297	11568399	+	1193	100	211	0	0	1	211	1	211	3.1e-108	388.7	OG0013877	ortholog
K	K	Pavir.1KG186000	Pavir.1KG186000	Chr01K	11561573	11563031	+	1192	Chr01K	11561573	11563031	+	1192	100	299	0	0	1	299	1	299	2.2e-144	509.2	OG0002840	ortholog
K	K	Pavir.1KG186200	Pavir.1KG186200	Chr01K	11546785	11551766	-	1190	Chr01K	11546785	11551766	-	1190	100	926	0	0	1	926	1	926	0	1380.5	OG0015582	ortholog
K	K	Pavir.1KG186300	Pavir.1KG186300	Chr01K	11541545	11546409	+	1189	Chr01K	11541545	11546409	+	1189	100	745	0	0	1	745	1	745	0	1436	OG0015629	ortholog
K	K	Pavir.1KG186700	Pavir.1KG186700	Chr01K	11487477	11489436	-	1184	Chr01K	11487477	11489436	-	1184	100	138	0	0	1	138	1	138	3.9e-67	251.5	OG0014911	ortholog
K	K	Pavir.1KG186900	Pavir.1KG186900	Chr01K	11475951	11479985	-	1182	Chr01K	11475951	11479985	-	1182	100	420	0	0	1	420	1	420	4.3e-202	701.4	OG0013625	ortholog
K	K	Pavir.1KG187077	Pavir.1KG187077	Chr01K	11499562	11499747	+	1185	Chr01K	11499562	11499747	+	1185	100	62	0	0	1	62	1	62	6.5e-30	126.7	OG0001727	ortholog
K	K	Pavir.1KG187100	Pavir.1KG187100	Chr01K	11459367	11464168	-	1180	Chr01K	11459367	11464168	-	1180	100	1049	0	0	1	1049	1	1049	0	1114.8	OG0000742	ortholog
K	K	Pavir.1KG187200	Pavir.1KG187200	Chr01K	11447493	11448326	-	1179	Chr01K	11447493	11448326	-	1179	100	84	0	0	1	84	1	84	3.2e-48	188	OG0025288	ortholog
K	K	Pavir.1KG187300	Pavir.1KG187300	Chr01K	11443931	11444144	+	1178	Chr01K	11443931	11444144	+	1178	100	40	0	0	1	40	1	40	8.2e-18	85.9	OG0025289	ortholog
K	K	Pavir.1KG187400	Pavir.1KG187400	Chr01K	11435576	11444531	+	1177	Chr01K	11435576	11444531	+	1177	100	696	0	0	1	696	1	696	0	1405.6	OG0017696	ortholog
K	K	Pavir.1KG187477	Pavir.1KG187477	Chr01K	11474608	11476050	+	1181	Chr01K	11474608	11476050	+	1181	100	251	0	0	1	251	1	251	4.5e-90	328.6	OG0025290	ortholog
K	K	Pavir.1KG187500	Pavir.1KG187500	Chr01K	11431734	11434416	-	1176	Chr01K	11431734	11434416	-	1176	100	95	0	0	1	95	1	95	7.6e-46	180.3	OG0013330	ortholog
K	K	Pavir.1KG187831	Pavir.1KG187831	Chr01K	11526868	11528464	+	1187	Chr01K	11526868	11528464	+	1187	100	451	0	0	1	451	1	451	3.5e-274	941	OG0025014	ortholog
K	K	Pavir.1KG188000	Pavir.1KG188000	Chr01K	11171837	11175595	+	1157	Chr01K	11171837	11175595	+	1157	100	341	0	0	1	341	1	341	2.3e-193	672.2	OG0014848	ortholog
K	K	Pavir.1KG188100	Pavir.1KG188100	Chr01K	11169027	11170641	+	1156	Chr01K	11169027	11170641	+	1156	100	331	0	0	1	331	1	331	1.5e-181	632.9	OG0013284	ortholog
K	K	Pavir.1KG188208	Pavir.1KG188208	Chr01K	11534967	11535272	+	1188	Chr01K	11534967	11535272	+	1188	100	102	0	0	1	102	1	102	9.9e-60	226.5	OG0025291	ortholog
K	K	Pavir.1KG188500	Pavir.1KG188500	Chr01K	11148246	11150010	-	1154	Chr01K	11148246	11150010	-	1154	100	511	0	0	1	511	1	511	4.3e-281	964.1	OG0022103	ortholog
K	K	Pavir.1KG188800	Pavir.1KG188800	Chr01K	11115352	11116997	+	1152	Chr01K	11115352	11116997	+	1152	100	439	0	0	1	439	1	439	8.8e-182	634	OG0000318	ortholog
K	K	Pavir.1KG188800	Pavir.1KG189000	Chr01K	11115352	11116997	+	1152	Chr01K	11104306	11105804	-	1151	60.6	343	127	1	97	439	1	335	5.1e-105	379	OG0000318	paralog
K	K	Pavir.1KG189000	Pavir.1KG188800	Chr01K	11104306	11105804	-	1151	Chr01K	11115352	11116997	+	1152	60.6	343	127	1	1	335	97	439	5.5e-99	358.6	OG0000318	paralog
K	K	Pavir.1KG189000	Pavir.1KG189000	Chr01K	11104306	11105804	-	1151	Chr01K	11104306	11105804	-	1151	100	335	0	0	1	335	1	335	2.6e-181	632.1	OG0000318	ortholog
K	K	Pavir.1KG189177	Pavir.1KG189177	Chr01K	11122435	11122842	-	1153	Chr01K	11122435	11122842	-	1153	100	136	0	0	1	136	1	136	8.2e-78	287	OG0025292	ortholog
K	K	Pavir.1KG189200	Pavir.1KG189200	Chr01K	11074269	11078818	+	1150	Chr01K	11074269	11078818	+	1150	100	377	0	0	1	377	1	377	1.7e-221	765.8	OG0014315	ortholog
K	K	Pavir.1KG189400	Pavir.1KG189400	Chr01K	11044900	11052051	+	1149	Chr01K	11044900	11052051	+	1149	100	504	0	0	1	504	1	504	3.4e-302	1034.2	OG0014497	ortholog
K	K	Pavir.1KG189500	Pavir.1KG189500	Chr01K	11037664	11043278	+	1148	Chr01K	11037664	11043278	+	1148	100	316	0	0	137	452	137	452	7.3e-114	409.1	OG0014128	ortholog
K	K	Pavir.1KG189700	Pavir.1KG189700	Chr01K	11028848	11034040	-	1146	Chr01K	11028848	11034040	-	1146	100	351	0	0	1	351	1	351	3.3e-195	678.3	OG0025293	ortholog
K	K	Pavir.1KG189800	Pavir.1KG189800	Chr01K	11012957	11023761	-	1145	Chr01K	11012957	11023761	-	1145	100	529	0	0	1	529	1	529	8.2e-299	1023.1	OG0014078	ortholog
K	K	Pavir.1KG190200	Pavir.1KG190200	Chr01K	10935367	10937557	+	1142	Chr01K	10935367	10937557	+	1142	100	244	0	0	1	244	1	244	4e-91	332	OG0014452	ortholog
K	K	Pavir.1KG190800	Pavir.1KG190800	Chr01K	10855095	10858356	+	1137	Chr01K	10855095	10858356	+	1137	100	343	0	0	1	343	1	343	3.9e-193	671.4	OG0014090	ortholog
K	K	Pavir.1KG190900	Pavir.1KG190900	Chr01K	10840455	10842938	-	1136	Chr01K	10840455	10842938	-	1136	100	558	0	0	1	558	1	558	0	1079.7	OG0013266	ortholog
K	K	Pavir.1KG190954	Pavir.1KG190954	Chr01K	11008723	11011807	+	1144	Chr01K	11008723	11011807	+	1144	100	487	0	0	1	487	1	487	2.3e-154	543.1	OG0025294	ortholog
K	K	Pavir.1KG191000	Pavir.1KG191000	Chr01K	10835467	10839530	+	1135	Chr01K	10835467	10839530	+	1135	100	314	0	0	71	384	71	384	5.9e-174	607.8	OG0015787	ortholog
K	K	Pavir.1KG191300	Pavir.1KG191300	Chr01K	10807790	10811570	-	1132	Chr01K	10807790	10811570	-	1132	100	226	0	0	1	226	1	226	4.9e-115	412.1	OG0014085	ortholog
K	K	Pavir.1KG191500	Pavir.1KG191500	Chr01K	10801907	10802479	-	1131	Chr01K	10801907	10802479	-	1131	100	191	0	0	1	191	1	191	2e-69	259.6	OG0022237	ortholog
K	K	Pavir.1KG191600	Pavir.1KG191600	Chr01K	10789351	10794651	+	1130	Chr01K	10789351	10794651	+	1130	100	864	0	0	1	864	1	864	0	1705.3	OG0017769	ortholog
K	K	Pavir.1KG191900	Pavir.1KG191900	Chr01K	10768586	10772759	+	1129	Chr01K	10768586	10772759	+	1129	100	389	0	0	1	389	1	389	1.8e-226	782.3	OG0014614	ortholog
K	K	Pavir.1KG192100	Pavir.1KG192100	Chr01K	10755776	10760601	+	1127	Chr01K	10755776	10760601	+	1127	100	559	0	0	1	559	1	559	1e-227	786.9	OG0015886	ortholog
K	K	Pavir.1KG192400	Pavir.1KG192400	Chr01K	10726228	10738610	+	1124	Chr01K	10726228	10738610	+	1124	100	161	0	0	1	161	1	161	7.2e-89	323.9	OG0020062	ortholog
K	K	Pavir.1KG192600	Pavir.1KG192600	Chr01K	10708115	10711361	+	1121	Chr01K	10708115	10711361	+	1121	100	417	0	0	1	417	1	417	7.3e-226	780.4	OG0002816	ortholog
K	K	Pavir.1KG192800	Pavir.1KG192800	Chr01K	10697959	10699948	+	1120	Chr01K	10697959	10699948	+	1120	100	353	0	0	1	353	1	353	3.4e-168	588.6	OG0013586	ortholog
K	K	Pavir.1KG192900	Pavir.1KG192900	Chr01K	10685261	10686840	+	1119	Chr01K	10685261	10686840	+	1119	100	331	0	0	1	331	1	331	9.9e-194	673.3	OG0001298	ortholog
K	K	Pavir.1KG192977	Pavir.1KG192977	Chr01K	10711561	10719520	-	1122	Chr01K	10711561	10719520	-	1122	100	859	0	0	1	859	1	859	0	1533.5	OG0014376	ortholog
K	K	Pavir.1KG193000	Pavir.1KG193000	Chr01K	10650918	10652638	-	1117	Chr01K	10650918	10652638	-	1117	100	182	0	0	1	182	1	182	4.7e-97	351.3	OG0018063	ortholog
K	K	Pavir.1KG193100	Pavir.1KG193100	Chr01K	10647671	10650618	+	1116	Chr01K	10647671	10650618	+	1116	100	269	0	0	1	269	1	269	9.6e-155	543.5	OG0013250	ortholog
K	K	Pavir.1KG193200	Pavir.1KG193200	Chr01K	10630203	10638325	-	1115	Chr01K	10630203	10638325	-	1115	100	437	0	0	1	437	1	437	6e-231	797.3	OG0013443	ortholog
K	K	Pavir.1KG193300	Pavir.1KG193300	Chr01K	10620579	10625343	-	1114	Chr01K	10620579	10625343	-	1114	100	714	0	0	34	747	34	747	0	1481.8	OG0014969	ortholog
K	K	Pavir.1KG193600	Pavir.1KG193600	Chr01K	10588398	10598928	+	1110	Chr01K	10588398	10598928	+	1110	100	613	0	0	1	613	1	613	0	1137.9	OG0013937	ortholog
K	K	Pavir.1KG194000	Pavir.1KG194000	Chr01K	10581562	10586089	-	1109	Chr01K	10581562	10586089	-	1109	100	725	0	0	1	725	1	725	0	1359.4	OG0013503	ortholog
K	K	Pavir.1KG194200	Pavir.1KG194200	Chr01K	10569204	10579063	+	1106	Chr01K	10569204	10579063	+	1106	100	982	0	0	1	982	1	982	0	1944.1	OG0014922	ortholog
K	K	Pavir.1KG194500	Pavir.1KG194500	Chr01K	10553263	10554142	-	1101	Chr01K	10553263	10554142	-	1101	100	188	0	0	1	188	1	188	8.4e-97	350.5	OG0002968	ortholog
K	K	Pavir.1KG194600	Pavir.1KG194600	Chr01K	10547951	10553290	+	1100	Chr01K	10547951	10553290	+	1100	100	517	0	0	1	517	1	517	6.8e-274	940.3	OG0014644	ortholog
K	K	Pavir.1KG194700	Pavir.1KG194700	Chr01K	10540834	10545762	-	1099	Chr01K	10540834	10545762	-	1099	100	307	0	0	1	307	1	307	1.1e-189	659.8	OG0015606	ortholog
K	K	Pavir.1KG194800	Pavir.1KG194800	Chr01K	10534621	10540628	+	1098	Chr01K	10534621	10540628	+	1098	100	438	0	0	1	438	1	438	1.8e-251	865.5	OG0015282	ortholog
K	K	Pavir.1KG194900	Pavir.1KG116208	Chr01K	10532487	10533179	-	1097	Chr01K	10476833	10477294	-	1091	64	125	43	1	11	135	30	152	1.2e-37	153.7	OG0020034	paralog
K	K	Pavir.1KG194900	Pavir.1KG194900	Chr01K	10532487	10533179	-	1097	Chr01K	10532487	10533179	-	1097	100	151	0	0	1	151	1	151	3e-81	298.5	OG0020034	ortholog
K	K	Pavir.1KG195000	Pavir.1KG195000	Chr01K	10529120	10530260	-	1096	Chr01K	10529120	10530260	-	1096	100	161	0	0	1	161	1	161	1.5e-78	289.7	OG0025295	ortholog
K	K	Pavir.1KG195331	Pavir.1KG195331	Chr01K	10580759	10581178	+	1108	Chr01K	10580759	10581178	+	1108	100	140	0	0	1	140	1	140	1.2e-71	266.5	OG0022238	ortholog
K	K	Pavir.1KG195900	Pavir.1KG195900	Chr01K	16733476	16734427	-	1514	Chr01K	16733476	16734427	-	1514	100	237	0	0	1	237	1	237	1.8e-136	482.6	OG0020004	ortholog
K	K	Pavir.1KG196100	Pavir.1KG196100	Chr01K	16497344	16498611	-	1494	Chr01K	16497344	16498611	-	1494	100	369	0	0	1	369	1	369	1.6e-221	765.8	OG0001768	ortholog
K	K	Pavir.1KG196100	Pavir.1KG196200	Chr01K	16497344	16498611	-	1494	Chr01K	16482192	16483381	+	1493	47.7	346	141	12	34	363	64	385	6.1e-75	278.9	OG0001768	paralog
K	K	Pavir.1KG196100	Pavir.1KG197805	Chr01K	16497344	16498611	-	1494	Chr01K	16432288	16435335	+	1488	71.8	344	71	10	34	363	39	370	1.5e-126	450.3	OG0001768	paralog
K	K	Pavir.1KG196100	Pavir.1KG197815	Chr01K	16497344	16498611	-	1494	Chr01K	16446379	16449426	+	1490	71.8	344	71	10	34	363	39	370	1.5e-126	450.3	OG0001768	paralog
K	K	Pavir.1KG196100	Pavir.1KG197825	Chr01K	16497344	16498611	-	1494	Chr01K	16469801	16470574	+	1492	57.3	260	45	8	1	202	1	252	7e-63	238.8	OG0001768	paralog
K	K	Pavir.1KG196200	Pavir.1KG196100	Chr01K	16482192	16483381	+	1493	Chr01K	16497344	16498611	-	1494	47.7	346	141	12	64	385	34	363	1.8e-74	277.3	OG0001768	paralog
K	K	Pavir.1KG196200	Pavir.1KG196200	Chr01K	16482192	16483381	+	1493	Chr01K	16482192	16483381	+	1493	100	386	0	0	1	386	1	386	1.4e-226	782.7	OG0001768	ortholog
K	K	Pavir.1KG196200	Pavir.1KG197805	Chr01K	16482192	16483381	+	1493	Chr01K	16432288	16435335	+	1488	51.2	383	154	9	25	386	1	371	3e-93	339.7	OG0001768	paralog
K	K	Pavir.1KG196200	Pavir.1KG197815	Chr01K	16482192	16483381	+	1493	Chr01K	16446379	16449426	+	1490	51.2	383	154	9	25	386	1	371	3e-93	339.7	OG0001768	paralog
K	K	Pavir.1KG196200	Pavir.1KG197825	Chr01K	16482192	16483381	+	1493	Chr01K	16469801	16470574	+	1492	55.2	230	81	5	2	221	24	241	8.3e-59	225.3	OG0001768	paralog
K	K	Pavir.1KG196900	Pavir.1KG157700	Chr01K	16564999	16567301	-	1498	Chr01K	16763751	16766797	-	1520	95.7	47	2	0	79	125	38	84	3.9e-18	88.6	OG0015950	paralog
K	K	Pavir.1KG196900	Pavir.1KG196900	Chr01K	16564999	16567301	-	1498	Chr01K	16564999	16567301	-	1498	100	125	0	0	1	125	1	125	6.7e-42	167.5	OG0015950	ortholog
K	K	Pavir.1KG197200	Pavir.1KG197200	Chr01K	16545984	16552523	+	1496	Chr01K	16545984	16552523	+	1496	100	666	0	0	1	666	1	666	0	1222.6	OG0014822	ortholog
K	K	Pavir.1KG197205	Pavir.1KG197205	Chr01K	16554675	16559636	-	1497	Chr01K	16554675	16559636	-	1497	100	206	0	0	1	206	1	206	2.2e-122	435.6	OG0015472	ortholog
K	K	Pavir.1KG197800	Pavir.1KG197800	Chr01K	16421819	16425581	+	1487	Chr01K	16421819	16425581	+	1487	100	401	0	0	1	401	1	401	4.8e-227	784.3	OG0014076	ortholog
K	K	Pavir.1KG197805	Pavir.1KG196100	Chr01K	16432288	16435335	+	1488	Chr01K	16497344	16498611	-	1494	71.8	344	71	10	39	370	34	363	1.2e-126	450.7	OG0001768	paralog
K	K	Pavir.1KG197805	Pavir.1KG196200	Chr01K	16432288	16435335	+	1488	Chr01K	16482192	16483381	+	1493	51.2	383	154	9	1	371	25	386	2.2e-93	340.1	OG0001768	paralog
K	K	Pavir.1KG197805	Pavir.1KG197805	Chr01K	16432288	16435335	+	1488	Chr01K	16432288	16435335	+	1488	100	371	0	0	1	371	1	371	9.3e-225	776.5	OG0001768	ortholog
K	K	Pavir.1KG197805	Pavir.1KG197815	Chr01K	16432288	16435335	+	1488	Chr01K	16446379	16449426	+	1490	100	371	0	0	1	371	1	371	9.3e-225	776.5	OG0001768	paralog
K	K	Pavir.1KG197805	Pavir.1KG197825	Chr01K	16432288	16435335	+	1488	Chr01K	16469801	16470574	+	1492	99.5	195	1	0	1	195	47	241	3e-114	409.5	OG0001768	paralog
K	K	Pavir.1KG197815	Pavir.1KG196100	Chr01K	16446379	16449426	+	1490	Chr01K	16497344	16498611	-	1494	71.8	344	71	10	39	370	34	363	1.2e-126	450.7	OG0001768	paralog
K	K	Pavir.1KG197815	Pavir.1KG196200	Chr01K	16446379	16449426	+	1490	Chr01K	16482192	16483381	+	1493	51.2	383	154	9	1	371	25	386	2.2e-93	340.1	OG0001768	paralog
K	K	Pavir.1KG197815	Pavir.1KG197805	Chr01K	16446379	16449426	+	1490	Chr01K	16432288	16435335	+	1488	100	371	0	0	1	371	1	371	9.3e-225	776.5	OG0001768	paralog
K	K	Pavir.1KG197815	Pavir.1KG197815	Chr01K	16446379	16449426	+	1490	Chr01K	16446379	16449426	+	1490	100	371	0	0	1	371	1	371	9.3e-225	776.5	OG0001768	ortholog
K	K	Pavir.1KG197815	Pavir.1KG197825	Chr01K	16446379	16449426	+	1490	Chr01K	16469801	16470574	+	1492	99.5	195	1	0	1	195	47	241	3e-114	409.5	OG0001768	paralog
K	K	Pavir.1KG197825	Pavir.1KG196100	Chr01K	16469801	16470574	+	1492	Chr01K	16497344	16498611	-	1494	57.3	260	45	8	1	252	1	202	9.8e-64	241.1	OG0001768	paralog
K	K	Pavir.1KG197825	Pavir.1KG196200	Chr01K	16469801	16470574	+	1492	Chr01K	16482192	16483381	+	1493	55.2	230	81	5	24	241	2	221	1.2e-58	224.2	OG0001768	paralog
K	K	Pavir.1KG197825	Pavir.1KG197805	Chr01K	16469801	16470574	+	1492	Chr01K	16432288	16435335	+	1488	99.5	195	1	0	47	241	1	195	1.6e-114	409.8	OG0001768	paralog
K	K	Pavir.1KG197825	Pavir.1KG197815	Chr01K	16469801	16470574	+	1492	Chr01K	16446379	16449426	+	1490	99.5	195	1	0	47	241	1	195	1.6e-114	409.8	OG0001768	paralog
K	K	Pavir.1KG197825	Pavir.1KG197825	Chr01K	16469801	16470574	+	1492	Chr01K	16469801	16470574	+	1492	100	258	0	0	1	258	1	258	1.6e-151	532.7	OG0001768	ortholog
K	K	Pavir.1KG197900	Pavir.1KG197900	Chr01K	16414062	16420918	+	1486	Chr01K	16414062	16420918	+	1486	100	251	0	0	1	251	1	251	3.8e-137	485	OG0013788	ortholog
K	K	Pavir.1KG198000	Pavir.1KG198000	Chr01K	16389379	16394380	-	1485	Chr01K	16389379	16394380	-	1485	100	307	0	0	1	307	1	307	4.9e-147	518.1	OG0014942	ortholog
K	K	Pavir.1KG198100	Pavir.1KG198100	Chr01K	16386626	16389156	+	1484	Chr01K	16386626	16389156	+	1484	100	443	0	0	1	443	1	443	1.4e-248	855.9	OG0015927	ortholog
K	K	Pavir.1KG198300	Pavir.1KG198300	Chr01K	16380675	16383576	+	1483	Chr01K	16380675	16383576	+	1483	100	632	0	0	1	632	1	632	0	1275.8	OG0022239	ortholog
K	K	Pavir.1KG198800	Pavir.1KG198800	Chr01K	16329495	16340929	+	1480	Chr01K	16329495	16340929	+	1480	100	555	0	0	1	555	1	555	0	1100.1	OG0017736	ortholog
K	K	Pavir.1KG199000	Pavir.1KG199000	Chr01K	16307935	16315118	+	1479	Chr01K	16307935	16315118	+	1479	100	628	0	0	1	628	1	628	0	1265.8	OG0014758	ortholog
K	K	Pavir.1KG199300	Pavir.1KG199300	Chr01K	16128498	16129989	-	1472	Chr01K	16128498	16129989	-	1472	100	390	0	0	1	390	1	390	6.8e-234	807	OG0015952	ortholog
K	K	Pavir.1KG199300	Pavir.1KG199600	Chr01K	16128498	16129989	-	1472	Chr01K	16109846	16111601	-	1470	80.4	388	65	7	5	385	34	417	9.9e-177	617.1	OG0015952	paralog
K	K	Pavir.1KG199305	Pavir.1KG199305	Chr01K	16143189	16146513	+	1473	Chr01K	16143189	16146513	+	1473	100	762	0	0	1	762	1	762	0	1496.9	OG0000405	ortholog
K	K	Pavir.1KG199320	Pavir.1KG199320	Chr01K	16198520	16199408	-	1476	Chr01K	16198520	16199408	-	1476	100	97	0	0	1	97	1	97	5.7e-49	190.7	OG0014309	ortholog
K	K	Pavir.1KG199330	Pavir.1KG199330	Chr01K	16264973	16267766	-	1478	Chr01K	16264973	16267766	-	1478	100	438	0	0	1	438	1	438	3.8e-225	778.1	OG0020063	ortholog
K	K	Pavir.1KG199330	Pavir.1KG201025	Chr01K	16264973	16267766	-	1478	Chr01K	17496652	17498135	-	1555	69.8	126	38	0	214	339	28	153	3.2e-46	183.7	OG0020063	paralog
K	K	Pavir.1KG199600	Pavir.1KG199300	Chr01K	16109846	16111601	-	1470	Chr01K	16128498	16129989	-	1472	80.4	388	65	7	34	417	5	385	4.8e-177	618.2	OG0015952	paralog
K	K	Pavir.1KG199600	Pavir.1KG199600	Chr01K	16109846	16111601	-	1470	Chr01K	16109846	16111601	-	1470	100	421	0	0	1	421	1	421	1.7e-251	865.5	OG0015952	ortholog
K	K	Pavir.1KG199900	Pavir.1KG199900	Chr01K	16054556	16060102	-	1468	Chr01K	16054556	16060102	-	1468	100	288	0	0	1	288	1	288	3.8e-125	445.3	OG0013876	ortholog
K	K	Pavir.1KG200100	Pavir.1KG200100	Chr01K	16025034	16027969	-	1463	Chr01K	16025034	16027969	-	1463	100	495	0	0	1	495	1	495	5.5e-273	937.2	OG0020064	ortholog
K	K	Pavir.1KG200110	Pavir.1KG164900	Chr01K	16038234	16039709	+	1465	Chr01K	16001860	16003354	+	1460	67	264	51	2	42	305	29	256	2.1e-105	379.8	OG0000025	paralog
K	K	Pavir.1KG200110	Pavir.1KG200110	Chr01K	16038234	16039709	+	1465	Chr01K	16038234	16039709	+	1465	100	307	0	0	1	307	1	307	1.8e-165	579.3	OG0000025	ortholog
K	K	Pavir.1KG200110	Pavir.1KG200200	Chr01K	16038234	16039709	+	1465	Chr01K	16023529	16024587	+	1462	71.6	268	39	3	41	307	42	273	1.8e-112	403.3	OG0000025	paralog
K	K	Pavir.1KG200200	Pavir.1KG164900	Chr01K	16023529	16024587	+	1462	Chr01K	16001860	16003354	+	1460	70.9	268	67	2	5	272	1	257	2.5e-110	396	OG0000025	paralog
K	K	Pavir.1KG200200	Pavir.1KG200110	Chr01K	16023529	16024587	+	1462	Chr01K	16038234	16039709	+	1465	71.6	268	39	3	42	273	41	307	4.6e-112	401.7	OG0000025	paralog
K	K	Pavir.1KG200200	Pavir.1KG200200	Chr01K	16023529	16024587	+	1462	Chr01K	16023529	16024587	+	1462	100	273	0	0	1	273	1	273	8.3e-162	567	OG0000025	ortholog
K	K	Pavir.1KG200400	Pavir.1KG200400	Chr01K	15836333	15845697	+	1445	Chr01K	15836333	15845697	+	1445	100	683	0	0	1	683	1	683	0	1318.5	OG0015292	ortholog
K	K	Pavir.1KG200500	Pavir.1KG200500	Chr01K	15805858	15807138	+	1443	Chr01K	15805858	15807138	+	1443	100	352	0	0	1	352	1	352	5.3e-169	591.3	OG0015778	ortholog
K	K	Pavir.1KG200505	Pavir.1KG200505	Chr01K	15826987	15831914	-	1444	Chr01K	15826987	15831914	-	1444	100	190	0	0	1	190	1	190	1.8e-110	396	OG0014233	ortholog
K	K	Pavir.1KG200600	Pavir.1KG200600	Chr01K	15801841	15803746	-	1442	Chr01K	15801841	15803746	-	1442	100	73	0	0	1	73	1	73	2.2e-29	125.2	OG0025296	ortholog
K	K	Pavir.1KG201025	Pavir.1KG199330	Chr01K	17496652	17498135	-	1555	Chr01K	16264973	16267766	-	1478	69.8	126	38	0	28	153	214	339	1.1e-47	187.2	OG0020063	paralog
K	K	Pavir.1KG201025	Pavir.1KG201025	Chr01K	17496652	17498135	-	1555	Chr01K	17496652	17498135	-	1555	100	167	0	0	1	167	1	167	7.4e-97	350.5	OG0020063	ortholog
K	K	Pavir.1KG201030	Pavir.1KG201030	Chr01K	17501896	17502646	-	1556	Chr01K	17501896	17502646	-	1556	100	134	0	0	1	134	1	134	2.3e-64	242.3	OG0001326	ortholog
K	K	Pavir.1KG201030	Pavir.1KG201035	Chr01K	17501896	17502646	-	1556	Chr01K	17514991	17517702	+	1557	42.7	89	51	0	42	130	671	759	2.3e-16	82.8	OG0001326	paralog
K	K	Pavir.1KG201035	Pavir.1KG201030	Chr01K	17514991	17517702	+	1557	Chr01K	17501896	17502646	-	1556	42.7	89	51	0	671	759	42	130	4.5e-16	84.3	OG0001326	paralog
K	K	Pavir.1KG201035	Pavir.1KG201035	Chr01K	17514991	17517702	+	1557	Chr01K	17514991	17517702	+	1557	100	91	0	0	670	760	670	760	3.4e-48	191	OG0001326	ortholog
K	K	Pavir.1KG201045	Pavir.1KG201045	Chr01K	17555704	17558203	-	1559	Chr01K	17555704	17558203	-	1559	100	107	0	0	645	751	645	751	2e-61	235	OG0022240	ortholog
K	K	Pavir.1KG201100	Pavir.1KG173100	Chr01K	17313751	17316949	+	1549	Chr01K	17117467	17120362	-	1546	96.1	407	16	0	37	443	399	805	7.7e-234	807	OG0002967	paralog
K	K	Pavir.1KG201100	Pavir.1KG201100	Chr01K	17313751	17316949	+	1549	Chr01K	17313751	17316949	+	1549	100	443	0	0	1	443	1	443	1.7e-265	912.1	OG0002967	ortholog
K	K	Pavir.1KG201205	Pavir.1KG171200	Chr01K	15775522	15777318	+	1441	Chr01K	16910675	16912714	+	1531	97.8	364	8	0	1	364	1	364	5e-215	744.2	OG0020060	paralog
K	K	Pavir.1KG201205	Pavir.1KG201205	Chr01K	15775522	15777318	+	1441	Chr01K	15775522	15777318	+	1441	100	364	0	0	1	364	1	364	3.7e-218	754.6	OG0020060	ortholog
K	K	Pavir.1KG201300	Pavir.1KG201300	Chr01K	15758378	15760531	+	1439	Chr01K	15758378	15760531	+	1439	100	520	0	0	1	520	1	520	1.8e-303	1038.5	OG0019975	ortholog
K	K	Pavir.1KG201400	Pavir.1KG201400	Chr01K	15748417	15749872	-	1438	Chr01K	15748417	15749872	-	1438	100	230	0	0	43	272	43	272	8e-141	497.3	OG0022241	ortholog
K	K	Pavir.1KG201500	Pavir.1KG201500	Chr01K	15740992	15747662	+	1437	Chr01K	15740992	15747662	+	1437	100	728	0	0	1	728	1	728	0	1406.7	OG0022242	ortholog
K	K	Pavir.1KG202300	Pavir.1KG202300	Chr01K	15685587	15689628	+	1433	Chr01K	15685587	15689628	+	1433	100	268	0	0	1	268	1	268	5e-119	424.9	OG0022243	ortholog
K	K	Pavir.1KG202600	Pavir.1KG202600	Chr01K	15672936	15675439	-	1431	Chr01K	15672936	15675439	-	1431	100	268	0	0	1	268	1	268	7.7e-112	401	OG0013336	ortholog
K	K	Pavir.1KG203100	Pavir.1KG203100	Chr01K	15645726	15646764	+	1428	Chr01K	15645726	15646764	+	1428	100	185	0	0	1	185	1	185	1.7e-78	289.7	OG0025297	ortholog
K	K	Pavir.1KG203300	Pavir.1KG203300	Chr01K	15634595	15640238	+	1426	Chr01K	15634595	15640238	+	1426	100	196	0	0	115	310	115	310	7.3e-106	381.3	OG0013732	ortholog
K	K	Pavir.1KG203500	Pavir.1KG203500	Chr01K	15604531	15610083	+	1425	Chr01K	15604531	15610083	+	1425	100	540	0	0	1	540	1	540	1.4e-285	979.2	OG0013863	ortholog
K	K	Pavir.1KG203600	Pavir.1KG203600	Chr01K	15573916	15581552	+	1424	Chr01K	15573916	15581552	+	1424	100	681	0	0	1	681	1	681	0	1118.6	OG0015393	ortholog
K	K	Pavir.1KG203800	Pavir.1KG203800	Chr01K	15548889	15552703	+	1423	Chr01K	15548889	15552703	+	1423	100	407	0	0	1	407	1	407	1.6e-249	859	OG0014243	ortholog
K	K	Pavir.1KG203900	Pavir.1KG203900	Chr01K	15486819	15489504	-	1418	Chr01K	15486819	15489504	-	1418	100	215	0	0	1	215	1	215	4.3e-81	298.5	OG0014791	ortholog
K	K	Pavir.1KG204200	Pavir.1KG204200	Chr01K	15475269	15479531	-	1417	Chr01K	15475269	15479531	-	1417	100	634	0	0	1	634	1	634	1.8e-180	630.2	OG0014871	ortholog
K	K	Pavir.1KG204300	Pavir.1KG204300	Chr01K	15473675	15473965	+	1415	Chr01K	15473675	15473965	+	1415	100	97	0	0	1	97	1	97	6.8e-34	140.6	OG0017917	ortholog
K	K	Pavir.1KG204400	Pavir.1KG204400	Chr01K	15452506	15456722	-	1414	Chr01K	15452506	15456722	-	1414	100	619	0	0	1	619	1	619	4.4e-304	1040.8	OG0022244	ortholog
K	K	Pavir.1KG204600	Pavir.1KG204600	Chr01K	15422935	15426773	-	1412	Chr01K	15422935	15426773	-	1412	100	380	0	0	1	380	1	380	1.9e-228	788.9	OG0022245	ortholog
K	K	Pavir.1KG204700	Pavir.1KG204700	Chr01K	15418850	15422934	+	1411	Chr01K	15418850	15422934	+	1411	100	467	0	0	1	467	1	467	2.7e-261	898.3	OG0020065	ortholog
K	K	Pavir.1KG205100	Pavir.1KG205100	Chr01K	15335844	15340966	-	1408	Chr01K	15335844	15340966	-	1408	100	781	0	0	77	857	77	857	0	1588.5	OG0015940	ortholog
K	K	Pavir.1KG205300	Pavir.1KG205300	Chr01K	15330325	15332753	-	1407	Chr01K	15330325	15332753	-	1407	100	483	0	0	1	483	1	483	1.2e-134	477.6	OG0013134	ortholog
K	K	Pavir.1KG205400	Pavir.1KG205400	Chr01K	15328470	15329978	+	1406	Chr01K	15328470	15329978	+	1406	100	147	0	0	1	147	1	147	8.4e-52	200.7	OG0017756	ortholog
K	K	Pavir.1KG205800	Pavir.1KG205800	Chr01K	11285377	11285974	+	1171	Chr01K	11285377	11285974	+	1171	100	86	0	0	1	86	1	86	4.1e-51	197.6	OG0022246	ortholog
K	K	Pavir.1KG208313	Pavir.1KG208313	Chr01K	51439485	51443027	-	3921	Chr01K	51439485	51443027	-	3921	100	426	0	0	1	426	1	426	6.3e-201	697.6	OG0013606	ortholog
K	K	Pavir.1KG208326	Pavir.1KG208326	Chr01K	51442798	51443118	-	3922	Chr01K	51442798	51443118	-	3922	100	107	0	0	1	107	1	107	1.9e-45	179.1	OG0025298	ortholog
K	K	Pavir.1KG208339	Pavir.1KG208339	Chr01K	51469547	51471213	-	3923	Chr01K	51469547	51471213	-	3923	100	380	0	0	1	380	1	380	2.5e-185	645.6	OG0013371	ortholog
K	K	Pavir.1KG208352	Pavir.1KG208352	Chr01K	51475135	51492580	+	3924	Chr01K	51475135	51492580	+	3924	100	990	0	0	1	990	1	990	0	1808.1	OG0015467	ortholog
K	K	Pavir.1KG208391	Pavir.1KG208391	Chr01K	51502070	51504957	+	3927	Chr01K	51502070	51504957	+	3927	100	304	0	0	1	304	1	304	1.2e-166	583.2	OG0013693	ortholog
K	K	Pavir.1KG208400	Pavir.1KG208400	Chr01K	51396596	51400983	-	3919	Chr01K	51396596	51400983	-	3919	100	788	0	0	1	788	1	788	0	1546.9	OG0015744	ortholog
K	K	Pavir.1KG208404	Pavir.1KG208404	Chr01K	51505209	51520136	-	3928	Chr01K	51505209	51520136	-	3928	100	756	0	0	1	756	1	756	0	1450.6	OG0013672	ortholog
K	K	Pavir.1KG208430	Pavir.1KG208430	Chr01K	51521836	51524622	-	3930	Chr01K	51521836	51524622	-	3930	100	582	0	0	1	582	1	582	0	1215.7	OG0001310	ortholog
K	K	Pavir.1KG208482	Pavir.1KG208482	Chr01K	51548675	51550251	+	3934	Chr01K	51548675	51550251	+	3934	100	402	0	0	1	402	1	402	1.8e-189	659.4	OG0020066	ortholog
K	K	Pavir.1KG208495	Pavir.1KG208495	Chr01K	51574555	51575697	+	3935	Chr01K	51574555	51575697	+	3935	100	381	0	0	1	381	1	381	1.3e-213	739.6	OG0013853	ortholog
K	K	Pavir.1KG208508	Pavir.1KG208508	Chr01K	51579065	51580192	+	3936	Chr01K	51579065	51580192	+	3936	100	376	0	0	1	376	1	376	3.4e-206	714.9	OG0000989	ortholog
K	K	Pavir.1KG208508	Pavir.1KG264968	Chr01K	51579065	51580192	+	3936	Chr01K	52034165	52035829	-	3989	48.1	376	189	3	1	375	1	371	2e-94	343.6	OG0000989	paralog
K	K	Pavir.1KG208521	Pavir.1KG208521	Chr01K	51582255	51585740	+	3937	Chr01K	51582255	51585740	+	3937	100	355	0	0	1	355	1	355	6.8e-148	521.2	OG0015842	ortholog
K	K	Pavir.1KG208534	Pavir.1KG208534	Chr01K	51586936	51589314	+	3938	Chr01K	51586936	51589314	+	3938	100	501	0	0	1	501	1	501	5.2e-170	595.1	OG0015800	ortholog
K	K	Pavir.1KG208547	Pavir.1KG208547	Chr01K	51589400	51592305	-	3939	Chr01K	51589400	51592305	-	3939	100	344	0	0	1	344	1	344	1.7e-204	709.1	OG0014231	ortholog
K	K	Pavir.1KG208560	Pavir.1KG208560	Chr01K	51593530	51596189	-	3940	Chr01K	51593530	51596189	-	3940	100	120	0	0	1	120	1	120	4.9e-66	247.7	OG0015211	ortholog
K	K	Pavir.1KG208586	Pavir.1KG208586	Chr01K	51603215	51604647	+	3942	Chr01K	51603215	51604647	+	3942	100	257	0	0	1	257	1	257	5.5e-75	278.5	OG0018189	ortholog
K	K	Pavir.1KG208599	Pavir.1KG208599	Chr01K	51607263	51611746	+	3943	Chr01K	51607263	51611746	+	3943	100	519	0	0	1	519	1	519	9.2e-295	1009.6	OG0014959	ortholog
K	K	Pavir.1KG208612	Pavir.1KG208612	Chr01K	51612430	51613946	+	3944	Chr01K	51612430	51613946	+	3944	100	169	0	0	1	169	1	169	1.3e-72	270	OG0014389	ortholog
K	K	Pavir.1KG208625	Pavir.1KG208625	Chr01K	51617362	51618868	+	3945	Chr01K	51617362	51618868	+	3945	100	211	0	0	1	211	1	211	2.6e-107	385.6	OG0014982	ortholog
K	K	Pavir.1KG208638	Pavir.1KG208638	Chr01K	51629459	51631382	+	3946	Chr01K	51629459	51631382	+	3946	100	223	0	0	1	223	1	223	9e-106	380.6	OG0014052	ortholog
K	K	Pavir.1KG208651	Pavir.1KG208651	Chr01K	51632591	51635835	+	3947	Chr01K	51632591	51635835	+	3947	100	332	0	0	1	332	1	332	8.7e-190	660.2	OG0015643	ortholog
K	K	Pavir.1KG208664	Pavir.1KG208664	Chr01K	51636573	51639701	+	3948	Chr01K	51636573	51639701	+	3948	100	579	0	0	1	579	1	579	0	1153.7	OG0014713	ortholog
K	K	Pavir.1KG208677	Pavir.1KG208677	Chr01K	51639908	51643683	-	3949	Chr01K	51639908	51643683	-	3949	100	397	0	0	1	397	1	397	1.6e-201	699.5	OG0014124	ortholog
K	K	Pavir.1KG208703	Pavir.1KG208703	Chr01K	51645588	51650517	-	3951	Chr01K	51645588	51650517	-	3951	100	847	0	0	1	847	1	847	0	1726.8	OG0015041	ortholog
K	K	Pavir.1KG208716	Pavir.1KG208716	Chr01K	51654726	51662932	-	3952	Chr01K	51654726	51662932	-	3952	100	331	0	0	1	331	1	331	9.7e-173	603.6	OG0013167	ortholog
K	K	Pavir.1KG212120	Pavir.1KG212120	Chr01K	31179071	31179388	-	2090	Chr01K	31179071	31179388	-	2090	100	106	0	0	1	106	1	106	1.7e-46	182.6	OG0013026	ortholog
K	K	Pavir.1KG212400	Pavir.1KG212400	Chr01K	26745839	26767114	+	1846	Chr01K	26745839	26767114	+	1846	100	562	0	0	1	562	1	562	3e-243	838.6	OG0025299	ortholog
K	K	Pavir.1KG212405	Pavir.1KG212405	Chr01K	26801716	26802671	-	1847	Chr01K	26801716	26802671	-	1847	100	133	0	0	1	133	1	133	1.7e-75	279.3	OG0020067	ortholog
K	K	Pavir.1KG213400	Pavir.1KG213400	Chr01K	26715143	26717197	+	1842	Chr01K	26715143	26717197	+	1842	100	387	0	0	134	520	134	520	3.8e-232	801.6	OG0018190	ortholog
K	K	Pavir.1KG213400	Pavir.1KG253000	Chr01K	26715143	26717197	+	1842	Chr01K	26692829	26697459	+	1841	77.8	383	85	0	136	518	163	545	4e-181	632.1	OG0018190	paralog
K	K	Pavir.1KG215200	Pavir.1KG145100	Chr01K	41518244	41523923	+	2845	Chr01K	41084186	41090518	+	2817	64.4	101	35	1	1	101	12	111	3.8e-32	136	OG0000031	paralog
K	K	Pavir.1KG215200	Pavir.1KG145110	Chr01K	41518244	41523923	+	2845	Chr01K	41118714	41120897	+	2819	97	101	3	0	1	101	12	112	3.6e-54	209.1	OG0000031	paralog
K	K	Pavir.1KG215200	Pavir.1KG215200	Chr01K	41518244	41523923	+	2845	Chr01K	41518244	41523923	+	2845	100	222	0	0	1	222	1	222	2.4e-66	249.6	OG0000031	ortholog
K	K	Pavir.1KG215200	Pavir.1KG287400	Chr01K	41518244	41523923	+	2845	Chr01K	41501320	41503806	+	2843	45.6	90	48	1	10	99	35	123	1.5e-15	80.9	OG0000031	paralog
K	K	Pavir.1KG215200	Pavir.1KG376605	Chr01K	41518244	41523923	+	2845	Chr01K	40542559	40546872	+	2766	46.9	98	51	1	3	99	94	191	1.3e-16	84.3	OG0000031	paralog
K	K	Pavir.1KG215200	Pavir.1KG377000	Chr01K	41518244	41523923	+	2845	Chr01K	40591896	40593410	+	2770	39.8	98	55	3	3	99	1	95	9.2e-10	61.6	OG0000031	paralog
K	K	Pavir.1KG215200	Pavir.1KG383200	Chr01K	41518244	41523923	+	2845	Chr01K	41494640	41498749	+	2841	63.6	99	35	1	1	99	1	98	8.5e-32	134.8	OG0000031	paralog
K	K	Pavir.1KG215210	Pavir.1KG215210	Chr01K	41525410	41527930	+	2847	Chr01K	41525410	41527930	+	2847	100	448	0	0	1	448	1	448	1.3e-188	656.8	OG0022247	ortholog
K	K	Pavir.1KG215220	Pavir.1KG145120	Chr01K	41548103	41552763	+	2849	Chr01K	41136854	41142531	+	2821	57.9	378	154	2	607	980	2	378	8e-122	436	OG0000158	paralog
K	K	Pavir.1KG215220	Pavir.1KG215220	Chr01K	41548103	41552763	+	2849	Chr01K	41548103	41552763	+	2849	100	988	0	0	1	988	1	988	1.1135369292536e-308	1065.8	OG0000158	ortholog
K	K	Pavir.1KG215220	Pavir.1KG278915	Chr01K	41548103	41552763	+	2849	Chr01K	41411800	41421179	+	2837	81	983	181	4	1	980	1	980	7.5e-197	685.3	OG0000158	paralog
K	K	Pavir.1KG215220	Pavir.1KG341700	Chr01K	41548103	41552763	+	2849	Chr01K	41173836	41189234	+	2822	63	992	292	10	23	980	11	961	2.8e-127	454.1	OG0000158	paralog
K	K	Pavir.1KG215220	Pavir.1KG341715	Chr01K	41548103	41552763	+	2849	Chr01K	41213440	41218505	+	2825	80.4	983	188	3	1	980	1	981	8.6e-193	671.8	OG0000158	paralog
K	K	Pavir.1KG215220	Pavir.1KG341720	Chr01K	41548103	41552763	+	2849	Chr01K	41275443	41279065	+	2826	100	409	0	0	580	988	67	475	5.2e-238	822	OG0000158	paralog
K	K	Pavir.1KG215220	Pavir.1KG383010	Chr01K	41548103	41552763	+	2849	Chr01K	41081348	41082668	+	2816	57.3	225	92	2	1	225	760	980	2.5e-71	266.2	OG0000158	paralog
K	K	Pavir.1KG215220	Pavir.1KG383205	Chr01K	41548103	41552763	+	2849	Chr01K	41499649	41500276	+	2842	61.9	134	48	1	1	134	760	890	2.8e-41	166	OG0000158	paralog
K	K	Pavir.1KG215220	Pavir.1KG383410	Chr01K	41548103	41552763	+	2849	Chr01K	41489370	41490052	+	2840	57.1	119	50	1	24	142	863	980	5.5e-38	154.8	OG0000158	paralog
K	K	Pavir.1KG215225	Pavir.1KG215225	Chr01K	41552764	41554448	+	2850	Chr01K	41552764	41554448	+	2850	100	239	0	0	1	239	1	239	4.6e-140	494.6	OG0022149	ortholog
K	K	Pavir.1KG215225	Pavir.1KG215405	Chr01K	41552764	41554448	+	2850	Chr01K	41280566	41282437	+	2829	99.6	239	1	0	1	239	1	239	6.6e-139	490.7	OG0022149	paralog
K	K	Pavir.1KG215230	Pavir.1KG215230	Chr01K	41565104	41565922	+	2851	Chr01K	41565104	41565922	+	2851	100	273	0	0	1	273	1	273	2e-163	572.4	OG0020068	ortholog
K	K	Pavir.1KG215235	Pavir.1KG215235	Chr01K	41605322	41607084	+	2852	Chr01K	41605322	41607084	+	2852	100	436	0	0	1	436	1	436	3.1e-219	758.4	OG0013074	ortholog
K	K	Pavir.1KG215235	Pavir.1KG383400	Chr01K	41605322	41607084	+	2852	Chr01K	41466362	41469057	+	2838	92	440	26	1	6	436	1	440	1.5e-202	703	OG0013074	paralog
K	K	Pavir.1KG215240	Pavir.1KG215240	Chr01K	41630129	41634676	-	2853	Chr01K	41630129	41634676	-	2853	100	933	0	0	1	933	1	933	0	1799.3	OG0002844	ortholog
K	K	Pavir.1KG215240	Pavir.1KG383405	Chr01K	41630129	41634676	-	2853	Chr01K	41479940	41487811	-	2839	86.8	947	77	5	1	933	1	913	0	1518.8	OG0002844	paralog
K	K	Pavir.1KG215400	Pavir.1KG145100	Chr01K	41279678	41280468	+	2828	Chr01K	41084186	41090518	+	2817	53.7	54	24	1	98	151	301	353	1e-08	58.2	OG0000031	paralog
K	K	Pavir.1KG215400	Pavir.1KG145110	Chr01K	41279678	41280468	+	2828	Chr01K	41118714	41120897	+	2819	49.1	53	26	1	98	150	279	330	2.9e-08	56.6	OG0000031	paralog
K	K	Pavir.1KG215400	Pavir.1KG215400	Chr01K	41279678	41280468	+	2828	Chr01K	41279678	41280468	+	2828	100	151	0	0	1	151	1	151	8.6e-53	204.5	OG0000031	ortholog
K	K	Pavir.1KG215400	Pavir.1KG383200	Chr01K	41279678	41280468	+	2828	Chr01K	41494640	41498749	+	2841	51.9	54	25	1	98	151	267	319	2e-09	60.5	OG0000031	paralog
K	K	Pavir.1KG215400	Pavir.1KG425500	Chr01K	41279678	41280468	+	2828	Chr01K	41275613	41279030	+	2827	89.3	56	6	0	96	151	190	245	3.2e-23	106.3	OG0000031	paralog
K	K	Pavir.1KG215405	Pavir.1KG215225	Chr01K	41280566	41282437	+	2829	Chr01K	41552764	41554448	+	2850	99.6	239	1	0	1	239	1	239	5e-139	491.1	OG0022149	paralog
K	K	Pavir.1KG215405	Pavir.1KG215405	Chr01K	41280566	41282437	+	2829	Chr01K	41280566	41282437	+	2829	100	239	0	0	1	239	1	239	4.6e-140	494.6	OG0022149	ortholog
K	K	Pavir.1KG215420	Pavir.1KG215420	Chr01K	41293675	41297995	-	2832	Chr01K	41293675	41297995	-	2832	100	1165	0	0	1	1165	1	1165	0	2350.9	OG0020069	ortholog
K	K	Pavir.1KG215420	Pavir.1KG278905	Chr01K	41293675	41297995	-	2832	Chr01K	41376187	41384968	-	2835	28.4	1329	603	36	1	1151	106	1264	3.2e-130	464.2	OG0020069	paralog
K	K	Pavir.1KG215420	Pavir.1KG374505	Chr01K	41293675	41297995	-	2832	Chr01K	40407952	40412548	-	2749	42.5	1101	373	19	1	1052	99	988	4.1e-218	756.1	OG0020069	paralog
K	K	Pavir.1KG217500	Pavir.1KG217500	Chr01K	27523321	27535801	-	1877	Chr01K	27523321	27535801	-	1877	100	438	0	0	31	468	31	468	2e-272	935.3	OG0015953	ortholog
K	K	Pavir.1KG217700	Pavir.1KG217700	Chr01K	29191209	29193920	-	1972	Chr01K	29191209	29193920	-	1972	100	177	0	0	1	177	1	177	2.7e-97	352.1	OG0013884	ortholog
K	K	Pavir.1KG218000	Pavir.1KG218000	Chr01K	29203260	29206631	+	1973	Chr01K	29203260	29206631	+	1973	100	1001	0	0	1	1001	1	1001	0	1895.9	OG0020070	ortholog
K	K	Pavir.1KG218005	Pavir.1KG218005	Chr01K	29244239	29246073	+	1974	Chr01K	29244239	29246073	+	1974	100	524	0	0	1	524	1	524	7.6e-281	963.4	OG0018191	ortholog
K	K	Pavir.1KG218005	Pavir.1KG289610	Chr01K	29244239	29246073	+	1974	Chr01K	31278374	31278988	-	2097	24.7	219	101	6	310	520	38	200	2.6e-07	54.7	OG0018191	paralog
K	K	Pavir.1KG219100	Pavir.1KG219100	Chr01K	29118046	29120516	-	1970	Chr01K	29118046	29120516	-	1970	100	359	0	0	1	359	1	359	7.2e-206	713.8	OG0020071	ortholog
K	K	Pavir.1KG219600	Pavir.1KG219600	Chr01K	29008410	29009617	+	1961	Chr01K	29008410	29009617	+	1961	100	239	0	0	1	239	1	239	1.2e-111	400.2	OG0019915	ortholog
K	K	Pavir.1KG219610	Pavir.1KG219610	Chr01K	29015368	29021912	+	1963	Chr01K	29015368	29021912	+	1963	100	96	0	0	1	96	1	96	1.8e-50	195.7	OG0024988	ortholog
K	K	Pavir.1KG219700	Pavir.1KG219700	Chr01K	29004490	29005718	+	1960	Chr01K	29004490	29005718	+	1960	100	87	0	0	1	87	1	87	1.8e-46	182.2	OG0002945	ortholog
K	K	Pavir.1KG219700	Pavir.1KG219905	Chr01K	29004490	29005718	+	1960	Chr01K	28998663	29000528	+	1959	100	87	0	0	1	87	1	87	1.8e-46	182.2	OG0002945	paralog
K	K	Pavir.1KG219900	Pavir.1KG219900	Chr01K	28990180	28998304	+	1958	Chr01K	28990180	28998304	+	1958	100	217	0	0	1	217	1	217	2e-124	443	OG0015617	ortholog
K	K	Pavir.1KG219905	Pavir.1KG219700	Chr01K	28998663	29000528	+	1959	Chr01K	29004490	29005718	+	1960	100	87	0	0	1	87	1	87	1.8e-46	182.2	OG0002945	paralog
K	K	Pavir.1KG219905	Pavir.1KG219905	Chr01K	28998663	29000528	+	1959	Chr01K	28998663	29000528	+	1959	100	87	0	0	1	87	1	87	1.8e-46	182.2	OG0002945	ortholog
K	K	Pavir.1KG220400	Pavir.1KG220400	Chr01K	28945619	28954935	+	1954	Chr01K	28945619	28954935	+	1954	100	849	0	0	1	849	1	849	0	1644.8	OG0015731	ortholog
K	K	Pavir.1KG220500	Pavir.1KG220500	Chr01K	28940062	28942389	+	1953	Chr01K	28940062	28942389	+	1953	100	424	0	0	1	424	1	424	1.7e-230	795.8	OG0017975	ortholog
K	K	Pavir.1KG220700	Pavir.1KG220700	Chr01K	22554340	22555393	+	1788	Chr01K	22554340	22555393	+	1788	100	274	0	0	1	274	1	274	9.3e-105	377.5	OG0020072	ortholog
K	K	Pavir.1KG220700	Pavir.1KG261505	Chr01K	22554340	22555393	+	1788	Chr01K	22345462	22346521	+	1774	100	274	0	0	1	274	1	274	9.3e-105	377.5	OG0020072	paralog
K	K	Pavir.1KG221900	Pavir.1KG221900	Chr01K	22447883	22450050	+	1783	Chr01K	22447883	22450050	+	1783	100	198	0	0	1	198	1	198	1.4e-113	406.4	OG0018000	ortholog
K	K	Pavir.1KG222000	Pavir.1KG222000	Chr01K	22442496	22445524	+	1782	Chr01K	22442496	22445524	+	1782	100	244	0	0	1	244	1	244	3.6e-140	495	OG0017813	ortholog
K	K	Pavir.1KG222100	Pavir.1KG222100	Chr01K	22431089	22439889	+	1781	Chr01K	22431089	22439889	+	1781	100	473	0	0	1	473	1	473	1.8e-265	912.1	OG0018109	ortholog
K	K	Pavir.1KG222600	Pavir.1KG222600	Chr01K	28916742	28926576	+	1952	Chr01K	28916742	28926576	+	1952	100	619	0	0	1	619	1	619	0	1266.5	OG0013544	ortholog
K	K	Pavir.1KG222700	Pavir.1KG222700	Chr01K	28865585	28881595	+	1951	Chr01K	28865585	28881595	+	1951	100	1030	0	0	1	1030	1	1030	0	1974.9	OG0013750	ortholog
K	K	Pavir.1KG222800	Pavir.1KG222800	Chr01K	28836154	28843025	-	1950	Chr01K	28836154	28843025	-	1950	100	490	0	0	1	490	1	490	2e-267	918.7	OG0017742	ortholog
K	K	Pavir.1KG223000	Pavir.1KG223000	Chr01K	44631063	44632728	+	3167	Chr01K	44631063	44632728	+	3167	100	271	0	0	1	271	1	271	8.5e-159	557	OG0014784	ortholog
K	K	Pavir.1KG223300	Pavir.1KG223300	Chr01K	28810380	28815162	-	1949	Chr01K	28810380	28815162	-	1949	100	568	0	0	1	568	1	568	0	1142.9	OG0013409	ortholog
K	K	Pavir.1KG223800	Pavir.1KG223800	Chr01K	28717048	28723553	-	1948	Chr01K	28717048	28723553	-	1948	100	432	0	0	78	509	78	509	5.2e-250	860.9	OG0015436	ortholog
K	K	Pavir.1KG224100	Pavir.1KG224100	Chr01K	28608550	28611527	-	1945	Chr01K	28608550	28611527	-	1945	100	688	0	0	1	688	1	688	4.6e-153	539.3	OG0014319	ortholog
K	K	Pavir.1KG224105	Pavir.1KG224105	Chr01K	28615800	28699715	-	1946	Chr01K	28615800	28699715	-	1946	100	4237	0	0	1	4237	1	4237	0	8480.9	OG0014206	ortholog
K	K	Pavir.1KG224500	Pavir.1KG224500	Chr01K	28564145	28568882	+	1944	Chr01K	28564145	28568882	+	1944	100	470	0	0	1	470	1	470	1.2e-216	750	OG0013112	ortholog
K	K	Pavir.1KG224700	Pavir.1KG224700	Chr01K	28546641	28549895	+	1943	Chr01K	28546641	28549895	+	1943	100	373	0	0	1	373	1	373	3.8e-210	728	OG0014594	ortholog
K	K	Pavir.1KG225000	Pavir.1KG225000	Chr01K	28498803	28502943	+	1941	Chr01K	28498803	28502943	+	1941	100	636	0	0	1	636	1	636	2.2e-170	597	OG0013242	ortholog
K	K	Pavir.1KG225100	Pavir.1KG225100	Chr01K	28463787	28479467	+	1938	Chr01K	28463787	28479467	+	1938	100	816	0	0	1	816	1	816	0	1458.7	OG0015352	ortholog
K	K	Pavir.1KG225105	Pavir.1KG225105	Chr01K	28470003	28472889	-	1939	Chr01K	28470003	28472889	-	1939	100	747	0	0	1	747	1	747	0	1487.2	OG0025300	ortholog
K	K	Pavir.1KG225700	Pavir.1KG225700	Chr01K	28429650	28430423	+	1935	Chr01K	28429650	28430423	+	1935	100	258	0	0	1	258	1	258	1.8e-142	502.7	OG0015067	ortholog
K	K	Pavir.1KG225705	Pavir.1KG225705	Chr01K	28432455	28454994	+	1936	Chr01K	28432455	28454994	+	1936	100	959	0	0	1	959	1	959	0	1895.6	OG0015679	ortholog
K	K	Pavir.1KG225900	Pavir.1KG225900	Chr01K	28417662	28421167	+	1934	Chr01K	28417662	28421167	+	1934	100	601	0	0	1	601	1	601	0	1127.1	OG0015360	ortholog
K	K	Pavir.1KG226600	Pavir.1KG226600	Chr01K	26943909	26945974	-	1851	Chr01K	26943909	26945974	-	1851	100	294	0	0	1	294	1	294	3.3e-108	389	OG0018192	ortholog
K	K	Pavir.1KG226700	Pavir.1KG226700	Chr01K	24322385	24323970	-	1804	Chr01K	24322385	24323970	-	1804	100	324	0	0	1	324	1	324	1.9e-125	446.4	OG0018009	ortholog
K	K	Pavir.1KG226900	Pavir.1KG226900	Chr01K	26823357	26824353	-	1849	Chr01K	26823357	26824353	-	1849	100	226	0	0	1	226	1	226	2.1e-110	396	OG0015326	ortholog
K	K	Pavir.1KG227000	Pavir.1KG227000	Chr01K	22185559	22187908	-	1763	Chr01K	22185559	22187908	-	1763	100	554	0	0	1	554	1	554	0	1138.3	OG0019970	ortholog
K	K	Pavir.1KG227100	Pavir.1KG227100	Chr01K	22180328	22185259	+	1762	Chr01K	22180328	22185259	+	1762	100	341	0	0	1	341	1	341	6.2e-191	664.1	OG0014155	ortholog
K	K	Pavir.1KG227200	Pavir.1KG227200	Chr01K	22155989	22158246	-	1760	Chr01K	22155989	22158246	-	1760	100	166	0	0	1	166	1	166	1.9e-89	325.9	OG0018040	ortholog
K	K	Pavir.1KG232400	Pavir.1KG232400	Chr01K	26399134	26423332	+	1831	Chr01K	26399134	26423332	+	1831	100	1071	0	0	1	1071	1	1071	0	1825.8	OG0019999	ortholog
K	K	Pavir.1KG232500	Pavir.1KG232500	Chr01K	26591527	26597758	+	1834	Chr01K	26591527	26597758	+	1834	100	769	0	0	1	769	1	769	0	1352.4	OG0022248	ortholog
K	K	Pavir.1KG232500	Pavir.1KG232605	Chr01K	26591527	26597758	+	1834	Chr01K	26533729	26539952	+	1833	99.3	769	5	0	1	769	1	769	0	1344.3	OG0022248	paralog
K	K	Pavir.1KG232600	Pavir.1KG232600	Chr01K	26489599	26495425	+	1832	Chr01K	26489599	26495425	+	1832	100	338	0	0	1	338	1	338	7.8e-170	594	OG0022249	ortholog
K	K	Pavir.1KG232605	Pavir.1KG232500	Chr01K	26533729	26539952	+	1833	Chr01K	26591527	26597758	+	1834	99.3	769	5	0	1	769	1	769	0	1343.2	OG0022248	paralog
K	K	Pavir.1KG232605	Pavir.1KG232605	Chr01K	26533729	26539952	+	1833	Chr01K	26533729	26539952	+	1833	100	769	0	0	1	769	1	769	0	1353.2	OG0022248	ortholog
K	K	Pavir.1KG238400	Pavir.1KG238400	Chr01K	16791454	16795837	+	1523	Chr01K	16791454	16795837	+	1523	100	154	0	0	1	154	1	154	1.8e-65	246.1	OG0015056	ortholog
K	K	Pavir.1KG238500	Pavir.1KG238500	Chr01K	16822114	16833720	+	1524	Chr01K	16822114	16833720	+	1524	100	728	0	0	1	728	1	728	0	1422.9	OG0013768	ortholog
K	K	Pavir.1KG241200	Pavir.1KG241200	Chr01K	31590062	31591661	-	2117	Chr01K	31590062	31591661	-	2117	100	124	0	0	1	124	1	124	1.5e-57	219.5	OG0002925	ortholog
K	K	Pavir.1KG241300	Pavir.1KG241300	Chr01K	31597916	31600724	-	2118	Chr01K	31597916	31600724	-	2118	100	277	0	0	1	277	1	277	1.7e-117	419.9	OG0013959	ortholog
K	K	Pavir.1KG241600	Pavir.1KG241600	Chr01K	31646292	31651677	+	2119	Chr01K	31646292	31651677	+	2119	100	453	0	0	1	453	1	453	9.6e-256	879.8	OG0025301	ortholog
K	K	Pavir.1KG241700	Pavir.1KG241700	Chr01K	31652802	31656172	-	2120	Chr01K	31652802	31656172	-	2120	100	511	0	0	1	511	1	511	5.7e-289	990.3	OG0022250	ortholog
K	K	Pavir.1KG241800	Pavir.1KG241800	Chr01K	31667076	31676979	+	2121	Chr01K	31667076	31676979	+	2121	100	534	0	0	1	534	1	534	3.7e-299	1024.2	OG0020073	ortholog
K	K	Pavir.1KG241800	Pavir.1KG242100	Chr01K	31667076	31676979	+	2121	Chr01K	30523592	30527229	+	2054	40	120	66	1	7	126	5	118	1.3e-14	79	OG0020073	paralog
K	K	Pavir.1KG241815	Pavir.1KG241815	Chr01K	31704147	31705681	-	2124	Chr01K	31704147	31705681	-	2124	100	430	0	0	1	430	1	430	1.6e-239	825.9	OG0020074	ortholog
K	K	Pavir.1KG241835	Pavir.1KG241835	Chr01K	32484867	32492204	+	2128	Chr01K	32484867	32492204	+	2128	100	319	0	0	1	319	1	319	4e-176	614.8	OG0002881	ortholog
K	K	Pavir.1KG242100	Pavir.1KG241800	Chr01K	30523592	30527229	+	2054	Chr01K	31667076	31676979	+	2121	40	120	66	1	5	118	7	126	7.2e-14	76.6	OG0020073	paralog
K	K	Pavir.1KG242100	Pavir.1KG242100	Chr01K	30523592	30527229	+	2054	Chr01K	30523592	30527229	+	2054	100	580	0	0	1	580	1	580	0	1161.4	OG0020073	ortholog
K	K	Pavir.1KG242200	Pavir.1KG242200	Chr01K	30517130	30522006	+	2053	Chr01K	30517130	30522006	+	2053	100	306	0	0	37	342	37	342	9e-174	607.1	OG0020075	ortholog
K	K	Pavir.1KG242400	Pavir.1KG242400	Chr01K	30500975	30514705	+	2051	Chr01K	30500975	30514705	+	2051	100	223	0	0	1	223	1	223	1.8e-122	436	OG0014247	ortholog
K	K	Pavir.1KG242600	Pavir.1KG242600	Chr01K	30475189	30478328	-	2049	Chr01K	30475189	30478328	-	2049	100	530	0	0	1	530	1	530	8e-270	926.8	OG0013757	ortholog
K	K	Pavir.1KG242700	Pavir.1KG242700	Chr01K	30456835	30462865	+	2047	Chr01K	30456835	30462865	+	2047	100	325	0	0	1	325	1	325	1.2e-178	623.2	OG0014424	ortholog
K	K	Pavir.1KG242900	Pavir.1KG242900	Chr01K	30425844	30449669	-	2045	Chr01K	30425844	30449669	-	2045	100	1331	0	0	1	1331	1	1331	0	2295.8	OG0002746	ortholog
K	K	Pavir.1KG243000	Pavir.1KG243000	Chr01K	30416158	30417924	+	2044	Chr01K	30416158	30417924	+	2044	100	370	0	0	1	370	1	370	1.4e-209	726.1	OG0020076	ortholog
K	K	Pavir.1KG243800	Pavir.1KG243800	Chr01K	25030565	25038068	+	1814	Chr01K	25030565	25038068	+	1814	100	390	0	0	1	390	1	390	2.3e-165	579.3	OG0022072	ortholog
K	K	Pavir.1KG244100	Pavir.1KG244100	Chr01K	19946067	19961658	-	1676	Chr01K	19946067	19961658	-	1676	100	565	0	0	1	565	1	565	1.1126569292536e-308	1068.1	OG0015625	ortholog
K	K	Pavir.1KG244300	Pavir.1KG244300	Chr01K	19969331	19972549	-	1677	Chr01K	19969331	19972549	-	1677	100	420	0	0	32	451	32	451	1.3e-220	763.1	OG0018193	ortholog
K	K	Pavir.1KG244300	Pavir.1KG244400	Chr01K	19969331	19972549	-	1677	Chr01K	19975419	19976207	-	1678	63.7	215	65	5	196	407	1	205	6.1e-69	259.2	OG0018193	paralog
K	K	Pavir.1KG244400	Pavir.1KG244300	Chr01K	19975419	19976207	-	1678	Chr01K	19969331	19972549	-	1677	63.7	215	65	5	1	205	196	407	6.2e-69	258.1	OG0018193	paralog
[truncated: 475,199 more rows]
