# Supplementary material for: Genomic mechanisms of climate adaptation in polyploid bioenergy switchgrass
Source: Nature. 2021 Jan 27;590(7846):438–44. doi: 10.1038/s41586-020-03127-1 (PMC7886653; doi:10.1038/s41586-020-03127-1)
Supplement: Supplementary file 5 — Metadata for the 84 RNA-sequencing libraries. Here, we present accession numbers, experimental design, coverage and related statistics. The experiment, tissue and replicate are specified in the ‘Sample’ column. The ‘Library’ column matches the raw read counts in Supplementary Data 10. SRA identifiers can be found in the last two columns. [file 41586_2020_3127_MOESM5_ESM.csv]

Library	Sample	Raw_reads	Prepped_reads	Mapped	p.Mapped	Unmapped	p.Unmapped	SRA.run	SRA.study	Submission	Experiment	BioProject
AHYWX	inflorescence.panicle_emergence_1	16661284	16606447	15184740	91.44	1421707	8.56	SRR5165531	SRP096430	SRA526218	SRX2482500	PRJNA265584
AATNY	inflorescence.panicle_emergence_2	16742072	16667681	15270914	91.62	1396767	8.38	SRR5165515	SRP096430	SRA526218	SRX2482484	PRJNA265584
AATOT	inflorescence.panicle_emergence_3	15999508	15900122	14552826	91.53	1347296	8.47	SRR5165476	SRP096430	SRA526218	SRX2482445	PRJNA265584
AATPC	inflorescence.rachis_branch_enlongation_1	15650277	15557397	14312664	92	1244733	8	SRR5165481	SRP096430	SRA526218	SRX2482450	PRJNA265584
AATPG	inflorescence.rachis_branch_enlongation_2	31975274	31070847	28163958	90.64	2906889	9.36	SRR5165483	SRP096430	SRA526218	SRX2482452	PRJNA265584
AATPH	inflorescence.rachis_branch_enlongation_3	30337312	30079604	27263464	90.64	2816140	9.36	SRR5165472	SRP096430	SRA526218	SRX2482441	PRJNA265584
BUWCG	KBSM_AP13_1	33476498	33257012	29880283	89.85	3376729	10.15	SRR7006061	SRP140303	SRA690232	SRX3938630	PRJNA440205
BUWCU	KBSM_AP13_2	24911530	24815144	22719066	91.55	2096078	8.45	SRR7006034	SRP140326	SRA690232	SRX3938657	PRJNA440194
BUWGW	KBSM_AP13_3	17835526	17566657	15517747	88.34	2048910	11.66	SRR7006082	SRP140316	SRA690232	SRX3938609	PRJNA440196
BUWGX	KBSM_AP13_4	26514055	26284129	23611854	89.83	2672275	10.17	SRR7006087	SRP140278	SRA690232	SRX3938604	PRJNA440208
BUWHN	KBSM_AP13_5	26069824	25896401	23865638	92.16	2030763	7.84	SRR7006017	SRP140345	SRA690232	SRX3938674	PRJNA440209
BUWBN	PKLE_AP13_1	30125930	29929988	27492860	91.86	2437128	8.14	SRR7006097	SRP140268	SRA690232	SRX3938594	PRJNA440238
BUWBY	PKLE_AP13_2	36861835	36555397	33953987	92.88	2601410	7.12	SRR7006085	SRP140280	SRA690232	SRX3938606	PRJNA440239
BUWNS	PKLE_AP13_3	27975934	27751767	25885688	93.28	1866079	6.72	SRR7006025	SRP140336	SRA690232	SRX3938666	PRJNA440235
BUWOC	PKLE_AP13_4	23082348	22792437	21191438	92.98	1600999	7.02	SRR7006067	SRP140297	SRA690232	SRX3938624	PRJNA442507
BUWOP	PKLE_AP13_5	30927671	30704726	28633352	93.25	2071374	6.75	SRR7006071	SRP140293	SRA690232	SRX3938620	PRJNA440225
AATPN	pool_leaf_blade.E4_1	34446601	34213759	31064741	90.8	3149018	9.2	SRR5165477	SRP096430	SRA526218	SRX2482446	PRJNA265584
AHYTU	pool_leaf_blade.E4_2	32945400	32714733	29884870	91.35	2829863	8.65	SRR5165492	SRP096430	SRA526218	SRX2482461	PRJNA265584
AHYTW	pool_leaf_blade.E4_3	32645620	32456028	29648211	91.35	2807817	8.65	SRR5165490	SRP096430	SRA526218	SRX2482459	PRJNA265584
AHYTX	pool_leaf_sheath.E4_1	31951782	31790082	28731963	90.38	3058119	9.62	SRR5165488	SRP096430	SRA526218	SRX2482457	PRJNA265584
AHYTY	pool_leaf_sheath.E4_2	30487823	30316790	27516865	90.76	2799925	9.24	SRR5165489	SRP096430	SRA526218	SRX2482458	PRJNA265584
AHYTZ	pool_leaf_sheath.E4_3	33748657	33557815	30576421	91.12	2981394	8.88	SRR5165487	SRP096430	SRA526218	SRX2482456	PRJNA265584
AHYUA	pool_nodes.E4_1	33182016	33039180	30130344	91.2	2908836	8.8	SRR5165516	SRP096430	SRA526218	SRX2482485	PRJNA265584
AHYUB	pool_nodes.E4_2	29547221	29393594	26688632	90.8	2704962	9.2	SRR5165519	SRP096430	SRA526218	SRX2482488	PRJNA265584
AHYUC	pool_nodes.E4_3	35149158	35001797	32066086	91.61	2935711	8.39	SRR5165518	SRP096430	SRA526218	SRX2482487	PRJNA265584
AHYUG	pool_whole_crown.E4_1	32848000	32713095	29886613	91.36	2826482	8.64	SRR5165514	SRP096430	SRA526218	SRX2482483	PRJNA265584
AHYUH	pool_whole_crown.E4_2	28540762	28417001	26007214	91.52	2409787	8.48	SRR5165510	SRP096430	SRA526218	SRX2482479	PRJNA265584
AHYUO	pool_whole_crown.E4_3	27447281	27291543	24909079	91.27	2382464	8.73	SRR5165507	SRP096430	SRA526218	SRX2482476	PRJNA265584
UCCZ	stem.ammonium_1	22366732	21485155	20094807	93.53	1390348	6.47	SRR1592147	SRP048226	SRA187632	SRX716499	PRJNA256760
UCGA	stem.ammonium_2	14217433	13771519	12849687	93.31	921832	6.69	SRR1592150	SRP048226	SRA187632	SRX716502	PRJNA256760
UCGB	stem.ammonium_3	14398979	13832162	12869574	93.04	962588	6.96	SRR1592148	SRP048226	SRA187632	SRX716500	PRJNA256760
TWUB	stem.nitrate_1	15820328	15315277	14118705	92.19	1196572	7.81	SRR1592146	SRP048226	SRA187632	SRX716498	PRJNA256760
TWUG	stem.nitrate_2	17819334	17300166	16099534	93.06	1200632	6.94	SRR1592153	SRP048226	SRA187632	SRX716505	PRJNA256760
UCCY	stem.nitrate_3	29609168	28180283	25990489	92.23	2189794	7.77	SRR1592151	SRP048226	SRA187632	SRX716503	PRJNA256760
TWUC	stem.urea_1	20023710	19106602	17686836	92.57	1419766	7.43	SRR1592154	SRP048226	SRA187632	SRX716506	PRJNA256760
TWUH	stem.urea_2	13262849	12799309	11961034	93.45	838275	6.55	SRR1592152	SRP048226	SRA187632	SRX716504	PRJNA256760
UCGC	stem.urea_3	21217872	20332298	18999496	93.44	1332802	6.56	SRR1592149	SRP048226	SRA187632	SRX716501	PRJNA256760
AHYUN	vascular_bundle_IN3.E4_1	21193449	21123275	19271531	91.23	1851744	8.77	SRR5165508	SRP096430	SRA526218	SRX2482477	PRJNA265584
AHYWB	vascular_bundle_IN3.E4_2	19035504	18975754	17407032	91.73	1568722	8.27	SRR5165495	SRP096430	SRA526218	SRX2482464	PRJNA265584
AHYUP	whole_floret.DAP0_1	29702923	29415920	25560973	86.9	3854947	13.1	SRR5165529	SRP096430	SRA526218	SRX2482498	PRJNA265584
AHYUS	whole_floret.DAP0_2	21321688	21125103	18615781	88.12	2509322	11.88	SRR5165530	SRP096430	SRA526218	SRX2482499	PRJNA265584
AHYUT	whole_floret.DAP0_3	22006868	21786267	18750316	86.06	3035951	13.94	SRR5165527	SRP096430	SRA526218	SRX2482496	PRJNA265584
AHYUU	whole_floret.DAP10_1	24962378	24800175	19228807	77.53	5571368	22.47	SRR5165526	SRP096430	SRA526218	SRX2482495	PRJNA265584
AHYUW	whole_floret.DAP10_2	25097748	24925005	19423705	77.93	5501300	22.07	SRR5165528	SRP096430	SRA526218	SRX2482497	PRJNA265584
AHYUX	whole_floret.DAP10_3	25171371	25068622	19156278	76.42	5912344	23.58	SRR5165524	SRP096430	SRA526218	SRX2482493	PRJNA265584
AHYUZ	whole_floret.DAP20_1	25510471	25286625	18948085	74.93	6338540	25.07	SRR5165525	SRP096430	SRA526218	SRX2482494	PRJNA265584
AHYWA	whole_floret.DAP20_2	26150092	26022207	20224588	77.72	5797619	22.28	SRR5165511	SRP096430	SRA526218	SRX2482480	PRJNA265584
AHYWC	whole_floret.DAP25_1	26386208	26252173	20761060	79.08	5491113	20.92	SRR5165509	SRP096430	SRA526218	SRX2482478	PRJNA265584
AHYWG	whole_floret.DAP25_2	28821230	28612385	24069326	84.12	4543059	15.88	SRR5165506	SRP096430	SRA526218	SRX2482475	PRJNA265584
AHYWH	whole_floret.DAP25_3	27633664	27461040	23142200	84.27	4318840	15.73	SRR5165536	SRP096430	SRA526218	SRX2482505	PRJNA265584
AHYWN	whole_floret.DAP30_1	25119975	24882164	21851007	87.82	3031157	12.18	SRR5165513	SRP096430	SRA526218	SRX2482482	PRJNA265584
AHYWO	whole_floret.DAP30_2	30271076	29997006	26189618	87.31	3807388	12.69	SRR5165512	SRP096430	SRA526218	SRX2482481	PRJNA265584
AHYWP	whole_floret.DAP30_3	26081181	25808774	22456994	87.01	3351780	12.99	SRR5165482	SRP096430	SRA526218	SRX2482451	PRJNA265584
AHYWS	whole_floret.DAP5_1	29174041	28961521	22254398	76.84	6707123	23.16	SRR5165537	SRP096430	SRA526218	SRX2482506	PRJNA265584
AHYWT	whole_floret.DAP5_2	31060109	30703529	23881412	77.78	6822117	22.22	SRR5165522	SRP096430	SRA526218	SRX2482491	PRJNA265584
AHYWU	whole_floret.DAP5_3	35128073	34752115	26486562	76.22	8265553	23.78	SRR5165521	SRP096430	SRA526218	SRX2482490	PRJNA265584
AHYWW	whole_germ_seed.imbibition_24hr_1	28199916	28008253	25783111	92.06	2225142	7.94	SRR5165520	SRP096430	SRA526218	SRX2482489	PRJNA265584
AHYWY	whole_germ_seed.imbibition_24hr_2	33197287	32967244	30480487	92.46	2486757	7.54	SRR5165504	SRP096430	SRA526218	SRX2482473	PRJNA265584
AHYWZ	whole_germ_seed.imbibition_24hr_3	30538518	30335005	28022761	92.38	2312244	7.62	SRR5165502	SRP096430	SRA526218	SRX2482471	PRJNA265584
AHYXA	whole_germ_seed.imbibition_48hr_1	28307774	28098028	25965213	92.41	2132815	7.59	SRR5165499	SRP096430	SRA526218	SRX2482468	PRJNA265584
AHYXB	whole_germ_seed.imbibition_48hr_2	31855481	31615564	29176253	92.28	2439311	7.72	SRR5165497	SRP096430	SRA526218	SRX2482466	PRJNA265584
AHYXC	whole_germ_seed.imbibition_48hr_3	32207872	31943459	29391870	92.01	2551589	7.99	SRR5165498	SRP096430	SRA526218	SRX2482467	PRJNA265584
AHYXG	whole_germ_seed.imbibition_72hr_1	30363898	30131695	27714847	91.98	2416848	8.02	SRR5165501	SRP096430	SRA526218	SRX2482470	PRJNA265584
AHYXH	whole_germ_seed.imbibition_72hr_2	32700799	32442283	29956777	92.34	2485506	7.66	SRR5165480	SRP096430	SRA526218	SRX2482449	PRJNA265584
AATON	whole_root_system.E4_1	32763942	32565045	29853926	91.67	2711119	8.33	SRR5165494	SRP096430	SRA526218	SRX2482463	PRJNA265584
AATOO	whole_root_system.E4_2	29268248	29104898	26695500	91.72	2409398	8.28	SRR5165493	SRP096430	SRA526218	SRX2482462	PRJNA265584
AHYXN	whole_root.V1_1	29012328	28764728	26341478	91.58	2423250	8.42	SRR5165496	SRP096430	SRA526218	SRX2482465	PRJNA265584
AATNW	whole_root.V1_2	37849359	37477592	34325405	91.59	3152187	8.41	SRR5165500	SRP096430	SRA526218	SRX2482469	PRJNA265584
AATNX	whole_root.V1_3	27705388	27508020	25300634	91.98	2207386	8.02	SRR5165535	SRP096430	SRA526218	SRX2482504	PRJNA265584
AATNZ	whole_root.V3_1	32273943	31957191	29319609	91.75	2637582	8.25	SRR5165503	SRP096430	SRA526218	SRX2482472	PRJNA265584
AATOA	whole_root.V3_2	30110562	29878222	27476195	91.96	2402027	8.04	SRR5165484	SRP096430	SRA526218	SRX2482453	PRJNA265584
AATOB	whole_root.V3_3	26380698	26153509	24050092	91.96	2103417	8.04	SRR5165486	SRP096430	SRA526218	SRX2482455	PRJNA265584
AATOC	whole_root.V5_1	28117214	27815533	25604527	92.05	2211006	7.95	SRR5165485	SRP096430	SRA526218	SRX2482454	PRJNA265584
AATOG	whole_root.V5_2	22715544	22485853	20642825	91.8	1843028	8.2	SRR5165478	SRP096430	SRA526218	SRX2482447	PRJNA265584
AATOH	whole_root.V5_3	24434874	24237620	22145758	91.37	2091862	8.63	SRR5165491	SRP096430	SRA526218	SRX2482460	PRJNA265584
AATOP	whole_shoot.V1_1	31070282	30849004	28363838	91.94	2485166	8.06	SRR5165473	SRP096430	SRA526218	SRX2482442	PRJNA265584
AATOS	whole_shoot.V1_2	25203129	24878767	22683213	91.17	2195554	8.83	SRR5165474	SRP096430	SRA526218	SRX2482443	PRJNA265584
AATOU	whole_shoot.V1_3	30756999	30528413	27966080	91.61	2562333	8.39	SRR5165475	SRP096430	SRA526218	SRX2482444	PRJNA265584
AATOW	whole_shoot.V3_1	29524035	29281198	26825784	91.61	2455414	8.39	SRR5165534	SRP096430	SRA526218	SRX2482503	PRJNA265584
AATOX	whole_shoot.V3_2	26469691	26231227	24067854	91.75	2163373	8.25	SRR5165479	SRP096430	SRA526218	SRX2482448	PRJNA265584
AATOY	whole_shoot.V3_3	26228247	25995283	23912814	91.99	2082469	8.01	SRR5165533	SRP096430	SRA526218	SRX2482502	PRJNA265584
AATOZ	whole_shoot.V5_1	28918030	28676128	26281979	91.65	2394149	8.35	SRR5165517	SRP096430	SRA526218	SRX2482486	PRJNA265584
AATPA	whole_shoot.V5_2	31760328	31523710	28891548	91.65	2632162	8.35	SRR5165505	SRP096430	SRA526218	SRX2482474	PRJNA265584
AATPB	whole_shoot.V5_3	34266677	33923592	30832516	90.89	3091076	9.11	SRR5165532	SRP096430	SRA526218	SRX2482501	PRJNA265584
