# Supplementary material for: Genomic mechanisms of climate adaptation in polyploid bioenergy switchgrass
Source: Nature. 2021 Jan 27;590(7846):438–44. doi: 10.1038/s41586-020-03127-1 (PMC7886653; doi:10.1038/s41586-020-03127-1)
Supplement: Supplementary file 6 — Metadata for the 732 DNA resequencing libraries. Here, we present accession numbers, georeferenced collection locations, subpopulation classifications, ecotype assignments, coverage and related statistics. SRA identifiers are presented in the final column. [file 41586_2020_3127_MOESM6_ESM.csv]

reseqLibrary_ID	plant_ID	collection_type	collection_method	state	latitude	longitude	ecotype	subpop_50Perc	subpop_95Perc	sequenced_bases	aligned_reads	mapped_bases	mapped_bases_8.500x	SRA_ID
NNBS	A4	Cultivar	Genotype selected in vitro for Agrobacterium transformability	Texas	28.3325	-98.117505	Unknown	Gulf	Gulf	46224055800	246331887	1050406682	937663259	SRR896567
WZGB	Cave_In_Rock_WO1	Cultivar	Grown from seed provided by MD Cassler	Illinios	37.469217	-88.165308	Unknown	Midwest	Midwest	72686633100	285163655	976105971	811959930	SRR4996502
CWAB	DAC6	Natural Collection	Unknown	North Dakota	46.392962	-100.941106	Unknown	Midwest	Midwest	31781041200	235916816	983956576	744756128	SRR3709212
WZCY	Dacotah_WO1	Cultivar	Grown from seed provided by MD Cassler	North Dakota	46.392962	-100.941106	Unknown	Midwest	Midwest	72011868900	288568338	976428722	812079379	SRR4996407
OBXC	DVR3	Natural Collection	Rhizome Plug Dug from Single Individual in a Natural Population	Texas	29.9	-100.992	Unknown	Gulf	Gulf	54397160400	287397529	1043265310	941228323	SRR1801295
WZCW	GAasmb6	Breeding Selection	Unknown		27.197548	-80.252826	Unknown	Atlantic	Admixed	66829872600	296309937	1000411460	855691372	SRR4996390
TCTP	Hammonasset	Natural Collection	Rhizome Plug Dug from Single Individual in a Natural Population	Connecticut	41.265	-72.55583	Unknown	Unknown	Unknown	70331469000	296664128	995426995	843285455	SRR1799986,SRR1799987
WZGC	i1029.1	Natural Collection	Unknown	Coahuila	29.3247	-101.3645	Unknown	Gulf	Gulf	77115195000	314336731	1053404705	955209784	SRR4996399
IHWG	J001.A	Natural Collection	Dug up from established common garden at the Noble Foundataion in Ardmore, OK	Florida	28.57	-82.38	Lowland	Admixed	Admixed	58437321328	277333823	1045216755	903133080	SRR11611987
IHXA	J001.B	Natural Collection	Dug up from established common garden at the Noble Foundataion in Ardmore, OK	Florida	28.57	-82.38	Coastal	Admixed	Admixed	59533191144	273829042	1057554205	942173612	SRR11611970
IHXT	J003.B	Breeding Selection	Dug up from established common garden at the Noble Foundataion in Ardmore, OK	North Carolina	35.029935	-79.547826	Coastal	Atlantic	Admixed	69963769824	284846824	1038450800	909562057	SRR11611954
IHWK	J004.B	Breeding Selection	Dug up from established common garden at the Noble Foundataion in Ardmore, OK	Kansas	38.736583	-98.22838	Lowland	Gulf	Gulf	61279412826	284782922	1065096426	969262276	SRR11611983
IEKZ	J005.A	Breeding Selection	Grown from GRIN Seed Packet In Austin	Mississippi	33.9764	-89.683105	Lowland	Gulf	Admixed	69826576056	285239338	1058664679	958736256	SRR11611905
IHXE	J005.B	Breeding Selection	Dug up from established common garden at the Noble Foundataion in Ardmore, OK	Mississippi	33.9764	-89.683105	Coastal	Gulf	Admixed	75268511564	286188396	1054226975	949892532	SRR11611967
IHXP	J005.D	Breeding Selection	Dug up from established common garden at the Noble Foundataion in Ardmore, OK	Mississippi	33.9764	-89.683105	Coastal	Gulf	Admixed	61312065368	287069600	1059244790	952613390	SRR11611958
IELA	J006.A	Breeding Selection	Grown from GRIN Seed Packet In Austin	North Carolina	35.732678	-78.851233	Upland	Atlantic	Admixed	1.36987e+11	270084939	1011183022	856307828	SRR11611904
IHYI	J006.B	Breeding Selection	Dug up from established common garden at the Noble Foundataion in Ardmore, OK	North Carolina	35.732678	-78.851233	Upland	Admixed	Admixed	62910976886	265968382	1019943162	849901197	SRR11611942
IHZC	J006.C	Breeding Selection	Dug up from established common garden at the Noble Foundataion in Ardmore, OK	North Carolina	35.732678	-78.851233	Coastal	Atlantic	Atlantic	46961454510	124177727	981594623	723759803	SRR11611928
IELB	J008.A	Breeding Selection	Grown from GRIN Seed Packet In Austin	Arkansas	35.426617	-91.839435	Lowland	Gulf	Gulf	1.26048e+11	276861418	1060452826	979603018	SRR11611903
IHZW	J008.B	Breeding Selection	Dug up from established common garden at the Noble Foundataion in Ardmore, OK	Arkansas	35.426617	-91.839435	Lowland	Gulf	Gulf	71358662222	300352498	1069054388	991790974	SRR11611913
IHXC	J008.D	Breeding Selection	Dug up from established common garden at the Noble Foundataion in Ardmore, OK	Arkansas	35.426617	-91.839435	Lowland	Gulf	Gulf	52937080492	262301739	1064619625	967358385	SRR11611968
IELC	J013.A	Breeding Selection	Grown from GRIN Seed Packet In Austin	Kansas	38.824832	-97.625651	Coastal	Gulf	Gulf	1.24024e+11	302468136	1072596717	1010970772	SRR11611902
IHZT	J013.B	Breeding Selection	Dug up from established common garden at the Noble Foundataion in Ardmore, OK	Kansas	38.5111	-96.8005	Unknown	Gulf	Gulf	74586707606	310576301	1071545015	1007942682	SRR11611915
IHWM	J013.C	Breeding Selection	Dug up from established common garden at the Noble Foundataion in Ardmore, OK	Kansas	38.5111	-96.8005	Lowland	Gulf	Gulf	65430421248	305934292	1064890171	993644191	SRR11611981
IELD	J016.A	Cultivar	Grown from GRIN Seed Packet In Austin	Oklahoma	35.26	-96.18	Lowland	Gulf	Gulf	1.2388e+11	320511022	1070164496	1010825080	SRR11611901
IHWY	J016.B	Cultivar	Dug up from established common garden at the Noble Foundataion in Ardmore, OK	Oklahoma	35.26	-96.18	Lowland	Gulf	Gulf	62803614678	302752816	1065318360	979590078	SRR11611972
IHXR	J016.C	Cultivar	Dug up from established common garden at the Noble Foundataion in Ardmore, OK	Oklahoma	35.26	-96.18	Lowland	Gulf	Gulf	69153593820	304100840	1069410260	994165689	SRR11611956
IHYK	J016.D	Cultivar	Dug up from established common garden at the Noble Foundataion in Ardmore, OK	Oklahoma	35.26	-96.18	Lowland	Gulf	Admixed	72006953844	300583056	1093915303	1048017628	SRR11611940
IHZE	J016.E	Cultivar	Dug up from established common garden at the Noble Foundataion in Ardmore, OK	Oklahoma	35.26	-96.18	Lowland	Gulf	Gulf	60891559964	144056044	1061594541	925609231	SRR11611926
IEXH	J017.A	Cultivar	Grown from GRIN Seed Packet In Austin	Florida	25.76168	-80.19179	Unknown	Atlantic	Admixed	1.31133e+11	284793295	1036527068	901358592	SRR11612162
IEXI	J018.A	Natural Collection	Grown from GRIN Seed Packet In Austin	Arkansas	35.426748	-91.83681	Coastal	Gulf	Admixed	1.27025e+11	290840657	1066017959	983768382	SRR11612161
IHZP	J018.B	Natural Collection	Dug up from established common garden at the Noble Foundataion in Ardmore, OK	Arkansas	35.426748	-91.83681	Lowland	Gulf	Gulf	53694454816	268007864	1064380949	978355227	SRR11611919
IHWN	J018.C	Natural Collection	Dug up from established common garden at the Noble Foundataion in Ardmore, OK	Arkansas	35.426748	-91.83681	Lowland	Gulf	Gulf	70115135848	300852175	1065798610	979075981	SRR11611980
IELE	J019.A	Natural Collection	Grown from GRIN Seed Packet In Austin	Florida	27.748362	-80.436163	Coastal	Atlantic	Admixed	1.29416e+11	286051896	1002060639	852296615	SRR11611900
IEXJ	J019.L1	Natural Collection	Grown from GRIN Seed Packet In Austin	Florida	27.748362	-80.436163	Unknown	Atlantic	Admixed	1.39929e+11	273186594	1006537846	855623415	SRR11612160
IEXK	J019.L2	Natural Collection	Grown from GRIN Seed Packet In Austin	Florida	27.748362	-80.436163	Unknown	Atlantic	Admixed	1.41439e+11	277881269	993317239	841210517	SRR11612159
IEXL	J019.L3	Natural Collection	Grown from GRIN Seed Packet In Austin	Florida	27.748362	-80.436163	Unknown	Atlantic	Admixed	1.25852e+11	283208717	1008021146	853127775	SRR11612158
IELF	J020.A	Natural Collection	Grown from GRIN Seed Packet In Austin	Florida	27.197548	-80.252826	Unknown	Midwest	Midwest	1.39307e+11	234169101	967111179	786255689	SRR11611899
IEXM	J022.A	Cultivar	Grown from GRIN Seed Packet In Austin	Texas	28.3325	-98.117505	Lowland	Gulf	Gulf	1.33369e+11	288829313	1053381670	953346085	SRR11612157
IHZZ	J022.B	Cultivar	Dug up from established common garden at the Noble Foundataion in Ardmore, OK	Texas	28.3325	-98.117505	Lowland	Gulf	Gulf	82627991542	285099038	1061455950	960353193	SRR11611910
IHWS	J022.C	Cultivar	Dug up from established common garden at the Noble Foundataion in Ardmore, OK	Texas	28.3325	-98.117505	Lowland	Gulf	Gulf	67709970400	289114334	1058887360	951190889	SRR11611977
IHXL	J022.D	Cultivar	Dug up from established common garden at the Noble Foundataion in Ardmore, OK	Texas	28.3325	-98.117505	Lowland	Gulf	Gulf	49602215594	249760386	1052044535	948459517	SRR11611961
IELH	J026.A	Natural Collection	Grown from GRIN Seed Packet In Austin	North Carolina	34.225726	-77.94471	Coastal	Atlantic	Admixed	68968354268	278767095	1043067398	917931145	SRR11611897
IHZJ	J026.B	Natural Collection	Dug up from established common garden at the Noble Foundataion in Ardmore, OK	North Carolina	34.225726	-77.94471	Coastal	Admixed	Admixed	80283060900	135543185	1015759354	754611867	SRR11611923
IIAD	J026.C	Natural Collection	Dug up from established common garden at the Noble Foundataion in Ardmore, OK	North Carolina	34.225726	-77.94471	Lowland	Atlantic	Admixed	76368916816	282282056	1045576428	929094338	SRR11611907
IGPA	J027.A	Natural Collection	Grown from GRIN Seed Packet In Austin	North Carolina	34.225725	-77.94471	Unknown	Atlantic	Atlantic	79841152756	257834192	1011153779	846344182	SRR11612059
IGPT	J027.B	Natural Collection	Dug up from established common garden at the Noble Foundataion in Ardmore, OK	North Carolina	34.225725	-77.94471	Lowland	Atlantic	Admixed	39911884818	172818733	1039682667	860176287	SRR11612042
IGQY	J029.B	Natural Collection	Dug up from established common garden at the Noble Foundataion in Ardmore, OK	New Jersey	39.222976	-74.992585	Upland	Atlantic	Admixed	67240130578	272236210	1015730748	856607260	SRR11612015
IEXN	J029.L1	Natural Collection	Grown from GRIN Seed Packet In Austin	New Jersey	39.222976	-74.992585	Unknown	Admixed	Admixed	1.19644e+11	284194595	1018020497	865083809	SRR11612156
IEXP	J029.L2	Natural Collection	Grown from GRIN Seed Packet In Austin	New Jersey	39.222976	-74.992585	Unknown	Admixed	Admixed	1.39376e+11	271974017	1046308657	917683949	SRR11612155
IEXQ	J029.L3	Natural Collection	Grown from GRIN Seed Packet In Austin	New Jersey	39.222976	-74.992585	Unknown	Admixed	Admixed	1.27307e+11	275904747	1025265243	865230184	SRR11612154
IHYN	J030.C	Natural Collection	Dug up from established common garden at the Noble Foundataion in Ardmore, OK	Colorado	38.480562	-102.781863	Lowland	Gulf	Gulf	58771270210	284456578	1070732673	995766705	SRR11611937
IELJ	J036.A	Natural Collection	Grown from GRIN Seed Packet In Austin	South Dakota	44.520755	-99.200387	Upland	Midwest	Midwest	1.20757e+11	281015553	972597226	803959558	SRR11611895
IEXS	J036.L1	Natural Collection	Grown from GRIN Seed Packet In Austin	South Dakota	44.520755	-99.200387	Unknown	Midwest	Midwest	1.33834e+11	260528649	974156759	802596356	SRR11612153
IEXT	J036.L2	Natural Collection	Grown from GRIN Seed Packet In Austin	South Dakota	44.520755	-99.200387	Unknown	Midwest	Midwest	1.30306e+11	266986916	974749393	804253544	SRR11612152
IEXU	J036.L3	Natural Collection	Grown from GRIN Seed Packet In Austin	South Dakota	44.520755	-99.200387	Unknown	Midwest	Midwest	1.27188e+11	275611434	977139095	805733892	SRR11612151
IELK	J037.A	Cultivar	Grown from GRIN Seed Packet In Austin	South Dakota	46.388289	-100.98355	Upland	Midwest	Midwest	1.2629e+11	263252004	971015124	797201719	SRR11611894
IELL	J041.A	Cultivar	Grown from GRIN Seed Packet In Austin	Texas	28.3325	-98.117505	Lowland	Gulf	Gulf	80539787174	288686020	1051472836	950400692	SRR11611893
IIYA	J066.A	Breeding Selection	Grown from GRIN Seed Packet In Austin	North Dakota	47.5362	-99.793	Unknown	Midwest	Midwest	64071826532	278725118	986827561	814907612	SRR11611795
IIYB	J067.A	Breeding Selection	Grown from GRIN Seed Packet In Austin	North Dakota	47.5362	-99.793	Unknown	Midwest	Midwest	73786573404	264291865	987781852	806188872	SRR11611794
IIYD	J070.A	Breeding Selection	Grown from GRIN Seed Packet In Austin	North Dakota	47.5362	-99.793	Unknown	Midwest	Midwest	80475996922	252300122	981353929	799280748	SRR11611793
IIYE	J071.A	Breeding Selection	Grown from GRIN Seed Packet In Austin	North Dakota	47.5362	-99.793	Unknown	Midwest	Midwest	49686092772	238127624	973786428	792233653	SRR11611792
IIYF	J076.A	Breeding Selection	Grown from GRIN Seed Packet In Austin	North Dakota	47.5362	-99.793	Unknown	Midwest	Midwest	54348687080	242152397	977893000	801737256	SRR11611791
IIYG	J077.A	Breeding Selection	Grown from GRIN Seed Packet In Austin	North Dakota	47.5362	-99.793	Unknown	Midwest	Midwest	62042500084	271012529	967626144	799665332	SRR11611790
IIYH	J078.A	Breeding Selection	Grown from GRIN Seed Packet In Austin	North Dakota	47.5362	-99.793	Unknown	Midwest	Midwest	61810157592	267924383	976474359	803476476	SRR11611789
IIYI	J079.A	Breeding Selection	Grown from GRIN Seed Packet In Austin	North Dakota	47.5362	-99.793	Unknown	Midwest	Midwest	64539146164	275338651	981211352	808391089	SRR11611788
IIYJ	J080.A	Breeding Selection	Grown from GRIN Seed Packet In Austin	North Dakota	47.5362	-99.793	Unknown	Midwest	Midwest	65673099388	261444160	976830454	802269208	SRR11611787
IIYK	J081.A	Breeding Selection	Grown from GRIN Seed Packet In Austin	North Dakota	47.5362	-99.793	Unknown	Midwest	Midwest	61698165120	275005545	978541116	807237069	SRR11611786
IIYL	J082.A	Breeding Selection	Grown from GRIN Seed Packet In Austin	North Dakota	47.5362	-99.793	Unknown	Midwest	Midwest	58217021992	251305981	975126831	797056931	SRR11611785
IIYM	J097.A	Breeding Selection	Grown from GRIN Seed Packet In Austin	North Dakota	47.5362	-99.793	Unknown	Midwest	Midwest	72388065764	274618723	978839289	808314738	SRR11611784
IIYN	J098.A	Breeding Selection	Grown from GRIN Seed Packet In Austin	North Dakota	47.5362	-99.793	Unknown	Midwest	Midwest	87618544260	258566633	975894899	803281834	SRR11611783
IIYP	J103.A	Breeding Selection	Grown from GRIN Seed Packet In Austin	North Dakota	47.5362	-99.793	Unknown	Midwest	Midwest	84844342362	269581735	977990363	808347804	SRR11611782
IIYQ	J104.A	Breeding Selection	Grown from GRIN Seed Packet In Austin	North Dakota	47.5362	-99.793	Unknown	Midwest	Midwest	68706025592	267149753	968829766	793931507	SRR11611781
IIYR	J105.A	Breeding Selection	Grown from GRIN Seed Packet In Austin	North Dakota	47.5362	-99.793	Unknown	Midwest	Midwest	80205033462	273095218	981187051	805795695	SRR11611780
IIYS	J107.A	Breeding Selection	Grown from GRIN Seed Packet In Austin	North Dakota	47.5362	-99.793	Unknown	Midwest	Midwest	80352804780	240864256	965420351	785821923	SRR11611779
IIYT	J109.A	Breeding Selection	Grown from GRIN Seed Packet In Austin	North Dakota	47.5362	-99.793	Unknown	Midwest	Midwest	81301215244	266536443	980356476	808560702	SRR11611778
IIYU	J110.A	Breeding Selection	Grown from GRIN Seed Packet In Austin	North Dakota	47.5362	-99.793	Unknown	Midwest	Midwest	55879892312	252140381	976343589	798909317	SRR11611777
IIYW	J111.A	Breeding Selection	Grown from GRIN Seed Packet In Austin	North Dakota	47.5362	-99.793	Unknown	Midwest	Midwest	72158629418	272654451	979093993	807567194	SRR11611776
IIYX	J112.A	Breeding Selection	Grown from GRIN Seed Packet In Austin	North Dakota	47.5362	-99.793	Unknown	Midwest	Midwest	52920591896	230152282	971753146	784767464	SRR11611775
IIYY	J113.A	Breeding Selection	Grown from GRIN Seed Packet In Austin	North Dakota	47.5362	-99.793	Unknown	Midwest	Midwest	89612268230	268522600	978557366	807396999	SRR11611774
IIYZ	J115.A	Breeding Selection	Grown from GRIN Seed Packet In Austin	North Dakota	47.5362	-99.793	Unknown	Midwest	Midwest	59302109200	270466468	976207791	805044926	SRR11611773
IIZA	J116.A	Breeding Selection	Grown from GRIN Seed Packet In Austin	North Dakota	47.5362	-99.793	Unknown	Midwest	Midwest	51360668578	244144493	976847369	795345972	SRR11611772
IIZB	J117.A	Breeding Selection	Grown from GRIN Seed Packet In Austin	North Dakota	47.5362	-99.793	Unknown	Midwest	Midwest	64899404380	250047942	971365016	795996325	SRR11611771
IIZC	J118.A	Breeding Selection	Grown from GRIN Seed Packet In Austin	North Dakota	47.5362	-99.793	Unknown	Midwest	Midwest	52382022612	245768588	973657430	795424353	SRR11611770
IIZD	J119.A	Breeding Selection	Grown from GRIN Seed Packet In Austin	North Dakota	47.5362	-99.793	Unknown	Midwest	Midwest	78517906536	257725264	975733097	799906937	SRR11611769
IIZE	J120.A	Breeding Selection	Grown from GRIN Seed Packet In Austin	North Dakota	47.5362	-99.793	Unknown	Midwest	Midwest	56419312028	271375046	978291198	807044726	SRR11611768
IIZF	J122.A	Breeding Selection	Grown from GRIN Seed Packet In Austin	North Dakota	47.5362	-99.793	Unknown	Midwest	Midwest	89276785490	255536141	973926575	799345027	SRR11611767
IIZG	J123.A	Breeding Selection	Grown from GRIN Seed Packet In Austin	North Dakota	47.5362	-99.793	Unknown	Midwest	Midwest	53028545722	251193928	972344411	796063543	SRR11611766
IIZH	J124.A	Breeding Selection	Grown from GRIN Seed Packet In Austin	North Dakota	47.5362	-99.793	Unknown	Midwest	Midwest	83858802810	260729801	981401709	806643637	SRR11611765
IIZI	J125.A	Breeding Selection	Grown from GRIN Seed Packet In Austin	North Dakota	47.5362	-99.793	Unknown	Midwest	Midwest	82994397270	267270542	982632549	808586419	SRR11611764
IIZJ	J126.A	Breeding Selection	Grown from GRIN Seed Packet In Austin	North Dakota	47.5362	-99.793	Unknown	Midwest	Midwest	76425179114	230524742	972448567	790325419	SRR11611763
IIZK	J127.A	Breeding Selection	Grown from GRIN Seed Packet In Austin	North Dakota	47.5362	-99.793	Unknown	Midwest	Midwest	66895964130	254859793	979161045	803690927	SRR11611762
IIZL	J129.A	Breeding Selection	Grown from GRIN Seed Packet In Austin	North Dakota	47.5362	-99.793	Unknown	Midwest	Midwest	50029706862	229874922	972807463	789207414	SRR11611761
IIZM	J130.A	Breeding Selection	Grown from GRIN Seed Packet In Austin	North Dakota	47.5362	-99.793	Unknown	Midwest	Midwest	64426373324	280230074	979793811	812505880	SRR11611760
IIZN	J131.A	Breeding Selection	Grown from GRIN Seed Packet In Austin	North Dakota	47.5362	-99.793	Unknown	Midwest	Midwest	50377963900	238861158	970265607	790395688	SRR11611759
IIZP	J133.A	Breeding Selection	Grown from GRIN Seed Packet In Austin	North Dakota	47.5362	-99.793	Unknown	Midwest	Midwest	58347795240	269266695	980018531	806211453	SRR11611758
IIZQ	J134.A	Breeding Selection	Grown from GRIN Seed Packet In Austin	North Dakota	47.5362	-99.793	Unknown	Midwest	Midwest	57522166802	259841101	979142063	803246021	SRR11611757
IIZS	J136.A	Breeding Selection	Grown from GRIN Seed Packet In Austin	North Dakota	47.5362	-99.793	Unknown	Midwest	Midwest	70418956002	231299762	974364408	791710814	SRR11611755
IIZT	J137.A	Breeding Selection	Grown from GRIN Seed Packet In Austin	North Dakota	47.5362	-99.793	Unknown	Midwest	Midwest	71210598870	257014690	978488952	804048371	SRR11611754
IIZU	J138.A	Breeding Selection	Grown from GRIN Seed Packet In Austin	North Dakota	47.5362	-99.793	Unknown	Midwest	Midwest	82152431538	265705605	979445322	804721220	SRR11611753
IIZW	J139.A	Breeding Selection	Grown from GRIN Seed Packet In Austin	North Dakota	47.5362	-99.793	Unknown	Midwest	Midwest	54112606734	259285929	978490327	798200916	SRR11611752
IIZX	J140.A	Breeding Selection	Grown from GRIN Seed Packet In Austin	North Dakota	47.5362	-99.793	Unknown	Midwest	Midwest	81353772606	274527804	978019225	807961046	SRR11611751
IIZY	J141.A	Breeding Selection	Grown from GRIN Seed Packet In Austin	North Dakota	47.5362	-99.793	Unknown	Midwest	Midwest	82729972714	270575345	976310108	806516725	SRR11611750
IIZZ	J142.A	Breeding Selection	Grown from GRIN Seed Packet In Austin	North Dakota	47.5362	-99.793	Unknown	Midwest	Midwest	44069764042	190159008	965172073	762254618	SRR11611749
IJAA	J143.A	Breeding Selection	Grown from GRIN Seed Packet In Austin	North Dakota	47.5362	-99.793	Unknown	Midwest	Midwest	75474701762	264238771	974368322	797407299	SRR11611748
IJAB	J144.A	Breeding Selection	Grown from GRIN Seed Packet In Austin	North Dakota	47.5362	-99.793	Unknown	Midwest	Midwest	86331361068	239362602	974832120	794970942	SRR11611747
IJAC	J145.A	Breeding Selection	Grown from GRIN Seed Packet In Austin	North Dakota	47.5362	-99.793	Unknown	Midwest	Midwest	93867910592	256653283	976289689	798955553	SRR11611746
IJAD	J146.A	Breeding Selection	Grown from GRIN Seed Packet In Austin	North Dakota	47.5362	-99.793	Unknown	Midwest	Midwest	71787118380	274828163	978464752	806779355	SRR11611745
IJAE	J147.A	Breeding Selection	Grown from GRIN Seed Packet In Austin	North Dakota	47.5362	-99.793	Unknown	Midwest	Midwest	61986220270	270369037	986636916	805804453	SRR11611744
IJAF	J148.A	Breeding Selection	Grown from GRIN Seed Packet In Austin	North Dakota	47.5362	-99.793	Unknown	Midwest	Midwest	65127456056	273906830	1003802510	821718426	SRR11611743
IJAG	J149.A	Breeding Selection	Grown from GRIN Seed Packet In Austin	North Dakota	47.5362	-99.793	Unknown	Midwest	Midwest	74855343552	260885740	981940602	806332023	SRR11611742
IJAH	J150.A	Breeding Selection	Grown from GRIN Seed Packet In Austin	North Dakota	47.5362	-99.793	Unknown	Midwest	Midwest	92559000614	252894612	978990327	803205654	SRR11611741
IJAI	J151.A	Breeding Selection	Grown from GRIN Seed Packet In Austin	North Dakota	47.5362	-99.793	Unknown	Midwest	Midwest	59759899524	263280304	987581494	804217852	SRR11611740
IJAJ	J153.A	Breeding Selection	Grown from GRIN Seed Packet In Austin	North Dakota	47.5362	-99.793	Unknown	Midwest	Midwest	58861555828	241591579	974293599	789959434	SRR11611739
IJAK	J154.A	Breeding Selection	Grown from GRIN Seed Packet In Austin	North Dakota	47.5362	-99.793	Unknown	Midwest	Midwest	49027981016	218754254	969734447	782491635	SRR11611738
IJAL	J158.A	Breeding Selection	Grown from GRIN Seed Packet In Austin	North Dakota	47.5362	-99.793	Unknown	Midwest	Midwest	57407460860	275459223	973590492	802580756	SRR11611737
IELN	J164.A	Natural Collection	Grown from GRIN Seed Packet In Austin	Florida	27.47555556	-80.29555556	Unknown	Atlantic	Admixed	1.20247e+11	258427877	977783909	820654019	SRR11611892
IGPP	J169.A	Natural Collection	Grown from GRIN Seed Packet In Austin	New York	40.678178	-73.944158	Coastal	Atlantic	Atlantic	79473327326	265873020	1012842500	854273345	SRR11612046
AOSTU	J170.A	Natural Collection	Grown from GRIN Seed Packet In Austin	New York	40.984878	-72.615117	Upland	Atlantic	Atlantic	34189171756	152054837	975347286	740901934	SRR8526526
IELP	J171.A	Natural Collection	Grown from GRIN Seed Packet In Austin	New York	40.984878	-72.615117	Upland	Atlantic	Atlantic	60468589032	271266057	1019017061	850326829	SRR11611891
IELQ	J172.A	Natural Collection	Grown from GRIN Seed Packet In Austin	New York	40.57583333	-74.15805556	Upland	Atlantic	Atlantic	65409542780	274922061	1013978331	852575770	SRR11611890
IEXW	J173.A	Natural Collection	Grown from GRIN Seed Packet In Austin	New York	40.62472222	-74.17888889	Upland	Atlantic	Atlantic	1.33277e+11	270241728	1005233462	852575314	SRR11612150
IEXX	J174.A	Natural Collection	Grown from GRIN Seed Packet In Austin	New York	42.673664	-73.559413	Unknown	Atlantic	Atlantic	1.17857e+11	284658945	1005021944	849350083	SRR11612149
IEXY	J175.A	Natural Collection	Grown from GRIN Seed Packet In Austin	New York	40.60166667	-74.06916667	Upland	Atlantic	Atlantic	1.14869e+11	288573749	1002901562	851451387	SRR11612148
IGRC	J177.A	Natural Collection	Grown from GRIN Seed Packet In Austin	Florida	30.43694444	-81.41333333	Lowland	Gulf	Admixed	94167005956	301811001	1042201860	918640065	SRR11612011
IEYA	J179.L2	Natural Collection	Grown from GRIN Seed Packet In Austin	Florida	29.52333333	-81.92888889	Unknown	Gulf	Admixed	1.3849e+11	270558656	1033188003	904835915	SRR11612147
IEYB	J179.L3	Natural Collection	Grown from GRIN Seed Packet In Austin	Florida	29.52333333	-81.92888889	Unknown	Gulf	Admixed	1.40668e+11	281002204	1043441682	928480200	SRR11612146
IGRW	J180.A	Natural Collection	Grown from GRIN Seed Packet In Austin	Florida	29.365	-81.08472222	Coastal	Atlantic	Atlantic	95962141370	231085550	1005645982	836412767	SRR11611994
IEYC	J180.L1	Natural Collection	Grown from GRIN Seed Packet In Austin	Florida	29.365	-81.08472222	Unknown	Atlantic	Admixed	1.32885e+11	277680946	994258537	842776110	SRR11612145
IEYD	J180.L2	Natural Collection	Grown from GRIN Seed Packet In Austin	Florida	29.365	-81.08472222	Unknown	Atlantic	Atlantic	1.37751e+11	274904733	1023320646	866713708	SRR11612144
IEYE	J180.L3	Natural Collection	Grown from GRIN Seed Packet In Austin	Florida	29.365	-81.08472222	Unknown	Atlantic	Atlantic	1.31837e+11	271890298	1009671297	857147448	SRR11612143
IEYF	J181.A	Natural Collection	Grown from GRIN Seed Packet In Austin	Florida	29.095	-80.97083333	Coastal	Atlantic	Admixed	1.3332e+11	280853944	1006224161	856467453	SRR11612142
IGNI	J182.A	Natural Collection	Grown from GRIN Seed Packet In Austin	Florida	28.77888889	-81.16583333	Coastal	Atlantic	Admixed	36568871054	160520053	997344801	788094182	SRR11612074
IEYG	J185.A	Natural Collection	Grown from GRIN Seed Packet In Austin	Florida	29.69416667	-83.27694444	Coastal	Atlantic	Admixed	1.35378e+11	272033216	994126031	842983326	SRR11612141
IELR	J186.A	Natural Collection	Grown from GRIN Seed Packet In Austin	Florida	29.98583333	-84.38666667	Coastal	Atlantic	Admixed	1.34854e+11	265736702	1007650709	859083326	SRR11611889
IEYH	J186.L1	Natural Collection	Grown from GRIN Seed Packet In Austin	Florida	29.98583333	-84.38666667	Unknown	Atlantic	Admixed	1.32959e+11	264329734	1012696471	859033681	SRR11612140
IGPC	J188.A	Natural Collection	Grown from GRIN Seed Packet In Austin	Florida	29.68555556	-85.36888889	Coastal	Gulf	Admixed	69956394078	291038661	1038197917	908083110	SRR11612057
IEYI	J188.L1	Natural Collection	Grown from GRIN Seed Packet In Austin	Florida	29.68555556	-85.36888889	Unknown	Gulf	Admixed	1.26038e+11	278117929	1061482248	931955743	SRR11612139
IEYJ	J188.L2	Natural Collection	Grown from GRIN Seed Packet In Austin	Florida	29.68555556	-85.36888889	Unknown	Gulf	Admixed	1.34727e+11	266374709	1029765318	901996538	SRR11612138
IEYK	J188.L3	Natural Collection	Grown from GRIN Seed Packet In Austin	Florida	29.68555556	-85.36888889	Unknown	Gulf	Admixed	1.24605e+11	278267526	1032691123	902393146	SRR11612137
IELS	J189.A	Natural Collection	Grown from GRIN Seed Packet In Austin	Florida	29.7625	-85.40277778	Coastal	Gulf	Admixed	1.11184e+11	264976439	1028342897	891221456	SRR11611888
AOSUO	J190.A	Natural Collection	Grown from GRIN Seed Packet In Austin	Florida	30.32916667	-86.15333333	Lowland	Gulf	Admixed	33702660628	158290903	997587807	778470727	SRR8526757
IGPW	J191.A	Natural Collection	Grown from GRIN Seed Packet In Austin	Florida	30.53916667	-87.04972222	Coastal	Admixed	Admixed	79191079334	274481126	1045315061	908425080	SRR11612040
IEYL	J192.A	Natural Collection	Grown from GRIN Seed Packet In Austin	North Carolina	34.05861667	-78.6312	Coastal	Atlantic	Atlantic	1.19181e+11	251890965	997615869	836182174	SRR11612136
IEYM	J192.L1	Natural Collection	Grown from GRIN Seed Packet In Austin	North Carolina	34.05861667	-78.6312	Unknown	Atlantic	Atlantic	1.31609e+11	240285947	1017700098	848955335	SRR11612135
IEYN	J192.L2	Natural Collection	Grown from GRIN Seed Packet In Austin	North Carolina	34.05861667	-78.6312	Unknown	Atlantic	Atlantic	1.17131e+11	288056224	1001927723	847926095	SRR11612134
IEYP	J192.L3	Natural Collection	Grown from GRIN Seed Packet In Austin	North Carolina	34.05861667	-78.6312	Unknown	Atlantic	Atlantic	1.20335e+11	276689412	1001163892	847229752	SRR11612133
IELT	J193.A	Natural Collection	Grown from GRIN Seed Packet In Austin	North Carolina	34.32108333	-78.41128333	Coastal	Atlantic	Atlantic	1.20772e+11	293346794	1002108603	849925755	SRR11611887
IEYQ	J193.L1	Natural Collection	Grown from GRIN Seed Packet In Austin	North Carolina	34.32108333	-78.41128333	Unknown	Atlantic	Atlantic	1.40506e+11	267792600	1003854359	849654022	SRR11612132
IEYR	J193.L2	Natural Collection	Grown from GRIN Seed Packet In Austin	North Carolina	34.32108333	-78.41128333	Unknown	Atlantic	Atlantic	1.36271e+11	268157260	1003165964	849182322	SRR11612131
IEYS	J193.L3	Natural Collection	Grown from GRIN Seed Packet In Austin	North Carolina	34.32108333	-78.41128333	Unknown	Atlantic	Atlantic	1.39327e+11	270032454	1003668952	849118710	SRR11612130
IGQG	J194.A	Natural Collection	Grown from GRIN Seed Packet In Austin	North Carolina	35.57953333	-75.84906667	Coastal	Atlantic	Atlantic	40379242200	189372363	992432967	799126000	SRR11612030
IHZX	J204.A	Natural Collection	Grown from GRIN Seed Packet In Austin	North Carolina	34.706067	-77.648133	Coastal	Atlantic	Atlantic	72191810158	277102000	997436429	834584990	SRR11611912
IELW	J205.A	Natural Collection	Grown from GRIN Seed Packet In Austin	North Carolina	34.630017	-77.773433	Coastal	Atlantic	Atlantic	1.29245e+11	270312906	988916435	833232238	SRR11612226
IEYU	J205.L1	Natural Collection	Grown from GRIN Seed Packet In Austin	North Carolina	34.630017	-77.773433	Unknown	Atlantic	Atlantic	1.306e+11	267531691	994999192	834863334	SRR11612128
IEYW	J205.L2	Natural Collection	Grown from GRIN Seed Packet In Austin	North Carolina	34.630017	-77.773433	Unknown	Atlantic	Atlantic	1.26637e+11	267042662	998481460	843171309	SRR11612127
IEYX	J205.L3	Natural Collection	Grown from GRIN Seed Packet In Austin	North Carolina	34.630017	-77.773433	Unknown	Atlantic	Atlantic	1.35099e+11	270907848	990509177	832977931	SRR11612126
INIR	J206.A	Cultivar	Grown from GRIN Seed Packet In Austin	Texas	28.3325	-98.117505	Lowland	Gulf	Gulf	62809728668	335763147	1121782479	1116827319	SRR11611601
IELX	J208.A	Breeding Selection	Grown from GRIN Seed Packet In Austin	North Carolina	34.84512	-79.470389	Upland	Atlantic	Admixed	1.11061e+11	278467405	1010228413	858088061	SRR11612225
IHWH	J208.B	Breeding Selection	Dug up from established common garden at the Noble Foundataion in Ardmore, OK	North Carolina	34.84512	-79.470389	Coastal	Admixed	Admixed	54688354634	280944614	1042682892	895732238	SRR11611986
IHXB	J208.C	Breeding Selection	Dug up from established common garden at the Noble Foundataion in Ardmore, OK	North Carolina	34.84512	-79.470389	Coastal	Admixed	Admixed	71643668984	278939946	1037153149	888352931	SRR11611969
INHN	J209.A	Natural Collection	Rhizome Plug Dug from Single Individual in a Natural Population	Texas	28.11	-97.0291	Unknown	Gulf	Gulf	48219485642	257629802	1039218011	924518912	SRR11611624
PZXW	J209.B	Natural Collection	Rhizome Plug Dug from Single Individual in a Natural Population	Texas	28.11	-97.0291	Unknown	Gulf	Gulf	40033579200	201230019	1032692940	858180248	SRR3452796
INHP	J210.A	Natural Collection	Rhizome Plug Dug from Single Individual in a Natural Population	Texas	29.9	-100.992	Lowland	Gulf	Gulf	59609678080	311371040	1039278384	944419927	SRR11611623
INHQ	J211.A	Natural Collection	Rhizome Plug Dug from Single Individual in a Natural Population	Louisiana	30.1	-93.3589	Lowland	Gulf	Gulf	78839661866	308479190	1061037431	976855644	SRR11611622
AOSWB	J212.A	Natural Collection	Rhizome Plug Dug from Single Individual in a Natural Population	Texas	31.29	-98.4663	Lowland	Gulf	Gulf	23671099146	95903334	1026539471	667860778	SRR8526976
INHS	J215.A	Natural Collection	Plant Obtained From USDA Collaborators	Texas	28.65	-97.2522	Lowland	Gulf	Gulf	41138255478	221575745	1042135521	918697991	SRR11611621
INHT	J216.A	Natural Collection	Rhizome Plug Dug from Single Individual in a Natural Population	Texas	30.14	-96.3658	Lowland	Gulf	Gulf	55708274470	299345417	1059462273	972016813	SRR11611620
AOSWH	J217.A	Natural Collection	Rhizome Plug Dug from Single Individual in a Natural Population	Texas	29.99	-98.8184	Lowland	Gulf	Gulf	30035950278	118754204	1025208380	755059770	SRR8527273
INHW	J218.A	Natural Collection	Rhizome Plug Dug from Single Individual in a Natural Population	Texas	30.41	-97.8591	Lowland	Gulf	Gulf	53798811218	287464756	1055824819	964150326	SRR11611619
INHX	J219.A	Natural Collection	Plant Obtained From USDA Collaborators	Texas	29.24	-97.9831	Lowland	Gulf	Gulf	36211353186	192770384	1039841911	890795258	SRR11611618
INHY	J220.A	Natural Collection	Plant Obtained From USDA Collaborators	Texas	29.27	-98.1844	Unknown	Gulf	Gulf	41253231710	219764065	1042915335	914734783	SRR11611617
INHZ	J222.A	Natural Collection	Rhizome Plug Dug from Single Individual in a Natural Population	Texas	30.46	-96.7849	Lowland	Gulf	Gulf	55632019168	297579051	1060240905	967527247	SRR11611616
IRUB	J223.A	Cultivar	Unknown	Texas	28.35	-98.12	Lowland	Gulf	Gulf	63746286840	335521537	1121914311	1116557578	SRR11611600
INIA	J224.A	Natural Collection	Rhizome Plug Dug from Single Individual in a Natural Population	Texas	28.34	-99.09	Lowland	Gulf	Gulf	51729409974	283305988	1052576327	956980170	SRR11611615
INIB	J225.A	Natural Collection	Rhizome Plug Dug from Single Individual in a Natural Population	Texas	30.05	-99.4499	Coastal	Gulf	Gulf	65778197200	306038814	1050619988	951858919	SRR11611614
INIC	J226.A	Natural Collection	Rhizome Plug Dug from Single Individual in a Natural Population	Texas	32.48	-97.9092	Lowland	Gulf	Gulf	45675656592	248820146	1052165709	952112105	SRR11611613
INID	J228.A	Natural Collection	Plant Obtained From USDA Collaborators	Texas	28.24	-96.8092	Coastal	Gulf	Gulf	32056772406	172168010	1035040210	879112825	SRR11611612
INIE	J229.A	Natural Collection	Rhizome Plug Dug from Single Individual in a Natural Population	Texas	29.82	-99.5749	Lowland	Gulf	Gulf	60661971410	304797605	1053142603	959782196	SRR11611611
INIF	J230.A	Natural Collection	Rhizome Plug Dug from Single Individual in a Natural Population	Texas	30.32	-97.9823	Lowland	Gulf	Gulf	51174833784	275884617	1053302428	957365860	SRR11611610
INIG	J231.A	Natural Collection	Rhizome Plug Dug from Single Individual in a Natural Population	Texas	30.75	-99.22	Lowland	Gulf	Gulf	44584914434	240299895	1052598780	941582327	SRR11611609
AOSXB	J232.A	Natural Collection	Rhizome Plug Dug from Single Individual in a Natural Population	New Mexico	36.53	-103.53	Unknown	Gulf	Gulf	33079433496	145725804	1037756358	775142568	SRR8528401
INIH	J234.A	Natural Collection	Rhizome Plug Dug from Single Individual in a Natural Population	Texas	30.35	-97.76	Coastal	Gulf	Gulf	55584610302	301721790	1050362264	950245731	SRR11611608
INII	J235.A	Natural Collection	Rhizome Plug Dug from Single Individual in a Natural Population	Texas	30.53	-96.2261	Lowland	Gulf	Gulf	74005398980	310077508	1056445929	967897381	SRR11611607
INIK	J237.A	Natural Collection	Plant Obtained From USDA Collaborators	Texas	28.32	-99.1231	Lowland	Gulf	Gulf	46002811984	251323794	1053184318	949755505	SRR11611605
INIL	J238.A	Natural Collection	Rhizome Plug Dug from Single Individual in a Natural Population	Texas	32.05	-98.6417	Lowland	Gulf	Gulf	54127038710	294253390	1054949477	962257547	SRR11611604
INIM	J240.A	Natural Collection	Rhizome Plug Dug from Single Individual in a Natural Population	Texas	28.12	-97.2342	Lowland	Gulf	Gulf	55823677428	297305156	1046540250	939925778	SRR11611603
IRUG	J241.A	Natural Collection	Rhizome Plug Dug from Single Individual in a Natural Population	Texas	30.29	-99.3969	Coastal	Gulf	Gulf	40918459576	220618600	1043584619	918073076	SRR11611599
IRUI	J245.A	Natural Collection	Rhizome Plug Dug from Single Individual in a Natural Population	Texas	32.86	-98.42	Lowland	Gulf	Gulf	59202547652	306077367	1063283504	984784984	SRR11611597
ININ	J246.A	Natural Collection	Rhizome Plug Dug from Single Individual in a Natural Population	Texas	32.65	-98.2603	Lowland	Gulf	Gulf	49032793688	271401192	1060131702	973225365	SRR11611602
AOSXW	J247.A	Natural Collection	Rhizome Plug Dug from Single Individual in a Natural Population	Texas	32.64	-98.26	Lowland	Gulf	Gulf	32092535246	133381212	1033415771	788576142	SRR8529230
AOSXX	J248.A	Natural Collection	Plant Obtained From USDA Collaborators	Texas	26.94	-97.6836	Lowland	Gulf	Gulf	59584532654	283459131	1037104418	911383939	SRR8529232
IEYZ	J249.C	Natural Collection	Field Seed Collection From Single Plant	Texas	30.15	-97.69	Lowland	Gulf	Gulf	1.4041e+11	278786456	1058672914	963891670	SRR11612125
IEMA	J250.A	Natural Collection	Field Seed Collection From Single Plant	Texas	30.33	-98.12	Lowland	Gulf	Gulf	1.17055e+11	303655665	1050753064	946278853	SRR11612224
IEZA	J250.B	Natural Collection	Field Seed Collection From Single Plant	Texas	30.33	-98.12	Lowland	Gulf	Gulf	1.27655e+11	270107241	1052708507	945245373	SRR11612124
IEZB	J250.C	Natural Collection	Field Seed Collection From Single Plant	Texas	30.33	-98.12	Lowland	Gulf	Gulf	1.35687e+11	283288422	1051031373	939781760	SRR11612123
IEMB	J251.A	Natural Collection	Field Seed Collection From Single Plant	Texas	30.29	-97.74	Lowland	Gulf	Gulf	1.25965e+11	306670273	1061005048	973486019	SRR11612223
IEZC	J251.B	Natural Collection	Field Seed Collection From Single Plant	Texas	30.29	-97.74	Lowland	Gulf	Gulf	1.29255e+11	254680506	1056882393	954565465	SRR11612122
IEZD	J251.C	Natural Collection	Field Seed Collection From Single Plant	Texas	30.29	-97.74	Lowland	Gulf	Gulf	1.33578e+11	293133613	1059811399	966865752	SRR11612121
IGRA	J253.A	Natural Collection	Supplied by Mike Cassler	Wisconsin	45.565	-92.825	Unknown	Midwest	Midwest	41044958618	169794621	981271378	743452415	SRR11612013
IEMC	J254.A	Natural Collection	Supplied by Mike Cassler	Wisconsin	42.496	-87.808	Unknown	Midwest	Midwest	1.202e+11	276391485	977811289	805868148	SRR11612222
IEMD	J256.A	Natural Collection	Supplied by Mike Cassler	Iowa	42	-93	Unknown	Midwest	Midwest	71503288512	260522141	987989162	811870558	SRR11612221
IGRT	J257.A	Natural Collection	Supplied by Mike Cassler	Minnesota	44.7922	-93.2744	Upland	Midwest	Midwest	74732124834	293965609	986272587	818098686	SRR11611996
IHXU	J258.A	Natural Collection	Supplied by Mike Cassler	Minnesota	45.3815	-93.1641	Upland	Midwest	Midwest	71734074798	266745800	976322432	804065164	SRR11611953
IIIN	J258.B	Natural Collection	Supplied by Mike Cassler	Minnesota	45.3815	-93.1641	Unknown	Midwest	Midwest	58137371304	276237080	992840316	818152647	SRR11611881
IIIP	J258.C	Natural Collection	Supplied by Mike Cassler	Minnesota	45.3815	-93.1641	Upland	Midwest	Midwest	45380097648	218145120	970006162	778093742	SRR11611880
IGNM	J259.A	Natural Collection	Supplied by Mike Cassler	Minnesota	44.2662	-94.0022	Upland	Midwest	Midwest	43463831846	175044004	982474692	750613843	SRR11612071
IHYF	J262.A	Natural Collection	Supplied by Mike Cassler	Minnesota	43.9345	-95.7229	Unknown	Midwest	Midwest	51762814496	217770190	994299406	787687318	SRR11611944
IGNY	J263.A	Natural Collection	Supplied by Mike Cassler	Minnesota	44.11605	-96.1506	Unknown	Midwest	Midwest	34558520172	148925960	971635983	723717046	SRR11612061
IGPR	J264.A	Natural Collection	Supplied by Mike Cassler	Minnesota	43.7884	-91.8088	Upland	Midwest	Midwest	84165593738	252797478	985172242	800263010	SRR11612044
IIIQ	J267.A	Natural Collection	Supplied by Mike Cassler	Minnesota	45.4182	-93.7014	Unknown	Midwest	Midwest	47227928438	234822252	979123524	793633563	SRR11611879
IIIR	J267.B	Natural Collection	Supplied by Mike Cassler	Minnesota	45.4182	-93.7014	Upland	Midwest	Midwest	62538177818	278253795	981679991	813588113	SRR11611878
IIIS	J267.C	Natural Collection	Supplied by Mike Cassler	Minnesota	45.4182	-93.7014	Upland	Midwest	Midwest	61350484600	274854056	984100734	811795362	SRR11611877
IJAM	J268.A	Natural Collection	Seed from Mexico Collaborators.	Coahuila	29.3247	-101.3645	Lowland	Gulf	Gulf	66113540718	295734993	1053153347	955244625	SRR11611736
IEME	J270.A	Natural Collection	Seed from Mexico Collaborators.	Coahuila	29.3247	-101.3645	Lowland	Gulf	Gulf	1.21392e+11	288333250	1049606947	947598379	SRR11612220
IJAN	J271.A	Natural Collection	Seed from Mexico Collaborators.	Coahuila	29.3247	-101.3645	Lowland	Gulf	Gulf	62444611272	302161474	1052749275	956379147	SRR11611735
IJAP	J272.A	Natural Collection	Seed from Mexico Collaborators.	Coahuila	29.3247	-101.3645	Lowland	Gulf	Gulf	67479240286	285956841	1051079047	951921922	SRR11611734
IEMF	J273.A	Natural Collection	Seed from Mexico Collaborators.	Coahuila	29.3247	-101.3645	Lowland	Gulf	Gulf	1.15535e+11	290522544	1052167784	953478114	SRR11612219
IJAQ	J274.A	Natural Collection	Seed from Mexico Collaborators.	Coahuila	29.3247	-101.3645	Coastal	Gulf	Gulf	80651765754	285862788	1051913108	951202909	SRR11611733
IEMG	J276.A	Natural Collection	Seed from Mexico Collaborators.	Coahuila	29.3247	-101.3645	Lowland	Gulf	Gulf	54607161632	256978014	1049731734	933075654	SRR11612218
IJAS	J276.B	Natural Collection	Seed from Mexico Collaborators.	Coahuila	29.3247	-101.3645	Lowland	Gulf	Gulf	51210073560	247261344	1040889498	929103318	SRR11611731
IEMH	J279.A	Natural Collection	Seed from Mexico Collaborators.	Coahuila	29.3247	-101.3645	Lowland	Gulf	Gulf	1.20339e+11	288421932	1050417399	952080690	SRR11612217
IEMI	J280.A	Natural Collection	Rhizome Plug Dug from Single Individual in a Natural Population	Texas	29.89883	-100.99755	Lowland	Gulf	Gulf	1.30117e+11	276595622	1046244268	948613429	SRR11612216
IEMJ	J283.A	Natural Collection	Field Seed Collection From Single Plant	Illinois	41.859778	-88.253833	Unknown	Midwest	Midwest	1.23972e+11	283423372	982920297	815222344	SRR11612215
IGQK	J293.A	Natural Collection	Plant Obtained From USDA Collaborators	Texas	29.59	-98.54	Lowland	Gulf	Gulf	60986730432	306802100	1052189309	943735932	SRR11612027
IEMK	J294.A	Natural Collection	Rhizome Plug Dug from Single Individual in a Natural Population	Texas	28.11	-97.0291	Lowland	Gulf	Gulf	1.35437e+11	269842478	1045100130	927532086	SRR11612214
IEML	J295.A	Natural Collection	Rhizome Plug Dug from Single Individual in a Natural Population	Texas	30.32	-97.9823	Lowland	Gulf	Gulf	50403188752	251989226	1060842885	960132895	SRR11612213
IHYZ	J296.A	Breeding Selection	Dug up from established common garden at the Noble Foundataion in Ardmore, OK				Unknown	Gulf	Gulf	59954274274	142334688	1047232078	834544387	SRR11611930
IIIT	J297.A	Breeding Selection	Dug up from established common garden at the Noble Foundataion in Ardmore, OK				Unknown	Gulf	Gulf	52375397034	259569209	1063030069	978432097	SRR11611876
IHZS	J299.A	Breeding Selection	Dug up from established common garden at the Noble Foundataion in Ardmore, OK				Unknown	Admixed	Admixed	64321137498	273707906	1065348125	954594412	SRR11611916
IIIU	J300.A	Breeding Selection	Dug up from established common garden at the Noble Foundataion in Ardmore, OK				Unknown	Gulf	Gulf	55093039768	281076578	1061366169	963813057	SRR11611875
IHWL	J301.A	Breeding Selection	Dug up from established common garden at the Noble Foundataion in Ardmore, OK				Unknown	Gulf	Gulf	66260425062	305917102	1071746237	998890988	SRR11611982
IEMM	J303.A	Natural Collection	Supplied by John Reilley	Texas	26.869715	-97.698227	Lowland	Gulf	Gulf	1.20131e+11	300513338	1041344047	929502229	SRR11612212
IGRE	J305.A	Natural Collection	Supplied by John Reilley	Texas	28.116958	-96.800263	Lowland	Gulf	Gulf	75527218656	268077770	1053394095	934889588	SRR11612009
IGRP	J306.A	Natural Collection	Rhizome Plug Dug from Single Individual in a Natural Population	Texas	30.87404	-99.049946	Lowland	Gulf	Gulf	38703043446	179933915	1047669322	888145839	SRR11612000
IGNN	J306.B	Natural Collection	Rhizome Plug Dug from Single Individual in a Natural Population	Texas	30.87404	-99.049946	Lowland	Gulf	Gulf	67741435780	244134348	1049055317	927933666	SRR11612070
IGPH	J306.C	Natural Collection	Rhizome Plug Dug from Single Individual in a Natural Population	Texas	30.87404	-99.049946	Coastal	Gulf	Gulf	48380352586	216152572	1049657516	918530680	SRR11612053
IGQB	J307.A	Natural Collection	Supplied by John Reilley	Texas	29.268378	-98.046518	Coastal	Gulf	Gulf	82809739672	293861892	1046039752	927778536	SRR11612035
IEMN	J308.A	Natural Collection	Supplied by John Reilley	Texas	28.567371	-97.351656	Lowland	Gulf	Gulf	1.17003e+11	265985014	1046217576	931480814	SRR11612211
IHWX	J311.A	Natural Collection	Supplied by John Reilley	Texas	29.420076	-98.572102	Lowland	Gulf	Gulf	62860785392	287822796	1049239473	928771785	SRR11611973
IEMP	J312.A	Natural Collection	Supplied by John Reilley	Texas	26.869715	-97.698227	Unknown	Gulf	Gulf	74951885402	269785408	1049995099	930922684	SRR11612210
IGQU	J313.A	Natural Collection	Supplied by John Reilley	Texas	29.775182	-95.31025	Unknown	Gulf	Gulf	82930841672	299383331	1043771814	923080177	SRR11612018
IEMQ	J314.A	Natural Collection	Supplied by John Reilley	Texas	29.775182	-95.31025	Coastal	Gulf	Gulf	1.31413e+11	292787770	1046834073	938016748	SRR11612209
IIIW	J315.A	Natural Collection	Dug up from established common garden at the Noble Foundataion in Ardmore, OK				Unknown	Gulf	Gulf	57356506212	311545616	1070044683	997907222	SRR11611874
IHXQ	J316.A	Natural Collection	Dug up from established common garden at the Noble Foundataion in Ardmore, OK				Unknown	Gulf	Gulf	52319363954	250449672	1056083547	937648174	SRR11611957
IIIX	J317.A	Natural Collection	Dug up from established common garden at the Noble Foundataion in Ardmore, OK				Unknown	Gulf	Gulf	81056677690	310069764	1067035851	993326339	SRR11611873
IEMR	J318.A	Natural Collection	Supplied by John Reilley	Texas	28.654051	-96.681313	Lowland	Gulf	Gulf	1.2784e+11	281984146	1058106147	961526937	SRR11612208
IEMS	J319.A	Natural Collection	Supplied by John Reilley	Texas	28.691133	-95.968271	Lowland	Gulf	Gulf	1.3146e+11	303814062	1048077658	939685719	SRR11612207
IHYJ	J320.A	Natural Collection	Dug up from established common garden at the Noble Foundataion in Ardmore, OK				Unknown	Gulf	Gulf	61397727366	268566058	1058448935	956111075	SRR11611941
IIIY	J321.A	Natural Collection	Dug up from established common garden at the Noble Foundataion in Ardmore, OK				Unknown	Gulf	Gulf	64446855568	323027580	1062863677	987607536	SRR11611872
IIIZ	J322.A	Natural Collection	Dug up from established common garden at the Noble Foundataion in Ardmore, OK				Unknown	Gulf	Gulf	69160531968	318700638	1067238087	989820059	SRR11611871
IGRF	J323.A	Natural Collection	Supplied by John Reilley	Texas	28.691133	-95.968271	Lowland	Gulf	Gulf	71789718298	281005071	1052913414	938512136	SRR11612008
IEMT	J324.A	Natural Collection	Supplied by John Reilley	Texas	28.691133	-95.968271	Lowland	Gulf	Gulf	1.27105e+11	294704186	1050849658	939399794	SRR11612206
IEMU	J326.A	Natural Collection	Supplied by John Reilley	Texas	29.213186	-95.477781	Coastal	Gulf	Gulf	72624382576	292328460	1048071347	936073951	SRR11612205
IEZE	J326.B	Natural Collection	Supplied by John Reilley	Texas	29.213186	-95.477781	Coastal	Gulf	Gulf	1.3401e+11	284975971	1050923336	936051246	SRR11612120
IGRZ	J327.A	Natural Collection	Supplied by John Reilley	Texas	28.805267	-97.003598	Coastal	Gulf	Gulf	41790832480	198594103	1044467032	893531991	SRR11611992
IEMW	J329.A	Natural Collection	Supplied by John Reilley	Texas	28.934089	-96.535645	Coastal	Gulf	Gulf	97955715850	289424062	1048934757	933603868	SRR11612204
IEMX	J330.A	Natural Collection	Supplied by John Reilley	Texas	28.275892	-99.10135	Lowland	Gulf	Gulf	1.22906e+11	285760454	1053813974	958898749	SRR11612203
IEMY	J331.A	Natural Collection	Supplied by John Reilley	Texas	29.537865	-96.49298	Lowland	Gulf	Gulf	71443915010	277818444	1042119182	927808537	SRR11612202
IGNS	J335.A	Natural Collection	Supplied by John Reilley	Texas	29.68326	-96.286172	Coastal	Gulf	Gulf	1.04406e+11	246905648	1043974303	908083537	SRR11612066
IHZD	J336.A	Natural Collection	Supplied by John Reilley	Texas	29.871129	-96.280086	Coastal	Gulf	Admixed	60016450940	132823346	1017196875	803414214	SRR11611927
IEMZ	J337.A	Natural Collection	Supplied by John Reilley	Texas	29.871129	-96.280086	Coastal	Gulf	Gulf	1.18977e+11	299713650	1042993730	926941630	SRR11612201
IEZF	J339.A	Natural Collection	Supplied by John Reilley	Texas	29.871129	-96.280086	Coastal	Gulf	Gulf	1.21769e+11	296474543	1039585004	922183506	SRR11612119
IENA	J340.A	Natural Collection	Supplied by John Reilley	Texas	29.775182	-95.31025	Coastal	Gulf	Admixed	41211317130	181422405	1031872283	871023256	SRR11612200
IEZG	J341.A	Natural Collection	Supplied by John Reilley	Texas	33.53342	-101.679606	Lowland	Gulf	Gulf	1.01395e+11	301332331	1059424607	976438316	SRR11612118
IENB	J343.A	Breeding Selection	Supplied by John Reilley	Texas	27.503259	-97.955818	Unknown	Gulf	Gulf	1.25204e+11	304600678	1042432533	934951058	SRR11612199
IIJA	J344.A	Natural Collection	Field Seed Collection From Single Plant	Illinios	41.3045667	-88.1723167	Upland	Midwest	Midwest	74855811954	277572825	981233678	813224715	SRR11611870
IHWJ	J344.C	Natural Collection	Field Seed Collection From Single Plant	Illinios	41.3045667	-88.1723167	Upland	Midwest	Midwest	67373444552	276885247	983883547	797838506	SRR11611984
IHXN	J348.A	Natural Collection	Field Seed Collection From Single Plant	Ohio	40.6203	-83.02145	Upland	Midwest	Midwest	81340105294	252908318	980078083	792687009	SRR11611959
IIJB	J348.B	Natural Collection	Field Seed Collection From Single Plant	Ohio	40.6203	-83.02145	Upland	Midwest	Midwest	56308609398	257795460	977838757	804174265	SRR11611869
IHYH	J348.C	Natural Collection	Field Seed Collection From Single Plant	Ohio	40.6203	-83.02145	Upland	Midwest	Midwest	57114583072	268086278	983446746	786641213	SRR11611943
IIJC	J349.A	Natural Collection	Field Seed Collection From Single Plant	Ohio	40.6203	-83.02145	Upland	Midwest	Midwest	64242256608	267839876	984963692	807992693	SRR11611868
IIJD	J349.B	Natural Collection	Field Seed Collection From Single Plant	Ohio	40.6203	-83.02145	Upland	Midwest	Midwest	59229714968	276419178	988411805	811736436	SRR11611867
IIJE	J349.C	Natural Collection	Field Seed Collection From Single Plant	Ohio	40.6203	-83.02145	Upland	Midwest	Midwest	59863626860	279930233	983803248	813796008	SRR11611866
IHZB	J350.B	Natural Collection	Field Seed Collection From Single Plant	Ohio	40.7318833	-83.0926167	Upland	Midwest	Midwest	60922069212	125786709	934913764	661198966	SRR11611929
IHZU	J350.C	Natural Collection	Field Seed Collection From Single Plant	Ohio	40.7318833	-83.0926167	Upland	Midwest	Midwest	69869700750	267523648	985073097	810224873	SRR11611914
IGPL	J351.B	Natural Collection	Field Seed Collection From Single Plant	Ohio	40.7318833	-83.0926167	Upland	Midwest	Midwest	61980276608	285416949	989263868	807422957	SRR11612049
IIJF	J351.C	Natural Collection	Field Seed Collection From Single Plant	Ohio	40.7318833	-83.0926167	Upland	Midwest	Midwest	70069575524	278640801	974299858	803706338	SRR11611865
IHWF	J352.A	Natural Collection	Field Seed Collection From Single Plant	Ohio	39.8391167	-83.5731	Upland	Midwest	Midwest	60336019488	273638680	982538276	799088361	SRR11611988
IHWZ	J352.B	Natural Collection	Field Seed Collection From Single Plant	Ohio	39.8391167	-83.5731	Upland	Midwest	Midwest	53370961476	252134642	980010667	780050337	SRR11611971
IHXS	J352.C	Natural Collection	Field Seed Collection From Single Plant	Ohio	39.8391167	-83.5731	Upland	Midwest	Midwest	87678701452	256958760	973193595	784675141	SRR11611955
IIJG	J353.A	Natural Collection	Field Seed Collection From Single Plant	Ohio	39.8542833	-83.5308	Upland	Midwest	Midwest	61654498638	293320817	983799962	817067957	SRR11611864
IGPX	J353.B	Natural Collection	Field Seed Collection From Single Plant	Ohio	39.8542833	-83.5308	Upland	Midwest	Midwest	92476561560	262055647	985209665	807620092	SRR11612039
IHYL	J353.C	Natural Collection	Field Seed Collection From Single Plant	Ohio	39.8542833	-83.5308	Upland	Midwest	Midwest	65356820224	266569370	984674090	812388624	SRR11611939
IIJH	J354.B	Natural Collection	Field Seed Collection From Single Plant	Illinios	41.35965	-88.3254333	Upland	Midwest	Midwest	59154666458	292906799	981601205	816125615	SRR11611863
IHYX	J354.C	Natural Collection	Field Seed Collection From Single Plant	Illinios	41.35965	-88.3254333	Upland	Midwest	Midwest	58255140734	268709404	974583099	789427371	SRR11611932
IGQQ	J355.A	Natural Collection	Field Seed Collection From Single Plant	Illinios	41.3472833	-88.1386	Upland	Midwest	Midwest	92324113772	268948669	986201570	812629639	SRR11612022
IIJI	J355.B	Natural Collection	Field Seed Collection From Single Plant	Illinios	41.3472833	-88.1386	Upland	Midwest	Midwest	68791485250	278198554	977938333	809231108	SRR11611862
IGRJ	J355.C	Natural Collection	Field Seed Collection From Single Plant	Illinios	41.3472833	-88.1386	Upland	Midwest	Midwest	1.04495e+11	272423457	980708767	808127453	SRR11612004
IHZQ	J357.B	Natural Collection	Field Seed Collection From Single Plant	Illinios	41.3472833	-88.1386	Upland	Midwest	Midwest	52547022728	244815182	978006100	787430699	SRR11611918
IIJJ	J357.C	Natural Collection	Field Seed Collection From Single Plant	Illinios	41.3472833	-88.1386	Upland	Midwest	Midwest	80843323750	263329962	977377323	800184871	SRR11611861
IGSD	J358.A	Natural Collection	Field Seed Collection From Single Plant	Illinios	41.3891833	-88.1946167	Upland	Midwest	Midwest	47283340908	223893191	980756320	787075027	SRR11611989
IENC	J359.A	Natural Collection	Rhizome Plug Dug from Single Individual in a Natural Population	Nebraska	41.26881944	-96.17653611	Coastal	Midwest	Midwest	1.21497e+11	281324312	983374452	814125498	SRR11612198
IGNQ	J359.B	Natural Collection	Rhizome Plug Dug from Single Individual in a Natural Population	Nebraska	41.26881944	-96.17653611	Unknown	Midwest	Midwest	73621460340	253886287	984599721	810469832	SRR11612068
IEZI	J365.A	Natural Collection	Rhizome Plug Dug from Single Individual in a Natural Population	Missouri	40.5037222	-95.22027778	Upland	Midwest	Midwest	1.25495e+11	269069166	981482952	810648336	SRR11612117
IGPJ	J365.B	Natural Collection	Rhizome Plug Dug from Single Individual in a Natural Population	Missouri	40.5028611	-95.21866667	Upland	Midwest	Midwest	52758299814	248690067	979200173	797762982	SRR11612051
IRUK	J368.A	Natural Collection	Rhizome Plug Dug from Single Individual in a Natural Population	Michigan	42.52775	-85.921825	Upland	Midwest	Midwest	39327660080	194011409	961976028	760260798	SRR11611596
IRUL	J368.B	Natural Collection	Rhizome Plug Dug from Single Individual in a Natural Population	Michigan	42.52775	-85.921825	Upland	Midwest	Midwest	54673546064	273752698	976304093	809162691	SRR11611595
IRUM	J368.C	Natural Collection	Rhizome Plug Dug from Single Individual in a Natural Population	Michigan	42.52775	-85.921825	Upland	Midwest	Midwest	57410741184	282476104	973031781	808961383	SRR11611594
IGQD	J371.A	Natural Collection	Unknown	Michigan	44.0851278	-86.4375139	Upland	Midwest	Midwest	71257288976	284519572	986471119	810562053	SRR11612033
IGQN	J374.A	Natural Collection	Unknown	Michigan	42.6577222	-85.8898056	Upland	Midwest	Midwest	55295709552	244686050	973193036	790709289	SRR11612024
IGRH	J374.B	Natural Collection	Unknown	Michigan	42.6577222	-85.8898056	Upland	Midwest	Midwest	93774931738	255477497	978312384	801822007	SRR11612006
IEZJ	J376.A	Natural Collection	Unknown	Michigan	43.0086389	-86.2064167	Upland	Midwest	Midwest	1.28383e+11	267517708	976438653	803804676	SRR11612116
IEZK	J376.B	Natural Collection	Unknown	Michigan	43.0086389	-86.2064167	Upland	Midwest	Midwest	1.35259e+11	269268245	976503445	803265464	SRR11612115
IGSB	J376.C	Natural Collection	Unknown	Michigan	43.0086389	-86.2064167	Upland	Midwest	Midwest	88126349106	256982717	980017442	795687929	SRR11611990
IEZL	J378.A	Natural Collection	Unknown	Michigan	43.0086389	-86.2212222	Upland	Midwest	Midwest	1.30405e+11	263527136	972833658	797781441	SRR11612114
IGNU	J378.B	Natural Collection	Unknown	Michigan	43.0086389	-86.2212222	Upland	Midwest	Midwest	92741729942	192590302	975898096	764037203	SRR11612064
IIJK	J378.C	Natural Collection	Unknown	Michigan	43.0086389	-86.2212222	Upland	Midwest	Midwest	59347734454	274837093	974745733	799888733	SRR11611860
IGPF	J379.A	Natural Collection	Unknown	Michigan	42.6484083	-82.5286806	Upland	Midwest	Midwest	53480853840	236128628	980396185	796527857	SRR11612055
IIJL	J379.B	Natural Collection	Unknown	Michigan	42.6484083	-82.5286806	Upland	Midwest	Midwest	61860542668	273212314	971152507	796381400	SRR11611859
IIJM	J380.B	Natural Collection	Unknown	Michigan	44.0570639	-86.5084083	Upland	Midwest	Midwest	60612932952	297127675	987485055	824570270	SRR11611858
IGPZ	J381.A	Natural Collection	Unknown	Michigan	42.334582	-86.300584	Upland	Midwest	Midwest	56436590052	243078960	983952038	794672397	SRR11612037
IIJN	J382.A	Natural Collection	Unknown	Michigan	42.1823667	-85.825225	Upland	Midwest	Midwest	59029870998	280338675	976045059	808320765	SRR11611857
IIJP	J382.B	Natural Collection	Unknown	Michigan	42.1823667	-85.825225	Unknown	Midwest	Midwest	41463947378	209185091	968285406	775420614	SRR11611856
IGQS	J384.A	Natural Collection	Rhizome Plug Dug from Single Individual in a Natural Population	Missouri	38.48164167	-93.22158333	Upland	Midwest	Midwest	59481633402	275707252	991916094	809790897	SRR11612020
IGRL	J384.B	Natural Collection	Rhizome Plug Dug from Single Individual in a Natural Population	Missouri	38.48164167	-93.22158333	Upland	Midwest	Midwest	50875146500	233210568	984226599	789118534	SRR11612003
IHWP	J384.C	Natural Collection	Rhizome Plug Dug from Single Individual in a Natural Population	Missouri	38.48164167	-93.22158333	Upland	Midwest	Midwest	56757736852	266330692	987783693	799262693	SRR11611979
IGRX	J385.A	Natural Collection	Rhizome Plug Dug from Single Individual in a Natural Population	Missouri	38.53214167	-93.29148333	Upland	Midwest	Midwest	31346042284	142264114	980137326	719842501	SRR11611993
IEZM	J385.B	Natural Collection	Rhizome Plug Dug from Single Individual in a Natural Population	Missouri	38.53214167	-93.29148333	Upland	Midwest	Midwest	1.32859e+11	269546076	978655258	809333644	SRR11612113
IEZN	J386.A	Natural Collection	Rhizome Plug Dug from Single Individual in a Natural Population	Missouri	38.54838333	-93.25808611	Upland	Midwest	Midwest	1.28541e+11	250685228	977920674	793047286	SRR11612112
IHXI	J386.B	Natural Collection	Rhizome Plug Dug from Single Individual in a Natural Population	Missouri	38.54838333	-93.25808611	Upland	Midwest	Midwest	58869233876	259848998	995309923	812344464	SRR11611963
IGNH	J386.C	Natural Collection	Rhizome Plug Dug from Single Individual in a Natural Population	Missouri	38.54838333	-93.25808611	Upland	Midwest	Midwest	50068873544	206218388	983228206	786663128	SRR11612075
IGPB	J387.A	Natural Collection	Rhizome Plug Dug from Single Individual in a Natural Population	Missouri	38.55061667	-93.29858333	Upland	Midwest	Midwest	71898136298	271929070	984955155	812651070	SRR11612058
IIJQ	J387.B	Natural Collection	Rhizome Plug Dug from Single Individual in a Natural Population	Missouri	38.55061667	-93.29858333	Upland	Midwest	Midwest	44536780768	226931080	976160424	791254207	SRR11611855
IGPU	J387.C	Natural Collection	Rhizome Plug Dug from Single Individual in a Natural Population	Missouri	38.55061667	-93.29858333	Upland	Midwest	Midwest	41487250302	199732215	978304580	770601686	SRR11612041
IEND	J390.A	Natural Collection	Dug up from established common garden at Cornell in Ithica, NY	Indiana	40.3	-86.22	Upland	Midwest	Midwest	56478712106	260208103	993466777	814874177	SRR11612197
IIJR	J390.B	Natural Collection	Dug up from established common garden at Cornell in Ithica, NY	Indiana	40.3	-86.22	Upland	Midwest	Midwest	65293439484	281543352	1036265659	862466046	SRR11611854
IGQF	J393.A	Natural Collection	Dug up from established common garden at Cornell in Ithica, NY	Indiana	41.63	-87.43	Upland	Midwest	Midwest	85235406692	256216232	982378113	803540533	SRR11612031
IEZP	J393.B	Natural Collection	Dug up from established common garden at Cornell in Ithica, NY	Indiana	41.63	-87.43	Upland	Midwest	Midwest	1.31116e+11	267230734	982611571	806526546	SRR11612111
IGQZ	J394.A	Natural Collection	Dug up from established common garden at Cornell in Ithica, NY	Michigan	42.3	-84.28	Upland	Midwest	Midwest	35315001180	156441764	955647811	732657940	SRR11612014
IHYC	J394.B	Natural Collection	Dug up from established common garden at Cornell in Ithica, NY	Michigan	42.3	-84.28	Upland	Midwest	Midwest	63329732804	273310459	978748007	805090973	SRR11611946
IENE	J395.A	Natural Collection	Dug up from established common garden at Cornell in Ithica, NY	Michigan	42.5	-82.57	Upland	Admixed	Admixed	86745547122	277149309	1027529900	871190628	SRR11612196
IRUN	J395.B	Natural Collection	Dug up from established common garden at Cornell in Ithica, NY	Michigan	42.5	-82.57	Upland	Midwest	Midwest	54072727332	270148468	974724336	807294676	SRR11611593
IHYW	J396.A	Natural Collection	Dug up from established common garden at Cornell in Ithica, NY	Minnesota	43.8	-91.83	Upland	Midwest	Midwest	71587563726	266353228	995331321	807298284	SRR11611933
IGRS	J400.A	Natural Collection	Dug up from established common garden at Cornell in Ithica, NY	New York	42.93	-78.18	Upland	Midwest	Midwest	44970187008	178179937	961438372	730356270	SRR11611997
IIJT	J400.B	Natural Collection	Dug up from established common garden at Cornell in Ithica, NY	New York	42.93	-78.18	Unknown	Midwest	Midwest	49671014214	233280317	973444494	789745582	SRR11611853
IENF	J403.A	Natural Collection	Dug up from established common garden at Cornell in Ithica, NY	Wisconsin	44.02	-91.48	Upland	Midwest	Midwest	1.23406e+11	263079900	973851837	800462142	SRR11612195
IEZQ	J403.B	Natural Collection	Dug up from established common garden at Cornell in Ithica, NY	Wisconsin	44.02	-91.48	Upland	Midwest	Midwest	1.30243e+11	265773108	984089474	806808879	SRR11612110
IIJU	J406.A	Natural Collection	Dug up from established common garden at Cornell in Ithica, NY	Wisconsin	43.47	-89.43	Upland	Midwest	Midwest	47980972384	227480067	972165638	787994443	SRR11611852
IENG	J407.A	Natural Collection	Dug up from established common garden at Cornell in Ithica, NY	Wisconsin	42.57	-90.4	Upland	Midwest	Midwest	72161050552	263749374	978558876	799452047	SRR11612194
IGNL	J407.B	Natural Collection	Dug up from established common garden at Cornell in Ithica, NY	Wisconsin	42.57	-90.4	Upland	Midwest	Midwest	39440864780	131791104	951811069	684312619	SRR11612072
IIJW	J409.A	Natural Collection	Dug up from established common garden at Cornell in Ithica, NY	Wisconsin	43.2	-90.45	Unknown	Midwest	Midwest	47907621416	242426717	973919901	792039272	SRR11611851
IGNX	J409.B	Natural Collection	Dug up from established common garden at Cornell in Ithica, NY	Wisconsin	43.2	-90.45	Upland	Midwest	Midwest	81407403276	255020521	980265842	804157843	SRR11612062
IIJX	J412.A	Natural Collection	Dug up from established common garden at Cornell in Ithica, NY	Wisconsin	42.55	-87.8	Upland	Midwest	Midwest	88411765984	271187222	980088316	810000673	SRR11611850
IGPQ	J415.B	Natural Collection	Dug up from established common garden at Cornell in Ithica, NY	Wisconsin	44.33	-89.6	Upland	Midwest	Midwest	66822312672	251406371	982868925	804474994	SRR11612045
IIKA	J416.A	Natural Collection	Dug up from established common garden at Cornell in Ithica, NY	New York	40.6	-74.13	Coastal	Atlantic	Atlantic	63839147008	280217560	1007642441	855911310	SRR11611849
IGQJ	J416.B	Natural Collection	Dug up from established common garden at Cornell in Ithica, NY	New York	40.6	-74.13	Upland	Atlantic	Atlantic	61870718558	281012411	1009005155	852273936	SRR11612028
IGRD	J418.A	Cultivar	Dug up from established common garden at Cornell in Ithica, NY	Maryland	39.61	-76.15	Coastal	Atlantic	Atlantic	75130527462	278503271	1002504114	836551886	SRR11612010
IIKB	J418.B	Cultivar	Dug up from established common garden at Cornell in Ithica, NY	Maryland	39.61	-76.15	Coastal	Atlantic	Atlantic	58634171572	282069988	1004992217	850034607	SRR11611848
IIKC	J419.A	Breeding Selection	Dug up from established common garden at Cornell in Ithica, NY				Unknown	Gulf	Gulf	48300872528	238604101	1065856287	977314307	SRR11611847
IGRN	J419.B	Breeding Selection	Dug up from established common garden at Cornell in Ithica, NY				Unknown	Gulf	Admixed	95880381816	297661612	1066321508	984825275	SRR11612001
IRUP	J420.A	Natural Collection	Dug up from established common garden at Cornell in Ithica, NY	Michigan	43	-86	Upland	Midwest	Midwest	68923325766	282641442	975903608	809491274	SRR11611592
IIKD	J420.B	Natural Collection	Dug up from established common garden at Cornell in Ithica, NY	Michigan	43	-86	Upland	Midwest	Midwest	55315975866	253596614	979023083	798260523	SRR11611846
IIKE	J421.A	Natural Collection	Dug up from established common garden at Cornell in Ithica, NY	Michigan	43.09	-86.25	Upland	Midwest	Midwest	58516056654	289209660	986348063	818075200	SRR11611845
IIKF	J421.B	Natural Collection	Dug up from established common garden at Cornell in Ithica, NY	Michigan	43.09	-86.25	Upland	Midwest	Midwest	48735559852	229215978	980445376	795470215	SRR11611844
IGPD	J422.B	Natural Collection	Dug up from established common garden at Cornell in Ithica, NY	New York	40.68	-74.01	Upland	Atlantic	Atlantic	54506470604	264513662	1006362232	839467741	SRR11612056
IENH	J424.A	Breeding Selection	Dug up from established common garden at Cornell in Ithica, NY	Mississippi	34.13	-89.03	Lowland	Gulf	Gulf	1.15899e+11	304300280	1042826943	942841602	SRR11612193
IIAA	J425.A	Natural Collection	Dug up from established common garden at Cornell in Ithica, NY	New York	40.5	-74.22	Upland	Atlantic	Atlantic	60076586388	280727506	1005654033	840894172	SRR11611909
IENI	J426.A	Natural Collection	Dug up from established common garden at Cornell in Ithica, NY	New York	40.61	-74.08	Coastal	Atlantic	Atlantic	95663028188	272470190	1010379587	854722416	SRR11612192
IEZR	J426.B	Natural Collection	Dug up from established common garden at Cornell in Ithica, NY	New York	40.61	-74.08	Unknown	Atlantic	Atlantic	1.3349e+11	272531154	1011412165	857861478	SRR11612109
IGPN	J427.A	Natural Collection	Dug up from established common garden at Cornell in Ithica, NY	New York	40.62	-74.18	Upland	Atlantic	Atlantic	49297162072	222637779	1006980726	827880731	SRR11612047
IGQH	J427.B	Natural Collection	Dug up from established common garden at Cornell in Ithica, NY	New York	40.62	-74.18	Upland	Atlantic	Atlantic	38517265730	183687297	998976323	798663151	SRR11612029
IHWT	J428.B	Natural Collection	Dug up from established common garden at Cornell in Ithica, NY	New York	40.72	-73.58	Upland	Atlantic	Atlantic	60378839464	254848128	1010265740	840141556	SRR11611976
IGRU	J429.A	Natural Collection	Dug up from established common garden at Cornell in Ithica, NY	New York	41.04	-71.93	Upland	Atlantic	Atlantic	69492554392	286205341	1015452374	851760873	SRR11611995
IIKH	J429.B	Natural Collection	Dug up from established common garden at Cornell in Ithica, NY	New York	41.04	-71.93	Upland	Atlantic	Atlantic	52201233634	256371649	996995476	833365965	SRR11611843
IHXM	J430.A	Natural Collection	Dug up from established common garden at Cornell in Ithica, NY	New York	41.04	-71.93	Upland	Atlantic	Atlantic	65975659598	271664924	1010291435	851294021	SRR11611960
IHXY	J430.B	Natural Collection	Dug up from established common garden at Cornell in Ithica, NY	New York	41.04	-71.93	Upland	Atlantic	Atlantic	50964105432	234311088	1012677434	817295124	SRR11611950
IGNF	J431.A	Natural Collection	Dug up from established common garden at Cornell in Ithica, NY	New York	40.72	-73.58	Upland	Atlantic	Atlantic	42524796066	170718806	1000778975	787026103	SRR11612077
IIKJ	J432.B	Natural Collection	Dug up from established common garden at Cornell in Ithica, NY	New York	41.04	-71.93	Upland	Atlantic	Atlantic	67299365160	277915799	1006227303	852902823	SRR11611841
IRUQ	J433.A	Natural Collection	Dug up from established common garden at Cornell in Ithica, NY	New York	41.02	-72.01	Upland	Atlantic	Atlantic	48039001382	244366546	992275690	835071426	SRR11611591
IGNZ	J433.B	Natural Collection	Dug up from established common garden at Cornell in Ithica, NY	New York	41.02	-72.01	Upland	Atlantic	Atlantic	57355313916	235874348	1012514831	836777393	SRR11612060
IIKK	J434.A	Natural Collection	Dug up from established common garden at Cornell in Ithica, NY	New York	40.94	-72.28	Upland	Atlantic	Atlantic	65194077860	272163858	1011180475	853845607	SRR11611840
IGPS	J434.B	Natural Collection	Dug up from established common garden at Cornell in Ithica, NY	New York	40.94	-72.28	Upland	Atlantic	Atlantic	41564757998	195352913	995906862	799034218	SRR11612043
IIKM	J440.A	Cultivar	Dug up from established common garden at Cornell in Ithica, NY	North Dakota	46.388289	-100.98355	Upland	Midwest	Midwest	53285640738	264430723	976321860	801010424	SRR11611839
IIKN	J440.B	Cultivar	Dug up from established common garden at Cornell in Ithica, NY	North Dakota	46.388289	-100.98355	Unknown	Midwest	Midwest	57493877858	272633124	984835648	811208562	SRR11611838
IEZS	J441.A	Cultivar	Dug up from established common garden at Cornell in Ithica, NY	Oklahoma	35.26	-96.18	Lowland	Gulf	Gulf	1.30585e+11	300851928	1073499611	1010852193	SRR11612108
IIKP	J441.B	Cultivar	Dug up from established common garden at Cornell in Ithica, NY	Oklahoma	35.26	-96.18	Lowland	Gulf	Gulf	70971057906	330137629	1072205142	1014215212	SRR11611837
IIKR	J448.A	Breeding Selection	Dug up from established common garden at Cornell in Ithica, NY				Unknown	Midwest	Midwest	73320125344	286523191	982031509	811713622	SRR11611835
IGQX	J450.B	Natural Collection	Dug up from established common garden at Cornell in Ithica, NY	New Jersey	39.82	-74.53	Upland	Atlantic	Atlantic	65632823460	270454829	1013601335	853373360	SRR11612016
IGRQ	J455.A	Natural Collection	Dug up from established common garden at Cornell in Ithica, NY	Maryland	38.08	-75.33	Upland	Atlantic	Atlantic	88369814258	275056945	1012754819	853349664	SRR11611999
IIKT	J455.B	Natural Collection	Dug up from established common garden at Cornell in Ithica, NY	Maryland	38.08	-75.33	Upland	Atlantic	Atlantic	51719876740	237384853	1001604849	830055177	SRR11611834
IIKU	J456.A	Natural Collection	Grown from GRIN Seed Packet In Austin	Florida	30.9	-86.49361111	Coastal	Gulf	Admixed	62968660698	284885011	1025195692	861467085	SRR11611833
IIKW	J456.B	Natural Collection	Grown from GRIN Seed Packet In Austin	Florida	30.9	-86.49361111	Coastal	Gulf	Admixed	60604206058	304850439	1028779942	891984499	SRR11611832
IIKX	J456.C	Natural Collection	Grown from GRIN Seed Packet In Austin	Florida	30.9	-86.49361111	Coastal	Gulf	Admixed	73646238836	294316016	1034054852	899081426	SRR11611831
IIKY	J458.A	Natural Collection	Grown from GRIN Seed Packet In Austin	Florida	30.87	-86.92861111	Coastal	Gulf	Admixed	53746585150	279515610	1031664010	889737147	SRR11611830
IIKZ	J458.B	Natural Collection	Grown from GRIN Seed Packet In Austin	Florida	30.87	-86.92861111	Coastal	Gulf	Admixed	48991664006	250124087	1028923643	876644043	SRR11611829
IHZK	J458.C	Natural Collection	Grown from GRIN Seed Packet In Austin	Florida	30.87	-86.92861111	Coastal	Gulf	Admixed	96742226396	132227494	999079787	770329440	SRR11611922
IILA	J460.A	Natural Collection	Grown from GRIN Seed Packet In Austin	Mississippi	30.72575	-88.73723	Coastal	Gulf	Admixed	47446438726	243883011	1024766222	878435055	SRR11611828
IILB	J460.B	Natural Collection	Grown from GRIN Seed Packet In Austin	Mississippi	30.72575	-88.73723	Unknown	Gulf	Admixed	66741840846	276656278	1029523233	889485601	SRR11611827
IILD	J461.A	Natural Collection	Grown from GRIN Seed Packet In Austin	Mississippi	30.29881	-89.40688	Coastal	Gulf	Admixed	47952324664	235295952	1026879805	873464896	SRR11611825
IGNP	J461.B	Natural Collection	Grown from GRIN Seed Packet In Austin	Mississippi	30.29881	-89.40688	Coastal	Gulf	Admixed	89279630934	237756496	1036422805	882305366	SRR11612069
IHZY	J461.C	Natural Collection	Grown from GRIN Seed Packet In Austin	Mississippi	30.29881	-89.40688	Coastal	Gulf	Admixed	50691264740	225910672	1028645331	839074668	SRR11611911
IENK	J463.A	Natural Collection	Grown from GRIN Seed Packet In Austin	Louisiana	30.48189	-92.7992	Coastal	Admixed	Admixed	1.28304e+11	289082746	1042812506	912086886	SRR11612191
ITAU	J464.A	Natural Collection	Grown from GRIN Seed Packet In Austin	Texas	29.71589	-94.63221	Coastal	Gulf	Admixed	61828129914	292214398	1041910145	911252239	SRR11611513
IILE	J464.B	Natural Collection	Grown from GRIN Seed Packet In Austin	Texas	29.71589	-94.63221	Upland	Gulf	Admixed	49784863684	258357478	1035235464	900206184	SRR11611824
IILF	J465.A	Natural Collection	Grown from GRIN Seed Packet In Austin	Louisiana	30.84472	-93.56707	Coastal	Gulf	Admixed	38180955812	191092750	1028662103	860963397	SRR11611823
IGPI	J465.B	Natural Collection	Grown from GRIN Seed Packet In Austin	Louisiana	30.84472	-93.56707	Coastal	Gulf	Admixed	40896371598	191093562	1031026963	865071569	SRR11612052
IILG	J465.C	Natural Collection	Grown from GRIN Seed Packet In Austin	Louisiana	30.84472	-93.56707	Coastal	Gulf	Admixed	58682875414	294687939	1038776309	915341380	SRR11611822
IENL	J466.A	Natural Collection	Grown from GRIN Seed Packet In Austin	Louisiana	30.44345	-90.41235	Coastal	Gulf	Admixed	72111124516	278623022	1022639235	881718041	SRR11612190
IEZT	J466.B	Natural Collection	Grown from GRIN Seed Packet In Austin	Louisiana	30.44345	-90.41235	Coastal	Gulf	Admixed	1.27918e+11	268549554	1027521419	887118432	SRR11612107
IEZU	J466.C	Natural Collection	Grown from GRIN Seed Packet In Austin	Louisiana	30.44345	-90.41235	Coastal	Gulf	Admixed	1.30636e+11	270970124	1026404489	884923871	SRR11612106
IGQC	J469.A	Natural Collection	Grown from GRIN Seed Packet In Austin	Florida	30.84694444	-86.73777778	Coastal	Gulf	Admixed	88787798566	261750080	1035362213	886883316	SRR11612034
IILI	J469.C	Natural Collection	Grown from GRIN Seed Packet In Austin	Florida	30.84694444	-86.73777778	Unknown	Gulf	Admixed	66128379790	300400718	1026026431	894277024	SRR11611820
IGQW	J470.A	Natural Collection	Rhizome Plug Dug from Single Individual in a Natural Population	Arkansas	36.3557	-94.14363889	Upland	Midwest	Midwest	93621486746	280393334	994132830	817719969	SRR11612017
IEZW	J470.B	Natural Collection	Rhizome Plug Dug from Single Individual in a Natural Population	Arkansas	36.3557	-94.14363889	Upland	Midwest	Midwest	1.34223e+11	268585369	995042170	824112850	SRR11612105
IEZZ	J471.C	Natural Collection	Rhizome Plug Dug from Single Individual in a Natural Population	Arkansas	36.21863889	-94.48219444	Upland	Midwest	Midwest	88765932256	271564366	997089845	822357505	SRR11612104
IENN	J477.A	Natural Collection	Rhizome Plug Dug from Single Individual in a Natural Population	Arkansas	34.58664167	-92.25368333	Coastal	Gulf	Admixed	1.10849e+11	293933193	1032884938	904833728	SRR11612188
IFAB	J477.C	Natural Collection	Rhizome Plug Dug from Single Individual in a Natural Population	Arkansas	34.58664167	-92.25368333	Coastal	Gulf	Admixed	1.23609e+11	261993178	1031827338	899104484	SRR11612103
IILJ	J481.A	Natural Collection	Rhizome Plug Dug from Single Individual in a Natural Population	Arkansas	33.39716667	-92.41386111	Coastal	Gulf	Admixed	56352355004	277530391	1038511458	907158990	SRR11611819
IGRG	J481.B	Natural Collection	Rhizome Plug Dug from Single Individual in a Natural Population	Arkansas	33.39716667	-92.41386111	Coastal	Gulf	Admixed	66969902186	284623109	1038567859	909362499	SRR11612007
IFAC	J481.C	Natural Collection	Rhizome Plug Dug from Single Individual in a Natural Population	Arkansas	33.39716667	-92.41386111	Coastal	Gulf	Admixed	1.30869e+11	277289158	1038184192	911781051	SRR11612102
IFAD	J482.A	Natural Collection	Rhizome Plug Dug from Single Individual in a Natural Population	Arkansas	33.14980556	-92.07574167	Coastal	Gulf	Admixed	1.31875e+11	281027764	1034831113	908342299	SRR11612101
IFAE	J482.B	Natural Collection	Rhizome Plug Dug from Single Individual in a Natural Population	Arkansas	33.14980556	-92.07574167	Coastal	Gulf	Admixed	1.2679e+11	287508398	1041469183	919533337	SRR11612100
IGSA	J482.C	Natural Collection	Rhizome Plug Dug from Single Individual in a Natural Population	Arkansas	33.14980556	-92.07574167	Coastal	Gulf	Admixed	88946239242	273992899	1040646623	910245087	SRR11611991
IENQ	J483.A	Natural Collection	Rhizome Plug Dug from Single Individual in a Natural Population	Arkansas	33.085	-92.07030556	Coastal	Gulf	Admixed	1.20517e+11	301407751	1035269686	910755449	SRR11612187
IGNT	J483.B	Natural Collection	Rhizome Plug Dug from Single Individual in a Natural Population	Arkansas	33.085	-92.07030556	Coastal	Gulf	Admixed	59777627528	281980490	1044586146	909569229	SRR11612065
IGPM	J483.C	Natural Collection	Rhizome Plug Dug from Single Individual in a Natural Population	Arkansas	33.085	-92.07030556	Coastal	Gulf	Admixed	1.10789e+11	283141013	1036404314	904426096	SRR11612048
IENR	J484.A	Natural Collection	Rhizome Plug Dug from Single Individual in a Natural Population	Arkansas	33.65841667	-94.28058333	Lowland	Gulf	Gulf	1.13762e+11	289789615	1060557200	967704585	SRR11612186
IFAF	J484.B	Natural Collection	Rhizome Plug Dug from Single Individual in a Natural Population	Arkansas	33.65841667	-94.28058333	Lowland	Gulf	Gulf	1.31165e+11	290973254	1056028288	964155686	SRR11612099
IFAH	J488.A	Natural Collection	Rhizome Plug Dug from Single Individual in a Natural Population	Missouri	37.00715833	-94.34954444	Upland	Midwest	Midwest	1.30231e+11	272151778	995402551	813815443	SRR11612098
IFAI	J488.B	Natural Collection	Rhizome Plug Dug from Single Individual in a Natural Population	Missouri	37.00715833	-94.34954444	Upland	Midwest	Midwest	1.28194e+11	271992068	987872676	815394299	SRR11612097
IHWR	J488.C	Natural Collection	Rhizome Plug Dug from Single Individual in a Natural Population	Missouri	37.00715833	-94.34954444	Upland	Midwest	Midwest	62409531858	267436864	1002457331	816967083	SRR11611978
IILK	J489.A	Natural Collection	Rhizome Plug Dug from Single Individual in a Natural Population	Missouri	37.73674722	-94.32752778	Upland	Midwest	Midwest	70118616398	259701184	989294726	813083114	SRR11611818
IGPY	J489.B	Natural Collection	Rhizome Plug Dug from Single Individual in a Natural Population	Missouri	37.73674722	-94.32752778	Upland	Midwest	Midwest	53193491780	228778431	1012921003	801528236	SRR11612038
IGQR	J489.C	Natural Collection	Rhizome Plug Dug from Single Individual in a Natural Population	Missouri	37.73674722	-94.32752778	Coastal	Midwest	Midwest	88400699194	212923494	985543979	788866288	SRR11612021
IENT	J490.A	Natural Collection	Rhizome Plug Dug from Single Individual in a Natural Population	Missouri	37.90641667	-94.01095	Unknown	Midwest	Midwest	1.32867e+11	270605306	989815817	815385824	SRR11612185
IFAJ	J490.C	Natural Collection	Rhizome Plug Dug from Single Individual in a Natural Population	Missouri	37.90641667	-94.01095	Upland	Midwest	Midwest	1.23513e+11	250027582	985688987	806929883	SRR11612096
IFAK	J491.B	Natural Collection	Rhizome Plug Dug from Single Individual in a Natural Population	Missouri	38.04955833	-93.96668333	Upland	Midwest	Midwest	1.36362e+11	264764270	979228889	807908542	SRR11612095
IFAL	J491.C	Natural Collection	Rhizome Plug Dug from Single Individual in a Natural Population	Missouri	38.04955833	-93.96668333	Unknown	Midwest	Midwest	1.3107e+11	270733154	986084291	813905903	SRR11612094
IENU	J496.A	Natural Collection	Rhizome Plug Dug from Single Individual in a Natural Population	Louisiana	29.2618333	-89.9519722	Coastal	Gulf	Admixed	67477417414	277137688	1030674553	897818956	SRR11612184
IFAM	J496.C	Natural Collection	Rhizome Plug Dug from Single Individual in a Natural Population	Louisiana	29.2618333	-89.9519722	Lowland	Gulf	Admixed	1.39336e+11	291623640	1035214335	908535635	SRR11612093
IENW	J497.A	Natural Collection	Rhizome Plug Dug from Single Individual in a Natural Population	Louisiana	29.1756667	-90.1293889	Lowland	Gulf	Admixed	1.25548e+11	274893987	1028182792	892750947	SRR11612183
IFAN	J497.B	Natural Collection	Rhizome Plug Dug from Single Individual in a Natural Population	Louisiana	29.1756667	-90.1293889	Coastal	Gulf	Admixed	1.34963e+11	283711826	1025087265	892193893	SRR11612092
IENX	J498.A	Natural Collection	Rhizome Plug Dug from Single Individual in a Natural Population	Louisiana	30.2841667	-89.9177778	Coastal	Gulf	Admixed	1.14739e+11	286582041	1030200563	893915552	SRR11612182
IFAQ	J498.B	Natural Collection	Rhizome Plug Dug from Single Individual in a Natural Population	Louisiana	30.2841667	-89.9177778	Coastal	Gulf	Admixed	1.29362e+11	287149600	1031642952	893344211	SRR11612091
IFAR	J498.C	Natural Collection	Rhizome Plug Dug from Single Individual in a Natural Population	Louisiana	30.2841667	-89.9177778	Coastal	Gulf	Admixed	1.24444e+11	294685980	1025034567	889822181	SRR11612090
IFAS	J499.A	Natural Collection	Rhizome Plug Dug from Single Individual in a Natural Population	Louisiana	30.3480833	-90.0571944	Coastal	Gulf	Admixed	1.33333e+11	288643760	1027847062	894528219	SRR11612089
IFAT	J499.C	Natural Collection	Rhizome Plug Dug from Single Individual in a Natural Population	Louisiana	30.3480833	-90.0571944	Coastal	Gulf	Admixed	1.42305e+11	282034826	1021084230	885776778	SRR11612088
IENZ	J500.A	Natural Collection	Rhizome Plug Dug from Single Individual in a Natural Population	Mississippi	30.2629167	-89.4059444	Coastal	Gulf	Admixed	1.37046e+11	261154539	1021902870	879574224	SRR11612181
IFAU	J500.B	Natural Collection	Rhizome Plug Dug from Single Individual in a Natural Population	Mississippi	30.2629167	-89.4059444	Coastal	Gulf	Admixed	1.29282e+11	287893244	1023887091	889503750	SRR11612087
IFAW	J500.C	Natural Collection	Rhizome Plug Dug from Single Individual in a Natural Population	Mississippi	30.2629167	-89.4059444	Coastal	Gulf	Admixed	1.37384e+11	290690317	1030774401	898157783	SRR11612086
IEPA	J501.A	Natural Collection	Rhizome Plug Dug from Single Individual in a Natural Population	Mississippi	30.3871389	-89.4609167	Coastal	Gulf	Admixed	1.3831e+11	290359752	1028221737	894429063	SRR11612180
IRUR	J501.C	Natural Collection	Rhizome Plug Dug from Single Individual in a Natural Population	Mississippi	30.3871389	-89.4609167	Coastal	Gulf	Admixed	39091886868	204366667	1018237025	856127139	SRR11611590
IEPB	J502.A	Natural Collection	Rhizome Plug Dug from Single Individual in a Natural Population	Mississippi	30.3765278	-88.6338056	Coastal	Gulf	Admixed	1.21173e+11	287885770	1026331393	890195014	SRR11612179
IFAX	J502.C	Natural Collection	Rhizome Plug Dug from Single Individual in a Natural Population	Mississippi	30.3765278	-88.6338056	Coastal	Gulf	Admixed	1.27139e+11	289321274	1024241050	888162580	SRR11612085
IEPC	J503.A	Natural Collection	Rhizome Plug Dug from Single Individual in a Natural Population	Mississippi	31.1382778	-89.2423056	Coastal	Gulf	Admixed	1.23797e+11	276461374	1025792122	883603793	SRR11612178
IEPD	J504.A	Natural Collection	Rhizome Plug Dug from Single Individual in a Natural Population	Mississippi	31.1699444	-89.7297778	Coastal	Gulf	Admixed	1.30164e+11	292386836	1030301447	896040030	SRR11612177
IRUS	J504.B	Natural Collection	Rhizome Plug Dug from Single Individual in a Natural Population	Mississippi	31.1699444	-89.7297778	Coastal	Gulf	Admixed	39048256928	203560772	1018502003	858079278	SRR11611589
IFAZ	J504.C	Natural Collection	Rhizome Plug Dug from Single Individual in a Natural Population	Mississippi	31.1699444	-89.7297778	Coastal	Gulf	Admixed	1.28605e+11	286771305	1034400729	898118585	SRR11612084
IEPF	J514.A	Natural Collection	Rhizome Plug Dug from Single Individual in a Natural Population	Texas	30.452063	-99.7995125	Lowland	Gulf	Gulf	1.20486e+11	289049000	1049384211	949717985	SRR11612176
IRUT	J515.A	Natural Collection	Grown from GRIN Seed Packet In Austin	Massachusetts	42.67666667	-70.75944444	Upland	Atlantic	Atlantic	42818512508	215271109	981712370	813619614	SRR11611588
IILN	J515.C	Natural Collection	Grown from GRIN Seed Packet In Austin	Massachusetts	42.67666667	-70.75944444	Upland	Atlantic	Atlantic	92479322746	284135173	997607992	844607319	SRR11611817
IEPG	J516.A	Natural Collection	Grown from GRIN Seed Packet In Austin	New York	40.759245	-72.792639	Upland	Atlantic	Atlantic	87623545078	272213882	1002659702	851744659	SRR11612175
IGNR	J516.C	Natural Collection	Grown from GRIN Seed Packet In Austin	New York	40.759245	-72.792639	Upland	Atlantic	Atlantic	93858831868	253660178	1006569632	847599158	SRR11612067
IGPK	J517.A	Natural Collection	Grown from GRIN Seed Packet In Austin	New York	40.983442	-72.615855	Upland	Atlantic	Atlantic	48292063490	235208934	989674046	810175871	SRR11612050
IILQ	J517.B	Natural Collection	Grown from GRIN Seed Packet In Austin	New York	40.983442	-72.615855	Upland	Atlantic	Atlantic	67125883374	277989229	1005336218	851900958	SRR11611815
IILR	J517.C	Natural Collection	Grown from GRIN Seed Packet In Austin	New York	40.983442	-72.615855	Upland	Atlantic	Atlantic	53279629428	255318423	997057421	834970107	SRR11611814
IGQE	J521.A	Natural Collection	Grown from GRIN Seed Packet In Austin	New Jersey	39.965255	-74.311821	Upland	Atlantic	Atlantic	45280789176	204819520	1002496568	811619811	SRR11612032
IILS	J521.B	Natural Collection	Grown from GRIN Seed Packet In Austin	New Jersey	39.965255	-74.311821	Upland	Atlantic	Atlantic	52664606428	233930597	1008720125	812421290	SRR11611813
IILT	J521.C	Natural Collection	Grown from GRIN Seed Packet In Austin	New Jersey	39.965255	-74.311821	Upland	Atlantic	Atlantic	44242894602	195481919	990235451	802363805	SRR11611812
IEPH	J522.A	Natural Collection	Grown from GRIN Seed Packet In Austin	New Jersey	39.644042	-74.644024	Upland	Atlantic	Atlantic	1.17934e+11	276392707	1001606328	848586735	SRR11612174
IILU	J522.B	Natural Collection	Grown from GRIN Seed Packet In Austin	New Jersey	39.644042	-74.644024	Upland	Atlantic	Atlantic	75603955648	289350113	1006132178	856829076	SRR11611811
IILW	J522.C	Natural Collection	Grown from GRIN Seed Packet In Austin	New Jersey	39.644042	-74.644024	Upland	Atlantic	Atlantic	65091279778	272975653	1008329180	853483777	SRR11611810
IEPI	J525.A	Natural Collection	Grown from GRIN Seed Packet In Austin	New York	40.902747	-72.570629	Upland	Atlantic	Atlantic	1.39343e+11	277455919	999051544	847453836	SRR11612173
IHXK	J525.B	Natural Collection	Grown from GRIN Seed Packet In Austin	New York	40.902747	-72.570629	Upland	Atlantic	Atlantic	76030894256	262673006	1001147925	822163942	SRR11611962
IGQP	J525.C	Natural Collection	Grown from GRIN Seed Packet In Austin	New York	40.902747	-72.570629	Upland	Atlantic	Atlantic	72117435108	272739609	1006288790	845972985	SRR11612023
IILX	J526.A	Natural Collection	Grown from GRIN Seed Packet In Austin	New York	40.966019	-72.133468	Upland	Atlantic	Atlantic	52037580740	266908566	1000837813	844299556	SRR11611809
IFBA	J526.B	Natural Collection	Grown from GRIN Seed Packet In Austin	New York	40.966019	-72.133468	Upland	Atlantic	Atlantic	1.3086e+11	261399991	996376424	840058362	SRR11612083
IILY	J526.C	Natural Collection	Grown from GRIN Seed Packet In Austin	New York	40.966019	-72.133468	Upland	Atlantic	Atlantic	60463494594	294844374	999974425	851170415	SRR11611808
IILZ	J527.A	Natural Collection	Grown from GRIN Seed Packet In Austin	New York	40.90886	-72.446203	Upland	Atlantic	Atlantic	41109128484	199245155	991873828	809832833	SRR11611807
IIMB	J527.C	Natural Collection	Grown from GRIN Seed Packet In Austin	New York	40.90886	-72.446203	Upland	Atlantic	Atlantic	60627138428	267472409	1004523743	849915944	SRR11611805
IEPJ	J530.A	Natural Collection	Grown from GRIN Seed Packet In Austin	New York	41.16611111	-74.26833333	Upland	Admixed	Admixed	1.25798e+11	280106054	1025109705	872327015	SRR11612172
IFBB	J530.B	Natural Collection	Grown from GRIN Seed Packet In Austin	New York	41.16611111	-74.26833333	Upland	Admixed	Admixed	1.29429e+11	279471929	1056809508	907665077	SRR11612082
IGRI	J530.C	Natural Collection	Grown from GRIN Seed Packet In Austin	New York	41.16611111	-74.26833333	Unknown	Admixed	Admixed	89724153794	244878796	1025034759	863036539	SRR11612005
IGNW	J534.A	Natural Collection	Grown from GRIN Seed Packet In Austin	New York	40.58555556	-74.11888889	Upland	Admixed	Admixed	83928494444	253003146	1019897320	849736026	SRR11612063
IGPG	J534.C	Natural Collection	Grown from GRIN Seed Packet In Austin	New York	40.58555556	-74.11888889	Upland	Atlantic	Atlantic	95976027934	260710209	1004262094	846302938	SRR11612054
IEPL	J535.A	Natural Collection	Rhizome Plug Dug from Single Individual in a Natural Population	Texas	30.24331	-98.0064274	Lowland	Gulf	Gulf	1.12323e+11	285252601	1043771461	930322170	SRR11612171
IEPM	J536.A	Natural Collection	Grown from GRIN Seed Packet In Austin	New York	41.104452	-73.451446	Upland	Admixed	Admixed	1.37672e+11	259356181	1021910757	865647288	SRR11612170
IIMD	J536.B	Natural Collection	Grown from GRIN Seed Packet In Austin	New York	41.104452	-73.451446	Upland	Admixed	Admixed	69715304156	291028424	1025352272	875198938	SRR11611804
IFBC	J536.C	Natural Collection	Grown from GRIN Seed Packet In Austin	New York	41.104452	-73.451446	Upland	Atlantic	Atlantic	1.16529e+11	260160697	992154361	837546374	SRR11612081
IGQA	J537.B	Natural Collection	Unknown	New York	41.017143	-72.001407	Upland	Atlantic	Atlantic	42711440220	189663434	1002461344	806601830	SRR11612036
IIBQ	J537.C	Natural Collection	Unknown	New York	41.017143	-72.001407	Upland	Atlantic	Atlantic	1.20473e+11	281577317	1000231195	846557084	SRR11611884
IJAW	J538.A	Natural Collection	Grown from GRIN Seed Packet In Austin	New York	41.017143	-72.001407	Upland	Atlantic	Atlantic	64034946896	270888655	1001414143	847430613	SRR11611728
IGQT	J538.B	Natural Collection	Grown from GRIN Seed Packet In Austin	New York	41.017143	-72.001407	Upland	Atlantic	Atlantic	55097359576	260812309	1010394922	843054925	SRR11612019
IHYE	J538.C	Natural Collection	Grown from GRIN Seed Packet In Austin	New York	41.017143	-72.001407	Upland	Atlantic	Atlantic	77196815388	248165956	1006102338	808372080	SRR11611945
IEPN	J539.A	Natural Collection	Grown from GRIN Seed Packet In Austin	New York	41.104452	-73.451446	Upland	Admixed	Admixed	1.18517e+11	265392696	1023423468	869237228	SRR11612169
IIME	J539.B	Natural Collection	Grown from GRIN Seed Packet In Austin	New York	41.104452	-73.451446	Upland	Admixed	Admixed	56096127936	264950767	1022932341	866003957	SRR11611803
IIMF	J539.C	Natural Collection	Grown from GRIN Seed Packet In Austin	New York	41.104452	-73.451446	Unknown	Admixed	Admixed	62378773460	292994653	1026984551	877724974	SRR11611802
IEPP	J540.A	Natural Collection	Grown from GRIN Seed Packet In Austin	New York	41.017143	-72.001407	Coastal	Atlantic	Atlantic	56921351392	256172883	1000861579	841950979	SRR11612168
IIMG	J540.B	Natural Collection	Grown from GRIN Seed Packet In Austin	New York	41.017143	-72.001407	Upland	Atlantic	Atlantic	64132591046	291069496	1001623613	851212944	SRR11611801
IIMH	J540.C	Natural Collection	Grown from GRIN Seed Packet In Austin	New York	41.017143	-72.001407	Upland	Atlantic	Atlantic	67777309454	286362084	1002996266	853018408	SRR11611800
IIMI	J541.A	Natural Collection	Grown from GRIN Seed Packet In Austin	New York	41.015697	-72.020153	Upland	Atlantic	Atlantic	46622731008	138451281	981621203	739152630	SRR11611799
IIMJ	J541.B	Natural Collection	Grown from GRIN Seed Packet In Austin	New York	41.015697	-72.020153	Upland	Atlantic	Atlantic	59561856682	246384784	1000911639	840391215	SRR11611798
IRUU	J541.C	Natural Collection	Grown from GRIN Seed Packet In Austin	New York	41.015697	-72.020153	Upland	Atlantic	Atlantic	48294893834	242206423	993243729	833423965	SRR11611587
IEPQ	J542.A	Natural Collection	Grown from GRIN Seed Packet In Austin	New York	41.032321	-72.196464	Upland	Atlantic	Atlantic	1.0904e+11	165008661	948314337	672949737	SRR11612167
IIMK	J542.B	Natural Collection	Unknown	New York	41.032321	-72.196464	Upland	Atlantic	Atlantic	34709455242	140762283	983786946	732338666	SRR11611797
IGRM	J542.C	Natural Collection	Unknown	New York	41.032321	-72.196464	Upland	Atlantic	Atlantic	45646269878	193830096	1002662696	807899813	SRR11612002
IEPT	J574.A	Natural Collection	Grown from GRIN Seed Packet In Austin	New York	40.981698	-72.616528	Upland	Atlantic	Atlantic	1.22296e+11	279996332	1003806665	848642294	SRR11612166
IIMM	J574.B	Natural Collection	Unknown	New York	40.981698	-72.616528	Upland	Atlantic	Atlantic	58116809332	296097886	1005709542	858221969	SRR11611796
IRUW	J574.C	Natural Collection	Unknown	New York	40.981698	-72.616528	Upland	Atlantic	Atlantic	45370627230	220863726	998630852	831907352	SRR11611586
IEPU	J576.A	Natural Collection	Grown from GRIN Seed Packet In Austin	Georgia	31.82015	-81.25658333	Coastal	Atlantic	Atlantic	1.31388e+11	274693587	993226096	838532594	SRR11612165
IFBD	J576.B	Natural Collection	Unknown	Georgia	31.82015	-81.25658333	Coastal	Atlantic	Atlantic	1.33532e+11	265244227	1001136858	846175839	SRR11612080
IFBE	J576.C	Natural Collection	Unknown	Georgia	31.82015	-81.25658333	Coastal	Atlantic	Atlantic	1.33751e+11	283393196	996558075	844806281	SRR11612079
IEPW	J577.A	Natural Collection	Grown from GRIN Seed Packet In Austin	South Carolina	32.29675	-81.10216667	Coastal	Atlantic	Admixed	1.32807e+11	272259052	1002316030	847022054	SRR11612164
IFBF	J577.B	Natural Collection	Unknown	South Carolina	32.29675	-81.10216667	Coastal	Atlantic	Admixed	1.33295e+11	275002735	999989802	849377258	SRR11612078
IEPX	J578.A	Natural Collection	Grown from GRIN Seed Packet In Austin	North Carolina	35.59595	-76.82933333	Coastal	Atlantic	Atlantic	1.08161e+11	227402047	994514401	825703099	SRR11612163
IRUY	J580.A	Natural Collection	Rhizome Plug Dug from Single Individual in a Natural Population	Illinois	41.8610833	-88.2540556	Upland	Midwest	Midwest	58345558930	289195194	988601247	825849446	SRR11611585
IJAY	J581.C	Natural Collection	Rhizome Plug Dug from Single Individual in a Natural Population	Illinois	42.0595833	-87.8422222	Upland	Midwest	Midwest	63702630324	265286593	982963374	807855117	SRR11611727
IJAZ	J582.A	Natural Collection	Rhizome Plug Dug from Single Individual in a Natural Population	Illinois	41.365	-88.1866944	Upland	Midwest	Midwest	54443975630	240639361	1001589572	803007821	SRR11611726
IJBA	J582.C	Natural Collection	Rhizome Plug Dug from Single Individual in a Natural Population	Illinois	41.365	-88.1866944	Upland	Midwest	Midwest	57717205046	265990617	983139696	810755702	SRR11611725
IJBB	J583.C	Natural Collection	Rhizome Plug Dug from Single Individual in a Natural Population	Indiana	41.6361111	-87.4364722	Upland	Midwest	Midwest	89383503532	251299009	985212325	811854222	SRR11611724
IHWW	J584.A	Natural Collection	Rhizome Plug Dug from Single Individual in a Natural Population	South Carolina	32.34363	-80.45525	Coastal	Atlantic	Atlantic	77828011092	278538951	1009185401	850366739	SRR11611974
IHXG	J584.B	Natural Collection	Rhizome Plug Dug from Single Individual in a Natural Population	South Carolina	32.34363	-80.45525	Coastal	Atlantic	Atlantic	58882796998	284365846	1006786662	834326762	SRR11611965
IRUZ	J584.C	Natural Collection	Rhizome Plug Dug from Single Individual in a Natural Population	South Carolina	32.34363	-80.45525	Coastal	Atlantic	Atlantic	64469997224	292256687	1002220422	856272815	SRR11611584
IHYA	J585.A	Natural Collection	Rhizome Plug Dug from Single Individual in a Natural Population	South Carolina	32.86471	-79.83733	Coastal	Atlantic	Atlantic	66524852336	279877894	1021837198	866152061	SRR11611948
IJBC	J585.B	Natural Collection	Rhizome Plug Dug from Single Individual in a Natural Population	South Carolina	32.86471	-79.83733	Coastal	Atlantic	Atlantic	81759083484	263275725	1019010329	856486670	SRR11611723
IHYT	J585.C	Natural Collection	Rhizome Plug Dug from Single Individual in a Natural Population	South Carolina	32.86471	-79.83733	Coastal	Atlantic	Atlantic	64549137532	279228534	1015253947	865897896	SRR11611934
IHZM	J586.A	Natural Collection	Rhizome Plug Dug from Single Individual in a Natural Population	South Carolina	33.50804	-79.06522	Coastal	Atlantic	Atlantic	85298890112	123202714	974153142	716548463	SRR11611921
IJBD	J586.B	Natural Collection	Rhizome Plug Dug from Single Individual in a Natural Population	South Carolina	33.50804	-79.06522	Coastal	Atlantic	Atlantic	1.00364e+11	280527267	1007397645	857180754	SRR11611722
IJBE	J586.C	Natural Collection	Rhizome Plug Dug from Single Individual in a Natural Population	South Carolina	33.50804	-79.06522	Coastal	Atlantic	Atlantic	70821683572	266895083	1002345829	848523548	SRR11611721
IIAE	J587.A	Natural Collection	Rhizome Plug Dug from Single Individual in a Natural Population	South Carolina	34.08622	-81.11703	Lowland	Gulf	Gulf	71606307960	289466073	1060025183	964949079	SRR11611886
IRWA	J587.B	Natural Collection	Rhizome Plug Dug from Single Individual in a Natural Population	South Carolina	34.08622	-81.11703	Lowland	Gulf	Gulf	74445994330	303401423	1055539149	964662559	SRR11611583
IJBF	J587.C	Natural Collection	Rhizome Plug Dug from Single Individual in a Natural Population	South Carolina	34.08622	-81.11703	Coastal	Gulf	Gulf	56320387700	265922202	1058922508	962249461	SRR11611720
IJBG	J588.A	Natural Collection	Rhizome Plug Dug from Single Individual in a Natural Population	Virginia	38.63669444	-77.23441667	Coastal	Atlantic	Atlantic	76071080490	273833665	996884404	843700020	SRR11611719
IJBH	J588.B	Natural Collection	Rhizome Plug Dug from Single Individual in a Natural Population	Virginia	38.63669444	-77.23441667	Coastal	Atlantic	Atlantic	1.15533e+11	266466624	993784291	841997222	SRR11611718
IJBI	J589.B	Natural Collection	Rhizome Plug Dug from Single Individual in a Natural Population	Virginia	37.90747222	-75.35108333	Upland	Atlantic	Atlantic	74241916320	282567710	1007807959	858298732	SRR11611717
IJBJ	J589.C	Natural Collection	Rhizome Plug Dug from Single Individual in a Natural Population	Virginia	37.90747222	-75.35108333	Unknown	Atlantic	Atlantic	60161714148	286306802	1011304530	858889668	SRR11611716
IJBK	J590.B	Natural Collection	Rhizome Plug Dug from Single Individual in a Natural Population	Virginia	37.45591667	-75.83288889	Coastal	Atlantic	Atlantic	1.37175e+11	255538512	1003850813	849046128	SRR11611715
IJBL	J591.A	Natural Collection	Rhizome Plug Dug from Single Individual in a Natural Population	Virginia	36.67230556	-75.91636111	Coastal	Atlantic	Atlantic	66666654624	288311459	1014508024	865574855	SRR11611714
IJBM	J591.B	Natural Collection	Rhizome Plug Dug from Single Individual in a Natural Population	Virginia	36.67230556	-75.91636111	Lowland	Atlantic	Atlantic	73656742698	251569149	1008156883	851961915	SRR11611713
IJBN	J592.A	Natural Collection	Rhizome Plug Dug from Single Individual in a Natural Population	New York	40.76975	-72.89763889	Upland	Atlantic	Atlantic	61265128830	283157275	1007115833	854794886	SRR11611712
IJBP	J592.B	Natural Collection	Rhizome Plug Dug from Single Individual in a Natural Population	New York	40.76975	-72.89763889	Upland	Atlantic	Atlantic	33109475550	163073662	985263285	783400085	SRR11611711
IRWB	J592.C	Natural Collection	Rhizome Plug Dug from Single Individual in a Natural Population	New York	40.76975	-72.89763889	Upland	Atlantic	Atlantic	63120953862	287053283	1006939438	859646882	SRR11611582
IJBQ	J593.A	Natural Collection	Rhizome Plug Dug from Single Individual in a Natural Population	North Carolina	35.59952778	-75.84758333	Unknown	Atlantic	Atlantic	22791933960	103464266	963582281	665230426	SRR11611710
IJBR	J593.B	Natural Collection	Rhizome Plug Dug from Single Individual in a Natural Population	North Carolina	35.59952778	-75.84758333	Coastal	Atlantic	Atlantic	61061432246	280009719	1003727065	853892592	SRR11611709
IJBS	J594.A	Natural Collection	Rhizome Plug Dug from Single Individual in a Natural Population	North Carolina	36.5135	-75.92877778	Lowland	Gulf	Gulf	66433394052	297533309	1055005648	959520833	SRR11611708
IJBU	J595.A	Natural Collection	Rhizome Plug Dug from Single Individual in a Natural Population	North Carolina	35.871111	-75.9798333	Coastal	Atlantic	Atlantic	57753066640	289189456	1006602582	857653052	SRR11611707
IJBW	J595.B	Natural Collection	Rhizome Plug Dug from Single Individual in a Natural Population	North Carolina	35.871111	-75.9798333	Coastal	Atlantic	Atlantic	70503845484	253109009	996568770	838865159	SRR11611706
IJBX	J595.C	Natural Collection	Rhizome Plug Dug from Single Individual in a Natural Population	North Carolina	35.871111	-75.9798333	Coastal	Atlantic	Atlantic	68477791508	282572724	1004477844	855284612	SRR11611705
IJBY	J596.A	Natural Collection	Rhizome Plug Dug from Single Individual in a Natural Population	Maryland	38.95241667	-76.23372222	Coastal	Atlantic	Atlantic	1.02208e+11	284031088	1005668666	858073246	SRR11611704
IRWC	J596.B	Natural Collection	Rhizome Plug Dug from Single Individual in a Natural Population	Maryland	38.95241667	-76.23372222	Upland	Atlantic	Atlantic	57517281650	291314907	999537283	852474434	SRR11611581
IMIL	J596.C	Natural Collection	Rhizome Plug Dug from Single Individual in a Natural Population	Maryland	38.95241667	-76.23372222	Coastal	Atlantic	Atlantic	62261338042	277844097	1004304809	852899881	SRR11611703
IMIN	J597.A	Natural Collection	Rhizome Plug Dug from Single Individual in a Natural Population	Maryland	39.0535	-76.22113889	Upland	Atlantic	Atlantic	56004892226	275221679	1007253180	857038975	SRR11611701
IMIQ	J597.B	Natural Collection	Rhizome Plug Dug from Single Individual in a Natural Population	Maryland	39.0535	-76.22113889	Coastal	Atlantic	Atlantic	52006758620	254231004	1003398511	847954511	SRR11611699
IMIS	J597.C	Natural Collection	Rhizome Plug Dug from Single Individual in a Natural Population	Maryland	39.0535	-76.22113889	Coastal	Atlantic	Atlantic	1.13677e+11	278205356	1001762245	851375006	SRR11611697
IMIU	J598.A	Natural Collection	Rhizome Plug Dug from Single Individual in a Natural Population	Maryland	38.77238889	-75.97663889	Coastal	Atlantic	Atlantic	60109847158	284497827	1008066175	859669695	SRR11611695
IMIW	J598.B	Natural Collection	Rhizome Plug Dug from Single Individual in a Natural Population	Maryland	38.77238889	-75.97663889	Coastal	Atlantic	Atlantic	58697331852	279837590	1001178063	849704633	SRR11611694
IMIX	J598.C	Natural Collection	Rhizome Plug Dug from Single Individual in a Natural Population	Maryland	38.77238889	-75.97663889	Unknown	Atlantic	Atlantic	57956733628	280609867	1003484547	853282974	SRR11611693
IMIY	J599.A	Natural Collection	Rhizome Plug Dug from Single Individual in a Natural Population	Maryland	38.40719444	-76.05972222	Upland	Atlantic	Atlantic	50190521258	243239480	996676019	835812465	SRR11611692
IMIZ	J599.B	Natural Collection	Rhizome Plug Dug from Single Individual in a Natural Population	Maryland	38.40719444	-76.05972222	Coastal	Atlantic	Atlantic	61600957662	279148425	1004649384	853717277	SRR11611691
IMJA	J599.C	Natural Collection	Rhizome Plug Dug from Single Individual in a Natural Population	Maryland	38.40719444	-76.05972222	Coastal	Atlantic	Atlantic	50172343878	246576569	997996182	838933207	SRR11611690
IMJB	J600.A	Natural Collection	Rhizome Plug Dug from Single Individual in a Natural Population	Maryland	38.26494444	-75.66383333	Coastal	Atlantic	Atlantic	59156034518	282007051	1003036612	852275705	SRR11611689
IMJC	J600.B	Natural Collection	Rhizome Plug Dug from Single Individual in a Natural Population	Maryland	38.26494444	-75.66383333	Coastal	Atlantic	Atlantic	54035222254	264823082	1005722137	853408652	SRR11611688
IMIM	J601.A	Natural Collection	Rhizome Plug Dug from Single Individual in a Natural Population	Maryland	38.75575	-76.15558333	Upland	Atlantic	Atlantic	54889306038	269242635	1005368398	850727175	SRR11611702
IMIP	J601.B	Natural Collection	Rhizome Plug Dug from Single Individual in a Natural Population	Maryland	38.75575	-76.15558333	Coastal	Atlantic	Atlantic	57324945702	280453167	1003296825	851698572	SRR11611700
IMIR	J602.A	Natural Collection	Rhizome Plug Dug from Single Individual in a Natural Population	South Carolina	33.3519	-79.1937	Coastal	Atlantic	Atlantic	98088712422	280840339	1000309555	850081394	SRR11611698
IMIT	J602.B	Natural Collection	Rhizome Plug Dug from Single Individual in a Natural Population	South Carolina	33.3519	-79.1937	Coastal	Atlantic	Atlantic	81985774952	277570135	1007250164	857549554	SRR11611696
IRWD	J602.C	Natural Collection	Rhizome Plug Dug from Single Individual in a Natural Population	South Carolina	33.3519	-79.1937	Coastal	Atlantic	Atlantic	62145979780	287514962	1005993811	858998985	SRR11611580
INET	J603.A	Natural Collection	Rhizome Plug Dug from Single Individual in a Natural Population	South Carolina	33.2592	-79.6102	Coastal	Atlantic	Atlantic	46809587770	284627050	1009283907	864151731	SRR11611686
INEU	J603.B	Natural Collection	Rhizome Plug Dug from Single Individual in a Natural Population	South Carolina	33.2592	-79.6102	Coastal	Atlantic	Atlantic	65377732818	285459480	1010147802	863869347	SRR11611685
INEW	J603.C	Natural Collection	Rhizome Plug Dug from Single Individual in a Natural Population	South Carolina	33.2592	-79.6102	Coastal	Atlantic	Atlantic	86025462248	282800618	1009650310	862383849	SRR11611684
INEX	J605.A	Natural Collection	Rhizome Plug Dug from Single Individual in a Natural Population	Connecticut	41.3149222	-72.03216944	Upland	Atlantic	Atlantic	54694028610	281280049	1013969254	854790452	SRR11611683
INEY	J605.B	Natural Collection	Rhizome Plug Dug from Single Individual in a Natural Population	Connecticut	41.3149222	-72.03216944	Upland	Atlantic	Atlantic	52890745840	288521775	997215857	851950989	SRR11611682
INEZ	J605.C	Natural Collection	Rhizome Plug Dug from Single Individual in a Natural Population	Connecticut	41.3149222	-72.03216944	Upland	Atlantic	Atlantic	66599996580	284633309	1005480631	844678071	SRR11611681
INFA	J606.B	Natural Collection	Rhizome Plug Dug from Single Individual in a Natural Population	Massachusetts	42.7430694	-70.8134	Unknown	Unknown	Unknown	53291524302	282063356	1017522957	851849711	SRR11611680
INFB	J607.A	Natural Collection	Rhizome Plug Dug from Single Individual in a Natural Population	Rhode Island	41.5746194	-71.45391389	Upland	Atlantic	Atlantic	46357345186	280711202	1004200389	854451516	SRR11611679
INFC	J607.B	Natural Collection	Rhizome Plug Dug from Single Individual in a Natural Population	Rhode Island	41.5746194	-71.45391389	Unknown	Atlantic	Atlantic	30254874608	192468843	986006417	803143813	SRR11611678
INFD	J608.A	Natural Collection	Rhizome Plug Dug from Single Individual in a Natural Population				Unknown	Atlantic	Atlantic	47708436108	276391859	1001016348	852374196	SRR11611677
INFE	J609.A	Natural Collection	Rhizome Plug Dug from Single Individual in a Natural Population	South Carolina	33.1668353	-79.6664612	Coastal	Atlantic	Atlantic	50807274114	283700868	994846429	847988945	SRR11611676
INFF	J609.B	Natural Collection	Rhizome Plug Dug from Single Individual in a Natural Population	South Carolina	33.1668353	-79.6664612	Coastal	Atlantic	Atlantic	54087667876	282982634	996151171	847800965	SRR11611675
INFG	J609.C	Natural Collection	Rhizome Plug Dug from Single Individual in a Natural Population	South Carolina	33.1668353	-79.6664612	Coastal	Atlantic	Atlantic	48049821617	284268506	1005920461	859869718	SRR11611674
INFH	J610.A	Natural Collection	Rhizome Plug Dug from Single Individual in a Natural Population	Texas	29.933362	-99.234241	Lowland	Gulf	Gulf	43839096140	290175971	1047746750	943356681	SRR11611673
INFI	J610.B	Natural Collection	Rhizome Plug Dug from Single Individual in a Natural Population	Texas	29.933362	-99.234241	Coastal	Gulf	Gulf	50604589532	301999464	1043446494	939441546	SRR11611672
INFJ	J610.C	Natural Collection	Rhizome Plug Dug from Single Individual in a Natural Population	Texas	29.933362	-99.234241	Lowland	Gulf	Gulf	42932266848	281167829	1044052772	938546400	SRR11611671
INFK	J612.A	Natural Collection	Grown from GRIN Seed Packet In Austin	Rhode Island	41.455833	-71.453889	Upland	Atlantic	Atlantic	43132226786	273619495	997813966	845491722	SRR11611670
INFL	J612.C	Natural Collection	Grown from GRIN Seed Packet In Austin	Rhode Island	41.455833	-71.453889	Upland	Atlantic	Atlantic	65894512500	281870987	998692183	848671477	SRR11611669
INFM	J613.A	Natural Collection	Grown from GRIN Seed Packet In Austin	North Carolina	35.9082256	-75.6757302	Coastal	Atlantic	Admixed	57567941848	284895492	1030812832	905404286	SRR11611668
INFN	J613.B	Natural Collection	Grown from GRIN Seed Packet In Austin	North Carolina	35.9082256	-75.6757302	Coastal	Atlantic	Admixed	67384883708	278223010	1022398510	888809928	SRR11611667
INFP	J613.C	Natural Collection	Grown from GRIN Seed Packet In Austin	North Carolina	35.9082256	-75.6757302	Coastal	Atlantic	Admixed	44920073128	291425773	1026729421	899680493	SRR11611666
INFQ	J614.A	Cultivar	Grown from GRIN Seed Packet In Austin	New Jersey	38.9351125	-74.9060053	Coastal	Atlantic	Admixed	45424585268	282563779	1008819002	860975884	SRR11611665
INFR	J614.B	Cultivar	Grown from GRIN Seed Packet In Austin	New Jersey	38.9351125	-74.9060053	Coastal	Atlantic	Admixed	57984176972	287601295	1010774614	862350098	SRR11611664
INFS	J614.C	Cultivar	Grown from GRIN Seed Packet In Austin	New Jersey	38.9351125	-74.9060053	Coastal	Atlantic	Admixed	61722584236	278899882	1011458206	860978338	SRR11611663
INFT	J615.A	Natural Collection	Grown from GRIN Seed Packet In Austin	Florida	26.9273311	-80.0700974	Coastal	Gulf	Gulf	38584949970	249184133	1048412784	921259977	SRR11611662
INFU	J617.A	Natural Collection	Grown from GRIN Seed Packet In Austin	Connecticut	41.33636	-72.03365	Upland	Atlantic	Atlantic	79794465670	283245380	999478205	851986555	SRR11611661
INFW	J619.A	Natural Collection	Grown from GRIN Seed Packet In Austin	New Hampshire	42.831111	-70.86361	Upland	Atlantic	Atlantic	44957111314	281784133	991791510	841513604	SRR11611660
INFX	J621.A	Natural Collection	Rhizome Plug Dug from Single Individual in a Natural Population	Maryland	38.0609713	-76.3374474	Coastal	Atlantic	Atlantic	66462261930	280181292	1007324375	860192638	SRR11611659
INFY	J621.B	Natural Collection	Rhizome Plug Dug from Single Individual in a Natural Population	Maryland	38.0609713	-76.3374474	Coastal	Atlantic	Atlantic	45245653590	272972274	995918579	843978956	SRR11611658
INFZ	J621.C	Natural Collection	Rhizome Plug Dug from Single Individual in a Natural Population	Maryland	38.0609713	-76.3374474	Coastal	Atlantic	Atlantic	41656951048	263504887	1009195892	856417372	SRR11611657
INGA	J625.B	Natural Collection	Rhizome Plug Dug from Single Individual in a Natural Population	Connecticut	41.33636	-72.03365	Upland	Atlantic	Atlantic	61832925372	283115812	997811876	846771098	SRR11611656
INGB	J626.B	Natural Collection	Rhizome Plug Dug from Single Individual in a Natural Population	Connecticut	41.34214	-71.93334	Upland	Atlantic	Atlantic	52533077878	212016760	981814534	801174252	SRR11611655
IRWG	J627.A	Natural Collection	Rhizome Plug Dug from Single Individual in a Natural Population	Connecticut	41.46745	-71.74008	Upland	Atlantic	Atlantic	50798416756	257407453	989386386	831200501	SRR11611577
IRWH	J634.A	Natural Collection	Rhizome Plug Dug from Single Individual in a Natural Population	New Hampshire	43.03787	-70.71609	Upland	Atlantic	Atlantic	49005178204	240390104	985502259	822878471	SRR11611576
INGD	J635.A	Natural Collection	Rhizome Plug Dug from Single Individual in a Natural Population	Maine	43.58039	-70.32879	Upland	Atlantic	Atlantic	61406099410	276694506	980973315	829376769	SRR11611654
INGE	J635.B	Natural Collection	Rhizome Plug Dug from Single Individual in a Natural Population	Maine	43.58039	-70.32879	Upland	Atlantic	Atlantic	40565626332	259453036	991757594	832899399	SRR11611653
INGF	J635.C	Natural Collection	Rhizome Plug Dug from Single Individual in a Natural Population	Maine	43.58039	-70.32879	Upland	Atlantic	Atlantic	33606915152	208510061	977161124	801008069	SRR11611652
INGH	J636.B	Natural Collection	Rhizome Plug Dug from Single Individual in a Natural Population	Maine	44.04345	-69.51618	Upland	Midwest	Midwest	66301605782	179791143	956597157	749859064	SRR11611651
INGI	J636.C	Natural Collection	Rhizome Plug Dug from Single Individual in a Natural Population	Maine	44.04345	-69.51618	Upland	Midwest	Midwest	43518396904	252430472	1006936766	823498620	SRR11611650
IRWI	J638.A	Natural Collection	Rhizome Plug Dug from Single Individual in a Natural Population	Rhode Island	41.4638888	-71.1925	Upland	Atlantic	Atlantic	40215695006	204222497	979773448	804803845	SRR11611575
IRWJ	J639.A	Natural Collection	Rhizome Plug Dug from Single Individual in a Natural Population	Rhode Island	41.635	-71.233611	Upland	Atlantic	Atlantic	65100472356	288973019	994791637	843804832	SRR11611574
INGJ	J640.B	Natural Collection	Rhizome Plug Dug from Single Individual in a Natural Population	Massachusetts	41.678889	-70.774167	Upland	Atlantic	Atlantic	58024149692	282904712	989062175	839503727	SRR11611649
INGK	J640.C	Natural Collection	Rhizome Plug Dug from Single Individual in a Natural Population	Massachusetts	41.678889	-70.774167	Upland	Atlantic	Atlantic	53055183632	230882129	988822505	820787426	SRR11611648
INGL	J641.A	Natural Collection	Rhizome Plug Dug from Single Individual in a Natural Population	Massachusetts	41.738611	-70.737222	Upland	Atlantic	Atlantic	72555403964	279454498	997889087	846135560	SRR11611647
INGM	J641.B	Natural Collection	Rhizome Plug Dug from Single Individual in a Natural Population	Massachusetts	41.738611	-70.737222	Upland	Atlantic	Atlantic	41666367408	270627814	1001774610	850551109	SRR11611646
INGN	J641.C	Natural Collection	Rhizome Plug Dug from Single Individual in a Natural Population	Massachusetts	41.738611	-70.737222	Upland	Atlantic	Atlantic	48476599986	276561031	998534988	848492376	SRR11611645
IRWK	J643.A	Natural Collection	Rhizome Plug Dug from Single Individual in a Natural Population	New Hampshire	42.9116667	-70.865	Upland	Atlantic	Atlantic	50287539966	255204163	993257118	836137771	SRR11611573
INGP	J644.B	Natural Collection	Rhizome Plug Dug from Single Individual in a Natural Population	Rhode Island	41.385	-71.633056	Upland	Atlantic	Atlantic	52173560166	275705368	997710592	843463758	SRR11611644
INGQ	J644.C	Natural Collection	Rhizome Plug Dug from Single Individual in a Natural Population	Rhode Island	41.385	-71.633056	Upland	Atlantic	Atlantic	56394167206	278728774	997009182	847135586	SRR11611643
INGR	J645.A	Natural Collection	Rhizome Plug Dug from Single Individual in a Natural Population	Rhode Island	41.400278	-71.584722	Upland	Atlantic	Atlantic	55968418780	226756056	1009378890	822381312	SRR11611642
INGS	J645.B	Natural Collection	Rhizome Plug Dug from Single Individual in a Natural Population	Rhode Island	41.400278	-71.584722	Upland	Atlantic	Atlantic	30973691082	155179474	971633249	757316426	SRR11611641
INGT	J645.C	Natural Collection	Rhizome Plug Dug from Single Individual in a Natural Population	Rhode Island	41.400278	-71.584722	Upland	Atlantic	Atlantic	37833920062	179283697	977894846	747214650	SRR11611640
INGU	J646.A	Natural Collection	Rhizome Plug Dug from Single Individual in a Natural Population	Rhode Island	41.463056	-71.554444	Upland	Atlantic	Atlantic	64985520284	289568146	998715597	847767626	SRR11611639
INGW	J646.B	Natural Collection	Rhizome Plug Dug from Single Individual in a Natural Population	Rhode Island	41.463056	-71.554444	Upland	Atlantic	Atlantic	45409116526	232776840	975646562	812614615	SRR11611638
INGX	J646.C	Natural Collection	Rhizome Plug Dug from Single Individual in a Natural Population	Rhode Island	41.463056	-71.554444	Upland	Atlantic	Atlantic	37091251024	182421347	979426205	782874630	SRR11611637
INGY	J647.B	Natural Collection	Rhizome Plug Dug from Single Individual in a Natural Population	Rhode Island	41.455833	-71.453889	Upland	Atlantic	Atlantic	44436875242	226211394	992881376	827099279	SRR11611636
INGZ	J647.C	Natural Collection	Rhizome Plug Dug from Single Individual in a Natural Population	Rhode Island	41.455833	-71.453889	Upland	Atlantic	Atlantic	60678784656	289335000	1000797113	853005125	SRR11611635
INHA	J649.A	Cultivar	Grown From Seed Provided by Ernst	New York	40.8327064	-72.7125394	Upland	Atlantic	Atlantic	51055756392	258255734	1002217156	847388351	SRR11611634
INHB	J649.B	Cultivar	Grown From Seed Provided by Ernst	New York	40.8327064	-72.7125394	Upland	Atlantic	Atlantic	59681293454	284627297	1002338167	855295322	SRR11611633
INHC	J649.C	Cultivar	Grown From Seed Provided by Ernst	New York	40.8327064	-72.7125394	Coastal	Atlantic	Atlantic	39818575878	203032380	992642935	817855831	SRR11611632
INHG	J651.A	Breeding Selection	Grown From Seed Provided by Ernst				Unknown	Gulf	Gulf	64058801574	314209149	1062213750	987111162	SRR11611628
INHH	J651.B	Breeding Selection	Grown From Seed Provided by Ernst				Unknown	Gulf	Admixed	53199622078	295758542	1061146931	982892121	SRR11611627
INHI	J651.C	Breeding Selection	Grown From Seed Provided by Ernst				Unknown	Gulf	Gulf	41956233652	234957566	1057069486	969389971	SRR11611626
INHJ	J652.B	Breeding Selection	Grown From Seed Provided by Ernst				Unknown	Gulf	Admixed	46699536856	257263909	1059871622	976120540	SRR11611625
IRWL	J652.C	Breeding Selection	Grown From Seed Provided by Ernst				Unknown	Gulf	Gulf	96259293666	310716593	1059902030	984536018	SRR11611572
IRWM	J653.B	Cultivar	Grown From Seed Provided by Ernst	Florida	27.197548	-80.252826	Lowland	Gulf	Admixed	38241307492	200347680	1018395300	857219330	SRR11611571
IRWP	J656.A	Natural Collection	Rhizome Plug Dug from Single Individual in a Natural Population	Missouri	37.0440278	-91.14075	Upland	Midwest	Midwest	77775542518	280433715	983520634	817863139	SRR11611569
IRWQ	J656.B	Natural Collection	Rhizome Plug Dug from Single Individual in a Natural Population	Missouri	37.0440278	-91.14075	Upland	Midwest	Midwest	67972984012	282387074	986640801	822173323	SRR11611568
IRWR	J656.C	Natural Collection	Rhizome Plug Dug from Single Individual in a Natural Population	Missouri	37.0440278	-91.14075	Upland	Midwest	Midwest	44688575028	221435202	973525232	790011154	SRR11611567
IRWS	J657.A	Natural Collection	Rhizome Plug Dug from Single Individual in a Natural Population	Missouri	37.0729556	-91.19740833	Upland	Midwest	Midwest	48804973948	241158311	980685076	805396228	SRR11611566
IRWT	J657.B	Natural Collection	Rhizome Plug Dug from Single Individual in a Natural Population	Missouri	37.0729556	-91.19740833	Upland	Midwest	Midwest	60930695842	283589422	985218784	822162886	SRR11611565
IRWU	J657.C	Natural Collection	Rhizome Plug Dug from Single Individual in a Natural Population	Missouri	37.0729556	-91.19740833	Upland	Midwest	Midwest	63285612416	280901165	983748778	818836598	SRR11611564
IRWW	J658.A	Natural Collection	Rhizome Plug Dug from Single Individual in a Natural Population	Missouri	38.8853611	-91.54294444	Upland	Midwest	Midwest	47496877860	236804974	978618240	798543927	SRR11611563
IRWX	J658.B	Natural Collection	Rhizome Plug Dug from Single Individual in a Natural Population	Missouri	38.8853611	-91.54294444	Upland	Midwest	Midwest	79585999298	282894355	986474996	819684564	SRR11611562
IRXA	J660.A	Natural Collection	Rhizome Plug Dug from Single Individual in a Natural Population	Texas	29.897867	-100.996962	Lowland	Gulf	Gulf	31490557136	174173067	1038272019	902835826	SRR11611561
IRXB	J660.B	Natural Collection	Rhizome Plug Dug from Single Individual in a Natural Population	Texas	29.897867	-100.996962	Lowland	Gulf	Gulf	69458122164	311960207	1051691464	962697305	SRR11611560
IRXC	J660.C	Natural Collection	Rhizome Plug Dug from Single Individual in a Natural Population	Texas	29.897867	-100.996962	Lowland	Gulf	Gulf	54868387102	289502892	1050663533	956609173	SRR11611559
IRXD	J661.A	Natural Collection	Rhizome Plug Dug from Single Individual in a Natural Population	Virginia	37.841403	-75.654336	Upland	Atlantic	Atlantic	71924467376	287268367	1006717939	860743962	SRR11611558
IRXE	J661.B	Natural Collection	Rhizome Plug Dug from Single Individual in a Natural Population	Virginia	37.841403	-75.654336	Upland	Atlantic	Atlantic	52500637944	268992778	999470633	846922810	SRR11611557
IRXJ	J662.A	Natural Collection	Rhizome Plug Dug from Single Individual in a Natural Population	Virginia	37.749051	-75.785507	Coastal	Atlantic	Atlantic	74525098096	287761441	1005837534	859159506	SRR11611552
IRXK	J662.B	Natural Collection	Rhizome Plug Dug from Single Individual in a Natural Population	Virginia	37.749051	-75.785507	Upland	Atlantic	Atlantic	48854588320	247956266	1001295597	845157173	SRR11611551
IRXL	J662.C	Natural Collection	Rhizome Plug Dug from Single Individual in a Natural Population	Virginia	37.749051	-75.785507	Unknown	Atlantic	Atlantic	43906472340	224408277	994864226	830515268	SRR11611550
IRXI	J662.F	Natural Collection	Rhizome Plug Dug from Single Individual in a Natural Population	Virginia	37.749051	-75.785507	Coastal	Atlantic	Admixed	56387178624	290950840	1031564441	898016559	SRR11611553
IRXM	J663.A	Natural Collection	Rhizome Plug Dug from Single Individual in a Natural Population	Maryland	38.373739	-76.149184	Coastal	Atlantic	Atlantic	77340385584	289460970	1006153184	860988563	SRR11611549
IRXN	J663.B	Natural Collection	Rhizome Plug Dug from Single Individual in a Natural Population	Maryland	38.373739	-76.149184	Coastal	Atlantic	Atlantic	23596134290	121915667	966925039	719630941	SRR11611548
IRXP	J663.C	Natural Collection	Rhizome Plug Dug from Single Individual in a Natural Population	Maryland	38.373739	-76.149184	Coastal	Atlantic	Atlantic	57311096888	289722149	1000623748	853363219	SRR11611547
IRXR	J664.A	Natural Collection	Rhizome Plug Dug from Single Individual in a Natural Population	New Jersey	39.7735444	-74.53361111	Upland	Atlantic	Atlantic	38726422474	196281277	988452284	808812482	SRR11611545
IRXS	J664.B	Natural Collection	Rhizome Plug Dug from Single Individual in a Natural Population	New Jersey	39.7735444	-74.53361111	Upland	Atlantic	Atlantic	50598727712	254568518	1000258549	843596322	SRR11611544
IRXT	J664.C	Natural Collection	Rhizome Plug Dug from Single Individual in a Natural Population	New Jersey	39.7735444	-74.53361111	Upland	Atlantic	Atlantic	73652463358	287247973	1005623623	858251144	SRR11611543
IRXU	J664.D	Natural Collection	Rhizome Plug Dug from Single Individual in a Natural Population	New Jersey	39.7735444	-74.53361111	Upland	Atlantic	Atlantic	61744567722	286154176	1002439819	854802713	SRR11611542
IRXX	J664.E	Natural Collection	Rhizome Plug Dug from Single Individual in a Natural Population	New Jersey	39.7735444	-74.53361111	Upland	Atlantic	Atlantic	55343360320	278697445	1002062964	852130995	SRR11611540
IRXQ	J664.F	Natural Collection	Rhizome Plug Dug from Single Individual in a Natural Population	New Jersey	39.7735444	-74.53361111	Upland	Atlantic	Atlantic	79288813782	286719803	1002410486	853737593	SRR11611546
IRXW	J664.G	Natural Collection	Rhizome Plug Dug from Single Individual in a Natural Population	New Jersey	39.7735444	-74.53361111	Upland	Atlantic	Atlantic	52747497274	267243078	1001011335	847336943	SRR11611541
IRXZ	J665.A	Natural Collection	Rhizome Plug Dug from Single Individual in a Natural Population	New York	40.9420833	-73.47866667	Upland	Atlantic	Atlantic	1.65459e+11	289842519	1002326271	856284274	SRR11611538
IRYA	J665.B	Natural Collection	Rhizome Plug Dug from Single Individual in a Natural Population	New York	40.9420833	-73.47866667	Upland	Atlantic	Atlantic	55504732812	284637104	1002066057	854268532	SRR11611537
IRYB	J665.C	Natural Collection	Rhizome Plug Dug from Single Individual in a Natural Population	New York	40.9420833	-73.47866667	Upland	Atlantic	Atlantic	69526049514	289445536	1002227071	856737250	SRR11611536
IRXY	J665.D	Natural Collection	Rhizome Plug Dug from Single Individual in a Natural Population	New York	40.9420833	-73.47866667	Upland	Atlantic	Atlantic	82293531072	289036437	1000670991	854147310	SRR11611539
IRYC	J665.E	Natural Collection	Rhizome Plug Dug from Single Individual in a Natural Population	New York	40.9420833	-73.47866667	Unknown	Atlantic	Atlantic	63775907906	288128790	998547632	852431719	SRR11611535
IRYD	J665.F	Natural Collection	Rhizome Plug Dug from Single Individual in a Natural Population	New York	40.9420833	-73.47866667	Upland	Atlantic	Atlantic	68632781532	292355259	995593615	849908156	SRR11611534
IRYE	J665.G	Natural Collection	Rhizome Plug Dug from Single Individual in a Natural Population	New York	40.9420833	-73.47866667	Upland	Atlantic	Atlantic	85119390372	286123401	1000056797	853939925	SRR11611533
IRYF	J665.H	Natural Collection	Rhizome Plug Dug from Single Individual in a Natural Population	New York	40.9420833	-73.47866667	Upland	Atlantic	Atlantic	76907835816	290722225	997753695	851041449	SRR11611532
IRYG	J666.A	Natural Collection	Rhizome Plug Dug from Single Individual in a Natural Population	North Carolina	35.610982	-75.923248	Coastal	Atlantic	Atlantic	80708509440	291356966	1001674218	857285127	SRR11611531
IRYH	J666.B	Natural Collection	Rhizome Plug Dug from Single Individual in a Natural Population	North Carolina	35.610982	-75.923248	Upland	Atlantic	Atlantic	98643806240	288816527	1003742707	857220549	SRR11611530
IRYI	J666.C	Natural Collection	Rhizome Plug Dug from Single Individual in a Natural Population	North Carolina	35.610982	-75.923248	Unknown	Atlantic	Atlantic	78464178018	288822039	999414545	853322757	SRR11611529
IRYK	J667.A	Natural Collection	Rhizome Plug Dug from Single Individual in a Natural Population	North Carolina	35.029599	-79.610713	Coastal	Atlantic	Atlantic	57579593310	288309725	999294442	852484203	SRR11611527
IRYL	J667.B	Natural Collection	Rhizome Plug Dug from Single Individual in a Natural Population	North Carolina	35.029599	-79.610713	Coastal	Atlantic	Atlantic	65660991906	287593806	1004106685	857646739	SRR11611526
IRYJ	J667.C	Natural Collection	Rhizome Plug Dug from Single Individual in a Natural Population	North Carolina	35.029599	-79.610713	Coastal	Atlantic	Atlantic	71184329702	282876220	1004637158	846641418	SRR11611528
IRYN	J669.A	Natural Collection	Rhizome Plug Dug from Single Individual in a Natural Population	New York	40.5966389	-74.18222222	Upland	Atlantic	Atlantic	61906646592	293143605	1007491444	862604395	SRR11611525
IRYP	J669.B	Natural Collection	Rhizome Plug Dug from Single Individual in a Natural Population	New York	40.5966389	-74.18222222	Upland	Atlantic	Atlantic	74646444414	291483193	1002387653	857588759	SRR11611524
IRYQ	J669.C	Natural Collection	Rhizome Plug Dug from Single Individual in a Natural Population	New York	40.5966389	-74.18222222	Upland	Atlantic	Atlantic	79812580536	284759811	1009213168	856321234	SRR11611523
IRYR	J670.A	Natural Collection	Rhizome Plug Dug from Single Individual in a Natural Population	New Jersey	39.5519389	-74.34115	Upland	Atlantic	Atlantic	45066206398	227617359	994724833	832667021	SRR11611522
IRYS	J670.B	Natural Collection	Rhizome Plug Dug from Single Individual in a Natural Population	New Jersey	39.5519389	-74.34115	Upland	Atlantic	Atlantic	94003923540	289992183	1008408737	859146185	SRR11611521
IRYT	J670.C	Natural Collection	Rhizome Plug Dug from Single Individual in a Natural Population	New Jersey	39.5519389	-74.34115	Upland	Atlantic	Atlantic	55621969212	283144481	1005230320	857318933	SRR11611520
IRYU	J671.A	Natural Collection	Rhizome Plug Dug from Single Individual in a Natural Population	Maryland	38.96432	-76.209929	Unknown	Atlantic	Atlantic	60881618124	292196603	1001309804	856140328	SRR11611519
IRYW	J671.B	Natural Collection	Rhizome Plug Dug from Single Individual in a Natural Population	Maryland	38.96432	-76.209929	Coastal	Atlantic	Atlantic	76055941532	289890504	1001460143	854803653	SRR11611518
IRYX	J671.C	Natural Collection	Rhizome Plug Dug from Single Individual in a Natural Population	Maryland	38.96432	-76.209929	Upland	Atlantic	Atlantic	55733081354	286161258	1005755425	857739644	SRR11611517
IRYY	J672.A	Natural Collection	Rhizome Plug Dug from Single Individual in a Natural Population	Delaware	39.25455	-75.46608056	Coastal	Atlantic	Atlantic	58204121156	294699504	1006026818	862249617	SRR11611516
IRYZ	J672.B	Natural Collection	Rhizome Plug Dug from Single Individual in a Natural Population	Delaware	39.25455	-75.46608056	Coastal	Atlantic	Atlantic	56850546284	284438662	995856753	825743507	SRR11611515
ITBJ	J673.A	Natural Collection	Rhizome Plug Dug from Single Individual in a Natural Population	Delaware	38.8201889	-75.22818889	Coastal	Atlantic	Atlantic	61630932068	284237108	1008180657	860083637	SRR11611512
ITBK	J673.B	Natural Collection	Rhizome Plug Dug from Single Individual in a Natural Population	Delaware	38.8201889	-75.22818889	Upland	Atlantic	Atlantic	37069816272	187141192	991474840	807687408	SRR11611511
ITBL	J673.C	Natural Collection	Rhizome Plug Dug from Single Individual in a Natural Population	Delaware	38.8201889	-75.22818889	Coastal	Atlantic	Atlantic	54527741974	275151452	1006713756	858235585	SRR11611510
ITBM	J673.D	Natural Collection	Rhizome Plug Dug from Single Individual in a Natural Population	Delaware	38.8201889	-75.22818889	Coastal	Atlantic	Atlantic	54564833312	277756154	1004871266	849284736	SRR11611509
ITBN	J674.A	Natural Collection	Rhizome Plug Dug from Single Individual in a Natural Population	Delaware	39.5659389	-75.7295	Upland	Atlantic	Atlantic	44050471376	228615146	998841668	835779649	SRR11611508
ITBP	J674.B	Natural Collection	Rhizome Plug Dug from Single Individual in a Natural Population	Delaware	39.5659389	-75.7295	Coastal	Atlantic	Atlantic	44506935014	224570978	1001092777	835150414	SRR11611507
ITBQ	J674.C	Natural Collection	Rhizome Plug Dug from Single Individual in a Natural Population	Delaware	39.5659389	-75.7295	Coastal	Atlantic	Atlantic	42636571400	215520864	986952179	818098311	SRR11611506
ITBR	J675.C	Natural Collection	Rhizome Plug Dug from Single Individual in a Natural Population	Virginia	37.780999	-76.307789	Coastal	Atlantic	Atlantic	68250685998	284160277	1004809971	855572391	SRR11611505
ITBS	J676.A	Natural Collection	Rhizome Plug Dug from Single Individual in a Natural Population	Virginia	37.76863	-76.347208	Coastal	Atlantic	Atlantic	57880894784	288814348	1009528110	861943105	SRR11611504
ITBT	J676.B	Natural Collection	Rhizome Plug Dug from Single Individual in a Natural Population	Virginia	37.76863	-76.347208	Coastal	Atlantic	Atlantic	44450492724	220541466	1000871884	816586533	SRR11611503
ITBU	J676.C	Natural Collection	Rhizome Plug Dug from Single Individual in a Natural Population	Virginia	37.76863	-76.347208	Upland	Atlantic	Atlantic	80517898818	287630090	1009550454	862240403	SRR11611502
ITBW	J677.A	Natural Collection	Rhizome Plug Dug from Single Individual in a Natural Population	North Carolina	35.905658	-76.031982	Coastal	Atlantic	Atlantic	70128051784	287731720	1001575777	852301768	SRR11611501
ITBX	J677.B	Natural Collection	Rhizome Plug Dug from Single Individual in a Natural Population	North Carolina	35.905658	-76.031982	Coastal	Atlantic	Atlantic	63805204926	285135491	1002128005	853681377	SRR11611500
ITBY	J677.C	Natural Collection	Rhizome Plug Dug from Single Individual in a Natural Population	North Carolina	35.905658	-76.031982	Coastal	Atlantic	Atlantic	46521516916	235997408	996678986	833720002	SRR11611499
ITBZ	J678.A	Natural Collection	Rhizome Plug Dug from Single Individual in a Natural Population	North Carolina	35.578492	-75.927189	Upland	Atlantic	Atlantic	76890111436	289410623	1009649399	864272955	SRR11611498
ITCA	J678.C	Natural Collection	Rhizome Plug Dug from Single Individual in a Natural Population	North Carolina	35.578492	-75.927189	Coastal	Atlantic	Atlantic	39695461652	204339964	993833846	820183773	SRR11611497
ITCB	J679.A	Natural Collection	Rhizome Plug Dug from Single Individual in a Natural Population	North Carolina	35.444329	-76.363746	Upland	Atlantic	Atlantic	73464776700	282551338	1009973513	863578108	SRR11611496
ITCC	J679.B	Natural Collection	Rhizome Plug Dug from Single Individual in a Natural Population	North Carolina	35.444329	-76.363746	Upland	Atlantic	Atlantic	57717797268	287008708	1009276762	863065138	SRR11611495
ITCD	J679.C	Natural Collection	Rhizome Plug Dug from Single Individual in a Natural Population	North Carolina	35.444329	-76.363746	Upland	Atlantic	Atlantic	59038032246	287326128	1002805317	854298617	SRR11611494
ITCE	J680.A	Natural Collection	Rhizome Plug Dug from Single Individual in a Natural Population	North Carolina	35.569571	-76.510591	Coastal	Atlantic	Atlantic	76201045888	284919608	1010105013	861329719	SRR11611493
ITCF	J680.C	Natural Collection	Rhizome Plug Dug from Single Individual in a Natural Population	North Carolina	35.569571	-76.510591	Unknown	Atlantic	Atlantic	79577886974	285547177	1008849871	861008365	SRR11611492
IRZA	J681.A	Cultivar	Plant Obtained From David Lowry				Unknown	Admixed	Admixed	97397990404	301670190	1070619998	985606901	SRR11611514
ITCG	J682.A	Natural Collection	Rhizome Plug Dug from Single Individual in a Natural Population	New Jersey	40.1788806	-74.31703889	Unknown	Atlantic	Atlantic	51739459628	257938287	1007163924	850330961	SRR11611491
ITCH	J682.B	Natural Collection	Rhizome Plug Dug from Single Individual in a Natural Population	New Jersey	40.1788806	-74.31703889	Upland	Atlantic	Atlantic	48795918478	243513718	1000025901	818207715	SRR11611490
ITCJ	J683.A	Natural Collection	Rhizome Plug Dug from Single Individual in a Natural Population	New Jersey	39.3375306	-75.07456944	Upland	Atlantic	Atlantic	61576978862	282638719	1013228714	864621709	SRR11611488
ITCK	J683.C	Natural Collection	Rhizome Plug Dug from Single Individual in a Natural Population	New Jersey	39.3375306	-75.07456944	Upland	Atlantic	Atlantic	50507681960	251838967	998893918	839361239	SRR11611487
ITCL	J683.D	Natural Collection	Rhizome Plug Dug from Single Individual in a Natural Population	New Jersey	39.3375306	-75.07456944	Upland	Atlantic	Atlantic	57044047046	284789746	1011301004	863267758	SRR11611486
ITCM	J683.E	Natural Collection	Rhizome Plug Dug from Single Individual in a Natural Population	New Jersey	39.3375306	-75.07456944	Upland	Atlantic	Atlantic	28238596674	139223698	967434289	671573847	SRR11611485
ITCN	J684.A	Natural Collection	Rhizome Plug Dug from Single Individual in a Natural Population	Delaware	38.5639111	-75.0728	Coastal	Atlantic	Atlantic	49771286368	188253294	999720623	815802685	SRR11611484
ITCP	J684.B	Natural Collection	Rhizome Plug Dug from Single Individual in a Natural Population	Delaware	38.5639111	-75.0728	Coastal	Admixed	Admixed	76298255762	300590790	1062334729	965547031	SRR11611483
ITCQ	J685.A	Natural Collection	Rhizome Plug Dug from Single Individual in a Natural Population	Delaware	39.2594111	-75.46198056	Coastal	Atlantic	Atlantic	46754668466	241227231	998468156	840494600	SRR11611482
ITCR	J685.B	Natural Collection	Rhizome Plug Dug from Single Individual in a Natural Population	Delaware	39.2594111	-75.46198056	Coastal	Atlantic	Atlantic	45891948992	239752805	1001743057	841268446	SRR11611481
ITCS	J685.C	Natural Collection	Rhizome Plug Dug from Single Individual in a Natural Population	Delaware	39.2594111	-75.46198056	Coastal	Atlantic	Atlantic	59525308038	286116487	1017412908	870936393	SRR11611480
NNBT	K5	Cultivar	Grown by C. Tobias from Kanlow seed obtain from Osenbaugh Grass Seed, Lucas, IA	Oklahoma	35.26	-96.18	Unknown	Gulf	Gulf	44771164800	248326313	1068728976	987178256	SRR896566
TCTS	NFCX1	Cultivar	Genotype selected in vitro for Agrobacterium transformability	Texas	28.332505	-98.117501	Unknown	Gulf	Gulf	48838298400	249582652	1046289652	925641162	SRR1799989
PZXS	NFGA02_06	Natural Collection	Grown from GRIN Seed Packet		35.426748	-91.836809	Unknown	Gulf	Gulf	39706322700	208147160	1056526102	933450555	SRR3439406
PYSS	NFGA09_02	Cultivar	Grown from GRIN Seed Packet		35.237591	-96.241675	Unknown	Gulf	Gulf	55319870400	309184609	1070323133	996263940	SRR3439427
PYSU	NFGA09_05	Cultivar	Grown from GRIN Seed Packet		35.237591	-96.241675	Unknown	Gulf	Gulf	48561674400	272354872	1105379803	1034097806	SRR1588074
PYSP	NFGA15_11	Natural Collection	Grown from GRIN Seed Packet		33.976779	-89.675641	Unknown	Gulf	Admixed	61288396500	316716782	1057411110	960199960	SRR3439425
PYSX	NFGA16_05	Natural Collection	Grown from GRIN Seed Packet		35.032482	-79.547449	Unknown	Admixed	Admixed	49470354600	246078155	1028829640	858494610	SRR1587311
OBWZ	NFGA16_12	Natural Collection	Grown from GRIN Seed Packet		35.032482	-79.547449	Unknown	Gulf	Admixed	44663851800	244112527	1044983322	911164939	SRR1801209
PYSW	NFGA32_06	Cultivar	Grown from GRIN Seed Packet		28.332505	-98.117501	Unknown	Gulf	Gulf	51455313300	250517835	1057586659	937356031	SRR3439408
OBWX	NFGA34_08	Breeding Selection	Unknown				Unknown	Unknown	Unknown	51308423100	264952385	1054014872	949088515	SRR1587344
OBXA	NFGA34_10	Breeding Selection	Unknown				Unknown	Unknown	Unknown	53595936000	273493448	1053832492	943467326	SRR1801205
ONTG	NFGA36_05	Breeding Selection	Unknown				Unknown	Unknown	Unknown	77842716768	485096076	1080853606	1013479318	SRR1588089
PYST	NFGA36_09	Breeding Selection	Unknown				Unknown	Unknown	Unknown	57053422800	305444611	1063712604	975962560	SRR1587319
PZXT	NFGA37_03	Cultivar	Unknown				Unknown	Unknown	Unknown	50130566700	260705212	1062875265	960221883	SRR1588079
PYPU	NFGA37_05	Cultivar	Unknown				Unknown	Unknown	Unknown	49882684500	272519017	1054828128	953465876	SRR1587374
TCTT	NL94	Breeding Selection	Unknown		35.237591	-96.241675	Unknown	Gulf	Gulf	81355372200	299394451	1048714920	950433875	SRR1799993
XXAW	Pv304_1	Breeding Selection	Grown from F1 seed of AP13XVS16				Unknown	Unknown	Unknown	61492020000	311763421	1105269014	1047596513	SRR4132508
XXAX	Pv317_1	Breeding Selection	Grown from F1 seed of AP13XVS16				Unknown	Unknown	Unknown	64574675400	312305569	1089621699	1036190677	SRR4132510
WZCU	Pv346_1	Breeding Selection	Grown from F1 seed of AP13XVS16				Unknown	Unknown	Unknown	68115229200	316270879	1104195231	1044328680	SRR4996397
WZCX	Pv458_1	Breeding Selection	Grown from F1 seed of AP13XVS16				Unknown	Unknown	Unknown	71845663800	315873147	1107082528	1052062905	SRR4996396
TCTU	SL93	Breeding Selection	Unknown		28.332505	-98.117501	Unknown	Gulf	Gulf	60835986300	312134510	1049504915	948580666	SRR1800047,SRR1800048
PWUZ	VS16	Cultivar	Unknown	Nebraska	40.72	-96.12	Unknown	Midwest	Midwest	54035433600	244422162	979012596	773244760	SRR1798142
ABHM	WBC3a	Natural Collection	Rhizome Plug Dug from Single Individual in a Natural Population	Texas	30.32	-97.9823	Unknown	Gulf	Gulf	38387836809	296805622	1084986311	951208694	SRR1592621
