# Supplementary material for: Genomic mechanisms of climate adaptation in polyploid bioenergy switchgrass
Source: Nature. 2021 Jan 27;590(7846):438–44. doi: 10.1038/s41586-020-03127-1 (PMC7886653; doi:10.1038/s41586-020-03127-1)
Supplement: Supplementary file 7 — Model specification, trait descriptions and variable importance for in silico ecotype classification. Genotypes used for training (first two columns), neural network layers (columns 5-6) and variable dictionary (4th column) were extracted from the neural network model training. LDA and DAPC variable loadings accompany the neural network results. [file 41586_2020_3127_MOESM7_ESM.xlsx]

## Sheet: ecotype_classificationMetadata
Exemplar Genotypes	Ecotype		Neural Net paramters			Variable calculation for neural net				DAPC and Neural Net classification probabilities								Traits directly measured:
J045.C	Upland		nnetCoef	param		nnet var(i) ID	variable**	description (see column T for descriptions)		genotype	DAPC_Upland	DAPC_Lowland	DAPC_Coastal	Nnet_Upland	Nnet_lowland	Nnet_Coastal		TCEOS	Total number of tillers counted at the end of the season. Set to 20 if < 20 so that very small plants do not add extra weight.
J665.A	Upland		-0.854637	b->h1		i1	width:length(leaf)	WIDTH/LENGTH (KBSM)		AP13.1	9.12e-07	0.9977	0.00229859	0.00195182	0.975293	0.0227553		TC	Number of tillers counted at the end of the season. Set to 20 if < 20 so that very small plants do not add extra weight. In some cases, a second round of tillers were regrown at the end of the season. These were typically <10% of the size of fully mature tillers from the first round. As such, each secondary tiller was give 10% of the weight of a primary tiller. If less than 10 secondary tillers w…
J665.B	Upland		-0.152627	i1->h1		i2	leaf length	LENGTH (KBSM)		AP13.10	1.6e-05	0.990708	0.00927626	0.00516593	0.897057	0.0977768		HT	Height of the leaf canopy (cm). Measured at julian day 262 in PKLE (TX2) and day 198 in KBSM (MI).
J665.C	Upland		-0.179782	i2->h1		i3	leaf width	WIDTH (KBSM)		AP13.11	1.06e-08	0.999774	0.00022625	0.00156451	0.981579	0.0168567		HTP	Height of the tallest panicle (cm). Measured at harvest. If panicle height was <110% of the canopy height, that observation was dropped, as panicle tillers are typically much taller than the leaf canopy.
J040.A	Upland		-0.276594	i3->h1		i4	lamina:midrib (thickness)	MIDRIB/LAMINA (KBSM)		AP13.12	3.6e-06	0.996966	0.0030306	0.0022206	0.971465	0.0263147		GR50	Julian day on which 50% of the rhizome crown has produced green tillers
J257.A	Upland		0.20676	i4->h1		i5	lamina thickness	LAMINA (KBSM)		AP13.13	1.3e-06	0.999303	0.000695528	0.00209854	0.974653	0.0232488		EM50	Julian day on which 50% of the reproductive tillers produced panicles
J258.A	Upland		0.069791	i5->h1		i6	leaf area	AREA (KBSM)		AP13.14	8.66e-07	0.993804	0.00619543	0.00333949	0.938109	0.0585514		WIDTH	Leaf width, measured from a leaf area meter in mm
J267.B	Upland		-0.225441	i6->h1		i7	green-up (date)	GR50 (KBSM)		AP13.15	3.14e-07	0.999614	0.000385687	0.00203179	0.972275	0.0256936		LENGTH	Leaf length, measured from a leaf area meter in mm
J267.C	Upland		0.146876	i7->h1		i8	panicle emergence (date)	EM50 (KBSM)		AP13.16	1.77e-07	0.999891	0.000108849	0.00170878	0.981016	0.0172749		MIDRIB	Midrib thickness, measured via calipers in mm
J368.A	Upland		0.37886	i8->h1		i9	plant size (tillers x height)	TC*HT (KBSM)		AP13.17	1.18e-07	0.997912	0.00208766	0.00150284	0.982589	0.015908		LAMINA	Lamina thickness, measured via calipers in mm
J368.B	Upland		0.383346	i9->h1		i10	tiller count (first cohort)	TC (KBSM)		AP13.18	2.2e-09	0.999786	0.000213714	0.00161725	0.980066	0.0183164		AREA	Leaf area, measured from a leaf area meter in cm^2
J368.C	Upland		0.246531	i10->h1		i11	tiller count (end of season)	TCEOS (KBSM)		AP13.19	1.92e-07	0.999785	0.00021459	0.00151475	0.982628	0.0158576		LEAF*	Width, length and appearance of leaves. 1-5 scale. From widest, longest and most lowland like to shortest, thinnest and most upland like.
J371.A	Upland		0.19602	i11->h1		i12	canopy height	HT (KBSM)		AP13.2	2.66e-07	0.998255	0.00174465	0.00221102	0.968292	0.0294974		TIL*	Thickness and appearance of tillers. 1-5 scale. From thickest and most lowland like to thinnest and most upland like
J374.B	Upland		0.493004	i12->h1		i13	panicle height	HTP (KBSM)		AP13.20	9.32e-07	0.995527	0.00447183	0.00288775	0.951914	0.0451987		COL*	Color of canopy. 1-5 scale. From bluest and most typically lowland to darkest green and most typically upland. This rating is the most subjective and is hard to rate in general as it depends on lighting conditions and view direction. You may want to exclude it when calculating any indices.
J376.A	Upland		0.438622	i13->h1		i14	canopy height:tiller count	HT/TC (KBSM)		AP13.21	6.68e-08	0.999813	0.000186451	0.00168228	0.983682	0.014636
J376.C	Upland		-0.099175	i14->h1		i15	panicle height:count	HTP/TC (KBSM)		AP13.22	6.54e-08	0.999902	9.84e-05	0.00146888	0.983626	0.0149049		*Panicum virgatum diversity accessions were surveyed at the Austin, Texas planting location. Ratings were made by Jason Bonnette based on historical experience with various accessions of switchgrass. Leaf morphology data was conducted on fully expanded leaves from the same plants at the same time ratings were taken.
J378.A	Upland		-0.0943794	i15->h1		i16	panicle:leaf (height)	HT/HTP (KBSM)		AP13.23	1.16e-09	0.999851	0.000149286	0.00139359	0.984418	0.0141887
J378.B	Upland		0.0397569	i16->h1		i17	"upland leaf/tiller traits"	TIL+LEAF (PKLE)		AP13.24	5.81e-08	0.99929	0.000709988	0.00162647	0.980429	0.017945
J379.A	Upland		-0.175565	i17->h1		i18	"upland whole-plant/color morphotype"	COL (PKLE)		AP13.25	3.1e-07	0.999611	0.000389128	0.00163461	0.980759	0.0176067
J379.B	Upland		-0.859518	i18->h1		i19	width:length(leaf)	WIDTH/LENGTH (PKLE)		AP13.26	6.56e-09	0.999939	6.05e-05	0.0016216	0.980436	0.0179426
J380.B	Upland		0.24209	i19->h1		i20	leaf length	LENGTH (PKLE)		AP13.27	1.33e-07	0.998714	0.00128542	0.0025336	0.960495	0.0369713
J382.A	Upland		-0.190272	i20->h1		i21	leaf width	WIDTH (PKLE)		AP13.28	3.87e-07	0.999453	0.000546312	0.00171265	0.981293	0.0169941
J403.A	Upland		-0.0941464	i21->h1		i22	lamina:midrib (thickness)	MIDRIB/LAMINA (PKLE)		AP13.29	1.5e-07	0.999907	9.29e-05	0.00171061	0.981995	0.0162943
J403.B	Upland		-0.0430585	i22->h1		i23	lamina thickness	LAMINA (PKLE)		AP13.3	1.51e-06	0.959146	0.040853	0.0105209	0.460211	0.529268
J409.B	Upland		0.126149	i23->h1		i24	leaf area	AREA (PKLE)		AP13.30	7.01e-08	0.999612	0.000387618	0.00173589	0.979466	0.0187986
J420.B	Upland		0.0689987	i24->h1		i25	green-up (date)	GR50 (PKLE)		AP13.31	1.34e-07	0.999495	0.000505252	0.00229513	0.966044	0.031661
J582.C	Upland		-0.496557	i25->h1		i26	panicle emergence (date)	EM50 (PKLE)		AP13.32	1.21e-07	0.999851	0.000148638	0.00160476	0.980673	0.0177224
J441.A	Lowland		-0.0646808	i26->h1		i27	plant size (tillers x height)	TC*HT (PKLE)		AP13.33	1.35e-08	0.999913	8.74e-05	0.00148622	0.982621	0.0158927
J441.B	Lowland		0.617839	i27->h1		i28	tiller count (first cohort)	TCEOS (PKLE)		AP13.34	1.4e-06	0.999302	0.00069686	0.00248831	0.965256	0.0322554
J243.A	Lowland		0.511345	i28->h1		i29	tiller count (end of season)	TC (PKLE)		AP13.36	3.45e-08	0.99987	0.000129826	0.00173223	0.978771	0.0194968
J022.A	Lowland		0.0603422	i29->h1		i30	canopy height	HT (PKLE)		AP13.37	2.47e-08	0.999981	1.9e-05	0.00151889	0.983057	0.0154238
J022.B	Lowland		0.210469	i30->h1		i31	panicle height	HTP (PKLE)		AP13.38	1.59e-08	0.999932	6.82e-05	0.00192457	0.974513	0.0235625
J022.C	Lowland		0.308017	i31->h1		i32	canopy height:tiller count	HT/TC (PKLE)		AP13.39	9.95e-09	0.999864	0.000136196	0.00192058	0.973731	0.0243488
J022.D	Lowland		0.352817	i32->h1		i33	panicle height:count	HTP/TC (PKLE)		AP13.4	5.01e-09	0.999827	0.000172554	0.00155819	0.983016	0.015426
J210.A	Lowland		0.317106	i33->h1		i34	panicle:leaf (height)	HT/HTP (PKLE)		AP13.40	1.67e-07	0.999639	0.000360524	0.00193592	0.977263	0.0208008
J212.A	Lowland		-0.289748	i34->h1						AP13.41	1.32e-08	0.999895	0.000104701	0.00154972	0.982869	0.0155816
J216.A	Lowland		-1.34114	b->h2		**see extended data fig 2; all variables were scaled and centered prior to classification				AP13.42	9.28e-07	0.995469	0.00452973	0.00219562	0.971852	0.0259523
J218.A	Lowland		-0.0502653	i1->h2						AP13.43	3.01e-06	0.999036	0.000960811	0.00318694	0.953225	0.0435882
J222.A	Lowland		-0.325064	i2->h2						AP13.44	1.1e-05	0.995572	0.00441719	0.00454362	0.926572	0.0688844
J226.A	Lowland		-0.283617	i3->h2						AP13.45	7.11e-06	0.98143	0.0185626	0.0065448	0.834653	0.158802
J229.A	Lowland		-0.291296	i4->h2						AP13.46	1.89e-07	0.998885	0.0011147	0.0023854	0.964194	0.0334203
J230.A	Lowland		-0.0637574	i5->h2						AP13.47	9.56e-08	0.999866	0.000133591	0.00169761	0.979435	0.0188674
J235.A	Lowland		-0.27739	i6->h2						AP13.48	1.8e-08	0.999653	0.000347023	0.00157435	0.980899	0.0175268
J237.A	Lowland		-0.555033	i7->h2						AP13.49	2.8e-08	0.99963	0.000370123	0.00204163	0.971619	0.0263389
J238.A	Lowland		-0.271963	i8->h2						AP13.5	2.04e-06	0.997847	0.00215075	0.00208622	0.974412	0.0235023
J245.A	Lowland		-0.0108541	i9->h2						AP13.50	6.66e-07	0.998258	0.00174121	0.00240937	0.967137	0.0304538
J246.A	Lowland		0.133128	i10->h2						AP13.51	9.2e-08	0.999582	0.000418387	0.00169285	0.980256	0.0180511
J247.A	Lowland		0.14104	i11->h2						AP13.52	1.27e-07	0.999867	0.000132494	0.00171297	0.98163	0.0166567
J251.A	Lowland		-0.208068	i12->h2						AP13.53	3.12e-07	0.999105	0.000895094	0.00220722	0.968416	0.0293768
J251.B	Lowland		-0.167054	i13->h2						AP13.54	9.56e-08	0.999834	0.000165958	0.00159059	0.9819	0.0165099
J251.C	Lowland		-0.42522	i14->h2						AP13.55	1.47e-07	0.999018	0.000981947	0.00192508	0.975124	0.0229512
J280.A	Lowland		-0.233422	i15->h2						AP13.56	1.28e-07	0.999224	0.000775662	0.00212265	0.972143	0.0257343
J318.A	Lowland		-0.0340966	i16->h2						AP13.6	8.06e-07	0.999097	0.000902159	0.00170366	0.979024	0.0192726
J660.A	Lowland		0.377884	i17->h2						AP13.7	8.39e-06	0.976852	0.0231401	0.0055551	0.868337	0.126107
J660.B	Lowland		-0.310345	i18->h2						AP13.8	1.63e-07	0.999898	0.000101946	0.00148462	0.983702	0.0148135
J660.C	Lowland		0.130736	i19->h2						AP13.9	7.17e-07	0.995471	0.00452779	0.00178916	0.976719	0.0214918
J418.A	Coastal		-0.429724	i20->h2						J001.A	0.000552407	0.997822	0.00162562	0.00225595	0.979369	0.0183748
J418.B	Coastal		-0.339402	i21->h2						J001.B	0.000795568	0.707408	0.291796	0.0109864	0.264832	0.724182
J020.B	Coastal		0.0519521	i22->h2						J003.A	6.8e-05	0.996992	0.0029402	0.00500406	0.946215	0.0487807
J020.C	Coastal		-0.669146	i23->h2						J003.B	0.00172771	0.361996	0.636277	0.0068443	0.0470679	0.946088
J456.A	Coastal		-0.268873	i24->h2						J003.C	0.825933	0.106865	0.067202	0.374969	0.0340061	0.591025
J456.C	Coastal		0.346683	i25->h2						J003.D	4.69e-09	0.999902	9.82e-05	0.00171057	0.977998	0.0202917
J458.A	Coastal		-0.457463	i26->h2						J003.E	5.68e-10	0.999998	1.77e-06	0.00137647	0.984378	0.0142451
J458.B	Coastal		-0.195259	i27->h2						J003.F	3.25e-08	0.987665	0.0123348	0.0102822	0.288069	0.701649
J458.C	Coastal		0.0466296	i28->h2						J004.A	0.999954	2.52e-06	4.35e-05	0.983576	0.0129388	0.00348507
J576.A	Coastal		-0.168148	i29->h2						J004.B	3.42e-07	0.99299	0.00700941	0.00157282	0.980358	0.0180689
J576.B	Coastal		-0.226805	i30->h2						J004.C	0.511138	0.000853078	0.488008	0.0311855	0.0166448	0.95217
J576.C	Coastal		-0.218228	i31->h2						J005.A	0.00149768	0.888289	0.110213	0.00398882	0.938401	0.0576105
J584.A	Coastal		-0.123755	i32->h2						J005.B	8.17e-06	0.514243	0.485749	0.0107686	0.40101	0.588221
J584.B	Coastal		-0.108474	i33->h2						J005.D	8.67e-05	0.571348	0.428565	0.010977	0.438613	0.55041
J584.C	Coastal		-0.22062	i34->h2						J006.A	0.996062	7.37e-05	0.00386418	0.975926	0.00349471	0.0205791
J585.A	Coastal		1.95636	b->h3						J006.B	0.999788	8.72e-06	0.000203626	0.984196	0.00927811	0.00652632
J585.B	Coastal		-0.0406109	i1->h3						J006.C	0.766191	0.00398057	0.229829	0.0992957	0.0110521	0.889652
J585.C	Coastal		0.465017	i2->h3						J007.C	0.876549	0.000552233	0.122898	0.776217	0.00916568	0.214618
J586.A	Coastal		0.312091	i3->h3						J008.A	1.05e-07	0.999088	0.000912031	0.00166864	0.979848	0.0184834
J586.B	Coastal		0.0646983	i4->h3						J008.B	7.48e-07	0.999404	0.000595575	0.00159667	0.980278	0.0181258
J586.C	Coastal		0.302371	i5->h3						J008.C	0.00359028	3.26e-05	0.996377	0.00489289	0.00471172	0.990395
J602.B	Coastal		0.44878	i6->h3						J008.D	5.33e-08	0.939846	0.0601537	0.00814376	0.685308	0.306548
J602.C	Coastal		-0.290673	i7->h3						J009.A	0.997419	1.72e-06	0.00257887	0.888527	0.00333833	0.108135
J603.A	Coastal		-0.367763	i8->h3						J009.C	0.00041638	0.998287	0.00129646	0.00358603	0.967718	0.0286961
J603.B	Coastal		-0.0873552	i9->h3						J011.B	1.19e-05	0.995077	0.00491139	0.00603151	0.838689	0.15528
J603.C	Coastal		0.0925483	i10->h3						J013.C	0.000400298	0.984286	0.0153138	0.00410994	0.95841	0.0374799
J609.A	Coastal		0.378779	i11->h3						J014.C	0.0674499	0.0103425	0.922208	0.00474174	0.00413897	0.991119
J609.B	Coastal		-0.790582	i12->h3						J015.C	0.992295	1.11e-05	0.00769426	0.865855	0.0040725	0.130072
J609.C	Coastal		-0.612586	i13->h3						J016.A	2.07e-07	0.999497	0.000502765	0.0018124	0.976333	0.0218549
			0.304276	i14->h3						J016.B	1.27e-06	0.997283	0.00271571	0.00587469	0.841528	0.152597
			0.366635	i15->h3						J016.C	4.91e-06	0.985149	0.0148461	0.00254608	0.960873	0.0365808
			-0.304698	i16->h3						J016.D	2.97e-08	0.997852	0.00214802	0.00365113	0.926185	0.0701639
			0.244982	i17->h3						J016.E	5.53e-09	0.999611	0.000389469	0.00171748	0.977492	0.0207906
			1.32829	i18->h3						J018.A	1.21e-05	0.941034	0.0589538	0.0102856	0.325715	0.663999
			0.470875	i19->h3						J018.B	8.77e-06	0.99524	0.00475073	0.00323697	0.944937	0.0518261
			-0.217365	i20->h3						J018.C	0.000382625	0.963085	0.0365328	0.0113693	0.565971	0.422659
			-0.00456294	i21->h3						J020.B	0.00146696	0.251832	0.746701	0.0066215	0.0487781	0.9446
			-0.582748	i22->h3						J020.C	0.000638823	0.99863	0.000731063	0.0320853	0.27965	0.688264
			-0.51977	i23->h3						J021.A	2.35e-08	0.00463629	0.995364	0.00904375	0.611674	0.379282
			-0.478699	i24->h3						J021.B	5.39e-05	0.0122781	0.987668	0.00338023	0.00754935	0.98907
			0.665777	i25->h3						J021.C	0.192213	0.664401	0.143386	0.025124	0.0641054	0.910771
			0.357735	i26->h3						J022.A	7.48e-08	0.722895	0.277104	0.00407265	0.910898	0.0850296
			-0.489883	i27->h3						J022.B	8.96e-05	0.979205	0.0207055	0.00199608	0.981365	0.0166388
			-0.453577	i28->h3						J022.C	1.74e-05	0.990094	0.0098883	0.00230653	0.969788	0.0279054
			0.370341	i29->h3						J022.D	9.96e-11	0.999992	7.88e-06	0.00138372	0.983954	0.0146625
			-0.0203509	i30->h3						J023.A	0.267483	0.0121126	0.720405	0.0303851	0.0246682	0.944947
			-0.0795524	i31->h3						J023.B	0.000311227	0.986394	0.0132949	0.0025521	0.974612	0.0228354
			-0.420044	i32->h3						J024.A	0.999998	2.12e-09	2.25e-06	0.990254	0.00166492	0.00808114
			-0.367309	i33->h3						J025.A	0.999378	2.94e-06	0.000619471	0.962431	0.00185159	0.0357173
			0.51	i34->h3						J026.B	0.000555272	0.626752	0.372693	0.0125196	0.332057	0.655423
			0.982224	b->h4						J026.C	0.00287397	0.0546732	0.942453	0.0101917	0.647374	0.342434
			0.0416468	i1->h4						J027.B	0.327733	0.0805139	0.591753	0.0269255	0.729797	0.243277
			0.258412	i2->h4						J028.C	0.000153493	0.978587	0.0212593	0.00454125	0.912879	0.0825802
			0.22751	i3->h4						J029.A	0.999921	6.59e-07	7.88e-05	0.987789	0.00239477	0.00981659
			0.259679	i4->h4						J029.B	0.987154	2.7e-07	0.0128459	0.985686	0.000914575	0.0133997
			0.0218882	i5->h4						J032.C	0.893727	0.00231002	0.103963	0.557676	0.0276151	0.414709
			0.223168	i6->h4						J033.A	0.984034	4.45e-05	0.015921	0.787638	0.00994615	0.202416
			0.462702	i7->h4						J037.A	0.999984	1.66e-10	1.55e-05	0.986919	0.00082298	0.0122582
			0.242402	i8->h4						J039.A	0.949584	4.1e-05	0.0503754	0.251256	0.0123012	0.736443
			-0.0247666	i9->h4						J040.A	0.996435	1.29e-06	0.00356332	0.973972	0.00124193	0.0247859
			-0.119301	i10->h4						J041.A	2.99e-05	0.916294	0.0836759	0.00314318	0.95367	0.043187
			-0.133801	i11->h4						J043.A	0.956834	0.0235141	0.0196519	0.138843	0.0220056	0.839152
			0.158524	i12->h4						J044.B	0.856447	0.000312735	0.143241	0.145576	0.0122528	0.842171
			0.139773	i13->h4						J045.C	0.999162	1.35e-07	0.00083775	0.958976	0.00165019	0.039374
			0.351294	i14->h4						J065.A	6.1e-07	0.999954	4.56e-05	0.00150772	0.985424	0.0130679
			0.204296	i15->h4						J065.B	1.84e-11	0.999954	4.64e-05	0.00138077	0.983906	0.0147136
			0.00892095	i16->h4						J072.B	0.000187343	5.93e-06	0.999807	0.0241756	0.0246382	0.951186
			-0.331953	i17->h4						J073.A	5.98e-08	0.999801	0.000198985	0.00167452	0.978501	0.0198241
			0.208545	i18->h4						J073.B	4.75e-07	0.995929	0.0040703	0.00156502	0.981848	0.0165869
			-0.139047	i19->h4						J086.A	0.273453	0.0167877	0.709759	0.00458721	0.00867821	0.986735
			0.391575	i20->h4						J086.B	0.664085	0.0426505	0.293265	0.0251472	0.0198851	0.954968
			0.31708	i21->h4						J155.A	0.999891	2.4e-07	0.00010918	0.983611	0.00106015	0.0153291
			0.027279	i22->h4						J160.A	0.999885	3.29e-06	0.00011185	0.941344	0.00488206	0.0537735
			0.574199	i23->h4						J169.A	0.831874	1.03e-05	0.168116	0.485824	0.00856932	0.505607
			0.268032	i24->h4						J170.A	0.999901	2.87e-07	9.84e-05	0.984206	0.00152739	0.0142662
			-0.325125	i25->h4						J171.A	0.999844	1.37e-07	0.000155881	0.973806	0.00163201	0.0245622
			0.345164	i26->h4						J172.A	0.999993	3.6e-08	6.64e-06	0.987707	0.00113916	0.0111539
			0.124961	i27->h4						J173.A	0.986561	3.96e-06	0.0134347	0.955617	0.00257277	0.04181
			-0.0554557	i28->h4						J175.A	0.993058	3.63e-06	0.00693811	0.918071	0.00290433	0.0790245
			0.0877844	i29->h4						J184.A	0.000108208	0.00464866	0.995243	0.00760513	0.0414024	0.950992
			0.193986	i30->h4						J185.A	0.00289456	1.53e-05	0.99709	0.0337145	0.0073463	0.958939
			0.18301	i31->h4						J186.A	0.00813153	0.000382262	0.991486	0.00484988	0.00529322	0.989857
			0.126871	i32->h4						J189.A	0.137718	0.000160492	0.862121	0.00592636	0.00508497	0.988989
			0.101682	i33->h4						J190.A	0.119873	0.874568	0.00555889	0.0493422	0.66142	0.289238
			0.197224	i34->h4						J191.A	1.59e-08	0.000883659	0.999116	0.00743431	0.0791396	0.913426
			-0.299732	b->h5						J192.A	0.0074774	0.000490939	0.992032	0.00505854	0.00405009	0.990891
			0.205693	i1->h5						J193.A	0.00176563	0.328046	0.670189	0.00387365	0.00772068	0.988406
			0.129477	i2->h5						J194.A	1.34e-05	0.294443	0.705543	0.00416461	0.0131375	0.982698
			0.271431	i3->h5						J197.A	0.000451091	0.000781229	0.998768	0.00306592	0.00433562	0.992598
			-0.096274	i4->h5						J198.A	0.000174557	0.000436499	0.999389	0.00770791	0.0107189	0.981573
			-0.270883	i5->h5						J201.A	0.0120323	3.95e-05	0.987928	0.00676306	0.00435591	0.988881
			0.159669	i6->h5						J202.A	0.0176514	2.88e-05	0.98232	0.0100345	0.00453042	0.985435
			0.382753	i7->h5						J204.A	0.0184564	0.00242954	0.979114	0.0134056	0.00496713	0.981627
			-0.35849	i8->h5						J205.A	0.000215748	0.0345977	0.965187	0.0153757	0.338593	0.646031
			-0.122472	i9->h5						J208.A	0.996888	5.71e-07	0.00311178	0.973074	0.00127624	0.0256494
			0.175152	i10->h5						J208.B	0.252205	0.0158258	0.731969	0.0130813	0.00798526	0.978933
			0.290064	i11->h5						J208.C	0.809235	0.0243751	0.16639	0.0285399	0.0188247	0.952635
			-0.41692	i12->h5						J210.A	0.00769155	0.0472041	0.945104	0.00378527	0.970513	0.0257018
			-0.39955	i13->h5						J211.A	1.81e-10	0.99999	9.63e-06	0.00134032	0.985236	0.0134237
			0.179298	i14->h5						J212.A	7.37e-05	0.94107	0.0588561	0.00184467	0.979223	0.018932
			0.172766	i15->h5						J215.A	8.31e-05	0.85754	0.142377	0.0083441	0.707973	0.283683
			-0.0816584	i16->h5						J216.A	9.4e-06	0.976754	0.0232367	0.00163508	0.982476	0.0158892
			-0.226867	i17->h5						J217.A	3.45e-05	0.204308	0.795657	0.00939914	0.631768	0.358833
			0.649189	i18->h5						J218.A	4.76e-09	0.999756	0.000243799	0.00138174	0.98448	0.0141383
			-0.524993	i19->h5						J219.A	1.5e-05	0.695478	0.304507	0.00255718	0.959141	0.0383017
			0.454591	i20->h5						J222.A	4.07e-07	0.991728	0.00827164	0.00163042	0.979327	0.0190426
			0.249439	i21->h5						J223.A	1.72e-06	0.984849	0.0151491	0.00178122	0.977606	0.0206128
			0.341497	i22->h5						J224.A	0.00123185	0.996986	0.00178235	0.00493142	0.984599	0.0104698
			-0.0219761	i23->h5						J225.A	0.000913003	0.199312	0.799775	0.0101765	0.132619	0.857204
			0.0580477	i24->h5						J226.A	1.34e-05	0.960147	0.0398398	0.00167906	0.98115	0.0171713
			0.353466	i25->h5						J229.A	1.67e-05	0.980602	0.0193811	0.00237452	0.969732	0.0278936
			-0.00272927	i26->h5						J230.A	1.41e-06	0.999579	0.000419227	0.00156236	0.982238	0.0161994
			-0.531992	i27->h5						J231.A	0.00152389	0.000395508	0.998081	0.26713	0.695221	0.0376493
			-0.225161	i28->h5						J234.A	0.0119793	0.0652571	0.922764	0.0243893	0.225937	0.749674
			0.104049	i29->h5						J235.A	2.62e-07	0.995886	0.00411343	0.00178698	0.977606	0.0206067
			-0.142584	i30->h5						J236.A	8.52e-06	7.71e-06	0.999984	0.0093364	0.0666387	0.924025
			-0.303231	i31->h5						J237.A	0.000399287	0.695058	0.304542	0.00488352	0.896294	0.0988221
			-0.0161588	i32->h5						J238.A	3.81e-07	0.998124	0.00187542	0.00178476	0.978322	0.0198929
			-0.144772	i33->h5						J240.A	0.000121542	0.130479	0.869399	0.00661633	0.802404	0.190979
			0.465298	i34->h5						J241.A	1.6e-06	0.594806	0.405193	0.00745762	0.0771593	0.915383
			0.2332	b->o1						J243.A	0.000352751	0.970414	0.0292334	0.00370798	0.948149	0.0481433
			-0.856967	h1->o1						J245.A	8.69e-07	0.99989	0.000109014	0.00174199	0.978785	0.0194733
			2.76159	h2->o1						J246.A	3.48e-05	0.999149	0.000816613	0.00514106	0.975353	0.0195055
			0.906902	h3->o1						J247.A	0.000932166	0.695777	0.303291	0.00329743	0.94784	0.0488627
			-2.38638	h4->o1						J249.B	2.23e-05	0.984204	0.0157742	0.00257237	0.962154	0.0352737
			-0.415653	h5->o1						J249.C	1.25e-05	0.997474	0.00251394	0.0107494	0.547654	0.441596
			0.522934	b->o2						J250.A	0.000444957	0.991879	0.00767641	0.0021464	0.97544	0.0224131
			2.18589	h1->o2						J250.B	0.044622	0.721755	0.233623	0.00583291	0.972896	0.0212715
			-0.353674	h2->o2						J250.C	0.00249542	0.916631	0.0808735	0.00760826	0.831206	0.161185
			-3.42711	h3->o2						J251.A	3.39e-08	0.990221	0.00977873	0.00166368	0.97856	0.0197763
			1.09728	h4->o2						J251.B	1.01e-05	0.999702	0.000287792	0.00233183	0.986297	0.0113716
			-0.894523	h5->o2						J251.C	1.4e-06	0.987999	0.0119996	0.00178319	0.980151	0.018066
			-0.756135	b->o3						J257.A	0.999833	1.66e-08	0.000167018	0.980419	0.00105545	0.0185254
			-1.32891	h1->o3						J258.A	0.999776	2.92e-09	0.000224054	0.985559	0.000779711	0.0136616
			-2.40791	h2->o3						J265.A	0.999964	1.61e-07	3.63e-05	0.989433	0.00153789	0.00902889
			2.52021	h3->o3						J267.B	0.989065	4.55e-09	0.0109354	0.979449	0.000938822	0.0196119
			1.2891	h4->o3						J267.C	0.999809	1.27e-09	0.000190663	0.986522	0.00079446	0.0126839
			1.31018	h5->o3						J268.A	2.04e-07	0.820925	0.179075	0.00183892	0.974843	0.0233179
										J270.A	3.79e-09	0.907239	0.0927615	0.00180594	0.975481	0.0227127
										J271.A	1.36e-05	0.196051	0.803936	0.00398447	0.923019	0.0729966
										J272.A	2.58e-06	0.294795	0.705203	0.00167635	0.979407	0.018917
										J273.A	4.91e-07	0.992537	0.00746215	0.00189672	0.974066	0.0240374
										J274.A	6.03e-07	0.0161884	0.983811	0.00776666	0.0915731	0.90066
										J275.A	0.00105701	0.228323	0.77062	0.00212361	0.981091	0.0167853
										J276.A	9.06e-06	0.0157781	0.984213	0.00320144	0.939969	0.0568299
										J276.B	5.84e-05	0.691609	0.308333	0.00194577	0.975975	0.0220793
										J279.A	2.58e-05	0.597873	0.402101	0.00156105	0.981663	0.0167755
										J280.A	3.04e-05	0.952723	0.047247	0.00180452	0.976463	0.0217323
										J285.B	0.999956	6.13e-07	4.38e-05	0.984338	0.0020119	0.01365
										J287.A	2.81e-07	0.997696	0.00230375	0.00328977	0.938254	0.0584561
										J288.B	2.97e-07	0.99816	0.00183923	0.00160992	0.980285	0.0181054
										J290.A	0.000133095	0.837047	0.16282	0.00212581	0.975212	0.0226626
										J293.A	1.49e-06	0.999756	0.000242237	0.00167089	0.97903	0.019299
										J294.A	1.07e-05	0.00664145	0.993348	0.00255986	0.96382	0.0336204
										J295.A	6.2e-10	0.998507	0.00149348	0.00137856	0.983906	0.0147154
										J296.A	6.72e-06	0.988842	0.0111515	0.00202236	0.971494	0.0264833
										J297.A	1.46e-07	0.998977	0.00102251	0.00155794	0.981015	0.0174269
										J298.A	1.09e-06	0.0859527	0.914046	0.00516458	0.0254558	0.96938
										J299.A	5.87e-05	0.834224	0.165717	0.00580517	0.0318771	0.962318
										J300.A	4.11e-06	0.999757	0.00023926	0.00161772	0.983974	0.0144083
										J301.A	6.18e-09	0.999919	8.14e-05	0.00191591	0.973651	0.0244334
										J305.A	7.97e-06	0.248436	0.751556	0.00350167	0.932296	0.0642022
										J306.A	0.000533128	0.187447	0.81202	0.00562891	0.866135	0.128236
										J306.B	0.00219123	0.551704	0.446104	0.00624216	0.838379	0.155379
										J306.C	0.293003	0.011771	0.695226	0.344179	0.266638	0.389183
										J307.A	0.000995352	0.000254369	0.99875	0.00401541	0.0037433	0.992241
										J308.A	6.23e-07	0.997457	0.00254238	0.0021858	0.967426	0.0303882
										J311.A	0.000180695	0.976803	0.0230167	0.002597	0.979399	0.018004
										J314.A	0.000136025	0.0102125	0.989651	0.00881058	0.11307	0.87812
										J315.A	6.54e-08	0.9999	0.000100329	0.00152951	0.982594	0.0158763
										J316.A	4.77e-07	0.984027	0.0159728	0.00308081	0.944276	0.0526432
										J317.A	9.77e-10	0.999998	2.41e-06	0.00133575	0.984953	0.0137117
										J318.A	2.27e-07	0.989906	0.0100933	0.00362635	0.927197	0.0691771
										J319.A	1.03e-06	0.949204	0.0507949	0.00954369	0.570976	0.41948
										J320.A	0.000192736	0.560188	0.43962	0.00341047	0.945085	0.0515046
										J321.A	5.5e-07	0.992503	0.0074961	0.00179718	0.977035	0.0211675
										J322.A	9.78e-08	0.999924	7.62e-05	0.00148313	0.984355	0.0141617
										J323.A	5.67e-05	0.286978	0.712965	0.00308067	0.950317	0.0466026
										J324.A	0.000415953	0.0153273	0.984257	0.00608588	0.939316	0.0545979
										J326.A	3.36e-05	0.55956	0.440406	0.0104406	0.492516	0.497043
										J326.B	7.27e-06	0.050443	0.94955	0.0096951	0.202196	0.788109
										J327.A	2.97e-05	0.019416	0.980554	0.00292487	0.00486675	0.992208
										J329.A	0.0112516	0.0272003	0.961548	0.0115081	0.051422	0.93707
										J330.A	0.000653955	0.395175	0.604171	0.00274649	0.962752	0.0345012
										J331.A	3.16e-06	0.00072776	0.999269	0.00926856	0.682366	0.308366
										J335.A	4.92e-06	0.0011877	0.998807	0.0100338	0.185505	0.804461
										J336.A	2.09e-06	5.53e-05	0.999943	0.00261465	0.00359587	0.993789
										J337.A	0.000737712	0.010039	0.989223	0.00424163	0.00738046	0.988378
										J339.A	1.49e-09	0.000485481	0.999515	0.00272765	0.00437077	0.992902
										J340.A	1.37e-06	0.0292787	0.97072	0.00297079	0.00549507	0.991534
										J341.A	2.79e-06	0.994454	0.00554332	0.0048389	0.897561	0.0975997
										J344.A	0.999976	1.39e-08	2.36e-05	0.984927	0.000869761	0.0142032
										J344.B	0.999987	3.97e-07	1.26e-05	0.99043	0.00191122	0.00765915
										J344.C	0.99999	1.37e-08	1.04e-05	0.984698	0.00123088	0.0140715
										J348.A	0.999999	1.01e-08	1.04e-06	0.988453	0.00115571	0.0103915
										J348.B	0.999995	7.05e-08	4.99e-06	0.983877	0.00089715	0.015226
										J348.C	0.998791	0.000256688	0.000952357	0.987946	0.00286329	0.00919027
										J349.A	0.999032	1.95e-06	0.000965833	0.981862	0.00114428	0.0169941
										J349.B	0.99997	3.55e-06	2.65e-05	0.987231	0.00137086	0.0113985
										J350.B	0.999992	2.88e-07	7.7e-06	0.990289	0.0036296	0.00608124
										J350.C	0.970826	6.48e-06	0.0291674	0.797982	0.00478153	0.197236
										J351.B	0.990375	0.00010776	0.00951682	0.864871	0.00513767	0.129991
										J351.C	0.999988	1.06e-09	1.23e-05	0.985385	0.000794318	0.0138207
										J352.A	0.996523	2.32e-06	0.00347499	0.924632	0.0025384	0.0728294
										J352.B	0.999842	3.34e-06	0.000154315	0.963179	0.00154134	0.0352793
										J352.C	0.999872	6.48e-08	0.000127612	0.978478	0.0011914	0.0203309
										J353.A	0.999992	2.78e-07	7.41e-06	0.988553	0.00140731	0.0100393
										J353.B	0.999563	1.35e-06	0.000435153	0.982829	0.0010907	0.0160806
										J353.C	0.999168	4.47e-06	0.00082718	0.973519	0.00134267	0.0251382
										J354.B	0.999962	8.05e-09	3.77e-05	0.986261	0.000879151	0.0128594
										J354.C	0.999985	4.43e-09	1.47e-05	0.981363	0.00089754	0.0177391
										J355.A	0.999952	2.9e-08	4.83e-05	0.981171	0.00109484	0.017734
										J355.C	0.999942	7.65e-10	5.76e-05	0.985822	0.000770059	0.0134084
										J357.B	0.999723	1.39e-07	0.000276596	0.981442	0.00118079	0.0173773
										J358.A	0.999964	3.96e-09	3.58e-05	0.986746	0.000856794	0.0123967
										J359.A	0.952605	0.000895745	0.0464996	0.0832978	0.00888441	0.907818
										J365.A	0.993567	2.36e-05	0.00640979	0.715941	0.00647306	0.277586
										J365.B	0.999079	3.69e-06	0.000917196	0.921866	0.00262635	0.0755079
										J368.A	0.994033	2.37e-05	0.00594292	0.985165	0.00143923	0.0133955
										J368.B	0.999893	9.78e-09	0.00010739	0.984123	0.000829628	0.0150469
										J368.C	0.999832	5.67e-07	0.000167006	0.986717	0.00111418	0.0121686
										J371.A	0.999997	1.65e-08	3.21e-06	0.990635	0.00208012	0.00728469
										J374.B	0.999803	6.09e-08	0.000196748	0.980823	0.00103491	0.0181416
										J376.A	0.99999	1.08e-07	1.02e-05	0.985816	0.00121349	0.0129704
										J376.C	0.999992	9.13e-08	7.86e-06	0.988184	0.00168884	0.0101276
										J378.A	0.994676	3.84e-06	0.00531966	0.969121	0.00138951	0.0294895
										J378.B	0.999918	1.73e-06	8.06e-05	0.987483	0.00163984	0.0108772
										J379.A	0.999927	3.23e-08	7.32e-05	0.986322	0.000944999	0.0127335
										J379.B	0.999526	3.05e-07	0.000473496	0.988834	0.00148146	0.00968457
										J380.B	0.999977	7.94e-06	1.51e-05	0.988965	0.00338341	0.0076518
										J382.A	0.999958	6.78e-08	4.19e-05	0.98539	0.000897928	0.013712
										J384.A	0.997795	2.05e-06	0.00220291	0.977407	0.00113194	0.0214607
										J384.B	0.999982	3.33e-07	1.74e-05	0.988005	0.00177914	0.0102157
										J384.C	0.993527	2.27e-07	0.00647251	0.932368	0.00224637	0.0653856
										J385.A	0.999979	2.77e-06	1.85e-05	0.991115	0.00337706	0.00550843
										J385.B	0.999944	5.33e-06	5.07e-05	0.989233	0.00410259	0.00666437
										J386.A	0.99959	5.24e-06	0.000405105	0.977606	0.0018203	0.0205733
										J386.C	0.999447	1.42e-05	0.000539189	0.982481	0.00486578	0.0126537
										J387.A	0.999221	2.84e-07	0.000778791	0.989308	0.00202835	0.00866412
										J387.B	0.997733	9.39e-06	0.0022578	0.973736	0.00195915	0.0243052
										J387.C	0.991757	2.7e-05	0.00821601	0.944342	0.00294707	0.0527109
										J390.A	0.998723	9.08e-07	0.00127658	0.971154	0.00135646	0.0274895
										J390.B	0.989202	3.49e-05	0.0107633	0.920734	0.0042373	0.0750287
										J393.A	0.994784	0.000237193	0.00497865	0.687486	0.00680813	0.305706
										J393.B	0.999866	4.23e-06	0.000129661	0.982301	0.00134365	0.0163549
										J394.A	0.999847	4.11e-09	0.000153205	0.983804	0.000795132	0.0154008
										J394.B	0.999998	1.69e-09	1.53e-06	0.98707	0.000853269	0.012077
										J394.C	1.35e-06	0.993895	0.00610398	0.0061687	0.838441	0.15539
										J395.A	0.999927	1.51e-06	7.11e-05	0.985814	0.00192304	0.0122633
										J395.B	0.999971	2.37e-10	2.85e-05	0.98561	0.000735773	0.0136547
										J396.A	0.999577	1.08e-06	0.000422216	0.974197	0.00158138	0.0242213
										J399.B	0.999469	7.06e-06	0.000523491	0.970985	0.00157547	0.0274395
										J400.A	0.996646	1.63e-07	0.00335401	0.982092	0.000977373	0.016931
										J402.A	0.999875	2.06e-05	0.00010398	0.971375	0.00525963	0.0233658
										J402.B	0.901178	0.00164313	0.0971789	0.727256	0.00776829	0.264976
										J403.A	0.999842	5.09e-08	0.000158246	0.983715	0.000912724	0.0153725
										J403.B	0.994404	4.66e-07	0.00559581	0.954637	0.00168856	0.0436741
										J406.A	0.999964	1.82e-07	3.61e-05	0.981569	0.0011074	0.017324
										J409.B	0.999938	3.79e-07	6.18e-05	0.983281	0.0013579	0.0153606
										J412.A	0.999974	1.55e-07	2.59e-05	0.990646	0.00252621	0.00682779
										J415.B	0.999962	1.46e-06	3.67e-05	0.984842	0.0013763	0.0137819
										J416.A	0.265803	0.0839346	0.650262	0.0086909	0.0152701	0.976039
										J416.B	0.994969	2.67e-05	0.0050038	0.915349	0.00307691	0.0815745
										J417.A	0.74805	0.0381098	0.21384	0.395866	0.03075	0.573384
										J418.A	0.583272	0.0609933	0.355735	0.0245835	0.0137092	0.961707
										J418.B	0.032535	0.496692	0.470773	0.0148907	0.0331106	0.951999
										J419.A	3.04e-08	0.999786	0.00021424	0.00197231	0.972533	0.0254951
										J419.B	2.69e-07	0.999952	4.76e-05	0.00145469	0.984225	0.0143202
										J420.B	0.999987	3.56e-08	1.34e-05	0.990744	0.00228553	0.00697087
										J421.A	0.956378	1.68e-07	0.0436218	0.806748	0.00464437	0.188608
										J422.A	0.927969	0.000378785	0.0716527	0.364137	0.024326	0.611537
										J422.B	0.999909	5.56e-07	9.03e-05	0.98685	0.00112447	0.0120254
										J423.A	0.0108614	0.0834169	0.905722	0.00377165	0.00749699	0.988731
										J424.A	1.09e-07	0.998921	0.00107844	0.00178209	0.978165	0.0200532
										J425.A	0.999753	9.2e-05	0.000155135	0.981492	0.00812081	0.0103875
										J426.A	0.978607	0.000300337	0.0210925	0.469692	0.0121734	0.518135
										J427.A	0.98442	2.85e-05	0.0155512	0.966377	0.00195453	0.0316688
										J427.B	0.998185	6.59e-07	0.00181468	0.938052	0.00219317	0.0597547
										J428.A	0.999933	2.51e-05	4.22e-05	0.988148	0.00645832	0.00539407
										J428.B	0.999891	5.94e-06	0.000103235	0.988359	0.00321076	0.00843035
										J429.A	0.99485	2.56e-06	0.00514697	0.935933	0.00224904	0.0618183
										J429.B	0.999075	1.09e-05	0.000914142	0.983551	0.00194323	0.0145056
										J430.A	0.999862	1.54e-07	0.000137528	0.979577	0.000997759	0.0194255
										J430.B	0.999714	1.56e-06	0.00028483	0.978778	0.00123593	0.0199857
										J431.A	0.999531	7.47e-07	0.000468095	0.984382	0.00105153	0.0145668
										J431.B	0.38839	0.00159448	0.610016	0.00654042	0.00446494	0.988995
										J432.A	0.98504	0.0142697	0.000689954	0.902037	0.0895014	0.00846111
										J432.B	0.999041	2.08e-05	0.00093812	0.95094	0.00393148	0.0451282
										J433.A	0.999493	4.48e-08	0.000506723	0.984694	0.000942264	0.0143641
										J433.B	0.999736	3.04e-07	0.00026406	0.978051	0.001143	0.020806
										J434.A	0.999979	1.41e-09	2.15e-05	0.988058	0.00100533	0.0109363
										J437.A	0.918822	0.000401416	0.0807761	0.110105	0.0125682	0.877327
										J438.B	0.00255234	0.000747643	0.9967	0.00306685	0.0033008	0.993632
										J439.A	0.961531	0.000125569	0.038343	0.819013	0.00583025	0.175156
										J439.B	0.376646	0.0130924	0.610262	0.00672367	0.0049968	0.98828
										J441.A	0.00260572	0.978682	0.0187125	0.00315402	0.976696	0.0201495
										J441.B	4.94e-05	0.964094	0.0358562	0.0031588	0.945146	0.0516953
										J443.B	0.99706	3.55e-06	0.00293639	0.944009	0.00247874	0.053512
										J446.A	2.1e-05	0.985947	0.0140325	0.0023681	0.970653	0.0269791
										J447.A	5.09e-05	0.999121	0.00082836	0.00191261	0.980569	0.0175184
										J447.B	0.999652	5.01e-05	0.000298278	0.978647	0.00469683	0.0166565
										J448.A	0.999985	3.68e-09	1.48e-05	0.984561	0.000953449	0.0144855
										J448.B	0.996582	5.48e-07	0.00341776	0.939705	0.00211595	0.0581787
										J450.B	0.999931	6.37e-09	6.87e-05	0.985694	0.000834491	0.0134717
										J451.A	0.999894	7.92e-07	0.000104794	0.985329	0.00212074	0.01255
										J451.B	0.963329	0.000531727	0.0361391	0.929581	0.00752917	0.0628895
										J455.A	0.905994	2.74e-05	0.0939789	0.596554	0.0186577	0.384788
										J455.B	0.989926	5.29e-05	0.0100206	0.944596	0.00562126	0.0497831
										J456.A	0.000761024	0.00057834	0.998661	0.00514762	0.00966115	0.985191
										J456.C	3.3e-06	6.14e-05	0.999935	0.00395132	0.0120775	0.983971
										J458.A	6.14e-05	0.0517434	0.948195	0.00626076	0.039773	0.953966
										J458.B	0.000179977	0.273873	0.725947	0.00895568	0.122526	0.868519
										J458.C	3.55e-06	0.200802	0.799194	0.00671217	0.0543467	0.938941
										J460.A	7.88e-06	0.00257299	0.997419	0.00281898	0.00464317	0.992538
										J460.C	1.12e-05	0.0230408	0.976948	0.00290099	0.00501152	0.992087
										J461.A	0.0269775	0.0757482	0.897274	0.0119979	0.064023	0.923979
										J461.B	7.31e-05	0.0369796	0.962947	0.00949518	0.161878	0.828626
										J461.C	0.00209809	0.00716215	0.99074	0.00596278	0.0245872	0.96945
										J463.A	9.53e-09	0.104131	0.895869	0.00935288	0.188137	0.802511
										J465.A	0.57647	0.0528672	0.370663	0.280804	0.221337	0.497859
										J465.B	0.00215137	2.17e-05	0.997827	0.00486593	0.0055254	0.989609
										J465.C	0.606503	0.0248365	0.368661	0.129341	0.293393	0.577267
										J466.B	2.87e-05	0.00360376	0.996368	0.00260586	0.00362199	0.993772
										J466.C	0.00010558	0.00013975	0.999755	0.00339571	0.00455977	0.992045
										J466.D	4.52e-05	0.00522985	0.994725	0.00342072	0.00676541	0.989814
										J467.A	0.282062	0.000504235	0.717433	0.014532	0.00607926	0.979389
										J467.B	0.806222	0.000353339	0.193425	0.244373	0.0113454	0.744282
										J468.B	0.000268673	0.00692601	0.992805	0.00334949	0.00404217	0.992608
										J468.C	0.259969	0.00763537	0.732396	0.0224011	0.00814321	0.969456
										J469.A	0.00144864	0.000625189	0.997926	0.00267478	0.00338903	0.993936
										J470.A	0.997395	7.38e-05	0.00253127	0.956953	0.00491697	0.0381302
										J471.B	0.962912	0.00105006	0.0360377	0.618058	0.025418	0.356524
										J471.C	0.999718	1.48e-06	0.000281023	0.983342	0.00100632	0.0156514
										J476.C	0.130556	0.00250931	0.866934	0.0106764	0.00525049	0.984073
										J477.A	0.0153202	0.00156871	0.983111	0.00714557	0.00683583	0.986019
										J477.B	0.408132	0.00203308	0.589835	0.0533198	0.0088614	0.937819
										J477.C	0.00277827	0.0523508	0.944871	0.00718771	0.0123788	0.980433
										J478.C	0.365852	0.00718225	0.626966	0.160917	0.0220499	0.817033
										J481.A	0.00163068	0.00141322	0.996956	0.00391816	0.00473541	0.991346
										J481.B	0.00437341	0.00341085	0.992216	0.0156994	0.00929287	0.975008
										J481.C	0.011221	0.000110997	0.988668	0.00701766	0.00409406	0.988888
										J482.A	0.0105364	0.000145644	0.989318	0.00509937	0.00383799	0.991063
										J482.B	0.390293	0.000122055	0.609585	0.0304237	0.0155919	0.953984
										J482.C	0.0573723	0.000355268	0.942272	0.00753658	0.00428168	0.988182
										J483.A	0.0269723	0.00401449	0.969013	0.00426377	0.00425558	0.991481
										J483.B	0.00482191	0.473681	0.521497	0.00529788	0.013769	0.980933
										J483.C	0.000566781	0.000578412	0.998855	0.00277935	0.0036604	0.99356
										J484.A	5.98e-09	0.999992	8.21e-06	0.00135911	0.984799	0.0138416
										J484.B	1.81e-07	0.994157	0.00584249	0.00273193	0.954116	0.0431525
										J484.C	2.53e-05	0.99861	0.00136464	0.00143395	0.983861	0.014705
										J488.B	0.999281	2.43e-06	0.000716721	0.972732	0.00191323	0.0253543
										J489.A	0.999798	7.33e-07	0.000201033	0.984867	0.00161594	0.0135172
										J489.B	0.999728	3.3e-06	0.000268482	0.973992	0.00152717	0.0244807
										J490.C	0.996636	0.00248624	0.000877982	0.45892	0.241873	0.299207
										J491.B	0.999771	1.16e-07	0.00022858	0.986021	0.00126113	0.0127177
										J495.B	2.62e-05	0.0946298	0.905344	0.00519107	0.0229986	0.97181
										J495.C	3.37e-05	0.14363	0.856336	0.0030994	0.00579152	0.991109
										J496.A	2.19e-08	1.71e-05	0.999983	0.00282598	0.00485517	0.992319
										J496.C	3.29e-09	9.67e-05	0.999903	0.00964675	0.515585	0.474768
										J498.A	0.00123682	0.163361	0.835402	0.00862292	0.0862879	0.905089
										J498.B	0.00414177	0.087698	0.90816	0.014229	0.158121	0.82765
										J498.C	0.0084619	0.00134824	0.99019	0.276039	0.303173	0.420789
										J499.A	1.02e-05	0.0350072	0.964983	0.00354797	0.00868174	0.98777
										J499.C	1.6e-06	0.00719626	0.992802	0.00356183	0.00903932	0.987399
										J500.A	0.00439953	0.00293291	0.992668	0.00436658	0.00984898	0.985784
										J500.B	0.0628993	6.62e-06	0.937094	0.393881	0.00905591	0.597063
										J500.C	0.0605292	0.00993974	0.929531	0.00906803	0.00751013	0.983422
										J501.C	0.000641998	0.00605489	0.993303	0.00955771	0.0860679	0.904374
										J502.B	3.55e-06	4.36e-06	0.999992	0.00344829	0.00511305	0.991439
										J502.C	0.000253012	0.000830106	0.998917	0.00357185	0.00519828	0.99123
										J503.A	6.53e-05	0.00240966	0.997525	0.00380834	0.00944347	0.986748
										J503.B	3.29e-05	0.00078173	0.999185	0.00312049	0.00545198	0.991428
										J503.C	4.38e-06	0.000631019	0.999365	0.00350189	0.00833686	0.988161
										J504.A	0.000259219	0.00397678	0.995764	0.00643299	0.0166854	0.976882
										J504.B	0.000157215	6.97e-05	0.999773	0.00306638	0.00363074	0.993303
										J504.C	0.000286618	0.00199696	0.997716	0.0031965	0.0038744	0.992929
										J505.A	0.289871	0.0719193	0.638209	0.0176672	0.00942839	0.972904
										J505.B	0.0383755	0.22738	0.734245	0.00620728	0.0073167	0.986476
										J507.A	0.00855428	0.307001	0.684445	0.00466703	0.00740862	0.987924
										J507.B	0.001047	0.133816	0.865137	0.00365775	0.00753276	0.988809
										J511.C	0.0921438	0.00541553	0.902441	0.00451473	0.00405732	0.991428
										J513.A	0.988998	2.15e-06	0.0110003	0.681417	0.00640431	0.312178
										J514.A	5.53e-07	0.99981	0.000188973	0.00162197	0.984318	0.0140595
										J515.A	0.999999	1.88e-11	8e-07	0.987903	0.000937418	0.0111597
										J515.C	0.999995	3.71e-10	4.6e-06	0.990143	0.00159651	0.00826003
										J516.A	0.999817	2.88e-10	0.000183315	0.982949	0.000840192	0.0162111
										J516.B	0.999999	9.58e-08	1.08e-06	0.990515	0.00459361	0.00489116
										J516.C	0.999288	6.64e-07	0.000711616	0.976294	0.00131377	0.0223919
										J517.A	0.999403	8.08e-07	0.00059636	0.967447	0.00205574	0.0304971
										J517.B	0.99999	1.11e-07	9.61e-06	0.987577	0.00122831	0.0111951
										J517.C	0.999989	8.26e-11	1.09e-05	0.988051	0.000967614	0.0109816
										J518.A	0.99766	6.92e-06	0.00233345	0.892615	0.00358044	0.103805
										J521.A	0.999951	1.02e-06	4.8e-05	0.987634	0.00144033	0.0109258
										J521.B	0.999974	1.82e-07	2.6e-05	0.986149	0.000938685	0.0129122
										J521.C	0.955108	7.49e-06	0.0448841	0.867854	0.00412982	0.128016
										J522.A	0.999378	1.86e-07	0.000622012	0.960534	0.00165596	0.0378104
										J522.B	0.99863	0.00053519	0.000834965	0.96566	0.022316	0.0120238
										J522.C	0.944373	0.000192542	0.0554346	0.874367	0.00423792	0.121395
										J525.A	1	5.45e-10	4.4e-07	0.991316	0.00308581	0.00559867
										J525.B	0.999999	1.3e-07	1.23e-06	0.991341	0.00347885	0.00518029
										J525.C	0.999919	1.68e-06	7.94e-05	0.98832	0.00347364	0.0082066
										J526.A	0.999835	3.46e-09	0.000165262	0.982564	0.000888621	0.0165474
										J526.C	0.965818	6.8e-07	0.0341809	0.967601	0.00138065	0.0310185
										J527.A	0.999929	1.21e-08	7.11e-05	0.986335	0.000789826	0.0128756
										J527.B	0.999916	5.09e-08	8.44e-05	0.985217	0.000803563	0.0139793
										J527.C	0.999895	3.5e-06	0.000101558	0.988871	0.00297663	0.00815248
										J530.A	0.987588	4.16e-06	0.012408	0.959947	0.00188966	0.0381632
										J530.B	0.978311	0.000250678	0.021438	0.899717	0.00879174	0.0914911
										J531.A	0.996641	0.00278359	0.000575011	0.732405	0.0263356	0.24126
										J531.B	0.981408	0.00128957	0.0173021	0.435877	0.0131555	0.550968
										J532.B	0.97388	0.00098405	0.0251355	0.752774	0.0070067	0.240219
										J532.C	0.814558	0.0363406	0.149101	0.249763	0.0175515	0.732685
										J533.A	0.999897	1.2e-05	9.11e-05	0.960508	0.00195393	0.0375383
										J534.A	0.992553	0.000196509	0.00725032	0.886156	0.00732085	0.106523
										J534.B	0.997664	0.00057024	0.00176597	0.925319	0.00842944	0.066252
										J534.C	0.984837	0.000781667	0.0143818	0.673843	0.0270891	0.299068
										J535.A	0.000103685	0.551884	0.448012	0.00245554	0.965095	0.0324493
										J536.A	0.999312	8.73e-05	0.000600198	0.974157	0.00406209	0.0217804
										J536.B	0.999449	2e-07	0.000550734	0.980866	0.00104791	0.0180863
										J536.C	0.999982	1.33e-06	1.65e-05	0.990277	0.00395515	0.00576816
										J537.B	0.999989	1.85e-08	1.07e-05	0.986267	0.000851384	0.0128816
										J538.A	0.999773	5.19e-08	0.000226549	0.985414	0.000993877	0.0135926
										J538.B	0.999932	4.52e-07	6.71e-05	0.978764	0.0014986	0.0197376
										J538.C	0.998561	1.61e-07	0.00143898	0.985172	0.00129826	0.0135301
										J539.B	0.999693	5.65e-05	0.000250699	0.983165	0.00708874	0.00974627
										J540.A	0.867557	0.00385552	0.128587	0.409676	0.0171963	0.573128
										J540.B	0.999988	6.82e-09	1.24e-05	0.984556	0.000856932	0.0145873
										J540.C	0.99966	6.46e-07	0.000339705	0.985189	0.00121904	0.0135918
										J541.A	0.999572	7.82e-08	0.000427776	0.986454	0.000960497	0.0125859
										J541.B	0.998613	1.83e-06	0.00138511	0.980577	0.00108651	0.018336
										J542.A	0.999108	1.22e-08	0.000891946	0.985888	0.000876183	0.0132362
										J542.B	0.998756	8.34e-07	0.00124314	0.982523	0.00119646	0.0162802
										J545.A	0.357566	0.00911943	0.633315	0.131781	0.0152497	0.852969
										J546.A	0.871677	0.000272764	0.12805	0.271455	0.00942809	0.719117
										J546.C	0.609379	0.00571508	0.384906	0.0399873	0.00663949	0.953373
										J555.C	0.999425	2.14e-06	0.000572596	0.754146	0.00568873	0.240166
										J556.A	0.998864	7.8e-07	0.00113505	0.964629	0.00145607	0.0339148
										J556.C	0.996184	4.23e-06	0.00381144	0.497812	0.00814602	0.494042
										J557.C	0.996366	4.38e-05	0.0035903	0.790915	0.00659379	0.202492
										J563.A	0.983577	0.000306032	0.0161168	0.921052	0.00329835	0.07565
										J563.B	0.970338	0.012956	0.0167058	0.366622	0.0180554	0.615322
										J565.A	0.998307	7.24e-08	0.00169305	0.980877	0.000934275	0.0181891
										J566.C	0.999978	4.4e-08	2.2e-05	0.983777	0.00086796	0.0153546
										J567.B	0.99282	0.000205458	0.00697496	0.807497	0.00509443	0.187408
										J567.C	0.999955	1.01e-05	3.53e-05	0.973835	0.00218512	0.0239796
										J572.A	0.995857	4.42e-05	0.0040987	0.946843	0.00364907	0.0495078
										J572.B	0.984466	7.16e-06	0.0155267	0.957623	0.00180001	0.0405769
										J574.A	0.977925	0.000194543	0.0218803	0.79257	0.00931568	0.198114
										J574.B	0.929825	0.00145253	0.068722	0.646651	0.0108144	0.342535
										J574.C	0.85546	0.000136024	0.144404	0.732802	0.00838749	0.25881
										J576.A	0.0919495	0.000500913	0.90755	0.0381737	0.00990134	0.951925
										J576.B	0.000400601	0.0187974	0.980802	0.00434361	0.0110096	0.984647
										J576.C	0.0808809	0.000136831	0.918982	0.0166854	0.0064152	0.976899
										J577.A	0.0026156	0.0158225	0.981562	0.00653439	0.00657118	0.986894
										J578.A	0.00798603	0.0300202	0.961994	0.00727557	0.0252982	0.967426
										J580.A	0.999691	6.76e-06	0.000302686	0.94906	0.00213911	0.0488006
										J581.C	0.999884	2.81e-08	0.000115986	0.984818	0.000795889	0.0143857
										J582.C	0.999793	3.67e-07	0.000206497	0.983125	0.00102646	0.0158486
										J584.A	8.72e-05	0.0100868	0.989826	0.002714	0.00410767	0.993178
										J584.B	0.00112286	0.00589494	0.992982	0.0030278	0.00435302	0.992619
										J584.C	0.0602337	0.0424433	0.897323	0.00911993	0.0204127	0.970467
										J585.A	0.872388	0.0296739	0.097938	0.0569556	0.0903708	0.852674
										J585.B	0.00915051	0.101276	0.889574	0.00520247	0.0132209	0.981577
										J585.C	0.0648389	0.0203387	0.914822	0.00547091	0.00786261	0.986666
										J586.A	0.0378386	0.0280383	0.934123	0.00661737	0.0212871	0.972096
										J586.B	0.053157	0.000153456	0.94669	0.0307049	0.00658588	0.962709
										J586.C	0.0585867	0.0205132	0.9209	0.01853	0.0235744	0.957896
										J587.A	1.42e-05	0.848408	0.151578	0.00248337	0.962414	0.0351024
										J587.B	4.3e-05	0.979385	0.0205715	0.00185199	0.980067	0.0180815
										J587.C	2e-06	0.177275	0.822723	0.0104085	0.345814	0.643778
										J588.B	0.030633	0.0530189	0.916348	0.0087563	0.0057238	0.98552
										J589.A	0.996251	2.61e-06	0.00374624	0.972395	0.00168565	0.0259189
										J589.B	0.993863	5.3e-05	0.00608413	0.948268	0.00411562	0.0476165
										J590.A	0.0227142	0.0704557	0.90683	0.0141535	0.0143186	0.971528
										J590.B	0.628557	0.0178563	0.353587	0.20848	0.0184343	0.773086
										J591.A	0.294436	0.0722257	0.633339	0.0747723	0.0662334	0.858994
										J591.B	0.521755	0.463556	0.0146889	0.0315304	0.695037	0.273433
										J592.A	0.994634	2.36e-06	0.00536397	0.655004	0.00742898	0.337567
										J592.B	0.999982	1.97e-07	1.83e-05	0.987808	0.00116518	0.0110264
										J592.C	0.99978	1.86e-08	0.000219815	0.98858	0.00131132	0.0101084
										J593.B	0.162637	0.00846402	0.828899	0.0423765	0.0143022	0.943321
										J594.A	4.24e-06	0.999611	0.000384878	0.00218747	0.986327	0.0114851
										J594.C	4.68e-06	0.995024	0.00497127	0.00142551	0.984737	0.0138372
										J595.A	0.0409598	0.0869952	0.872045	0.0178775	0.00935217	0.97277
										J595.B	0.0189289	0.0162378	0.964833	0.00598505	0.00629572	0.987719
										J595.C	0.0235223	0.0572985	0.919179	0.0224086	0.371174	0.606417
										J596.A	0.903359	0.0337822	0.0628591	0.212585	0.031239	0.756176
										J596.B	0.642854	0.0392859	0.317861	0.849792	0.0194579	0.13075
										J596.C	0.0187272	0.131118	0.850155	0.00468425	0.00947056	0.985845
										J597.A	0.961864	0.00783993	0.0302962	0.919311	0.0238424	0.0568469
										J597.B	0.0517794	0.0531494	0.895071	0.0099013	0.0232928	0.966806
										J597.C	0.0167052	0.233364	0.749931	0.00591421	0.00824944	0.985836
										J598.A	0.291253	0.0051263	0.703621	0.145422	0.0117739	0.842804
										J598.B	0.98675	7.78e-06	0.0132421	0.277971	0.00909263	0.712936
										J599.A	0.999137	3.89e-05	0.000824585	0.985477	0.00251458	0.0120087
										J599.B	0.954279	0.000453169	0.045268	0.0678	0.0101986	0.922001
										J599.C	0.928305	0.00908416	0.0626105	0.209674	0.0159939	0.774332
										J600.A	0.146999	0.0185789	0.834422	0.0247617	0.00952604	0.965712
										J600.B	0.494795	0.00180965	0.503396	0.0233258	0.00676752	0.969907
										J601.A	0.894815	0.000315209	0.10487	0.657474	0.0130471	0.329479
										J601.B	0.878285	0.00219635	0.119519	0.142933	0.0135619	0.843505
										J602.B	0.002883	0.304928	0.692189	0.00452181	0.0111357	0.984342
										J602.C	0.0286506	0.437181	0.534168	0.0195803	0.044594	0.935826
										J603.A	0.880541	2.97e-05	0.119429	0.0756138	0.008206	0.91618
										J603.B	0.000418937	0.0366622	0.962919	0.00590468	0.0182762	0.975819
										J603.C	0.432678	0.00478137	0.56254	0.0299915	0.00896458	0.961044
										J605.A	0.997744	6.17e-07	0.00225537	0.931732	0.00240191	0.0658666
										J605.B	0.999947	1.8e-07	5.3e-05	0.984823	0.00107029	0.0141068
										J607.A	0.999989	2.46e-12	1.06e-05	0.985935	0.00071985	0.0133454
										J608.B	0.998854	5.73e-08	0.00114588	0.978216	0.00113423	0.0206498
										J609.A	0.243202	0.00264293	0.754155	0.0110626	0.00575038	0.983187
										J609.B	0.481596	0.000202101	0.518202	0.00623039	0.00402658	0.989743
										J609.C	0.258817	0.0138621	0.727321	0.00662515	0.00548654	0.987888
										J610.A	0.00020307	0.535683	0.464114	0.00228191	0.96731	0.0304078
										J610.B	0.00161051	0.627529	0.370861	0.00617722	0.0325632	0.96126
										J610.C	0.00084095	0.209108	0.790051	0.00720729	0.825827	0.166966
										J612.A	0.999948	1.23e-07	5.21e-05	0.981907	0.00107303	0.0170195
										J612.B	0.999998	5.69e-10	1.52e-06	0.987627	0.000905805	0.0114676
										J612.C	0.999706	4.03e-08	0.000293874	0.98568	0.000847952	0.0134723
										J613.A	0.0762553	0.526601	0.397144	0.024829	0.236419	0.738752
										J613.B	0.0476811	0.100799	0.851519	0.0158969	0.0165407	0.967562
										J613.C	0.039203	0.0399086	0.920888	0.13091	0.216943	0.652147
										J614.A	0.0011137	0.0895642	0.909322	0.00737194	0.0665533	0.926075
										J614.B	0.0899868	0.665481	0.244532	0.0210401	0.297337	0.681623
										J614.C	0.236533	0.0694549	0.694012	0.105474	0.0730442	0.821481
										J618.A	0.999989	1.85e-09	1.11e-05	0.986788	0.000844465	0.0123678
										J619.A	0.996591	1.39e-08	0.00340933	0.982598	0.000956604	0.0164457
										J620.B	0.94331	0.00213072	0.0545593	0.205906	0.0157437	0.77835
										J621.A	0.081434	0.463988	0.454578	0.0253657	0.312652	0.661983
										J621.B	0.632309	0.0282222	0.339469	0.179565	0.018104	0.802331
										J621.C	0.158074	0.249095	0.59283	0.00696655	0.0112116	0.981822
										J623.C	0.999928	7.52e-08	7.2e-05	0.988048	0.000977972	0.0109739
										J625.A	0.999999	1.55e-08	8.46e-07	0.989784	0.00158154	0.00863453
										J625.B	0.999983	3.32e-08	1.69e-05	0.988318	0.00128172	0.0104008
										J626.A	0.999911	4.93e-08	8.94e-05	0.98628	0.000887386	0.0128331
										J626.B	0.99992	7.34e-08	7.97e-05	0.972133	0.00138132	0.0264852
										J634.A	0.999672	5.62e-09	0.000328263	0.985959	0.000785417	0.0132556
										J635.A	0.999954	3.19e-09	4.57e-05	0.986514	0.000755897	0.0127297
										J635.B	0.999993	4.86e-10	6.7e-06	0.986813	0.000796645	0.0123907
										J636.B	0.999994	3.18e-10	5.82e-06	0.98722	0.000874674	0.0119052
										J636.C	0.999946	7.33e-10	5.36e-05	0.987019	0.000820755	0.0121604
										J638.A	0.999997	6.99e-08	3.14e-06	0.989784	0.00178631	0.0084297
										J639.A	0.999975	6.49e-08	2.53e-05	0.988333	0.00131043	0.0103567
										J640.A	0.999985	4.05e-09	1.52e-05	0.98632	0.00088288	0.0127974
										J640.B	0.99994	1.7e-10	6e-05	0.984929	0.000761882	0.0143092
										J640.C	0.999961	5.35e-09	3.95e-05	0.986122	0.000771901	0.0131057
										J641.A	1	2.86e-09	2.68e-07	0.990279	0.00166808	0.00805274
										J641.B	0.999994	2.47e-09	5.68e-06	0.986952	0.000905175	0.0121426
										J641.C	0.999983	1.03e-10	1.75e-05	0.985674	0.000735491	0.0135905
										J643.A	0.999999	8.11e-10	1.03e-06	0.989565	0.00140934	0.00902613
										J644.A	0.994289	6.01e-05	0.00565075	0.953281	0.00195589	0.0447632
										J644.B	0.99978	4.53e-08	0.000219567	0.97863	0.00110831	0.0202621
										J644.C	0.999948	1.67e-07	5.17e-05	0.985562	0.00119196	0.013246
										J645.A	0.999792	7.59e-07	0.00020713	0.98646	0.000973641	0.0125668
										J645.B	0.99964	9.58e-06	0.000350873	0.959899	0.00322789	0.0368729
										J645.C	0.99955	3.05e-07	0.000449756	0.984589	0.00142707	0.0139838
										J646.A	0.998952	2.7e-07	0.0010481	0.975625	0.00130638	0.0230687
										J646.B	0.999642	2.12e-07	0.000357621	0.980015	0.00108825	0.0188964
										J646.C	0.999968	3.78e-10	3.2e-05	0.985866	0.000735422	0.0133985
										J647.A	0.999986	3.44e-08	1.45e-05	0.990038	0.00190225	0.00805929
										J647.B	0.999999	1.27e-09	9.27e-07	0.988521	0.00107546	0.0104037
										J647.C	0.999967	1.14e-07	3.32e-05	0.989983	0.00254787	0.0074689
										J649.A	0.997846	0.000130199	0.00202411	0.9161	0.0082628	0.0756375
										J649.B	0.998718	3.67e-06	0.00127853	0.978016	0.0015274	0.0204563
										J649.C	0.94602	0.000445746	0.0535338	0.168465	0.010817	0.820718
										J650.A	6.05e-10	0.760417	0.239583	0.00580608	0.0362179	0.957976
										J650.B	3.52e-08	0.987778	0.0122224	0.00989388	0.496266	0.49384
										J650.C	4.75e-07	0.654083	0.345916	0.00262983	0.00395079	0.993419
										J651.A	0.000231884	0.999027	0.000740905	0.0044031	0.935667	0.0599302
										J651.B	5.41e-07	0.999859	0.000140467	0.00173171	0.98026	0.0180082
										J651.C	2.13e-07	0.999789	0.000210554	0.0018138	0.978158	0.0200277
										J652.A	2.35e-06	0.998407	0.00159052	0.00151607	0.982785	0.0156985
										J652.B	7.34e-06	0.999848	0.000144812	0.00436444	0.927449	0.0681869
										J652.C	5.2e-08	0.999693	0.00030718	0.00143469	0.984574	0.0139909
										J653.C	2.1e-06	0.000644578	0.999353	0.00855302	0.829398	0.162049
										J656.B	0.999984	3.5e-06	1.29e-05	0.988265	0.00803422	0.00370037
										J657.C	0.905094	1.65e-05	0.0948896	0.880553	0.00390989	0.115537
										J658.A	0.999989	4.82e-06	5.95e-06	0.985481	0.00974288	0.00477629
										J658.B	0.999984	2.95e-06	1.33e-05	0.985432	0.00866454	0.00590351
										J660.A	8.36e-06	0.993235	0.00675661	0.00188779	0.975466	0.0226458
										J660.B	5.22e-05	0.916486	0.0834618	0.0028321	0.952844	0.044324
										J660.C	5.52e-06	0.994088	0.00590647	0.0023093	0.966718	0.0309728
										J661.A	0.990603	1.1e-05	0.00938571	0.846881	0.00436323	0.148755
										J661.B	0.900715	0.000633909	0.0986511	0.893703	0.00392741	0.102369
										J662.B	0.9976	0.000562154	0.001838	0.941575	0.0293138	0.0291116
										J662.D	1.89e-06	0.999482	0.00051582	0.00225951	0.975484	0.0222565
										J662.E	1.03e-07	0.999653	0.000347033	0.00144656	0.984268	0.0142858
										J663.A	0.531008	0.0501464	0.418846	0.0957861	0.168151	0.736063
										J663.B	0.0335872	0.726496	0.239917	0.0110256	0.0391006	0.949874
										J664.A	0.999984	6.41e-09	1.56e-05	0.987941	0.00102125	0.0110373
										J664.C	0.999988	4.04e-07	1.15e-05	0.991006	0.00400007	0.0049941
										J664.E	0.999984	2.11e-08	1.55e-05	0.989986	0.00165033	0.00836324
										J665.A	0.999757	2.88e-07	0.000242273	0.980767	0.00153377	0.0176993
										J665.B	0.999799	4e-08	0.000200641	0.985306	0.00113086	0.0135629
										J665.C	0.999838	4.05e-06	0.000157981	0.973217	0.00165579	0.0251274
										J665.D	0.99801	6.45e-06	0.00198309	0.899465	0.00494692	0.0955884
										J665.H	0.999996	1.65e-07	4.05e-06	0.990566	0.00468409	0.00475024
										J666.B	0.992688	9.6e-06	0.00730229	0.517287	0.00808188	0.474631
										J669.A	0.997166	1.17e-05	0.00282179	0.9466	0.0023015	0.0510987
										J669.B	0.996262	6.99e-05	0.00366857	0.948736	0.00441041	0.0468539
										J671.C	0.644456	0.101087	0.254456	0.577219	0.12009	0.302691
										J672.A	0.876688	0.00108286	0.122229	0.138415	0.00913691	0.852448
										J673.C	0.749274	0.0535326	0.197194	0.178149	0.118234	0.703617
										J673.D	0.64293	0.00484561	0.352224	0.314582	0.0173582	0.66806
										J676.C	0.983734	0.0123262	0.00394009	0.787458	0.132225	0.0803169
										J678.C	0.338001	0.0221421	0.639857	0.016505	0.0335064	0.949989
										J681.A	0.00658774	0.611963	0.381449	0.00695373	0.0174506	0.975596
										J682.C	0.997351	3.44e-06	0.00264555	0.966181	0.00166518	0.0321543
										J683.E	0.999997	3.86e-09	2.97e-06	0.986878	0.000887995	0.0122342
										J684.A	0.105444	0.00553522	0.889021	0.0102805	0.00570505	0.984014
										J684.B	3.11e-05	0.928137	0.0718315	0.0107479	0.465295	0.523957
										J685.C	0.643358	0.106768	0.249874	0.0376202	0.012446	0.949934
