# Supplementary material for: Genomic mechanisms of climate adaptation in polyploid bioenergy switchgrass
Source: Nature. 2021 Jan 27;590(7846):438–44. doi: 10.1038/s41586-020-03127-1 (PMC7886653; doi:10.1038/s41586-020-03127-1)
Supplement: Supplementary file 9 — Composite database of candidate genes for introgression intervals and GWAS peaks. All genes within 10kb of a GWAS peak or within an introgression interval are listed along with their genome coordinates (columns 1-5) along with the subpopulation in which the significant association was found, the statistical test, the start and end coordinates of the candidate interval and the physical distance between the candidate gene and the center of the interval (columns 6-10). Columns 11-13 contain subpopulation-specific statistics for the weighted SNPeff score, proportion of libraries with gene absences and the size and type of SVs within 100bp (if any) of the candidate gene. The gene coexpression module (from WGCNA) identity is printed in the 14th column. Those genes with orthologs to candidate genes in a recent flowering time GWAS paper are flagged in the 15th column. [file 41586_2020_3127_MOESM9_ESM.csv]

id	chr	start	end	strand	subpop	test	intervalStart	intervalEnd	dist2Hit	snpEffWtScore	pavAF	svsIn100bp	wgcnaCluster	Grabowski2017FtCandidateID
Pavir.1KG000025	Chr01K	17760	20556	-	Midwest	GWASclimate_bayesFactor=2.2299	16052	36052	5496		0.470588235
Pavir.1KG001205	Chr01K	20513017	20514496	+	Gulf	GWASclimate_bayesFactor=2.01912	20504796	20524796	300		0.073170732
Pavir.1KG001205	Chr01K	20513017	20514496	+	Gulf	GWASclimate_bayesFactor=2.17484	20505934	20525934	1438		0.073170732
Pavir.1KG001210	Chr01K	20517089	20517495	+	Gulf	GWASclimate_bayesFactor=2.01912	20504796	20524796	2293	55
Pavir.1KG001210	Chr01K	20517089	20517495	+	Gulf	GWASclimate_bayesFactor=2.17484	20505934	20525934	1155	55
Pavir.1KG002500	Chr01K	436108	438242	+	Atlantic	introgressionFromMIDWEST_27libs_sig=fitness	438001	488000	24758.5				19
Pavir.1KG002600	Chr01K	438217	441084	-	Atlantic	introgressionFromMIDWEST_27libs_sig=fitness	438001	488000	21916.5	11			5
Pavir.1KG002700	Chr01K	441627	442643	-	Atlantic	introgressionFromMIDWEST_27libs_sig=fitness	438001	488000	20357.5		0.907407407		8
Pavir.1KG002850	Chr01K	444007	444568	-	Atlantic	introgressionFromMIDWEST_27libs_sig=fitness	438001	488000	18432.5
Pavir.1KG003000	Chr01K	444778	455285	-	Atlantic	introgressionFromMIDWEST_27libs_sig=fitness	438001	488000	7715.5				2
Pavir.1KG003050	Chr01K	451866	452321	-	Atlantic	introgressionFromMIDWEST_27libs_sig=fitness	438001	488000	10679.5	0
Pavir.1KG003100	Chr01K	458281	472382	-	Atlantic	introgressionFromMIDWEST_27libs_sig=fitness	438001	488000	4719.5		0.842592593		1
Pavir.1KG003200	Chr01K	483294	485104	+	Atlantic	introgressionFromMIDWEST_27libs_sig=fitness	438001	488000	20293.5		0.907407407
Pavir.1KG003300	Chr01K	485406	486535	-	Atlantic	introgressionFromMIDWEST_27libs_sig=fitness	438001	488000	22405.5	29			23
Pavir.1KG003900	Chr01K	518033	524473	+	Atlantic	introgressionFromMIDWEST_21libs_sig=NS	524001	572000	23527.5	12	0.935185185		20
Pavir.1KG004000	Chr01K	524531	527031	-	Atlantic	introgressionFromMIDWEST_21libs_sig=NS	524001	572000	20969.5				7
Pavir.1KG004100	Chr01K	530416	535697	+	Atlantic	introgressionFromMIDWEST_21libs_sig=NS	524001	572000	12303.5		0.935185185		3
Pavir.1KG004200	Chr01K	535926	541025	+	Atlantic	introgressionFromMIDWEST_21libs_sig=NS	524001	572000	6975.5				112
Pavir.1KG004300	Chr01K	540979	546408	-	Atlantic	introgressionFromMIDWEST_21libs_sig=NS	524001	572000	1592.5		0.740740741		31
Pavir.1KG004400	Chr01K	565586	566429	-	Atlantic	introgressionFromMIDWEST_21libs_sig=NS	524001	572000	17585.5		0.925925926		3
Pavir.1KG004500	Chr01K	566954	567742	-	Atlantic	introgressionFromMIDWEST_21libs_sig=NS	524001	572000	18953.5	42			3
Pavir.1KG004600	Chr01K	571144	572736	-	Atlantic	introgressionFromMIDWEST_21libs_sig=NS	524001	572000	23143.5	27	0.546296296
Pavir.1KG005166	Chr01K	613690	618324	+	Midwest	GWASfitness_bayesFactor=2.07773	609329	629329	1005		0.774509804		64
Pavir.1KG005300	Chr01K	619426	623832	+	Midwest	GWASfitness_bayesFactor=2.07773	609329	629329	97	58	0.803921569		33
Pavir.1KG005400	Chr01K	626591	626749	+	Midwest	GWASfitness_bayesFactor=2.07773	609329	629329	7262	5			84
Pavir.1KG005450	Chr01K	626913	627593	+	Midwest	GWASfitness_bayesFactor=2.07773	609329	629329	7584	26			84
Pavir.1KG005600	Chr01K	652855	656653	+	Atlantic	GWASclimate_bayesFactor=2.51593	644861	664861	1792	61			12
Pavir.1KG005600	Chr01K	652855	656653	+	Atlantic	introgressionFromMIDWEST_7libs_sig=NS	652001	673000	5847.5	61			12
Pavir.1KG005700	Chr01K	656723	660236	+	Atlantic	GWASclimate_bayesFactor=2.51593	644861	664861	1862	48	0.944444444		1
Pavir.1KG005700	Chr01K	656723	660236	+	Atlantic	introgressionFromMIDWEST_7libs_sig=NS	652001	673000	2264.5	48	0.944444444		1
Pavir.1KG005800	Chr01K	660613	663099	+	Atlantic	GWASclimate_bayesFactor=2.51593	644861	664861	5752			672bp_INS	2
Pavir.1KG005800	Chr01K	660613	663099	+	Atlantic	introgressionFromMIDWEST_7libs_sig=NS	652001	673000	598.5			672bp_INS	2
Pavir.1KG005900	Chr01K	664450	671600	+	Atlantic	GWASclimate_bayesFactor=2.51593	644861	664861	9589	93			20
Pavir.1KG005900	Chr01K	664450	671600	+	Atlantic	introgressionFromMIDWEST_7libs_sig=NS	652001	673000	1949.5	93			20
Pavir.1KG006000	Chr01K	672754	672912	+	Atlantic	introgressionFromMIDWEST_7libs_sig=NS	652001	673000	10253.5				10
Pavir.1KG006801	Chr01K	720253	722976	+	Atlantic	GWASclimate_bayesFactor=2.45097	718747	738747	5771	98	0.842592593		5
Pavir.1KG007000	Chr01K	730908	733972	+	Atlantic	GWASclimate_bayesFactor=2.45097	718747	738747	2161	70	0.935185185		109
Pavir.1KG007500	Chr01K	777413	781754	+	Atlantic	introgressionFromMIDWEST_4libs_sig=NS	780001	797000	6746.5		0.916666667	199bp_INS	45
Pavir.1KG007600	Chr01K	796384	798967	-	Atlantic	introgressionFromMIDWEST_4libs_sig=NS	780001	797000	7883.5		0.731481481	267bp_INS,363bp_INS	11
Pavir.1KG009500	Chr01K	1000050	1003490	+	Atlantic	GWASclimate_bayesFactor=2.43933	994060	1014060	570		0.648148148		1
Pavir.1KG009700	Chr01K	1005407	1008868	+	Atlantic	GWASclimate_bayesFactor=2.43933	994060	1014060	1347	45			6
Pavir.1KG009800	Chr01K	1010025	1013704	-	Atlantic	GWASclimate_bayesFactor=2.43933	994060	1014060	5965	115	0.824074074
Pavir.1KG010400	Chr01K	1046868	1048741	+	Atlantic	GWASclimate_bayesFactor=2.27116	1041138	1061138	2397
Pavir.1KG010501	Chr01K	1050679	1051074	+	Atlantic	GWASclimate_bayesFactor=2.27116	1041138	1061138	64
Pavir.1KG010601	Chr01K	1054065	1056396	-	Atlantic	GWASclimate_bayesFactor=2.27116	1041138	1061138	2927				86
Pavir.1KG011200	Chr01K	1092871	1103850	-	Midwest	GWASclimate_bayesFactor=4.20553	1089802	1109802	4048				2
Pavir.1KG011200	Chr01K	1092871	1103850	-	Midwest	GWASclimate_bayesFactor=6.15997	1092711	1112711	1139				2
Pavir.1KG011250	Chr01K	1104876	1106071	-	Midwest	GWASclimate_bayesFactor=4.20553	1089802	1109802	5074		0.794117647		2
Pavir.1KG011250	Chr01K	1104876	1106071	-	Midwest	GWASclimate_bayesFactor=6.15997	1092711	1112711	2165		0.794117647		2
Pavir.1KG011300	Chr01K	1110497	1120994	-	Midwest	GWASclimate_bayesFactor=6.15997	1092711	1112711	7786		0.715686275	188bp_INS	1
Pavir.1KG016500	Chr01K	1576060	1577096	-	Atlantic	GWASclimate_bayesFactor=3.70973	1562874	1582874	3186	112	0.75		7
Pavir.1KG016793	Chr01K	1578262	1578582	+	Atlantic	GWASclimate_bayesFactor=3.70973	1562874	1582874	5388	0	0.722222222		72
Pavir.1KG016800	Chr01K	1551518	1556650	+	Atlantic	introgressionFromMIDWEST_6libs_sig=NS	1534001	1552000	8517.5	46	0.157407407		47
Pavir.1KG017000	Chr01K	1532437	1537965	+	Atlantic	introgressionFromMIDWEST_6libs_sig=NS	1534001	1552000	5035.5		0.833333333		80
Pavir.1KG017086	Chr01K	1581847	1583415	-	Atlantic	GWASclimate_bayesFactor=3.70973	1562874	1582874	8973		0.907407407		21
Pavir.1KG018800	Chr01K	1395032	1402216	+	Midwest	GWASclimate_bayesFactor=2.40194	1383020	1403020	2012	57			48
Pavir.1KG021600	Chr01K	1186695	1187781	+	Midwest	GWASclimate_bayesFactor=4.9448	1167020	1187020	9675		0.705882353
Pavir.1KG021700	Chr01K	1180593	1181725	-	Midwest	GWASclimate_bayesFactor=4.9448	1167020	1187020	3573	14
Pavir.1KG021900	Chr01K	1175570	1177693	-	Midwest	GWASclimate_bayesFactor=4.9448	1167020	1187020	673		0.87254902		12
Pavir.1KG021993	Chr01K	1184924	1186694	+	Midwest	GWASclimate_bayesFactor=4.9448	1167020	1187020	7904		0.911764706
Pavir.1KG022000	Chr01K	1172263	1174805	-	Midwest	GWASclimate_bayesFactor=4.9448	1167020	1187020	2215				7
Pavir.1KG023000	Chr01K	2727785	2728593	+	Atlantic	GWASclimate_bayesFactor=3.14948	2719398	2739398	805	37	0.805555556
Pavir.1KG023100	Chr01K	2729308	2732357	+	Atlantic	GWASclimate_bayesFactor=3.14948	2719398	2739398	90		0.712962963		1
Pavir.1KG026500	Chr01K	1759832	1764918	+	Midwest	GWASclimate_bayesFactor=3.1403	1764191	1784191	9273		0.568627451
Pavir.1KG027000	Chr01K	2085816	2089746	+	Midwest	GWASclimate_bayesFactor=2.41698	2088907	2108907	9161				1
Pavir.1KG027100	Chr01K	2089866	2093144	-	Midwest	GWASclimate_bayesFactor=2.41698	2088907	2108907	5763				19
Pavir.1KG027200	Chr01K	2093441	2096774	+	Midwest	GWASclimate_bayesFactor=2.41698	2088907	2108907	2133				108
Pavir.1KG027233	Chr01K	2097428	2098108	+	Midwest	GWASclimate_bayesFactor=2.41698	2088907	2108907	799		0.68627451
Pavir.1KG027266	Chr01K	2100429	2101797	+	Midwest	GWASclimate_bayesFactor=2.41698	2088907	2108907	1522	6	0.931372549
Pavir.1KG027300	Chr01K	2103672	2107811	-	Midwest	GWASclimate_bayesFactor=2.41698	2088907	2108907	4765				1
Pavir.1KG027400	Chr01K	2108187	2112006	-	Midwest	GWASclimate_bayesFactor=2.41698	2088907	2108907	9280	25			5
Pavir.1KG027900	Chr01K	45540353	45545017	+	Gulf	GWASclimate_bayesFactor=6.14665	45542098	45562098	7081		0.926829268		55
Pavir.1KG027905	Chr01K	45546398	45547413	-	Gulf	GWASclimate_bayesFactor=6.14665	45542098	45562098	4685		0.87804878
Pavir.1KG027910	Chr01K	45551180	45552724	+	Gulf	GWASclimate_bayesFactor=6.14665	45542098	45562098	626		0.853658537		1
Pavir.1KG027940	Chr01K	45655356	45657448	+	Gulf	GWASclimate_bayesFactor=2.76919	45655698	45675698	8250				27
Pavir.1KG027945	Chr01K	45661536	45662375	+	Gulf	GWASclimate_bayesFactor=2.76919	45655698	45675698	3323				8
Pavir.1KG027950	Chr01K	45664687	45667145	+	Gulf	GWASclimate_bayesFactor=2.76919	45655698	45675698	1011	36			1
Pavir.1KG028800	Chr01K	2159603	2162381	+	Atlantic	GWASclimate_bayesFactor=2.02681	2149830	2169830	227		0.925925926		1
Pavir.1KG028800	Chr01K	2159603	2162381	+	Midwest	GWASclimate_bayesFactor=2.95018	2154711	2174711	2330		0.754901961		1
Pavir.1KG028900	Chr01K	2166576	2168962	+	Atlantic	GWASclimate_bayesFactor=2.02681	2149830	2169830	6746	57	0.925925926		1
Pavir.1KG028900	Chr01K	2166576	2168962	+	Midwest	GWASclimate_bayesFactor=2.95018	2154711	2174711	1865		0.911764706		1
Pavir.1KG029020	Chr01K	2200233	2200460	+	Atlantic	GWASclimate_bayesFactor=3.14011	2193368	2213368	2908
Pavir.1KG029060	Chr01K	2204314	2206640	-	Atlantic	GWASclimate_bayesFactor=3.14011	2193368	2213368	946	89	0.898148148
Pavir.1KG029100	Chr01K	2208769	2225994	+	Atlantic	GWASclimate_bayesFactor=3.14011	2193368	2213368	5401	128		169bp_INS	2
Pavir.1KG030800	Chr01K	2343615	2350822	+	Atlantic	GWASclimate_bayesFactor=2.07048	2348889	2368889	8067	22	0.898148148		12
Pavir.1KG030950	Chr01K	2351198	2352892	+	Atlantic	GWASclimate_bayesFactor=2.07048	2348889	2368889	5997		0.842592593
Pavir.1KG031100	Chr01K	2353637	2355583	+	Atlantic	GWASclimate_bayesFactor=2.07048	2348889	2368889	3306		0.888888889		32
Pavir.1KG031200	Chr01K	2355653	2359683	-	Atlantic	GWASclimate_bayesFactor=2.07048	2348889	2368889	794	14			1
Pavir.1KG031200	Chr01K	2355653	2359683	-	Atlantic	GWASclimate_bayesFactor=4.07041	2359293	2379293	9610	14			1
Pavir.1KG031300	Chr01K	2364497	2367680	-	Atlantic	GWASclimate_bayesFactor=2.07048	2348889	2368889	5608	48			3
Pavir.1KG031300	Chr01K	2364497	2367680	-	Atlantic	GWASclimate_bayesFactor=4.07041	2359293	2379293	1613	48			3
Pavir.1KG031400	Chr01K	2377013	2385210	+	Atlantic	GWASclimate_bayesFactor=4.07041	2359293	2379293	7720		0.907407407		49
Pavir.1KG031900	Chr01K	2393938	2396041	+	Atlantic	GWASclimate_bayesFactor=2.16806	2395781	2415781	9740		0.935185185		2
Pavir.1KG032000	Chr01K	2394993	2400215	-	Atlantic	GWASclimate_bayesFactor=2.16806	2395781	2415781	5566		0.925925926		29
Pavir.1KG032100	Chr01K	2402522	2407607	+	Atlantic	GWASclimate_bayesFactor=2.16806	2395781	2415781	1826				26
Pavir.1KG032200	Chr01K	2408864	2413537	-	Atlantic	GWASclimate_bayesFactor=2.16806	2395781	2415781	3083				126
Pavir.1KG033600	Chr01K	50637471	50639897	-	Midwest	GWASclimate_bayesFactor=3.64434	50627297	50647297	174			300bp_INS	118
Pavir.1KG033600	Chr01K	50637471	50639897	-	Midwest	GWASclimate_bayesFactor=3.45524	50628080	50648080	609			300bp_INS	118
Pavir.1KG033800	Chr01K	50581938	50582765	+	Gulf	GWASclimate_bayesFactor=3.25954	50582093	50602093	9328
Pavir.1KG033900	Chr01K	50399462	50400080	+	Midwest	GWASclimate_bayesFactor=3.52446	50389304	50409304	158
Pavir.1KG033905	Chr01K	50408149	50408979	+	Midwest	GWASclimate_bayesFactor=3.52446	50389304	50409304	8845	10
Pavir.1KG033910	Chr01K	50439958	50440176	+	Midwest	GWASclimate_bayesFactor=3.01705	50436773	50456773	6597
Pavir.1KG033915	Chr01K	50442165	50442458	+	Midwest	GWASclimate_bayesFactor=3.01705	50436773	50456773	4315
Pavir.1KG035400	Chr01K	2677082	2695583	+	Gulf	GWASclimate_bayesFactor=2.03665	2676288	2696288	9206		0.707317073		11
Pavir.1KG035400	Chr01K	2677082	2695583	+	Gulf	GWASclimate_bayesFactor=2.67854	2685360	2705360	223		0.707317073		11
Pavir.1KG036200	Chr01K	2920737	2925126	+	Gulf	GWASclimate_bayesFactor=3.7028	2915907	2935907	781	62	0.853658537		13
Pavir.1KG036200	Chr01K	2920737	2925126	+	Gulf	GWASclimate_bayesFactor=2.40682	2924238	2944238	9112	62	0.853658537		13
Pavir.1KG036300	Chr01K	2928184	2934925	-	Gulf	GWASclimate_bayesFactor=3.7028	2915907	2935907	2277		0.780487805		57
Pavir.1KG036300	Chr01K	2928184	2934925	-	Gulf	GWASclimate_bayesFactor=2.40682	2924238	2944238	687		0.780487805		57
Pavir.1KG036400	Chr01K	2935143	2939475	+	Gulf	GWASclimate_bayesFactor=3.7028	2915907	2935907	9236	91			76
Pavir.1KG036400	Chr01K	2935143	2939475	+	Gulf	GWASclimate_bayesFactor=2.40682	2924238	2944238	905	91			76
Pavir.1KG036500	Chr01K	2940639	2954872	-	Gulf	GWASclimate_bayesFactor=2.40682	2924238	2944238	6401		0.902439024		6
Pavir.1KG038700	Chr01K	3051281	3056554	+	Atlantic	GWASclimate_bayesFactor=2.43932	3056053	3076053	9499		0.925925926		16
Pavir.1KG038700	Chr01K	3051281	3056554	+	Midwest	GWASclimate_bayesFactor=2.84321	3053094	3073094	6540		0.892156863		16
Pavir.1KG038800	Chr01K	3059306	3062880	+	Atlantic	GWASclimate_bayesFactor=2.43932	3056053	3076053	3173		0.888888889		121
Pavir.1KG038800	Chr01K	3059306	3062880	+	Midwest	GWASclimate_bayesFactor=2.84321	3053094	3073094	214		0.666666667		121
Pavir.1KG038900	Chr01K	3063211	3066278	+	Atlantic	GWASclimate_bayesFactor=2.43932	3056053	3076053	225		0.694444444	231bp_INS	27
Pavir.1KG038900	Chr01K	3063211	3066278	+	Midwest	GWASclimate_bayesFactor=2.84321	3053094	3073094	117		0.745098039	231bp_INS	27
Pavir.1KG039200	Chr01K	3069974	3071067	-	Atlantic	GWASclimate_bayesFactor=2.43932	3056053	3076053	3921		0.87037037		27
Pavir.1KG039200	Chr01K	3069974	3071067	-	Midwest	GWASclimate_bayesFactor=2.84321	3053094	3073094	6880		0.774509804		27
Pavir.1KG040700	Chr01K	3253585	3257984	-	Midwest	GWASclimate_bayesFactor=2.61118	3241845	3261845	1740		0.852941176		56
Pavir.1KG041277	Chr01K	3297524	3326573	+	Atlantic	GWASclimate_bayesFactor=2.59256	3325553	3345553	8980		0.87962963		20
Pavir.1KG041654	Chr01K	3327464	3331852	+	Atlantic	GWASclimate_bayesFactor=2.59256	3325553	3345553	3701				1
Pavir.1KG042031	Chr01K	3334585	3336100	-	Atlantic	GWASclimate_bayesFactor=2.59256	3325553	3345553	547		0.925925926		32
Pavir.1KG042300	Chr01K	3437082	3439631	-	Atlantic	GWASclimate_bayesFactor=2.52201	3429330	3449330	301		0.898148148		23
Pavir.1KG042300	Chr01K	3437082	3439631	-	Atlantic	GWASclimate_bayesFactor=2.70565	3434785	3454785	5154		0.898148148		23
Pavir.1KG042408	Chr01K	3340328	3340783	+	Atlantic	GWASclimate_bayesFactor=2.59256	3325553	3345553	4775	12
Pavir.1KG042500	Chr01K	3446746	3447968	+	Atlantic	GWASclimate_bayesFactor=2.52201	3429330	3449330	7416		0.907407407		12
Pavir.1KG042500	Chr01K	3446746	3447968	+	Atlantic	GWASclimate_bayesFactor=2.70565	3434785	3454785	1961		0.907407407		12
Pavir.1KG042500	Chr01K	3446746	3447968	+	Midwest	GWASclimate_bayesFactor=10.89261	3441277	3461277	3309		0.87254902		12
Pavir.1KG042600	Chr01K	3447906	3452580	+	Atlantic	GWASclimate_bayesFactor=2.52201	3429330	3449330	8576		0.87962963		6
Pavir.1KG042600	Chr01K	3447906	3452580	+	Atlantic	GWASclimate_bayesFactor=2.70565	3434785	3454785	3121		0.87962963		6
Pavir.1KG042600	Chr01K	3447906	3452580	+	Midwest	GWASclimate_bayesFactor=10.89261	3441277	3461277	1303		0.901960784		6
Pavir.1KG042700	Chr01K	3452581	3456202	+	Atlantic	GWASclimate_bayesFactor=2.70565	3434785	3454785	7796	52	0.87962963		3
Pavir.1KG042700	Chr01K	3452581	3456202	+	Midwest	GWASclimate_bayesFactor=10.89261	3441277	3461277	1304		0.931372549		3
Pavir.1KG042785	Chr01K	3340299	3343914	+	Atlantic	GWASclimate_bayesFactor=2.59256	3325553	3345553	4746	79			28
Pavir.1KG042800	Chr01K	3459078	3459992	+	Midwest	GWASclimate_bayesFactor=10.89261	3441277	3461277	7801
Pavir.1KG042900	Chr01K	3461530	3464547	-	Atlantic	GWASclimate_bayesFactor=2.05971	3460722	3480722	6175				7
Pavir.1KG042900	Chr01K	3461530	3464547	-	Atlantic	GWASclimate_bayesFactor=2.52018	3462127	3482127	7580				7
Pavir.1KG042900	Chr01K	3461530	3464547	-	Atlantic	GWASclimate_bayesFactor=3.02003	3462532	3482532	7985				7
Pavir.1KG043077	Chr01K	3457043	3460328	+	Midwest	GWASclimate_bayesFactor=10.89261	3441277	3461277	5766		0.882352941		86
Pavir.1KG043162	Chr01K	3342858	3344610	+	Atlantic	GWASclimate_bayesFactor=2.59256	3325553	3345553	7305
Pavir.1KG043200	Chr01K	3472025	3475753	-	Atlantic	GWASclimate_bayesFactor=2.05971	3460722	3480722	1303	32	0.546296296		87
Pavir.1KG043200	Chr01K	3472025	3475753	-	Atlantic	GWASclimate_bayesFactor=2.52018	3462127	3482127	102	32	0.546296296		87
Pavir.1KG043200	Chr01K	3472025	3475753	-	Atlantic	GWASclimate_bayesFactor=3.02003	3462532	3482532	507	32	0.546296296		87
Pavir.1KG043277	Chr01K	3467290	3469094	-	Atlantic	GWASclimate_bayesFactor=2.05971	3460722	3480722	1628	56			53
Pavir.1KG043277	Chr01K	3467290	3469094	-	Atlantic	GWASclimate_bayesFactor=2.52018	3462127	3482127	3033	56			53
Pavir.1KG043277	Chr01K	3467290	3469094	-	Atlantic	GWASclimate_bayesFactor=3.02003	3462532	3482532	3438	56			53
Pavir.1KG043300	Chr01K	3475635	3488856	-	Atlantic	GWASclimate_bayesFactor=2.05971	3460722	3480722	4913	41	0.861111111		26
Pavir.1KG043300	Chr01K	3475635	3488856	-	Atlantic	GWASclimate_bayesFactor=2.52018	3462127	3482127	3508	41	0.861111111		26
Pavir.1KG043300	Chr01K	3475635	3488856	-	Atlantic	GWASclimate_bayesFactor=3.02003	3462532	3482532	3103	41	0.861111111		26
Pavir.1KG043300	Chr01K	3475635	3488856	-	Atlantic	introgressionFromMIDWEST_39libs_sig=clim.adapt	3477001	3535000	17144.5	41	0.861111111		26
Pavir.1KG043500	Chr01K	3495089	3499540	+	Atlantic	introgressionFromMIDWEST_39libs_sig=clim.adapt	3477001	3535000	6460.5				1
Pavir.1KG043500	Chr01K	3495089	3499540	+	Midwest	GWASfitness_bayesFactor=3.85622	3499256	3519256	9716				1
Pavir.1KG043600	Chr01K	3502949	3506967	+	Atlantic	introgressionFromMIDWEST_39libs_sig=clim.adapt	3477001	3535000	966.5	45	0.87962963		6
Pavir.1KG043600	Chr01K	3502949	3506967	+	Midwest	GWASfitness_bayesFactor=3.85622	3499256	3519256	2289		0.901960784		6
Pavir.1KG043800	Chr01K	3524215	3533076	-	Atlantic	introgressionFromMIDWEST_39libs_sig=clim.adapt	3477001	3535000	18214.5		0.916666667		1
Pavir.1KG043900	Chr01K	3558208	3571020	-	Midwest	GWASclimate_bayesFactor=3.69489	3545405	3565405	2803		0.519607843		1
Pavir.1KG044000	Chr01K	3576748	3579305	+	Atlantic	introgressionFromMIDWEST_4libs_sig=NS	3578001	3584000	1695.5		0.851851852		4
Pavir.1KG044100	Chr01K	3581816	3597669	-	Atlantic	introgressionFromMIDWEST_4libs_sig=NS	3578001	3584000	815.5		0.907407407		3
Pavir.1KG044100	Chr01K	3581816	3597669	-	Atlantic	introgressionFromMIDWEST_4libs_sig=NS	3586001	3589000	5684.5		0.907407407		3
Pavir.1KG044800	Chr01K	3638267	3639310	-	Atlantic	GWASclimate_bayesFactor=2.15568	3622038	3642038	6229		0.907407407
Pavir.1KG044800	Chr01K	3638267	3639310	-	Atlantic	GWASclimate_bayesFactor=2.0449	3628075	3648075	192		0.907407407
Pavir.1KG044800	Chr01K	3638267	3639310	-	Atlantic	GWASclimate_bayesFactor=2.32573	3630620	3650620	1310		0.907407407
Pavir.1KG044800	Chr01K	3638267	3639310	-	Atlantic	GWASclimate_bayesFactor=3.16319	3633769	3653769	4459		0.907407407
Pavir.1KG044977	Chr01K	3618918	3622343	-	Atlantic	GWASclimate_bayesFactor=2.15568	3622038	3642038	9695
Pavir.1KG045000	Chr01K	3641013	3649933	-	Atlantic	GWASclimate_bayesFactor=2.15568	3622038	3642038	8975	113	0.842592593		8
Pavir.1KG045000	Chr01K	3641013	3649933	-	Atlantic	GWASclimate_bayesFactor=2.0449	3628075	3648075	2938	113	0.842592593		8
Pavir.1KG045000	Chr01K	3641013	3649933	-	Atlantic	GWASclimate_bayesFactor=2.32573	3630620	3650620	393	113	0.842592593		8
Pavir.1KG045000	Chr01K	3641013	3649933	-	Atlantic	GWASclimate_bayesFactor=3.16319	3633769	3653769	2756	113	0.842592593		8
Pavir.1KG045100	Chr01K	3650733	3655183	-	Atlantic	GWASclimate_bayesFactor=3.16319	3633769	3653769	6964		0.453703704		43
Pavir.1KG046100	Chr01K	3743806	3755657	+	Midwest	GWASclimate_bayesFactor=2.92881	3734453	3754453	647		0.901960784		6
Pavir.1KG046377	Chr01K	3736428	3743213	+	Midwest	GWASclimate_bayesFactor=2.92881	3734453	3754453	1240				28
Pavir.1KG047000	Chr01K	3840125	3843023	-	Atlantic	GWASclimate_bayesFactor=3.11699	3831694	3851694	1329		0.944444444		1
Pavir.1KG047654	Chr01K	3834949	3838507	+	Atlantic	GWASclimate_bayesFactor=3.11699	3831694	3851694	3187	25			137
Pavir.1KG048100	Chr01K	3931656	3936518	+	Atlantic	introgressionFromMIDWEST_7libs_sig=NS	3930001	3933000	155.5		0.907407407	305bp_INS	25
Pavir.1KG048200	Chr01K	3948041	3952803	+	Midwest	GWASclimate_bayesFactor=2.64131	3947847	3967847	5044				2
Pavir.1KG048300	Chr01K	3953476	3956318	-	Midwest	GWASclimate_bayesFactor=2.64131	3947847	3967847	1529		0.931372549		90
Pavir.1KG048400	Chr01K	3956594	3957163	-	Midwest	GWASclimate_bayesFactor=2.64131	3947847	3967847	684		0.892156863
Pavir.1KG048500	Chr01K	3961076	3966825	-	Midwest	GWASclimate_bayesFactor=2.64131	3947847	3967847	3229		0.87254902	159bp_INS	4
Pavir.1KG048600	Chr01K	3976008	3979980	-	Atlantic	GWASclimate_bayesFactor=2.02547	3970377	3990377	397		0.768518519		11
Pavir.1KG048600	Chr01K	3976008	3979980	-	Gulf	GWASclimate_bayesFactor=2.65994	3974836	3994836	4856	50	0.731707317		11
Pavir.1KG048600	Chr01K	3976008	3979980	-	Midwest	GWASclimate_bayesFactor=2.36666	3977074	3997074	7094		0.656862745		11
Pavir.1KG048700	Chr01K	3987582	3993447	+	Atlantic	GWASclimate_bayesFactor=2.02547	3970377	3990377	7205	92	0.907407407		76
Pavir.1KG048700	Chr01K	3987582	3993447	+	Gulf	GWASclimate_bayesFactor=2.65994	3974836	3994836	2746		0.853658537		76
Pavir.1KG048700	Chr01K	3987582	3993447	+	Midwest	GWASclimate_bayesFactor=2.36666	3977074	3997074	508		0.892156863		76
Pavir.1KG048900	Chr01K	3993196	4004551	-	Atlantic	GWASclimate_bayesFactor=2.45817	3996649	4016649	2098	62	0.833333333		114
Pavir.1KG048900	Chr01K	3993196	4004551	-	Gulf	GWASclimate_bayesFactor=2.65994	3974836	3994836	8360		0.780487805		114
Pavir.1KG048900	Chr01K	3993196	4004551	-	Midwest	GWASclimate_bayesFactor=2.36666	3977074	3997074	6122		0.735294118		114
Pavir.1KG048900	Chr01K	3993196	4004551	-	Midwest	GWASclimate_bayesFactor=3.4919	3996341	4016341	1790		0.735294118		114
Pavir.1KG049077	Chr01K	3990157	3990474	+	Atlantic	GWASclimate_bayesFactor=2.02547	3970377	3990377	9780		0.574074074
Pavir.1KG049077	Chr01K	3990157	3990474	+	Gulf	GWASclimate_bayesFactor=2.65994	3974836	3994836	5321		0.512195122
Pavir.1KG049077	Chr01K	3990157	3990474	+	Midwest	GWASclimate_bayesFactor=2.36666	3977074	3997074	3083	26
Pavir.1KG049900	Chr01K	11247174	11251736	-	Gulf	GWASclimate_bayesFactor=3.34452	11250001	11270001	8265		0.609756098		8
Pavir.1KG049954	Chr01K	4080385	4081112	+	Atlantic	GWASclimate_bayesFactor=2.03863	4077060	4097060	5948	0	0.138888889		38
Pavir.1KG050277	Chr01K	11279683	11280150	-	Midwest	GWASclimate_bayesFactor=2.26108	11263989	11283989	5694
Pavir.1KG050277	Chr01K	11279683	11280150	-	Midwest	GWASclimate_bayesFactor=3.98404	11273549	11293549	3399
Pavir.1KG050654	Chr01K	11280354	11284038	+	Midwest	GWASclimate_bayesFactor=2.26108	11263989	11283989	6365		0.421568627		3
Pavir.1KG050654	Chr01K	11280354	11284038	+	Midwest	GWASclimate_bayesFactor=3.98404	11273549	11293549	489		0.421568627		3
Pavir.1KG052300	Chr01K	4208082	4212376	-	Atlantic	introgressionFromMIDWEST_7libs_sig=NS	4206001	4210000	81.5	364	0.509259259		85
Pavir.1KG053000	Chr01K	4308072	4310159	-	Midwest	GWASclimate_bayesFactor=4.73923	4292037	4312037	6035		0.519607843
Pavir.1KG053400	Chr01K	4320379	4321513	-	Midwest	GWASclimate_bayesFactor=4.04418	4321109	4341109	9596	86			12
Pavir.1KG053431	Chr01K	4234117	4235037	-	Atlantic	GWASclimate_bayesFactor=2.08973	4233478	4253478	8441		0.712962963	616bp_INS
Pavir.1KG053500	Chr01K	4323873	4324872	-	Midwest	GWASclimate_bayesFactor=4.04418	4321109	4341109	6237	94			13
Pavir.1KG053500	Chr01K	4323873	4324872	-	Midwest	GWASclimate_bayesFactor=3.19048	4321536	4341536	6664	94			13
Pavir.1KG053600	Chr01K	4325555	4326490	-	Midwest	GWASclimate_bayesFactor=4.04418	4321109	4341109	4619				40
Pavir.1KG053600	Chr01K	4325555	4326490	-	Midwest	GWASclimate_bayesFactor=3.19048	4321536	4341536	5046				40
Pavir.1KG053808	Chr01K	4236469	4236882	-	Atlantic	GWASclimate_bayesFactor=2.08973	4233478	4253478	6596		0.851851852
Pavir.1KG053977	Chr01K	4327669	4328592	-	Midwest	GWASclimate_bayesFactor=4.04418	4321109	4341109	2517		0.941176471		59
Pavir.1KG053977	Chr01K	4327669	4328592	-	Midwest	GWASclimate_bayesFactor=3.19048	4321536	4341536	2944		0.941176471		59
Pavir.1KG054185	Chr01K	4244132	4250291	+	Atlantic	GWASclimate_bayesFactor=2.08973	4233478	4253478	654				16
Pavir.1KG054200	Chr01K	4333611	4339278	-	Atlantic	GWASclimate_bayesFactor=3.85102	4330567	4350567	1289	47			13
Pavir.1KG054200	Chr01K	4333611	4339278	-	Midwest	GWASclimate_bayesFactor=4.04418	4321109	4341109	2502				13
Pavir.1KG054200	Chr01K	4333611	4339278	-	Midwest	GWASclimate_bayesFactor=3.19048	4321536	4341536	2075				13
Pavir.1KG054300	Chr01K	4341134	4342702	-	Atlantic	GWASclimate_bayesFactor=3.85102	4330567	4350567	567	61	0.935185185
Pavir.1KG054300	Chr01K	4341134	4342702	-	Midwest	GWASclimate_bayesFactor=3.19048	4321536	4341536	9598
Pavir.1KG054354	Chr01K	4329380	4330482	-	Midwest	GWASclimate_bayesFactor=4.04418	4321109	4341109	627				12
Pavir.1KG054354	Chr01K	4329380	4330482	-	Midwest	GWASclimate_bayesFactor=3.19048	4321536	4341536	1054				12
Pavir.1KG054577	Chr01K	4336972	4345519	+	Atlantic	GWASclimate_bayesFactor=3.85102	4330567	4350567	3595		0.722222222		8
Pavir.1KG054577	Chr01K	4336972	4345519	+	Midwest	GWASclimate_bayesFactor=4.04418	4321109	4341109	5863	20	0.637254902		8
Pavir.1KG054577	Chr01K	4336972	4345519	+	Midwest	GWASclimate_bayesFactor=3.19048	4321536	4341536	5436	20	0.637254902		8
Pavir.1KG055500	Chr01K	4244539	4247080	-	Atlantic	GWASclimate_bayesFactor=2.08973	4233478	4253478	1061	215	0.851851852		138
Pavir.1KG055877	Chr01K	4247941	4248330	+	Atlantic	GWASclimate_bayesFactor=2.08973	4233478	4253478	4463	26			58
Pavir.1KG056254	Chr01K	4250672	4252723	+	Atlantic	GWASclimate_bayesFactor=2.08973	4233478	4253478	7194				7
Pavir.1KG056600	Chr01K	4477182	4480220	+	Midwest	GWASfitness_bayesFactor=2.79001	4476481	4496481	6261		0.735294118	292bp_INS
Pavir.1KG056631	Chr01K	4252820	4253398	+	Atlantic	GWASclimate_bayesFactor=2.08973	4233478	4253478	9342	75
Pavir.1KG056977	Chr01K	4484169	4485099	+	Midwest	GWASfitness_bayesFactor=2.79001	4476481	4496481	1382		0.843137255
Pavir.1KG057000	Chr01K	4486604	4491964	-	Midwest	GWASfitness_bayesFactor=2.79001	4476481	4496481	123				2
Pavir.1KG057300	Chr01K	4554253	4561188	+	Atlantic	introgressionFromMIDWEST_27libs_sig=climate	4556001	4602000	17812.5				24
Pavir.1KG057677	Chr01K	4560362	4561111	-	Atlantic	introgressionFromMIDWEST_27libs_sig=climate	4556001	4602000	17889.5		0.935185185
Pavir.1KG057800	Chr01K	3236386	3237761	-	Atlantic	GWASclimate_bayesFactor=4.34157	3229444	3249444	1683	66
Pavir.1KG057900	Chr01K	3223395	3228624	+	Atlantic	GWASclimate_bayesFactor=3.00035	3213252	3233252	143	55	0.925925926		130
Pavir.1KG058054	Chr01K	4571834	4572676	-	Atlantic	introgressionFromMIDWEST_27libs_sig=climate	4556001	4602000	6324.5	0
Pavir.1KG058100	Chr01K	3206459	3209659	-	Atlantic	GWASclimate_bayesFactor=3.12308	3188970	3208970	7489		0.435185185	579bp_INS
Pavir.1KG058100	Chr01K	3206459	3209659	-	Midwest	GWASclimate_bayesFactor=2.28506	3191789	3211789	4670		0.460784314	579bp_INS
Pavir.1KG058177	Chr01K	3251637	3253510	+	Midwest	GWASclimate_bayesFactor=2.61118	3241845	3261845	208	89	0.745098039
Pavir.1KG058477	Chr01K	3217948	3219322	-	Atlantic	GWASclimate_bayesFactor=3.00035	3213252	3233252	3930		0.944444444
Pavir.1KG058500	Chr01K	3192652	3194000	-	Atlantic	GWASclimate_bayesFactor=2.05279	3174290	3194290	8362
Pavir.1KG058500	Chr01K	3192652	3194000	-	Atlantic	GWASclimate_bayesFactor=3.12308	3188970	3208970	4970
Pavir.1KG058500	Chr01K	3192652	3194000	-	Midwest	GWASclimate_bayesFactor=2.28506	3191789	3211789	7789
Pavir.1KG058516	Chr01K	4273770	4277260	-	Gulf	GWASclimate_bayesFactor=2.65858	4270969	4290969	3709
Pavir.1KG058800	Chr01K	3183751	3185798	-	Atlantic	GWASclimate_bayesFactor=2.05279	3174290	3194290	539		0.861111111
Pavir.1KG058893	Chr01K	4278877	4280830	+	Gulf	GWASclimate_bayesFactor=2.65858	4270969	4290969	139	56	0.170731707
Pavir.1KG058900	Chr01K	3180816	3182821	-	Atlantic	GWASclimate_bayesFactor=2.05279	3174290	3194290	1469	35			3
Pavir.1KG058900	Chr01K	3180816	3182821	-	Gulf	GWASclimate_bayesFactor=2.4412	3163582	3183582	7234		0.926829268		3
Pavir.1KG059000	Chr01K	3176846	3180800	+	Atlantic	GWASclimate_bayesFactor=2.05279	3174290	3194290	3490	49	0.759259259		20
Pavir.1KG059000	Chr01K	3176846	3180800	+	Gulf	GWASclimate_bayesFactor=2.4412	3163582	3183582	3264		0.658536585		20
Pavir.1KG059100	Chr01K	3172885	3175105	+	Atlantic	GWASclimate_bayesFactor=2.05279	3174290	3194290	9185		0.944444444		3
Pavir.1KG059100	Chr01K	3172885	3175105	+	Gulf	GWASclimate_bayesFactor=2.4412	3163582	3183582	697	54	0.902439024		3
Pavir.1KG059270	Chr01K	4283971	4286396	-	Gulf	GWASclimate_bayesFactor=2.65858	4270969	4290969	3002	141	0.682926829
Pavir.1KG059647	Chr01K	4295774	4296175	+	Midwest	GWASclimate_bayesFactor=4.73923	4292037	4312037	5862
Pavir.1KG060024	Chr01K	4297213	4297656	+	Midwest	GWASclimate_bayesFactor=4.73923	4292037	4312037	4381		0.931372549
Pavir.1KG061800	Chr01K	4594144	4595225	-	Atlantic	introgressionFromMIDWEST_27libs_sig=climate	4556001	4602000	15143.5	54
Pavir.1KG062600	Chr01K	4638074	4642730	+	Atlantic	GWASclimate_bayesFactor=2.25534	4635902	4655902	3172		0.925925926		7
Pavir.1KG062800	Chr01K	4645067	4645915	+	Atlantic	GWASclimate_bayesFactor=2.25534	4635902	4655902	13		0.833333333		3
Pavir.1KG063000	Chr01K	4647441	4651725	-	Atlantic	GWASclimate_bayesFactor=2.25534	4635902	4655902	1539	35	0.944444444		6
Pavir.1KG063100	Chr01K	4652556	4659406	-	Atlantic	GWASclimate_bayesFactor=2.25534	4635902	4655902	6654		0.722222222		2
Pavir.1KG063177	Chr01K	4647015	4647146	+	Atlantic	GWASclimate_bayesFactor=2.25534	4635902	4655902	1113	20
Pavir.1KG066077	Chr01K	4796783	4797761	+	Midwest	GWASclimate_bayesFactor=2.06111	4795945	4815945	8184		0.901960784
Pavir.1KG066100	Chr01K	4804568	4806728	+	Midwest	GWASclimate_bayesFactor=2.06111	4795945	4815945	783		0.931372549		52
Pavir.1KG066200	Chr01K	4807519	4808438	+	Midwest	GWASclimate_bayesFactor=2.06111	4795945	4815945	1574		0.882352941
Pavir.1KG066400	Chr01K	4811730	4813692	-	Midwest	GWASclimate_bayesFactor=2.06111	4795945	4815945	5785				14
Pavir.1KG066454	Chr01K	4800540	4801483	+	Midwest	GWASclimate_bayesFactor=2.06111	4795945	4815945	4462		0.715686275		86
Pavir.1KG066577	Chr01K	4810446	4811510	+	Midwest	GWASclimate_bayesFactor=2.06111	4795945	4815945	4501		0.911764706	-596bp_INS
Pavir.1KG066831	Chr01K	4802268	4802603	+	Midwest	GWASclimate_bayesFactor=2.06111	4795945	4815945	3342		0.519607843
Pavir.1KG067500	Chr01K	4921383	4925825	+	Gulf	GWASclimate_bayesFactor=2.68032	4917515	4937515	1690				27
Pavir.1KG067777	Chr01K	4921102	4921419	-	Gulf	GWASclimate_bayesFactor=2.68032	4917515	4937515	6096	5	0.341463415
Pavir.1KG067800	Chr01K	4961160	4963702	+	Atlantic	GWASclimate_bayesFactor=2.31656	4947191	4967191	3969		0.842592593		5
Pavir.1KG068000	Chr01K	4976641	4978043	-	Midwest	GWASclimate_bayesFactor=2.03147	4971720	4991720	3677		0.421568627
Pavir.1KG068100	Chr01K	4980617	4980979	+	Midwest	GWASclimate_bayesFactor=2.03147	4971720	4991720	741		0.745098039		6
Pavir.1KG068200	Chr01K	4983468	4983863	+	Midwest	GWASclimate_bayesFactor=2.03147	4971720	4991720	1748	32	0.607843137
Pavir.1KG068400	Chr01K	4986777	4987540	-	Midwest	GWASclimate_bayesFactor=2.03147	4971720	4991720	5057
Pavir.1KG068500	Chr01K	4986036	4992503	+	Midwest	GWASclimate_bayesFactor=2.03147	4971720	4991720	4316	39	0.666666667		6
Pavir.1KG069000	Chr01K	5030974	5033267	+	Midwest	GWASclimate_bayesFactor=2.80177	5017818	5037818	3156		0.901960784		6
Pavir.1KG069200	Chr01K	5035124	5035717	-	Midwest	GWASclimate_bayesFactor=2.80177	5017818	5037818	7306		0.882352941
Pavir.1KG071300	Chr01K	5151653	5155101	-	Atlantic	GWASclimate_bayesFactor=2.0065	5151363	5171363	6262	26	0.805555556	293bp_INS,282bp_INS	30
Pavir.1KG071400	Chr01K	5160095	5163121	-	Atlantic	GWASclimate_bayesFactor=2.0065	5151363	5171363	1268	37	0.777777778		37
Pavir.1KG071500	Chr01K	5163274	5163912	-	Atlantic	GWASclimate_bayesFactor=2.0065	5151363	5171363	1911	0	0.759259259
Pavir.1KG071600	Chr01K	5168067	5171756	+	Atlantic	GWASclimate_bayesFactor=2.0065	5151363	5171363	6704		0.898148148		32
Pavir.1KG071700	Chr01K	5171247	5174331	-	Atlantic	GWASclimate_bayesFactor=2.0065	5151363	5171363	9884		0.796296296		31
Pavir.1KG072100	Chr01K	5194456	5198263	+	Atlantic	GWASclimate_bayesFactor=2.43244	5192776	5212776	4513		0.842592593	235bp_INS	73
Pavir.1KG072477	Chr01K	5204469	5205251	-	Atlantic	GWASclimate_bayesFactor=2.43244	5192776	5212776	1693	65	0.907407407		5
Pavir.1KG072600	Chr01K	5225842	5228288	+	Atlantic	introgressionFromMIDWEST_23libs_sig=climate	5225001	5261000	14712.5		0.768518519		138
Pavir.1KG072700	Chr01K	5228791	5232309	-	Atlantic	introgressionFromMIDWEST_23libs_sig=climate	5225001	5261000	10691.5	31	0.796296296		21
Pavir.1KG072800	Chr01K	5248715	5251487	-	Atlantic	introgressionFromMIDWEST_23libs_sig=climate	5225001	5261000	5714.5	2	0.888888889		41
Pavir.1KG072854	Chr01K	5206000	5207356	+	Atlantic	GWASclimate_bayesFactor=2.43244	5192776	5212776	3224				41
Pavir.1KG072900	Chr01K	5253008	5256215	-	Atlantic	introgressionFromMIDWEST_23libs_sig=climate	5225001	5261000	10007.5				8
Pavir.1KG073077	Chr01K	5233206	5235092	-	Atlantic	introgressionFromMIDWEST_23libs_sig=climate	5225001	5261000	7908.5	167	0.916666667
Pavir.1KG075400	Chr01K	5428025	5432247	+	Midwest	GWASclimate_bayesFactor=4.25813	5426150	5446150	3903				10
Pavir.1KG075500	Chr01K	5440725	5443675	-	Midwest	GWASclimate_bayesFactor=4.25813	5426150	5446150	4575		0.745098039		15
Pavir.1KG075600	Chr01K	5444206	5450124	+	Midwest	GWASclimate_bayesFactor=4.25813	5426150	5446150	8056		0.921568627		99
Pavir.1KG076900	Chr01K	5571123	5586140	+	Atlantic	introgressionFromMIDWEST_8libs_sig=NS	5578001	5593000	639.5		0.935185185	183bp_INS	9
Pavir.1KG076900	Chr01K	5571123	5586140	+	Midwest	GWASclimate_bayesFactor=3.65417	5583492	5603492	7352			183bp_INS	9
Pavir.1KG077000	Chr01K	5588700	5590781	+	Atlantic	introgressionFromMIDWEST_8libs_sig=NS	5578001	5593000	3199.5	30	0.898148148		6
Pavir.1KG077000	Chr01K	5588700	5590781	+	Midwest	GWASclimate_bayesFactor=3.65417	5583492	5603492	2711		0.941176471		6
Pavir.1KG077100	Chr01K	5595945	5598903	+	Midwest	GWASclimate_bayesFactor=3.65417	5583492	5603492	2453				8
Pavir.1KG077277	Chr01K	5586141	5586722	+	Atlantic	introgressionFromMIDWEST_8libs_sig=NS	5578001	5593000	640.5		0.342592593
Pavir.1KG077277	Chr01K	5586141	5586722	+	Midwest	GWASclimate_bayesFactor=3.65417	5583492	5603492	6770		0.460784314
Pavir.1KG077477	Chr01K	5599117	5601334	-	Midwest	GWASclimate_bayesFactor=3.65417	5583492	5603492	5625		0.87254902
Pavir.1KG078700	Chr01K	5962199	5965796	-	Atlantic	introgressionFromMIDWEST_16libs_sig=NS	5965001	6010000	21704.5		0.805555556		10
Pavir.1KG079077	Chr01K	5970979	5972085	+	Atlantic	introgressionFromMIDWEST_16libs_sig=NS	5965001	6010000	15415.5		0.925925926
Pavir.1KG079400	Chr01K	5791708	5817340	-	Atlantic	GWASclimate_bayesFactor=3.13789	5807641	5827641	301	57	0.805555556	256bp_INS	6
Pavir.1KG079454	Chr01K	6009230	6010802	-	Atlantic	introgressionFromMIDWEST_16libs_sig=NS	5965001	6010000	21729.5	89	0.861111111		4
Pavir.1KG079777	Chr01K	5817374	5817802	+	Atlantic	GWASclimate_bayesFactor=3.13789	5807641	5827641	161	20	0.592592593
Pavir.1KG080200	Chr01K	5899672	5903707	-	Atlantic	GWASclimate_bayesFactor=2.92558	5895713	5915713	2006	31	0.944444444		86
Pavir.1KG080400	Chr01K	5930175	5933669	+	Atlantic	GWASclimate_bayesFactor=2.69248	5917479	5937479	2696	62	0.555555556		19
Pavir.1KG081642	Chr01K	2696362	2697439	+	Atlantic	introgressionFromMIDWEST_9libs_sig=NS	2696001	2715000	8061.5		0.861111111
Pavir.1KG081642	Chr01K	2696362	2697439	+	Gulf	GWASclimate_bayesFactor=2.67854	2685360	2705360	1002		0.902439024
Pavir.1KG082900	Chr01K	6234972	6239000	+	Atlantic	GWASclimate_bayesFactor=3.3731	6233822	6253822	4822				10
Pavir.1KG083000	Chr01K	6239626	6244508	+	Atlantic	GWASclimate_bayesFactor=3.3731	6233822	6253822	686		0.907407407		6
Pavir.1KG083100	Chr01K	6244707	6246918	-	Atlantic	GWASclimate_bayesFactor=3.3731	6233822	6253822	885				1
Pavir.1KG083800	Chr01K	6764987	6766450	-	Gulf	GWASclimate_bayesFactor=2.1424	6759788	6779788	3338		0.902439024		13
Pavir.1KG084100	Chr01K	6810187	6812134	+	Gulf	GWASclimate_bayesFactor=2.32946	6805316	6825316	3182		0.902439024		7
Pavir.1KG084254	Chr01K	6303631	6306298	-	Gulf	GWASclimate_bayesFactor=2.15399	6304230	6324230	7932	2	0.780487805
Pavir.1KG085600	Chr01K	6311681	6316796	+	Gulf	GWASclimate_bayesFactor=2.15399	6304230	6324230	2549	24	0.87804878		11
Pavir.1KG085600	Chr01K	6311681	6316796	+	Gulf	GWASclimate_bayesFactor=2.1602	6308298	6328298	1502	24	0.87804878		11
Pavir.1KG085700	Chr01K	6318064	6318609	-	Gulf	GWASclimate_bayesFactor=2.15399	6304230	6324230	3834	25	0.780487805
Pavir.1KG085700	Chr01K	6318064	6318609	-	Gulf	GWASclimate_bayesFactor=2.1602	6308298	6328298	234	25	0.780487805
Pavir.1KG086000	Chr01K	6327660	6331805	+	Gulf	GWASclimate_bayesFactor=2.1602	6308298	6328298	9362	2	0.756097561	827bp_INS	32
Pavir.1KG086077	Chr01K	6324500	6325730	-	Gulf	GWASclimate_bayesFactor=2.1602	6308298	6328298	6202		0.512195122
Pavir.1KG086400	Chr01K	6373266	6376433	-	Atlantic	introgressionFromMIDWEST_21libs_sig=fitness	6361001	6380000	2765.5	24	0.824074074		2
Pavir.1KG087331	Chr01K	6362351	6365155	+	Atlantic	introgressionFromMIDWEST_21libs_sig=fitness	6361001	6380000	5345.5	16			9
Pavir.1KG087708	Chr01K	6367555	6368522	+	Atlantic	introgressionFromMIDWEST_21libs_sig=fitness	6361001	6380000	1978.5	76	0.62962963
Pavir.1KG090700	Chr01K	7013131	7022693	+	Gulf	GWASclimate_bayesFactor=3.68733	7019363	7039363	6670				2
Pavir.1KG090900	Chr01K	7019427	7019858	+	Gulf	GWASclimate_bayesFactor=3.68733	7019363	7039363	9505
Pavir.1KG091000	Chr01K	7024957	7028595	+	Gulf	GWASclimate_bayesFactor=3.68733	7019363	7039363	768		0.87804878		15
Pavir.1KG091277	Chr01K	7019931	7020371	+	Gulf	GWASclimate_bayesFactor=3.68733	7019363	7039363	8992	10
Pavir.1KG091377	Chr01K	7030375	7031983	-	Gulf	GWASclimate_bayesFactor=3.68733	7019363	7039363	1012	17
Pavir.1KG091654	Chr01K	7021230	7021757	+	Gulf	GWASclimate_bayesFactor=3.68733	7019363	7039363	7606
Pavir.1KG091700	Chr01K	7105338	7109868	+	Atlantic	GWASclimate_bayesFactor=2.53574	7089814	7109814	5524	61	0.648148148		8
Pavir.1KG091800	Chr01K	7109812	7113309	-	Atlantic	GWASclimate_bayesFactor=2.53574	7089814	7109814	9998				5
Pavir.1KG094000	Chr01K	7266849	7268826	-	Atlantic	GWASclimate_bayesFactor=2.54306	7248453	7268453	8396				1
Pavir.1KG094000	Chr01K	7266849	7268826	-	Atlantic	GWASclimate_bayesFactor=2.64127	7256694	7276694	155				1
Pavir.1KG095477	Chr01K	7310378	7312439	+	Gulf	GWASclimate_bayesFactor=2.10838	7309556	7329556	7117				81
Pavir.1KG095854	Chr01K	7320860	7325249	+	Gulf	GWASclimate_bayesFactor=2.10838	7309556	7329556	1304		0.634146341
Pavir.1KG096900	Chr01K	7456132	7461837	-	Atlantic	introgressionFromMIDWEST_15libs_sig=fitness	7455001	7470000	663.5	287	0.833333333		9
Pavir.1KG097277	Chr01K	7464678	7474649	-	Atlantic	introgressionFromMIDWEST_15libs_sig=fitness	7455001	7470000	2177.5		0.574074074		13
Pavir.1KG098400	Chr01K	7564425	7565275	-	Gulf	GWASclimate_bayesFactor=2.9378	7562256	7582256	6981				22
Pavir.1KG098700	Chr01K	7623737	7647274	+	Atlantic	GWASclimate_bayesFactor=3.78322	7630134	7650134	7140		0.916666667	185bp_INS	2
Pavir.1KG098700	Chr01K	7623737	7647274	+	Gulf	GWASclimate_bayesFactor=3.19842	7607123	7627123	6614	155	0.829268293	185bp_INS	2
Pavir.1KG098700	Chr01K	7623737	7647274	+	Gulf	GWASclimate_bayesFactor=2.14115	7609054	7629054	4683	155	0.829268293	185bp_INS	2
Pavir.1KG098700	Chr01K	7623737	7647274	+	Gulf	GWASclimate_bayesFactor=3.48097	7611325	7631325	2412	155	0.829268293	185bp_INS	2
Pavir.1KG098777	Chr01K	7566381	7570110	-	Gulf	GWASclimate_bayesFactor=2.9378	7562256	7582256	2146		0.87804878		11
Pavir.1KG098900	Chr01K	7649629	7656663	-	Atlantic	GWASclimate_bayesFactor=3.78322	7630134	7650134	9495	34	0.472222222		1
Pavir.1KG098900	Chr01K	7649629	7656663	-	Midwest	GWASclimate_bayesFactor=2.75152	7652308	7672308	5645		0.37254902		1
Pavir.1KG099154	Chr01K	7577104	7577941	-	Gulf	GWASclimate_bayesFactor=2.9378	7562256	7582256	4848
Pavir.1KG099200	Chr01K	7775021	7791104	-	Atlantic	GWASclimate_bayesFactor=2.99692	7759145	7779145	5876		0.861111111
Pavir.1KG099277	Chr01K	7667455	7668459	-	Midwest	GWASclimate_bayesFactor=2.75152	7652308	7672308	5147		0.921568627		4
Pavir.1KG099654	Chr01K	7672033	7674234	+	Midwest	GWASclimate_bayesFactor=2.75152	7652308	7672308	9725	141			74
Pavir.1KG100231	Chr01K	7766760	7771528	-	Atlantic	GWASclimate_bayesFactor=2.99692	7759145	7779145	2383		0.305555556
Pavir.1KG100285	Chr01K	7608058	7617094	-	Gulf	GWASclimate_bayesFactor=3.19842	7607123	7627123	29		0.853658537		7
Pavir.1KG100285	Chr01K	7608058	7617094	-	Gulf	GWASclimate_bayesFactor=2.14115	7609054	7629054	1960		0.853658537		7
Pavir.1KG100285	Chr01K	7608058	7617094	-	Gulf	GWASclimate_bayesFactor=3.48097	7611325	7631325	4231		0.853658537		7
Pavir.1KG100531	Chr01K	7828547	7832345	-	Atlantic	introgressionFromMIDWEST_12libs_sig=NS	7827001	7865000	13655.5		0.824074074
Pavir.1KG100908	Chr01K	7838862	7843673	-	Atlantic	introgressionFromMIDWEST_12libs_sig=NS	7827001	7865000	2327.5		0.277777778
Pavir.1KG101000	Chr01K	7964501	7973034	+	Atlantic	GWASclimate_bayesFactor=2.08098	7970793	7990793	7759	26	0.805555556		57
Pavir.1KG101200	Chr01K	7974821	7976966	-	Atlantic	GWASclimate_bayesFactor=2.08098	7970793	7990793	3827	71	0.925925926	192bp_INS	6
Pavir.1KG101285	Chr01K	7853019	7856821	-	Atlantic	introgressionFromMIDWEST_12libs_sig=NS	7827001	7865000	7018.5		0.824074074
Pavir.1KG101300	Chr01K	7982968	7990001	-	Atlantic	GWASclimate_bayesFactor=2.08098	7970793	7990793	2175	21	0.87962963		3
Pavir.1KG101300	Chr01K	7982968	7990001	-	Atlantic	GWASclimate_bayesFactor=2.84628	7977603	7997603	2398	21	0.87962963		3
Pavir.1KG101400	Chr01K	7991444	7996010	-	Atlantic	GWASclimate_bayesFactor=2.84628	7977603	7997603	3841		0.814814815		7
Pavir.1KG101500	Chr01K	7997023	8000878	-	Atlantic	GWASclimate_bayesFactor=2.84628	7977603	7997603	9420				28
Pavir.1KG101600	Chr01K	8033433	8036988	-	Atlantic	GWASfitness_bayesFactor=3.6351	8036966	8056966	9978	170	0.916666667		2
Pavir.1KG101662	Chr01K	7863612	7867876	-	Atlantic	introgressionFromMIDWEST_12libs_sig=NS	7827001	7865000	17611.5		0.277777778
Pavir.1KG101700	Chr01K	8049484	8056786	+	Atlantic	GWASfitness_bayesFactor=3.6351	8036966	8056966	2518		0.925925926		5
Pavir.1KG101800	Chr01K	8056618	8060351	-	Atlantic	GWASfitness_bayesFactor=3.6351	8036966	8056966	9652				4
Pavir.1KG101977	Chr01K	8037645	8038057	-	Atlantic	GWASfitness_bayesFactor=3.6351	8036966	8056966	8909		0.944444444
Pavir.1KG102300	Chr01K	8195361	8202715	-	Midwest	GWASclimate_bayesFactor=2.76748	8191481	8211481	1234		0.852941176		32
Pavir.1KG102400	Chr01K	8211255	8211590	+	Midwest	GWASclimate_bayesFactor=2.76748	8191481	8211481	9774		0.852941176
Pavir.1KG102677	Chr01K	8204799	8207544	+	Midwest	GWASclimate_bayesFactor=2.76748	8191481	8211481	3318		0.852941176
Pavir.1KG102777	Chr01K	8211904	8226828	+	Atlantic	GWASclimate_bayesFactor=2.87816	8217626	8237626	798		0.824074074		36
Pavir.1KG102777	Chr01K	8211904	8226828	+	Midwest	GWASclimate_bayesFactor=2.50441	8224555	8244555	7727		0.81372549		36
Pavir.1KG102800	Chr01K	8227080	8228809	+	Atlantic	GWASclimate_bayesFactor=2.87816	8217626	8237626	546	15	0.842592593		3
Pavir.1KG102800	Chr01K	8227080	8228809	+	Midwest	GWASclimate_bayesFactor=2.50441	8224555	8244555	5746		0.843137255		3
Pavir.1KG103100	Chr01K	8241247	8246010	-	Atlantic	GWASclimate_bayesFactor=2.00154	8236191	8256191	181	35			41
Pavir.1KG103100	Chr01K	8241247	8246010	-	Gulf	GWASclimate_bayesFactor=2.05341	8236124	8256124	114				41
Pavir.1KG103100	Chr01K	8241247	8246010	-	Midwest	GWASclimate_bayesFactor=2.50441	8224555	8244555	6692		0.843137255		41
Pavir.1KG103177	Chr01K	8229020	8231416	-	Atlantic	GWASclimate_bayesFactor=2.87816	8217626	8237626	1394	57			24
Pavir.1KG103177	Chr01K	8229020	8231416	-	Midwest	GWASclimate_bayesFactor=2.50441	8224555	8244555	3139				24
Pavir.1KG103554	Chr01K	8232828	8233777	-	Atlantic	GWASclimate_bayesFactor=2.87816	8217626	8237626	5202				6
Pavir.1KG103554	Chr01K	8232828	8233777	-	Midwest	GWASclimate_bayesFactor=2.50441	8224555	8244555	778				6
Pavir.1KG103954	Chr01K	8301183	8301918	-	Atlantic	GWASfitness_bayesFactor=2.76861	8295355	8315355	3437	0	0.777777778		22
Pavir.1KG104331	Chr01K	8308934	8315547	+	Atlantic	GWASfitness_bayesFactor=2.76861	8295355	8315355	3579	54	0.814814815		8
Pavir.1KG104708	Chr01K	8312488	8312637	+	Atlantic	GWASfitness_bayesFactor=2.76861	8295355	8315355	7133				1
Pavir.1KG105400	Chr01K	8497022	8497579	-	Gulf	GWASclimate_bayesFactor=2.37682	8496795	8516795	9216
Pavir.1KG105600	Chr01K	8509625	8511676	-	Gulf	GWASclimate_bayesFactor=2.37682	8496795	8516795	2830				2
Pavir.1KG105700	Chr01K	8513270	8516388	+	Gulf	GWASclimate_bayesFactor=2.37682	8496795	8516795	6475				29
Pavir.1KG105777	Chr01K	8506393	8506674	-	Gulf	GWASclimate_bayesFactor=2.37682	8496795	8516795	121
Pavir.1KG105800	Chr01K	8516603	8518157	-	Gulf	GWASclimate_bayesFactor=2.37682	8496795	8516795	9808		0.829268293		5
Pavir.1KG106600	Chr01K	8555844	8567038	+	Midwest	GWASclimate_bayesFactor=2.49999	8553359	8573359	3679		0.62745098	933bp_INS	63
Pavir.1KG106700	Chr01K	8569865	8572611	-	Midwest	GWASclimate_bayesFactor=2.49999	8553359	8573359	6506	13	0.921568627		36
Pavir.1KG106800	Chr01K	8588886	8593690	+	Gulf	GWASclimate_bayesFactor=2.07928	8582541	8602541	1149	28	0.853658537		1
Pavir.1KG107300	Chr01K	8694518	8698010	-	Atlantic	GWASclimate_bayesFactor=2.40094	8696524	8716524	8514		0.898148148		7
Pavir.1KG107400	Chr01K	8704472	8706166	-	Atlantic	GWASclimate_bayesFactor=2.40094	8696524	8716524	358	101	0.703703704	199bp_INS	13
Pavir.1KG107500	Chr01K	8714346	8717560	+	Atlantic	GWASclimate_bayesFactor=2.40094	8696524	8716524	7822	79	0.833333333		2
Pavir.1KG107700	Chr01K	8736384	8740602	-	Atlantic	introgressionFromMIDWEST_8libs_sig=NS	8738001	8763000	9898.5	20	0.842592593		4
Pavir.1KG107777	Chr01K	8708274	8710025	-	Atlantic	GWASclimate_bayesFactor=2.40094	8696524	8716524	1750	74	0.861111111
Pavir.1KG107800	Chr01K	8741053	8742646	-	Atlantic	introgressionFromMIDWEST_8libs_sig=NS	8738001	8763000	7854.5	221	0.935185185
Pavir.1KG107900	Chr01K	8748085	8749073	-	Atlantic	introgressionFromMIDWEST_8libs_sig=NS	8738001	8763000	1427.5	35	0.796296296
Pavir.1KG108000	Chr01K	8751441	8752763	-	Atlantic	introgressionFromMIDWEST_8libs_sig=NS	8738001	8763000	940.5	17			27
Pavir.1KG108154	Chr01K	8713749	8714532	-	Atlantic	GWASclimate_bayesFactor=2.40094	8696524	8716524	7225	18	0.842592593
Pavir.1KG108300	Chr01K	8770136	8776314	-	Gulf	GWASclimate_bayesFactor=4.0996	8765526	8785526	788		0.853658537		6
Pavir.1KG108677	Chr01K	8809666	8811267	+	Atlantic	GWASclimate_bayesFactor=2.23743	8806258	8826258	4991		0.898148148
Pavir.1KG109000	Chr01K	16674232	16684902	+	Atlantic	GWASclimate_bayesFactor=2.48613	16663324	16683324	908		0.759259259		3
Pavir.1KG109500	Chr01K	52263008	52265323	-	Atlantic	GWASclimate_bayesFactor=2.4177	52256106	52276106	783				49
Pavir.1KG109500	Chr01K	52263008	52265323	-	Midwest	GWASclimate_bayesFactor=2.14139	52247554	52267554	5454	8			49
Pavir.1KG109500	Chr01K	52263008	52265323	-	Midwest	GWASclimate_bayesFactor=2.21819	52255757	52275757	434	8			49
Pavir.1KG109700	Chr01K	52293851	52298376	+	Midwest	GWASclimate_bayesFactor=4.41304	52295633	52315633	7257		0.911764706		1
Pavir.1KG109800	Chr01K	52298579	52303090	-	Midwest	GWASclimate_bayesFactor=4.41304	52295633	52315633	2543		0.745098039		1
Pavir.1KG109900	Chr01K	52305788	52306987	-	Midwest	GWASclimate_bayesFactor=4.41304	52295633	52315633	155	16
Pavir.1KG110000	Chr01K	52312726	52314284	-	Midwest	GWASclimate_bayesFactor=4.41304	52295633	52315633	7093		0.901960784		57
Pavir.1KG110100	Chr01K	52314376	52314756	-	Midwest	GWASclimate_bayesFactor=4.41304	52295633	52315633	8743		0.088235294		6
Pavir.1KG110200	Chr01K	52315216	52326309	+	Gulf	GWASclimate_bayesFactor=7.7939	52320221	52340221	3912		0.780487805		5
Pavir.1KG110200	Chr01K	52315216	52326309	+	Midwest	GWASclimate_bayesFactor=4.41304	52295633	52315633	9583		0.862745098		5
Pavir.1KG110400	Chr01K	52326481	52327240	-	Gulf	GWASclimate_bayesFactor=7.7939	52320221	52340221	2981	15			3
Pavir.1KG110500	Chr01K	52327412	52330599	-	Gulf	GWASclimate_bayesFactor=7.7939	52320221	52340221	378		0.902439024		10
Pavir.1KG110600	Chr01K	52334839	52339693	-	Atlantic	GWASclimate_bayesFactor=2.34263	52334834	52354834	5141	68	0.768518519		5
Pavir.1KG110600	Chr01K	52334839	52339693	-	Atlantic	GWASclimate_bayesFactor=4.02298	52339001	52359001	9308	68	0.768518519		5
Pavir.1KG110600	Chr01K	52334839	52339693	-	Gulf	GWASclimate_bayesFactor=7.7939	52320221	52340221	4618		0.853658537		5
Pavir.1KG110700	Chr01K	52339855	52343959	+	Atlantic	GWASclimate_bayesFactor=2.34263	52334834	52354834	875	25			14
Pavir.1KG110700	Chr01K	52339855	52343959	+	Atlantic	GWASclimate_bayesFactor=4.02298	52339001	52359001	5042	25			14
Pavir.1KG110700	Chr01K	52339855	52343959	+	Gulf	GWASclimate_bayesFactor=7.7939	52320221	52340221	9634				14
Pavir.1KG110800	Chr01K	52344338	52347748	-	Atlantic	GWASclimate_bayesFactor=2.34263	52334834	52354834	496		0.925925926		27
Pavir.1KG110800	Chr01K	52344338	52347748	-	Atlantic	GWASclimate_bayesFactor=4.02298	52339001	52359001	1253		0.925925926		27
Pavir.1KG110800	Chr01K	52344338	52347748	-	Atlantic	GWASclimate_bayesFactor=2.03397	52343987	52363987	6239		0.925925926		27
Pavir.1KG110813	Chr01K	52354529	52356278	+	Atlantic	GWASclimate_bayesFactor=2.34263	52334834	52354834	9695	34	0.925925926		7
Pavir.1KG110813	Chr01K	52354529	52356278	+	Atlantic	GWASclimate_bayesFactor=4.02298	52339001	52359001	5528	34	0.925925926		7
Pavir.1KG110813	Chr01K	52354529	52356278	+	Atlantic	GWASclimate_bayesFactor=2.03397	52343987	52363987	542	34	0.925925926		7
Pavir.1KG110839	Chr01K	52370561	52394359	-	Midwest	GWASclimate_bayesFactor=2.0293	52370627	52390627	10066		0.803921569	-798bp_INS	1
Pavir.1KG111060	Chr01K	52569181	52573762	-	Midwest	GWASclimate_bayesFactor=4.91967	52573419	52593419	9657				24
Pavir.1KG111073	Chr01K	52574094	52574833	+	Midwest	GWASclimate_bayesFactor=4.91967	52573419	52593419	8586		0.705882353
Pavir.1KG111086	Chr01K	52575330	52580314	-	Midwest	GWASclimate_bayesFactor=4.91967	52573419	52593419	3105	58	0.892156863	266bp_INS	8
Pavir.1KG111099	Chr01K	52584169	52592229	+	Midwest	GWASclimate_bayesFactor=4.91967	52573419	52593419	750		0.901960784		34
Pavir.1KG111112	Chr01K	52591543	52594805	-	Midwest	GWASclimate_bayesFactor=4.91967	52573419	52593419	8124		0.931372549		39
Pavir.1KG111125	Chr01K	52598003	52599506	-	Gulf	GWASclimate_bayesFactor=2.02198	52595605	52615605	6099			254bp_INS	26
Pavir.1KG111125	Chr01K	52598003	52599506	-	Gulf	GWASclimate_bayesFactor=2.03895	52596019	52616019	6513			254bp_INS	26
Pavir.1KG111125	Chr01K	52598003	52599506	-	Gulf	GWASclimate_bayesFactor=2.15135	52596113	52616113	6607			254bp_INS	26
Pavir.1KG111138	Chr01K	52602565	52605631	-	Gulf	GWASclimate_bayesFactor=2.02198	52595605	52615605	26	97			13
Pavir.1KG111138	Chr01K	52602565	52605631	-	Gulf	GWASclimate_bayesFactor=2.03895	52596019	52616019	388	97			13
Pavir.1KG111138	Chr01K	52602565	52605631	-	Gulf	GWASclimate_bayesFactor=2.15135	52596113	52616113	482	97			13
Pavir.1KG111151	Chr01K	52608727	52612168	-	Gulf	GWASclimate_bayesFactor=2.02198	52595605	52615605	3122	22	0.926829268		103
Pavir.1KG111151	Chr01K	52608727	52612168	-	Gulf	GWASclimate_bayesFactor=2.03895	52596019	52616019	2708	22	0.926829268		103
Pavir.1KG111151	Chr01K	52608727	52612168	-	Gulf	GWASclimate_bayesFactor=2.15135	52596113	52616113	2614	22	0.926829268		103
Pavir.1KG111164	Chr01K	52613309	52615145	+	Gulf	GWASclimate_bayesFactor=2.02198	52595605	52615605	7704		0.902439024		119
Pavir.1KG111164	Chr01K	52613309	52615145	+	Gulf	GWASclimate_bayesFactor=2.03895	52596019	52616019	7290		0.902439024		119
Pavir.1KG111164	Chr01K	52613309	52615145	+	Gulf	GWASclimate_bayesFactor=2.15135	52596113	52616113	7196		0.902439024		119
Pavir.1KG111177	Chr01K	52615161	52619948	-	Gulf	GWASclimate_bayesFactor=2.02198	52595605	52615605	9556		0.829268293		47
Pavir.1KG111177	Chr01K	52615161	52619948	-	Gulf	GWASclimate_bayesFactor=2.03895	52596019	52616019	9142		0.829268293		47
Pavir.1KG111177	Chr01K	52615161	52619948	-	Gulf	GWASclimate_bayesFactor=2.15135	52596113	52616113	9048		0.829268293		47
Pavir.1KG111216	Chr01K	52630164	52630779	+	Atlantic	GWASclimate_bayesFactor=2.08518	52629942	52649942	9163	16			32
Pavir.1KG111229	Chr01K	52632554	52634679	-	Atlantic	GWASclimate_bayesFactor=2.08518	52629942	52649942	5263			179bp_INS	11
Pavir.1KG111242	Chr01K	52635551	52638829	-	Atlantic	GWASclimate_bayesFactor=2.08518	52629942	52649942	1113		0.564814815		64
Pavir.1KG111255	Chr01K	52639751	52642692	-	Atlantic	GWASclimate_bayesFactor=2.08518	52629942	52649942	191		0.87037037		99
Pavir.1KG111268	Chr01K	52677024	52679456	+	Gulf	GWASclimate_bayesFactor=2.38399	52668185	52688185	1161				4
Pavir.1KG111281	Chr01K	52681479	52683693	-	Atlantic	introgressionFromMIDWEST_6libs_sig=NS	52683001	52701000	8307.5	31			10
Pavir.1KG111281	Chr01K	52681479	52683693	-	Gulf	GWASclimate_bayesFactor=2.38399	52668185	52688185	3294				10
Pavir.1KG111294	Chr01K	52684503	52697476	+	Atlantic	introgressionFromMIDWEST_6libs_sig=NS	52683001	52701000	5475.5	75	0.888888889	362bp_INS	2
Pavir.1KG111294	Chr01K	52684503	52697476	+	Gulf	GWASclimate_bayesFactor=2.38399	52668185	52688185	6318		0.829268293	362bp_INS	2
Pavir.1KG111333	Chr01K	52718374	52722060	-	Atlantic	GWASclimate_bayesFactor=3.37266	52708333	52728333	41		0.907407407		1
Pavir.1KG111346	Chr01K	52725265	52725812	+	Atlantic	GWASclimate_bayesFactor=3.37266	52708333	52728333	6932	122	0.759259259		13
Pavir.1KG111359	Chr01K	52735735	52737124	+	Gulf	GWASclimate_bayesFactor=2.7657	52729690	52749690	2566	133	0.804878049
Pavir.1KG111372	Chr01K	52745236	52745595	-	Gulf	GWASclimate_bayesFactor=2.7657	52729690	52749690	5546
Pavir.1KG111372	Chr01K	52745236	52745595	-	Midwest	GWASclimate_bayesFactor=2.05522	52741164	52761164	5569
Pavir.1KG111385	Chr01K	52752985	52755128	+	Gulf	GWASclimate_bayesFactor=4.701	52750764	52770764	5636		0.43902439	-150bp_INS
Pavir.1KG111385	Chr01K	52752985	52755128	+	Midwest	GWASclimate_bayesFactor=2.05522	52741164	52761164	1821		0.81372549	-150bp_INS
Pavir.1KG111398	Chr01K	52756651	52761077	+	Gulf	GWASclimate_bayesFactor=4.701	52750764	52770764	313	44	0.853658537		115
Pavir.1KG111398	Chr01K	52756651	52761077	+	Midwest	GWASclimate_bayesFactor=2.05522	52741164	52761164	5487		0.862745098		115
Pavir.1KG111411	Chr01K	52761078	52762537	+	Gulf	GWASclimate_bayesFactor=4.701	52750764	52770764	314		0.756097561
Pavir.1KG111411	Chr01K	52761078	52762537	+	Midwest	GWASclimate_bayesFactor=2.05522	52741164	52761164	9914	68	0.87254902
Pavir.1KG111424	Chr01K	52764032	52766028	-	Gulf	GWASclimate_bayesFactor=4.701	52750764	52770764	3268				42
Pavir.1KG111437	Chr01K	52766928	52770648	-	Gulf	GWASclimate_bayesFactor=4.701	52750764	52770764	6164		0.926829268		15
Pavir.1KG111450	Chr01K	52776304	52778942	+	Atlantic	introgressionFromMIDWEST_7libs_sig=NS	52776001	52777000	196.5	95	0.87037037		56
Pavir.1KG111450	Chr01K	52776304	52778942	+	Atlantic	introgressionFromMIDWEST_14libs_sig=NS	52778001	52798000	9058.5	95	0.87037037		56
Pavir.1KG111463	Chr01K	52783192	52784226	+	Atlantic	introgressionFromMIDWEST_14libs_sig=NS	52778001	52798000	3774.5		0.935185185		120
Pavir.1KG111476	Chr01K	52785247	52804235	-	Atlantic	introgressionFromMIDWEST_14libs_sig=NS	52778001	52798000	2753.5			162bp_INS	1
Pavir.1KG111489	Chr01K	52817059	52820299	-	Atlantic	introgressionFromMIDWEST_8libs_sig=NS	52819001	52829000	3701.5	119	0.842592593		62
Pavir.1KG111489	Chr01K	52817059	52820299	-	Midwest	GWASclimate_bayesFactor=5.36962	52808254	52828254	1195		0.745098039		62
Pavir.1KG111502	Chr01K	52832984	52839397	-	Gulf	GWASclimate_bayesFactor=2.29291	52836836	52856836	7439		0.926829268		12
Pavir.1KG111515	Chr01K	52840410	52841804	-	Gulf	GWASclimate_bayesFactor=2.29291	52836836	52856836	5032				6
Pavir.1KG111528	Chr01K	52842398	52846193	-	Gulf	GWASclimate_bayesFactor=2.29291	52836836	52856836	643		0.536585366		4
Pavir.1KG111658	Chr01K	52908523	52913094	+	Midwest	GWASclimate_bayesFactor=2.60588	52907047	52927047	3953	32	0.901960784		1
Pavir.1KG111671	Chr01K	52916889	52917943	+	Midwest	GWASclimate_bayesFactor=2.60588	52907047	52927047	158	65	0.862745098
Pavir.1KG111684	Chr01K	52922825	52930843	+	Midwest	GWASclimate_bayesFactor=2.60588	52907047	52927047	5778		0.725490196		2
Pavir.1KG111749	Chr01K	52990167	52992681	+	Gulf	GWASclimate_bayesFactor=2.1213	52979440	52999440	727		0.780487805		60
Pavir.1KG111762	Chr01K	52992752	52996203	-	Gulf	GWASclimate_bayesFactor=2.1213	52979440	52999440	3312	42	0.829268293		10
Pavir.1KG111775	Chr01K	52998939	53006472	+	Gulf	GWASclimate_bayesFactor=2.1213	52979440	52999440	9499		0.926829268		47
Pavir.1KG111801	Chr01K	53032012	53033610	-	Midwest	GWASclimate_bayesFactor=4.56665	53027646	53047646	4036				3
Pavir.1KG111814	Chr01K	53033993	53036241	-	Midwest	GWASclimate_bayesFactor=4.56665	53027646	53047646	1405				16
Pavir.1KG111840	Chr01K	53051632	53054635	-	Atlantic	GWASclimate_bayesFactor=2.60423	53051879	53071879	7244		0.861111111		19
Pavir.1KG111853	Chr01K	53056928	53060081	-	Atlantic	GWASclimate_bayesFactor=2.60423	53051879	53071879	1798	41	0.944444444		50
Pavir.1KG111866	Chr01K	53069183	53070706	+	Atlantic	GWASclimate_bayesFactor=2.60423	53051879	53071879	7304				85
Pavir.1KG111957	Chr01K	53136087	53139609	-	Atlantic	GWASclimate_bayesFactor=3.22861	53137421	53157421	7812	12	0.935185185		14
Pavir.1KG111970	Chr01K	53141118	53141891	-	Atlantic	GWASclimate_bayesFactor=3.22861	53137421	53157421	5530				12
Pavir.1KG111983	Chr01K	53142845	53161216	-	Atlantic	GWASclimate_bayesFactor=3.22861	53137421	53157421	4576		0.944444444		11
Pavir.1KG112127	Chr01K	53224047	53233850	+	Gulf	GWASclimate_bayesFactor=7.20819	53225722	53245722	1872		0.829268293	458bp_INS	25
Pavir.1KG112140	Chr01K	53237716	53239121	-	Gulf	GWASclimate_bayesFactor=7.20819	53225722	53245722	1994				1
Pavir.1KG112153	Chr01K	53245490	53257598	-	Gulf	GWASclimate_bayesFactor=7.20819	53225722	53245722	9768				2
Pavir.1KG112218	Chr01K	53318529	53320235	+	Midwest	GWASclimate_bayesFactor=2.84573	53317154	53337154	6919				15
Pavir.1KG112231	Chr01K	53320484	53323494	-	Midwest	GWASclimate_bayesFactor=2.84573	53317154	53337154	3660		0.666666667		61
Pavir.1KG112244	Chr01K	53332514	53332846	-	Midwest	GWASclimate_bayesFactor=2.84573	53317154	53337154	5360
Pavir.1KG112257	Chr01K	53340704	53360106	+	Atlantic	GWASclimate_bayesFactor=2.1719	53334262	53354262	3558		0.796296296		12
Pavir.1KG112257	Chr01K	53340704	53360106	+	Atlantic	introgressionFromMIDWEST_6libs_sig=NS	53334001	53341000	3203.5		0.796296296		12
Pavir.1KG112283	Chr01K	53369129	53370174	+	Atlantic	GWASclimate_bayesFactor=3.47741	53369861	53389861	9687	60	0.796296296		1
Pavir.1KG112283	Chr01K	53369129	53370174	+	Midwest	GWASclimate_bayesFactor=2.73463	53367074	53387074	6900		0.794117647		1
Pavir.1KG112296	Chr01K	53370175	53373157	+	Atlantic	GWASclimate_bayesFactor=3.47741	53369861	53389861	6704	12			1
Pavir.1KG112296	Chr01K	53370175	53373157	+	Midwest	GWASclimate_bayesFactor=2.73463	53367074	53387074	3917				1
Pavir.1KG112309	Chr01K	53375187	53378861	+	Atlantic	GWASclimate_bayesFactor=3.47741	53369861	53389861	1000		0.861111111		70
Pavir.1KG112309	Chr01K	53375187	53378861	+	Midwest	GWASclimate_bayesFactor=2.73463	53367074	53387074	1787	43	0.803921569		70
Pavir.1KG112322	Chr01K	53379571	53381658	+	Atlantic	GWASclimate_bayesFactor=3.47741	53369861	53389861	290	19			3
Pavir.1KG112322	Chr01K	53379571	53381658	+	Midwest	GWASclimate_bayesFactor=2.73463	53367074	53387074	2497		0.941176471		3
Pavir.1KG112335	Chr01K	53383945	53387597	+	Atlantic	GWASclimate_bayesFactor=3.47741	53369861	53389861	4084	49	0.694444444		54
Pavir.1KG112335	Chr01K	53383945	53387597	+	Midwest	GWASclimate_bayesFactor=2.73463	53367074	53387074	6871		0.588235294		54
Pavir.1KG112361	Chr01K	53399742	53414332	+	Atlantic	introgressionFromMIDWEST_5libs_sig=NS	53400001	53404000	2258.5	0
Pavir.1KG114700	Chr01K	10227705	10228515	-	Atlantic	GWASclimate_bayesFactor=2.15462	10220874	10240874	2359				8
Pavir.1KG114700	Chr01K	10227705	10228515	-	Atlantic	introgressionFromMIDWEST_10libs_sig=NS	10223001	10234000	14.5				8
Pavir.1KG114800	Chr01K	10217645	10221770	-	Atlantic	GWASclimate_bayesFactor=2.15462	10220874	10240874	9104	39			16
Pavir.1KG115077	Chr01K	10231592	10234384	-	Atlantic	GWASclimate_bayesFactor=2.15462	10220874	10240874	718		0.842592593		3
Pavir.1KG115077	Chr01K	10231592	10234384	-	Atlantic	introgressionFromMIDWEST_10libs_sig=NS	10223001	10234000	3091.5		0.842592593		3
Pavir.1KG115177	Chr01K	10226867	10227704	-	Atlantic	GWASclimate_bayesFactor=2.15462	10220874	10240874	3170		0.814814815
Pavir.1KG115177	Chr01K	10226867	10227704	-	Atlantic	introgressionFromMIDWEST_10libs_sig=NS	10223001	10234000	796.5		0.814814815
Pavir.1KG115454	Chr01K	10239842	10240360	-	Atlantic	GWASclimate_bayesFactor=2.15462	10220874	10240874	8968	0	0.490740741		6
Pavir.1KG116800	Chr01K	9962480	9963466	+	Gulf	GWASclimate_bayesFactor=2.49804	9943004	9963004	9476		0.853658537
Pavir.1KG116800	Chr01K	9962480	9963466	+	Gulf	GWASclimate_bayesFactor=2.77946	9950886	9970886	1594		0.853658537
Pavir.1KG116900	Chr01K	9953719	9957975	+	Gulf	GWASclimate_bayesFactor=2.49804	9943004	9963004	715	132	0.780487805		43
Pavir.1KG116900	Chr01K	9953719	9957975	+	Gulf	GWASclimate_bayesFactor=2.77946	9950886	9970886	2911	132	0.780487805		43
Pavir.1KG117177	Chr01K	9963543	9964409	-	Gulf	GWASclimate_bayesFactor=2.77946	9950886	9970886	2657		0.804878049
Pavir.1KG117300	Chr01K	9919561	9927254	-	Atlantic	GWASclimate_bayesFactor=2.47857	9904075	9924075	5486		0.675925926	164bp_INS	46
Pavir.1KG117300	Chr01K	9919561	9927254	-	Atlantic	GWASfitness_bayesFactor=5.53887	9904121	9924121	5440		0.675925926	164bp_INS	46
Pavir.1KG117400	Chr01K	9916599	9918642	-	Atlantic	GWASclimate_bayesFactor=2.47857	9904075	9924075	2524		0.944444444		3
Pavir.1KG117400	Chr01K	9916599	9918642	-	Atlantic	GWASfitness_bayesFactor=5.53887	9904121	9924121	2478		0.944444444		3
Pavir.1KG117500	Chr01K	9914563	9916548	+	Atlantic	GWASclimate_bayesFactor=2.47857	9904075	9924075	488		0.888888889		8
Pavir.1KG117500	Chr01K	9914563	9916548	+	Atlantic	GWASfitness_bayesFactor=5.53887	9904121	9924121	442		0.888888889		8
Pavir.1KG117600	Chr01K	9911318	9911927	-	Atlantic	GWASclimate_bayesFactor=2.47857	9904075	9924075	2148	6			8
Pavir.1KG117600	Chr01K	9911318	9911927	-	Atlantic	GWASfitness_bayesFactor=5.53887	9904121	9924121	2194	6			8
Pavir.1KG119400	Chr01K	9598965	9605259	+	Midwest	GWASclimate_bayesFactor=3.98378	9584744	9604744	4221				3
Pavir.1KG119500	Chr01K	9591883	9598105	+	Midwest	GWASclimate_bayesFactor=3.98378	9584744	9604744	2861		0.696078431		3
Pavir.1KG119700	Chr01K	9570490	9577332	+	Midwest	GWASclimate_bayesFactor=2.00341	9566500	9586500	832				10
Pavir.1KG119800	Chr01K	9569283	9570083	+	Midwest	GWASclimate_bayesFactor=2.00341	9566500	9586500	6417		0.911764706
Pavir.1KG119900	Chr01K	9563018	9568240	+	Midwest	GWASclimate_bayesFactor=2.00341	9566500	9586500	8260		0.941176471		16
Pavir.1KG120077	Chr01K	9577412	9577845	-	Midwest	GWASclimate_bayesFactor=2.00341	9566500	9586500	912	16
Pavir.1KG120700	Chr01K	9453087	9463182	-	Midwest	GWASclimate_bayesFactor=3.89033	9437360	9457360	5727		0.941176471		83
Pavir.1KG120800	Chr01K	9445583	9452859	+	Midwest	GWASclimate_bayesFactor=3.89033	9437360	9457360	1777		0.87254902		20
Pavir.1KG120900	Chr01K	9439213	9442669	-	Midwest	GWASclimate_bayesFactor=3.89033	9437360	9457360	4691		0.754901961		11
Pavir.1KG121477	Chr01K	9437872	9438957	+	Midwest	GWASclimate_bayesFactor=3.89033	9437360	9457360	8403	6
Pavir.1KG122900	Chr01K	9241079	9244934	-	Atlantic	introgressionFromMIDWEST_21libs_sig=NS	9215001	9257000	5078.5	721	0.833333333		1
Pavir.1KG124131	Chr01K	9237515	9239273	-	Atlantic	introgressionFromMIDWEST_21libs_sig=NS	9215001	9257000	1514.5	188	0.944444444		24
Pavir.1KG125177	Chr01K	9050544	9051243	+	Midwest	GWASclimate_bayesFactor=8.60095	9031271	9051271	9273
Pavir.1KG127000	Chr01K	8819818	8820904	+	Atlantic	GWASclimate_bayesFactor=2.23743	8806258	8826258	3560	22			19
Pavir.1KG127400	Chr01K	9708325	9708990	-	Atlantic	introgressionFromMIDWEST_7libs_sig=NS	9699001	9709000	4324.5	27	0.833333333		8
Pavir.1KG127500	Chr01K	9675990	9676762	-	Midwest	GWASclimate_bayesFactor=2.86382	9665760	9685760	230		0.882352941		8
Pavir.1KG127600	Chr01K	9671832	9672614	-	Midwest	GWASclimate_bayesFactor=2.86382	9665760	9685760	3146		0.784313725
Pavir.1KG127700	Chr01K	9669283	9670178	-	Midwest	GWASclimate_bayesFactor=2.86382	9665760	9685760	5582		0.823529412
Pavir.1KG127877	Chr01K	9700320	9703027	-	Atlantic	introgressionFromMIDWEST_7libs_sig=NS	9699001	9709000	973.5		0.888888889		110
Pavir.1KG127977	Chr01K	9672940	9673691	-	Midwest	GWASclimate_bayesFactor=2.86382	9665760	9685760	2069		0.637254902
Pavir.1KG131700	Chr01K	8172975	8177691	+	Gulf	GWASclimate_bayesFactor=2.20943	8168801	8188801	1110		0.658536585
Pavir.1KG131800	Chr01K	8175699	8176674	-	Gulf	GWASclimate_bayesFactor=2.20943	8168801	8188801	2127		0.902439024		14
Pavir.1KG132077	Chr01K	8174077	8174830	+	Gulf	GWASclimate_bayesFactor=2.20943	8168801	8188801	3971
Pavir.1KG132177	Chr01K	8177820	8178580	+	Gulf	GWASclimate_bayesFactor=2.20943	8168801	8188801	221	6			3
Pavir.1KG132554	Chr01K	8179509	8184539	+	Gulf	GWASclimate_bayesFactor=2.20943	8168801	8188801	708		0.926829268		51
Pavir.1KG132931	Chr01K	8185196	8194967	-	Gulf	GWASclimate_bayesFactor=2.20943	8168801	8188801	6395				6
Pavir.1KG132931	Chr01K	8185196	8194967	-	Midwest	GWASclimate_bayesFactor=2.76748	8191481	8211481	6514				6
Pavir.1KG138000	Chr01K	18021685	18026467	+	Atlantic	introgressionFromMIDWEST_24libs_sig=clim.adapt	18022001	18057000	13033.5	528	0.87962963		13
Pavir.1KG138005	Chr01K	18026847	18031077	-	Atlantic	introgressionFromMIDWEST_24libs_sig=clim.adapt	18022001	18057000	8423.5	12			7
Pavir.1KG138010	Chr01K	18031862	18039543	-	Atlantic	introgressionFromMIDWEST_24libs_sig=clim.adapt	18022001	18057000	42.5	108	0.694444444		1
Pavir.1KG138015	Chr01K	18037500	18037988	-	Atlantic	introgressionFromMIDWEST_24libs_sig=clim.adapt	18022001	18057000	1512.5	90	0.712962963
Pavir.1KG138605	Chr01K	18113539	18114516	-	Atlantic	introgressionFromMIDWEST_32libs_sig=clim.adapt	18095001	18158000	11984.5		0.064814815
Pavir.1KG138610	Chr01K	18130343	18131289	-	Atlantic	introgressionFromMIDWEST_32libs_sig=clim.adapt	18095001	18158000	3842.5
Pavir.1KG139010	Chr01K	18317092	18328677	-	Atlantic	introgressionFromMIDWEST_6libs_sig=NS	18320001	18321000	3408.5		0.851851852
Pavir.1KG139010	Chr01K	18317092	18328677	-	Atlantic	introgressionFromMIDWEST_7libs_sig=NS	18323001	18329000	2676.5		0.851851852
Pavir.1KG139010	Chr01K	18317092	18328677	-	Midwest	GWASclimate_bayesFactor=2.98831	18320002	18340002	1325		0.676470588
Pavir.1KG139015	Chr01K	18320192	18323224	+	Atlantic	introgressionFromMIDWEST_6libs_sig=NS	18320001	18321000	308.5	243	0.907407407
Pavir.1KG139015	Chr01K	18320192	18323224	+	Atlantic	introgressionFromMIDWEST_7libs_sig=NS	18323001	18329000	2776.5	243	0.907407407
Pavir.1KG139015	Chr01K	18320192	18323224	+	Midwest	GWASclimate_bayesFactor=2.98831	18320002	18340002	6778		0.921568627
Pavir.1KG139300	Chr01K	18385025	18386717	+	Atlantic	introgressionFromMIDWEST_14libs_sig=fitness	18382001	18397000	2783.5		0.759259259		13
Pavir.1KG139300	Chr01K	18385025	18386717	+	Midwest	GWASclimate_bayesFactor=2.44432	18365211	18385211	9814	31	0.764705882		13
Pavir.1KG139600	Chr01K	19147086	19148303	-	Atlantic	GWASclimate_bayesFactor=2.33667	19134146	19154146	2940	44	0.935185185		4
Pavir.1KG139900	Chr01K	18866339	18868008	+	Atlantic	introgressionFromMIDWEST_38libs_sig=clim.adapt	18860001	18936000	29992.5	37
Pavir.1KG140000	Chr01K	18877485	18891948	+	Atlantic	introgressionFromMIDWEST_38libs_sig=clim.adapt	18860001	18936000	6052.5	50	0.916666667		12
Pavir.1KG140200	Chr01K	18889594	18889947	-	Atlantic	introgressionFromMIDWEST_38libs_sig=clim.adapt	18860001	18936000	8053.5
Pavir.1KG140300	Chr01K	18903363	18904809	+	Atlantic	introgressionFromMIDWEST_38libs_sig=clim.adapt	18860001	18936000	5362.5		0.925925926	205bp_INS	103
Pavir.1KG141077	Chr01K	14342250	14343783	+	Midwest	GWASclimate_bayesFactor=2.13789	14337411	14357411	3628				12
Pavir.1KG141454	Chr01K	14346321	14352890	-	Midwest	GWASclimate_bayesFactor=2.13789	14337411	14357411	1090
Pavir.1KG141831	Chr01K	14354044	14355727	-	Midwest	GWASclimate_bayesFactor=2.13789	14337411	14357411	6633		0.941176471		3
Pavir.1KG145120	Chr01K	41136854	41142531	+	Midwest	GWASclimate_bayesFactor=2.47377	41131306	41151306	1225		0.529411765		17
Pavir.1KG146810	Chr01K	16663298	16668661	+	Atlantic	GWASclimate_bayesFactor=2.48613	16663324	16683324	4663		0.657407407		13
Pavir.1KG147500	Chr01K	17562645	17564376	-	Atlantic	GWASclimate_bayesFactor=2.04144	17561447	17581447	7071		0.796296296		16
Pavir.1KG147677	Chr01K	13649582	13655521	+	Atlantic	GWASclimate_bayesFactor=3.77838	13637899	13657899	1683		0.527777778		7
Pavir.1KG148954	Chr01K	13572374	13575185	-	Atlantic	GWASclimate_bayesFactor=4.72436	13557459	13577459	4915				6
Pavir.1KG149200	Chr01K	15189772	15194008	-	Midwest	GWASclimate_bayesFactor=2.21076	15172254	15192254	7518		0.882352941		6
Pavir.1KG149400	Chr01K	15176148	15177287	-	Midwest	GWASclimate_bayesFactor=2.21076	15172254	15192254	4967		0.617647059		4
Pavir.1KG149500	Chr01K	15172847	15173512	+	Midwest	GWASclimate_bayesFactor=2.21076	15172254	15192254	8742		0.921568627
Pavir.1KG149900	Chr01K	15152564	15156354	+	Atlantic	GWASclimate_bayesFactor=2.16444	15139728	15159728	2836	7	0.611111111		8
Pavir.1KG149900	Chr01K	15152564	15156354	+	Atlantic	GWASclimate_bayesFactor=2.04765	15142313	15162313	251	7	0.611111111		8
Pavir.1KG149900	Chr01K	15152564	15156354	+	Midwest	GWASclimate_bayesFactor=2.63426	15141549	15161549	1015		0.637254902		8
Pavir.1KG150400	Chr01K	14956395	14956757	-	Midwest	GWASclimate_bayesFactor=4.02728	14937124	14957124	9271	65	0.87254902		73
Pavir.1KG150400	Chr01K	14956395	14956757	-	Midwest	GWASclimate_bayesFactor=4.42928	14940959	14960959	5436	65	0.87254902		73
Pavir.1KG150500	Chr01K	14947775	14952574	-	Atlantic	GWASclimate_bayesFactor=2.63692	14936195	14956195	1580		0.935185185	636bp_INS	13
Pavir.1KG150500	Chr01K	14947775	14952574	-	Midwest	GWASclimate_bayesFactor=4.02728	14937124	14957124	651	44		636bp_INS	13
Pavir.1KG150500	Chr01K	14947775	14952574	-	Midwest	GWASclimate_bayesFactor=4.42928	14940959	14960959	1615	44		636bp_INS	13
Pavir.1KG150600	Chr01K	14940196	14941716	-	Atlantic	GWASclimate_bayesFactor=2.63692	14936195	14956195	4479	231
Pavir.1KG150600	Chr01K	14940196	14941716	-	Midwest	GWASclimate_bayesFactor=4.02728	14937124	14957124	5408
Pavir.1KG150600	Chr01K	14940196	14941716	-	Midwest	GWASclimate_bayesFactor=4.42928	14940959	14960959	9243
Pavir.1KG150700	Chr01K	14933868	14935525	+	Gulf	GWASclimate_bayesFactor=3.41337	14919114	14939114	4754		0.926829268		33
Pavir.1KG150700	Chr01K	14933868	14935525	+	Midwest	GWASclimate_bayesFactor=4.11576	14918557	14938557	5311				33
Pavir.1KG150800	Chr01K	14928685	14929967	+	Gulf	GWASclimate_bayesFactor=3.41337	14919114	14939114	429	13
Pavir.1KG150800	Chr01K	14928685	14929967	+	Midwest	GWASclimate_bayesFactor=4.11576	14918557	14938557	128
Pavir.1KG151000	Chr01K	14910947	14915294	+	Midwest	GWASclimate_bayesFactor=3.03707	14895637	14915637	5310	40	0.774509804		5
Pavir.1KG151100	Chr01K	14905497	14906477	-	Midwest	GWASclimate_bayesFactor=3.03707	14895637	14915637	140	38	0.62745098		1
Pavir.1KG151200	Chr01K	14903650	14904330	-	Midwest	GWASclimate_bayesFactor=3.03707	14895637	14915637	1307
Pavir.1KG151300	Chr01K	14900628	14903440	+	Midwest	GWASclimate_bayesFactor=3.03707	14895637	14915637	2197				37
Pavir.1KG151500	Chr01K	14874428	14875770	-	Atlantic	introgressionFromMIDWEST_24libs_sig=NS	14784001	14900000	32427.5			286bp_INS
Pavir.1KG151900	Chr01K	14801377	14823380	-	Atlantic	introgressionFromMIDWEST_24libs_sig=NS	14784001	14900000	18620.5	59	0.907407407	189bp_INS	6
Pavir.1KG152300	Chr01K	15080633	15090722	+	Atlantic	GWASclimate_bayesFactor=2.90487	15062113	15082113	8520	67	0.907407407	759bp_INS	58
Pavir.1KG152300	Chr01K	15080633	15090722	+	Atlantic	introgressionFromMIDWEST_13libs_sig=NS	15081001	15122000	10778.5	67	0.907407407	759bp_INS	58
Pavir.1KG152400	Chr01K	15070427	15075751	+	Atlantic	GWASclimate_bayesFactor=2.90487	15062113	15082113	1686		0.657407407		1
Pavir.1KG152400	Chr01K	15070427	15075751	+	Midwest	GWASclimate_bayesFactor=2.56469	15055798	15075798	4629		0.715686275		1
Pavir.1KG152500	Chr01K	15041495	15056213	-	Midwest	GWASclimate_bayesFactor=2.56469	15055798	15075798	9585		0.411764706	359bp_INS	7
Pavir.1KG154000	Chr01K	14255208	14260941	+	Atlantic	GWASclimate_bayesFactor=2.21046	14245169	14265169	39				7
Pavir.1KG154000	Chr01K	14255208	14260941	+	Midwest	GWASclimate_bayesFactor=5.42261	14246744	14266744	1536				7
Pavir.1KG154500	Chr01K	14233585	14235724	+	Atlantic	GWASclimate_bayesFactor=2.02635	14219482	14239482	4103				4
Pavir.1KG154700	Chr01K	18132358	18150836	+	Atlantic	GWASclimate_bayesFactor=2.04644	18144719	18164719	3883		0.916666667	234bp_INS	6
Pavir.1KG154700	Chr01K	18132358	18150836	+	Atlantic	introgressionFromMIDWEST_32libs_sig=clim.adapt	18095001	18158000	5857.5		0.916666667	234bp_INS	6
Pavir.1KG154705	Chr01K	18154692	18155999	+	Atlantic	GWASclimate_bayesFactor=2.04644	18144719	18164719	27	191	0.777777778
Pavir.1KG154705	Chr01K	18154692	18155999	+	Atlantic	introgressionFromMIDWEST_32libs_sig=clim.adapt	18095001	18158000	28191.5	191	0.777777778
Pavir.1KG154877	Chr01K	14235772	14237517	-	Atlantic	GWASclimate_bayesFactor=2.02635	14219482	14239482	6290	38	0.851851852		4
Pavir.1KG155254	Chr01K	14237657	14238106	-	Atlantic	GWASclimate_bayesFactor=2.02635	14219482	14239482	8175	48
Pavir.1KG155300	Chr01K	14121312	14122532	-	Atlantic	GWASclimate_bayesFactor=6.38301	14118982	14138982	6450	114	0.583333333
Pavir.1KG155300	Chr01K	14121312	14122532	-	Atlantic	introgressionFromMIDWEST_9libs_sig=NS	14105001	14147000	3468.5	114	0.583333333
Pavir.1KG155500	Chr01K	12388313	12389515	+	Midwest	GWASclimate_bayesFactor=3.17293	12382618	12402618	3103
Pavir.1KG155677	Chr01K	14127310	14127972	-	Atlantic	GWASclimate_bayesFactor=6.38301	14118982	14138982	1010		0.944444444
Pavir.1KG155677	Chr01K	14127310	14127972	-	Atlantic	introgressionFromMIDWEST_9libs_sig=NS	14105001	14147000	1309.5		0.944444444
Pavir.1KG157400	Chr01K	16752105	16754424	+	Atlantic	GWASclimate_bayesFactor=2.61871	16743800	16763800	624	361	0.574074074	282bp_INS
Pavir.1KG157405	Chr01K	16756846	16757683	-	Atlantic	GWASclimate_bayesFactor=2.61871	16743800	16763800	3046		0.805555556		12
Pavir.1KG157410	Chr01K	16760292	16761086	-	Atlantic	GWASclimate_bayesFactor=2.61871	16743800	16763800	6492	0			2
Pavir.1KG157415	Chr01K	16762302	16762760	-	Atlantic	GWASclimate_bayesFactor=2.61871	16743800	16763800	8502	0
Pavir.1KG157700	Chr01K	16763751	16766797	-	Atlantic	GWASclimate_bayesFactor=2.61871	16743800	16763800	9951				14
Pavir.1KG158500	Chr01K	18287226	18300974	-	Gulf	GWASclimate_bayesFactor=2.49774	18271906	18291906	5320		0.390243902		5
Pavir.1KG158800	Chr01K	18727937	18732890	-	Atlantic	introgressionFromMIDWEST_62libs_sig=climate	18695001	18835000	32110.5	84	0.898148148		5
Pavir.1KG158805	Chr01K	18747113	18750010	+	Atlantic	introgressionFromMIDWEST_62libs_sig=climate	18695001	18835000	14990.5	169	0.944444444
Pavir.1KG158810	Chr01K	18754039	18755190	+	Atlantic	introgressionFromMIDWEST_62libs_sig=climate	18695001	18835000	9810.5	0	0.925925926
Pavir.1KG159000	Chr01K	18815053	18816750	+	Atlantic	introgressionFromMIDWEST_62libs_sig=climate	18695001	18835000	50052.5		0.916666667
Pavir.1KG159500	Chr01K	26345055	26371481	-	Atlantic	introgressionFromMIDWEST_34libs_sig=fitness	25575001	26687000	214054.5	46	0.731481481		6
Pavir.1KG159505	Chr01K	26384865	26385467	+	Atlantic	introgressionFromMIDWEST_34libs_sig=fitness	25575001	26687000	253864.5
Pavir.1KG159510	Chr01K	26390334	26391729	-	Atlantic	introgressionFromMIDWEST_34libs_sig=fitness	25575001	26687000	259333.5	31	0.907407407
Pavir.1KG159700	Chr01K	26343015	26344760	+	Atlantic	introgressionFromMIDWEST_34libs_sig=fitness	25575001	26687000	212014.5	5
Pavir.1KG159800	Chr01K	14141274	14142231	-	Atlantic	GWASclimate_bayesFactor=3.05988	14135650	14155650	3419	23	0.898148148		39
Pavir.1KG159800	Chr01K	14141274	14142231	-	Atlantic	introgressionFromMIDWEST_9libs_sig=NS	14105001	14147000	15273.5	23	0.898148148		39
Pavir.1KG159900	Chr01K	14138149	14138989	-	Atlantic	GWASclimate_bayesFactor=6.38301	14118982	14138982	9167	26	0.907407407
Pavir.1KG159900	Chr01K	14138149	14138989	-	Atlantic	GWASclimate_bayesFactor=3.05988	14135650	14155650	6661	26	0.907407407
Pavir.1KG159900	Chr01K	14138149	14138989	-	Atlantic	introgressionFromMIDWEST_9libs_sig=NS	14105001	14147000	12148.5	26	0.907407407
Pavir.1KG160000	Chr01K	14135136	14135875	-	Atlantic	GWASclimate_bayesFactor=6.38301	14118982	14138982	6154		0.898148148
Pavir.1KG160000	Chr01K	14135136	14135875	-	Atlantic	GWASclimate_bayesFactor=3.05988	14135650	14155650	9775		0.898148148
Pavir.1KG160000	Chr01K	14135136	14135875	-	Atlantic	introgressionFromMIDWEST_9libs_sig=NS	14105001	14147000	9135.5		0.898148148
Pavir.1KG160100	Chr01K	19149442	19150380	-	Atlantic	GWASclimate_bayesFactor=2.33667	19134146	19154146	5296	57	0.944444444
Pavir.1KG160177	Chr01K	14153007	14157670	+	Atlantic	GWASclimate_bayesFactor=3.05988	14135650	14155650	7357	71	0.861111111	196bp_INS	28
Pavir.1KG160177	Chr01K	14153007	14157670	+	Midwest	GWASclimate_bayesFactor=2.16969	14153407	14173407	5737		0.745098039	196bp_INS	28
Pavir.1KG160554	Chr01K	14165690	14166541	+	Atlantic	introgressionFromMIDWEST_7libs_sig=NS	14165001	14170000	959.5	46	0.944444444		21
Pavir.1KG160554	Chr01K	14165690	14166541	+	Midwest	GWASclimate_bayesFactor=2.16969	14153407	14173407	2283		0.931372549		21
Pavir.1KG160900	Chr01K	19290816	19300650	-	Atlantic	introgressionFromMIDWEST_27libs_sig=climate	19278001	19304000	184.5		0.611111111		13
Pavir.1KG160905	Chr01K	19301082	19303175	+	Atlantic	introgressionFromMIDWEST_27libs_sig=climate	19278001	19304000	10081.5	49	0.712962963
Pavir.1KG160931	Chr01K	14180032	14188282	+	Atlantic	introgressionFromMIDWEST_16libs_sig=NS	14187001	14207000	8718.5	105	0.564814815
Pavir.1KG161308	Chr01K	14219517	14219936	+	Atlantic	GWASclimate_bayesFactor=2.02635	14219482	14239482	9546	0	0.851851852
Pavir.1KG162400	Chr01K	19652797	19656762	-	Midwest	GWASclimate_bayesFactor=4.2921	19633656	19653656	9141				43
Pavir.1KG162400	Chr01K	19652797	19656762	-	Midwest	GWASclimate_bayesFactor=3.11201	19634721	19654721	8076				43
Pavir.1KG162700	Chr01K	19518869	19522430	-	Atlantic	introgressionFromMIDWEST_27libs_sig=fitness	19473001	19579000	3570.5		0.814814815		23
Pavir.1KG162800	Chr01K	19516149	19519050	+	Atlantic	introgressionFromMIDWEST_27libs_sig=fitness	19473001	19579000	6950.5	26	0.796296296		21
Pavir.1KG162900	Chr01K	19476946	19482811	-	Atlantic	introgressionFromMIDWEST_27libs_sig=fitness	19473001	19579000	43189.5				67
Pavir.1KG162905	Chr01K	19513092	19513758	+	Atlantic	introgressionFromMIDWEST_27libs_sig=fitness	19473001	19579000	12242.5	0	0.87037037
Pavir.1KG163100	Chr01K	19461446	19463595	-	Atlantic	GWASclimate_bayesFactor=2.01838	19444916	19464916	6530		0.888888889		103
Pavir.1KG163100	Chr01K	19461446	19463595	-	Atlantic	introgressionFromMIDWEST_8libs_sig=NS	19463001	19471000	3405.5		0.888888889		103
Pavir.1KG163200	Chr01K	19456520	19459678	+	Atlantic	GWASclimate_bayesFactor=2.01838	19444916	19464916	1604		0.935185185		7
Pavir.1KG163400	Chr01K	19883029	19885627	+	Midwest	GWASclimate_bayesFactor=2.36106	19882624	19902624	6997				1
Pavir.1KG163610	Chr01K	19881861	19882703	-	Midwest	GWASclimate_bayesFactor=2.36106	19882624	19902624	9921		0.941176471
Pavir.1KG164700	Chr01K	18493486	18498083	-	Atlantic	introgressionFromMIDWEST_21libs_sig=climate	18493001	18614000	55417.5	74	0.740740741		1
Pavir.1KG164800	Chr01K	15984899	15989746	+	Atlantic	GWASclimate_bayesFactor=2.04709	15981895	16001895	2149		0.694444444		4
Pavir.1KG164837	Chr01K	15090723	15092451	-	Atlantic	introgressionFromMIDWEST_13libs_sig=NS	15081001	15122000	9049.5	67	0.824074074	759bp_INS	18
Pavir.1KG164900	Chr01K	16001860	16003354	+	Atlantic	GWASclimate_bayesFactor=2.04709	15981895	16001895	9965		0.777777778
Pavir.1KG164900	Chr01K	16001860	16003354	+	Midwest	GWASclimate_bayesFactor=2.38036	15996580	16016580	3226	27	0.852941176
Pavir.1KG164900	Chr01K	16001860	16003354	+	Midwest	GWASclimate_bayesFactor=2.01224	15997715	16017715	4361	27	0.852941176
Pavir.1KG164937	Chr01K	15077170	15077748	-	Atlantic	GWASclimate_bayesFactor=2.90487	15062113	15082113	5057
Pavir.1KG165300	Chr01K	16622842	16628362	+	Atlantic	GWASclimate_bayesFactor=2.16252	16604342	16624342	8500	38	0.305555556		1
Pavir.1KG167930	Chr01K	18278951	18279116	+	Gulf	GWASclimate_bayesFactor=2.49774	18271906	18291906	2790
Pavir.1KG168900	Chr01K	17757123	17774259	+	Gulf	GWASclimate_bayesFactor=3.07154	17770649	17790649	6390		0.682926829		2
Pavir.1KG168905	Chr01K	17774398	17775142	-	Gulf	GWASclimate_bayesFactor=3.07154	17770649	17790649	5507				4
Pavir.1KG169300	Chr01K	17775361	17776299	-	Gulf	GWASclimate_bayesFactor=3.07154	17770649	17790649	4350		0.682926829		12
Pavir.1KG169500	Chr01K	17785527	17791447	-	Gulf	GWASclimate_bayesFactor=3.07154	17770649	17790649	4878		0.87804878		5
Pavir.1KG169600	Chr01K	17811781	17818497	+	Atlantic	GWASclimate_bayesFactor=3.24482	17799038	17819038	2743	59	0.925925926		12
Pavir.1KG170600	Chr01K	16878158	16881138	-	Midwest	GWASclimate_bayesFactor=2.96154	16871506	16891506	368				4
Pavir.1KG170700	Chr01K	16881813	16888445	-	Midwest	GWASclimate_bayesFactor=2.96154	16871506	16891506	307		0.931372549		8
Pavir.1KG170800	Chr01K	16889570	16893201	+	Midwest	GWASclimate_bayesFactor=2.96154	16871506	16891506	8064		0.823529412	183bp_INS	4
Pavir.1KG171100	Chr01K	16904335	16910263	+	Midwest	GWASclimate_bayesFactor=2.88489	16896800	16916800	2465		0.901960784	317bp_INS	31
Pavir.1KG171200	Chr01K	16910675	16912714	+	Midwest	GWASclimate_bayesFactor=2.88489	16896800	16916800	3875				3
Pavir.1KG171900	Chr01K	16941495	16945199	-	Midwest	GWASclimate_bayesFactor=2.169	16942542	16962542	7343		0.352941176		34
Pavir.1KG173677	Chr01K	14089795	14092738	-	Gulf	GWASclimate_bayesFactor=2.8111	14078971	14098971	824
Pavir.1KG173677	Chr01K	14089795	14092738	-	Midwest	GWASclimate_bayesFactor=2.41332	14075487	14095487	4308	16
Pavir.1KG173677	Chr01K	14089795	14092738	-	Midwest	GWASclimate_bayesFactor=3.45838	14092057	14112057	9319	16
Pavir.1KG173700	Chr01K	13961554	13963939	+	Atlantic	introgressionFromMIDWEST_5libs_sig=NS	13960001	13966000	938.5		0.907407407		4
Pavir.1KG173900	Chr01K	13981446	13983372	-	Atlantic	introgressionFromMIDWEST_8libs_sig=NS	13976001	13993000	1128.5	143	0.712962963		56
Pavir.1KG173900	Chr01K	13981446	13983372	-	Midwest	GWASclimate_bayesFactor=2.37846	13967325	13987325	4121		0.774509804		56
Pavir.1KG174000	Chr01K	13991075	13993664	+	Atlantic	introgressionFromMIDWEST_8libs_sig=NS	13976001	13993000	6574.5		0.814814815		94
Pavir.1KG174054	Chr01K	14106511	14107748	-	Atlantic	introgressionFromMIDWEST_9libs_sig=NS	14105001	14147000	18252.5	157			21
Pavir.1KG174054	Chr01K	14106511	14107748	-	Midwest	GWASclimate_bayesFactor=3.45838	14092057	14112057	4454				21
Pavir.1KG174077	Chr01K	13979153	13980954	-	Atlantic	introgressionFromMIDWEST_8libs_sig=NS	13976001	13993000	3546.5	62	0.787037037	514bp_INS
Pavir.1KG174077	Chr01K	13979153	13980954	-	Midwest	GWASclimate_bayesFactor=2.37846	13967325	13987325	1828		0.803921569	514bp_INS
Pavir.1KG174300	Chr01K	13855119	13855799	-	Atlantic	GWASclimate_bayesFactor=2.3517	13850609	13870609	4810		0.564814815
Pavir.1KG174400	Chr01K	13844530	13853285	+	Atlantic	GWASclimate_bayesFactor=2.3517	13850609	13870609	7324	112	0.925925926		9
Pavir.1KG174431	Chr01K	14109333	14115342	+	Atlantic	introgressionFromMIDWEST_9libs_sig=NS	14105001	14147000	10658.5	21	0.518518519	163bp_INS
Pavir.1KG174431	Chr01K	14109333	14115342	+	Midwest	GWASclimate_bayesFactor=3.45838	14092057	14112057	7276		0.245098039	163bp_INS
Pavir.1KG174454	Chr01K	13981007	13981576	-	Atlantic	introgressionFromMIDWEST_8libs_sig=NS	13976001	13993000	2924.5	150	0.777777778
Pavir.1KG174454	Chr01K	13981007	13981576	-	Midwest	GWASclimate_bayesFactor=2.37846	13967325	13987325	3682		0.745098039
Pavir.1KG174977	Chr01K	13836439	13836945	-	Atlantic	GWASclimate_bayesFactor=2.27338	13818041	13838041	8398		0.888888889
Pavir.1KG175600	Chr01K	13672086	13690928	+	Gulf	GWASclimate_bayesFactor=2.23151	13659977	13679977	2109		0.853658537		36
Pavir.1KG175800	Chr01K	13476931	13480205	+	Atlantic	GWASclimate_bayesFactor=2.0459	13467972	13487972	1041		0.787037037		81
Pavir.1KG175900	Chr01K	13469200	13469984	+	Atlantic	GWASclimate_bayesFactor=2.0459	13467972	13487972	7988	46	0.925925926		1
Pavir.1KG176177	Chr01K	13487083	13487849	+	Atlantic	GWASclimate_bayesFactor=2.0459	13467972	13487972	9111		0.824074074
Pavir.1KG176200	Chr01K	13451811	13456118	-	Gulf	GWASclimate_bayesFactor=2.15044	13440257	13460257	1554	90			12
Pavir.1KG176300	Chr01K	13450438	13450764	+	Gulf	GWASclimate_bayesFactor=2.15044	13440257	13460257	181	20
Pavir.1KG176577	Chr01K	13457696	13457948	-	Gulf	GWASclimate_bayesFactor=2.15044	13440257	13460257	7439
Pavir.1KG176954	Chr01K	13458298	13459269	+	Gulf	GWASclimate_bayesFactor=2.15044	13440257	13460257	8041
Pavir.1KG177200	Chr01K	12415326	12417081	+	Midwest	GWASclimate_bayesFactor=2.23372	12403148	12423148	2178	146	0.921568627		13
Pavir.1KG177577	Chr01K	12418377	12418877	-	Midwest	GWASclimate_bayesFactor=2.23372	12403148	12423148	5229
Pavir.1KG177954	Chr01K	12421909	12423928	-	Midwest	GWASclimate_bayesFactor=2.23372	12403148	12423148	8761		0.774509804
Pavir.1KG178100	Chr01K	12229925	12234584	-	Midwest	GWASclimate_bayesFactor=2.11343	12211654	12231654	8271		0.882352941		110
Pavir.1KG178200	Chr01K	12222903	12227787	-	Midwest	GWASclimate_bayesFactor=2.11343	12211654	12231654	1249		0.892156863		6
Pavir.1KG178300	Chr01K	12216500	12221944	+	Midwest	GWASclimate_bayesFactor=2.5295	12198957	12218957	7543		0.911764706		4
Pavir.1KG178300	Chr01K	12216500	12221944	+	Midwest	GWASclimate_bayesFactor=2.11343	12211654	12231654	290		0.911764706		4
Pavir.1KG178400	Chr01K	12211876	12215297	+	Midwest	GWASclimate_bayesFactor=2.5295	12198957	12218957	2919	123	0.892156863	350bp_INS	110
Pavir.1KG178400	Chr01K	12211876	12215297	+	Midwest	GWASclimate_bayesFactor=2.11343	12211654	12231654	6357	123	0.892156863	350bp_INS	110
Pavir.1KG178500	Chr01K	12208176	12208905	-	Midwest	GWASclimate_bayesFactor=2.5295	12198957	12218957	52	13	0.823529412
Pavir.1KG178577	Chr01K	12229060	12229812	+	Midwest	GWASclimate_bayesFactor=2.11343	12211654	12231654	7406	8
Pavir.1KG179077	Chr01K	12154627	12170063	+	Atlantic	GWASclimate_bayesFactor=2.35633	12144074	12164074	553	58			2
Pavir.1KG179900	Chr01K	13090976	13112154	+	Atlantic	introgressionFromMIDWEST_10libs_sig=fitness	13062001	13096000	11975.5	110	0.564814815		7
Pavir.1KG180200	Chr01K	13066135	13069025	+	Atlantic	introgressionFromMIDWEST_10libs_sig=fitness	13062001	13096000	9975.5		0.851851852		21
Pavir.1KG180200	Chr01K	13066135	13069025	+	Midwest	GWASclimate_bayesFactor=3.35946	13047915	13067915	8220		0.921568627		21
Pavir.1KG180777	Chr01K	13053428	13054409	+	Midwest	GWASclimate_bayesFactor=3.35946	13047915	13067915	3506
Pavir.1KG181000	Chr01K	12055400	12059767	+	Atlantic	introgressionFromMIDWEST_16libs_sig=NS	12055001	12077000	6233.5		0.944444444		2
Pavir.1KG181100	Chr01K	12027139	12032824	+	Atlantic	GWASclimate_bayesFactor=3.34213	12018143	12038143	1004	40	0.842592593		1
Pavir.1KG181154	Chr01K	13054964	13056105	+	Midwest	GWASclimate_bayesFactor=3.35946	13047915	13067915	1810	68	0.823529412
Pavir.1KG181300	Chr01K	12018312	12020023	+	Atlantic	GWASclimate_bayesFactor=4.14699	11998671	12018671	9641	123		184bp_INS
Pavir.1KG181300	Chr01K	12018312	12020023	+	Atlantic	GWASclimate_bayesFactor=3.34213	12018143	12038143	8120	123		184bp_INS
Pavir.1KG181400	Chr01K	12004762	12007078	-	Atlantic	GWASclimate_bayesFactor=4.14699	11998671	12018671	1593	89	0.5
Pavir.1KG182993	Chr01K	13384743	13390350	-	Atlantic	GWASclimate_bayesFactor=2.14063	13385145	13405145	4795		0.87962963		12
Pavir.1KG184500	Chr01K	11723905	11725114	-	Atlantic	GWASclimate_bayesFactor=4.55006	11718231	11738231	3117	39			2
Pavir.1KG184500	Chr01K	11723905	11725114	-	Midwest	GWASclimate_bayesFactor=2.12496	11719120	11739120	4006		0.931372549		2
Pavir.1KG184600	Chr01K	11721112	11722343	+	Atlantic	GWASclimate_bayesFactor=4.55006	11718231	11738231	5888	27			10
Pavir.1KG184600	Chr01K	11721112	11722343	+	Midwest	GWASclimate_bayesFactor=2.12496	11719120	11739120	6777				10
Pavir.1KG184877	Chr01K	11734118	11735058	+	Atlantic	GWASclimate_bayesFactor=4.55006	11718231	11738231	5887	0	0.296296296
Pavir.1KG184877	Chr01K	11734118	11735058	+	Midwest	GWASclimate_bayesFactor=2.12496	11719120	11739120	4998		0.87254902
Pavir.1KG184900	Chr01K	11680656	11682097	-	Atlantic	introgressionFromMIDWEST_8libs_sig=NS	11673001	11682000	3155.5	37	0.805555556		9
Pavir.1KG185000	Chr01K	11678916	11680655	-	Atlantic	introgressionFromMIDWEST_8libs_sig=NS	11673001	11682000	1415.5		0.824074074		9
Pavir.1KG185100	Chr01K	11662469	11662757	-	Atlantic	introgressionFromMIDWEST_27libs_sig=NS	11635001	11664000	12968.5	1
Pavir.1KG185200	Chr01K	11641194	11642407	-	Atlantic	introgressionFromMIDWEST_27libs_sig=NS	11635001	11664000	7093.5	45	0.944444444		11
Pavir.1KG185600	Chr01K	11577033	11578409	+	Atlantic	GWASclimate_bayesFactor=2.0018	11571848	11591848	3439	37	0.75		3
Pavir.1KG185600	Chr01K	11577033	11578409	+	Gulf	GWASclimate_bayesFactor=2.48824	11571848	11591848	3439		0.87804878		3
Pavir.1KG185600	Chr01K	11577033	11578409	+	Gulf	GWASclimate_bayesFactor=2.30409	11572113	11592113	3704		0.87804878		3
Pavir.1KG185700	Chr01K	11572352	11576740	+	Atlantic	GWASclimate_bayesFactor=2.0018	11571848	11591848	5108		0.87962963		36
Pavir.1KG185700	Chr01K	11572352	11576740	+	Gulf	GWASclimate_bayesFactor=2.48824	11571848	11591848	5108	37	0.926829268		36
Pavir.1KG185700	Chr01K	11572352	11576740	+	Gulf	GWASclimate_bayesFactor=2.30409	11572113	11592113	5373	37	0.926829268		36
Pavir.1KG185800	Chr01K	11568334	11572202	-	Atlantic	GWASclimate_bayesFactor=2.0018	11571848	11591848	9646			483bp_INS	14
Pavir.1KG185800	Chr01K	11568334	11572202	-	Gulf	GWASclimate_bayesFactor=2.48824	11571848	11591848	9646	13		483bp_INS	14
Pavir.1KG185800	Chr01K	11568334	11572202	-	Gulf	GWASclimate_bayesFactor=2.30409	11572113	11592113	9911	13		483bp_INS	14
Pavir.1KG186900	Chr01K	11475951	11479985	-	Atlantic	GWASclimate_bayesFactor=2.60329	11462516	11482516	3435	44	0.722222222	515bp_INS	10
Pavir.1KG187100	Chr01K	11459367	11464168	-	Atlantic	GWASclimate_bayesFactor=2.60329	11462516	11482516	8348		0.907407407		10
Pavir.1KG187100	Chr01K	11459367	11464168	-	Atlantic	introgressionFromMIDWEST_6libs_sig=NS	11464001	11466000	832.5		0.907407407		10
Pavir.1KG187277	Chr01K	11482402	11483743	+	Atlantic	GWASclimate_bayesFactor=2.60329	11462516	11482516	9886	50	0.62962963	210bp_INS
Pavir.1KG187454	Chr01K	11519448	11519799	-	Gulf	GWASclimate_bayesFactor=3.10334	11519438	11539438	9639
Pavir.1KG187477	Chr01K	11474608	11476050	+	Atlantic	GWASclimate_bayesFactor=2.60329	11462516	11482516	2092		0.759259259
Pavir.1KG187600	Chr01K	11421069	11421790	-	Midwest	GWASclimate_bayesFactor=2.56025	11405271	11425271	5798			573bp_INS
Pavir.1KG187831	Chr01K	11526868	11528464	+	Gulf	GWASclimate_bayesFactor=3.10334	11519438	11539438	974		0.682926829
Pavir.1KG188208	Chr01K	11534967	11535272	+	Gulf	GWASclimate_bayesFactor=3.10334	11519438	11539438	5529		0.682926829
Pavir.1KG188800	Chr01K	11115352	11116997	+	Midwest	GWASclimate_bayesFactor=2.10223	11103252	11123252	2100		0.715686275
Pavir.1KG189000	Chr01K	11104306	11105804	-	Midwest	GWASclimate_bayesFactor=2.10223	11103252	11123252	7448	19			10
Pavir.1KG189177	Chr01K	11122435	11122842	-	Midwest	GWASclimate_bayesFactor=2.10223	11103252	11123252	9183
Pavir.1KG190200	Chr01K	10935367	10937557	+	Atlantic	introgressionFromMIDWEST_33libs_sig=fitness	10843001	10936000	45866.5		0.87037037		125
Pavir.1KG190400	Chr01K	10901474	10908161	-	Atlantic	introgressionFromMIDWEST_33libs_sig=fitness	10843001	10936000	11973.5	0	0.175925926		10
Pavir.1KG190500	Chr01K	10893700	10898625	-	Atlantic	introgressionFromMIDWEST_33libs_sig=fitness	10843001	10936000	4199.5	0	0.287037037		1
Pavir.1KG190577	Chr01K	10976665	10978362	-	Atlantic	GWASclimate_bayesFactor=4.10478	10966944	10986944	279	107	0.907407407
Pavir.1KG190800	Chr01K	10855095	10858356	+	Atlantic	introgressionFromMIDWEST_33libs_sig=fitness	10843001	10936000	31144.5	22	0.851851852		13
Pavir.1KG190900	Chr01K	10840455	10842938	-	Midwest	GWASclimate_bayesFactor=2.09078	10824822	10844822	5633		0.901960784		5
Pavir.1KG191000	Chr01K	10835467	10839530	+	Midwest	GWASclimate_bayesFactor=2.09078	10824822	10844822	645		0.892156863		5
Pavir.1KG191177	Chr01K	10863556	10865249	-	Atlantic	introgressionFromMIDWEST_33libs_sig=fitness	10843001	10936000	24251.5		0.731481481
Pavir.1KG191554	Chr01K	10865589	10866116	+	Atlantic	introgressionFromMIDWEST_33libs_sig=fitness	10843001	10936000	23384.5	0	0.638888889
Pavir.1KG191900	Chr01K	10768586	10772759	+	Gulf	GWASclimate_bayesFactor=2.97217	10768836	10788836	6077				5
Pavir.1KG192300	Chr01K	10749358	10750017	+	Midwest	GWASclimate_bayesFactor=2.11484	10730163	10750163	9195				3
Pavir.1KG192400	Chr01K	10726228	10738610	+	Midwest	GWASclimate_bayesFactor=2.11484	10730163	10750163	1553		0.62745098		1
Pavir.1KG192600	Chr01K	10708115	10711361	+	Gulf	GWASclimate_bayesFactor=3.57251	10688603	10708603	9512		0.87804878		24
Pavir.1KG192600	Chr01K	10708115	10711361	+	Gulf	GWASclimate_bayesFactor=2.12566	10694010	10714010	4105		0.87804878		24
Pavir.1KG192800	Chr01K	10697959	10699948	+	Gulf	GWASclimate_bayesFactor=3.57251	10688603	10708603	644	35	0.756097561		4
Pavir.1KG192800	Chr01K	10697959	10699948	+	Gulf	GWASclimate_bayesFactor=2.12566	10694010	10714010	4062	35	0.756097561		4
Pavir.1KG192900	Chr01K	10685261	10686840	+	Midwest	GWASclimate_bayesFactor=2.34943	10668095	10688095	7166				9
Pavir.1KG192977	Chr01K	10711561	10719520	-	Gulf	GWASclimate_bayesFactor=2.12566	10694010	10714010	7551				10
Pavir.1KG193000	Chr01K	10650918	10652638	-	Atlantic	introgressionFromMIDWEST_6libs_sig=NS	10652001	10672000	9362.5	16	0.722222222		90
Pavir.1KG193100	Chr01K	10647671	10650618	+	Atlantic	introgressionFromMIDWEST_4libs_sig=NS	10649001	10650000	1117.5		0.648148148		1
Pavir.1KG193377	Chr01K	10653166	10653480	+	Atlantic	introgressionFromMIDWEST_6libs_sig=NS	10652001	10672000	8520.5		0.768518519
Pavir.1KG193600	Chr01K	10588398	10598928	+	Atlantic	GWASclimate_bayesFactor=2.4011	10573524	10593524	4874		0.944444444		1
Pavir.1KG194000	Chr01K	10581562	10586089	-	Atlantic	GWASclimate_bayesFactor=2.4011	10573524	10593524	1962	80	0.824074074		3
Pavir.1KG194200	Chr01K	10569204	10579063	+	Atlantic	GWASfitness_bayesFactor=2.14616	10549879	10569879	9325	156	0.916666667		11
Pavir.1KG194200	Chr01K	10569204	10579063	+	Atlantic	GWASclimate_bayesFactor=2.4011	10573524	10593524	4461	156	0.916666667		11
Pavir.1KG194400	Chr01K	10559510	10560410	-	Atlantic	GWASfitness_bayesFactor=2.14616	10549879	10569879	369		0.87037037		15
Pavir.1KG194500	Chr01K	10553263	10554142	-	Atlantic	GWASfitness_bayesFactor=2.14616	10549879	10569879	5737	27			8
Pavir.1KG194500	Chr01K	10553263	10554142	-	Atlantic	introgressionFromMIDWEST_37libs_sig=clim.adapt	10544001	10554000	4262.5	27			8
Pavir.1KG194577	Chr01K	10568991	10570313	+	Atlantic	GWASfitness_bayesFactor=2.14616	10549879	10569879	9112	60	0.611111111
Pavir.1KG194600	Chr01K	10547951	10553290	+	Atlantic	GWASfitness_bayesFactor=2.14616	10549879	10569879	6589	106	0.796296296	203bp_INS	24
Pavir.1KG194600	Chr01K	10547951	10553290	+	Atlantic	introgressionFromMIDWEST_37libs_sig=clim.adapt	10544001	10554000	1049.5	106	0.796296296	203bp_INS	24
Pavir.1KG194700	Chr01K	10540834	10545762	-	Atlantic	introgressionFromMIDWEST_37libs_sig=clim.adapt	10544001	10554000	3238.5		0.833333333		24
Pavir.1KG194777	Chr01K	10566348	10566752	-	Atlantic	GWASfitness_bayesFactor=2.14616	10549879	10569879	6469	0
Pavir.1KG194877	Chr01K	10556947	10559028	+	Atlantic	GWASfitness_bayesFactor=2.14616	10549879	10569879	851	0	0.518518519		69
Pavir.1KG194954	Chr01K	10576032	10576361	+	Atlantic	GWASclimate_bayesFactor=2.4011	10573524	10593524	7163	0
Pavir.1KG195331	Chr01K	10580759	10581178	+	Atlantic	GWASclimate_bayesFactor=2.4011	10573524	10593524	2346	51	0.537037037
Pavir.1KG195905	Chr01K	16748785	16749756	-	Atlantic	GWASclimate_bayesFactor=2.61871	16743800	16763800	4044	5	0.675925926
Pavir.1KG196200	Chr01K	16482192	16483381	+	Atlantic	GWASclimate_bayesFactor=3.06643	16474348	16494348	967		0.87037037		59
Pavir.1KG196400	Chr01K	16619562	16620927	-	Atlantic	GWASclimate_bayesFactor=2.16252	16604342	16624342	5220	89	0.916666667		15
Pavir.1KG196500	Chr01K	16617646	16619518	-	Atlantic	GWASclimate_bayesFactor=2.16252	16604342	16624342	3304		0.87037037
Pavir.1KG196600	Chr01K	16605053	16611421	-	Atlantic	GWASclimate_bayesFactor=2.16252	16604342	16624342	2921	47	0.546296296		32
Pavir.1KG196600	Chr01K	16605053	16611421	-	Gulf	GWASclimate_bayesFactor=2.02267	16592312	16612312	2741		0.634146341		32
Pavir.1KG196800	Chr01K	16591983	16596870	-	Gulf	GWASclimate_bayesFactor=2.02267	16592312	16612312	5442		0.829268293		3
Pavir.1KG196805	Chr01K	16601660	16603984	-	Gulf	GWASclimate_bayesFactor=2.02267	16592312	16612312	652		0.56097561
Pavir.1KG197200	Chr01K	16545984	16552523	+	Atlantic	introgressionFromMIDWEST_5libs_sig=NS	16545001	16547000	16.5	54	0.925925926		19
Pavir.1KG197205	Chr01K	16554675	16559636	-	Atlantic	introgressionFromMIDWEST_6libs_sig=NS	16556001	16558000	2325.5	74	0.601851852		4
Pavir.1KG198000	Chr01K	16389379	16394380	-	Atlantic	introgressionFromMIDWEST_9libs_sig=NS	16357001	16396000	12878.5	42	0.675925926		4
Pavir.1KG198100	Chr01K	16386626	16389156	+	Atlantic	introgressionFromMIDWEST_9libs_sig=NS	16357001	16396000	10125.5		0.777777778		3
Pavir.1KG198300	Chr01K	16380675	16383576	+	Atlantic	introgressionFromMIDWEST_9libs_sig=NS	16357001	16396000	4174.5	44	0.814814815
Pavir.1KG198800	Chr01K	16329495	16340929	+	Atlantic	introgressionFromMIDWEST_9libs_sig=NS	16321001	16339000	505.5		0.583333333	-230bp_INS	11
Pavir.1KG198800	Chr01K	16329495	16340929	+	Atlantic	introgressionFromMIDWEST_9libs_sig=NS	16340001	16341000	428.5		0.583333333	-230bp_INS	11
Pavir.1KG198805	Chr01K	16337792	16338814	+	Atlantic	introgressionFromMIDWEST_9libs_sig=NS	16321001	16339000	7791.5		0.777777778
Pavir.1KG199300	Chr01K	16128498	16129989	-	Atlantic	GWASclimate_bayesFactor=3.03746	16123099	16143099	3110
Pavir.1KG199305	Chr01K	16143189	16146513	+	Midwest	GWASclimate_bayesFactor=2.23457	16135322	16155322	1191				9
Pavir.1KG199305	Chr01K	16143189	16146513	+	Midwest	GWASclimate_bayesFactor=3.34971	16142932	16162932	6419				9
Pavir.1KG199310	Chr01K	16153084	16153542	-	Midwest	GWASclimate_bayesFactor=2.23457	16135322	16155322	7762		0.637254902
Pavir.1KG199310	Chr01K	16153084	16153542	-	Midwest	GWASclimate_bayesFactor=3.34971	16142932	16162932	152		0.637254902
Pavir.1KG199315	Chr01K	16155081	16155781	+	Midwest	GWASclimate_bayesFactor=2.23457	16135322	16155322	9759	12
Pavir.1KG199315	Chr01K	16155081	16155781	+	Midwest	GWASclimate_bayesFactor=3.34971	16142932	16162932	2149	12
Pavir.1KG199600	Chr01K	16109846	16111601	-	Atlantic	introgressionFromMIDWEST_6libs_sig=NS	16111001	16114000	899.5				4
Pavir.1KG199700	Chr01K	16106973	16108772	-	Atlantic	introgressionFromMIDWEST_9libs_sig=NS	16062001	16109000	21472.5
Pavir.1KG201035	Chr01K	17514991	17517702	+	Atlantic	introgressionFromMIDWEST_6libs_sig=NS	17510001	17552000	13298.5	138	0.851851852		13
Pavir.1KG201040	Chr01K	17524776	17526634	-	Atlantic	introgressionFromMIDWEST_6libs_sig=NS	17510001	17552000	4366.5		0.231481481		2
Pavir.1KG201050	Chr01K	17561122	17562644	-	Atlantic	GWASclimate_bayesFactor=2.04144	17561447	17581447	8803	0	0.777777778
Pavir.1KG201200	Chr01K	15765694	15766266	+	Midwest	GWASclimate_bayesFactor=2.71268	15750248	15770248	5446		0.931372549
Pavir.1KG201300	Chr01K	15758378	15760531	+	Midwest	GWASclimate_bayesFactor=2.71268	15750248	15770248	283
Pavir.1KG201600	Chr01K	15733110	15733531	+	Midwest	GWASclimate_bayesFactor=3.52505	15719061	15739061	4049	47
Pavir.1KG201605	Chr01K	15738853	15740249	-	Midwest	GWASclimate_bayesFactor=3.52505	15719061	15739061	9792
Pavir.1KG201800	Chr01K	15729064	15730307	+	Midwest	GWASclimate_bayesFactor=3.52505	15719061	15739061	3		0.833333333
Pavir.1KG203300	Chr01K	15634595	15640238	+	Midwest	GWASclimate_bayesFactor=2.88996	15615951	15635951	8644		0.852941176		11
Pavir.1KG203900	Chr01K	15486819	15489504	-	Midwest	GWASclimate_bayesFactor=5.22879	15468732	15488732	8087		0.725490196		32
Pavir.1KG204200	Chr01K	15475269	15479531	-	Midwest	GWASclimate_bayesFactor=5.22879	15468732	15488732	799				85
Pavir.1KG204300	Chr01K	15473675	15473965	+	Midwest	GWASclimate_bayesFactor=5.22879	15468732	15488732	4767
Pavir.1KG204400	Chr01K	15452506	15456722	-	Atlantic	GWASclimate_bayesFactor=2.13556	15447380	15467380	658	78	0.833333333		1
Pavir.1KG205100	Chr01K	15335844	15340966	-	Atlantic	introgressionFromMIDWEST_11libs_sig=NS	15332001	15347000	1465.5				1
Pavir.1KG205300	Chr01K	15330325	15332753	-	Atlantic	introgressionFromMIDWEST_11libs_sig=NS	15332001	15347000	6747.5	57	0.944444444		1
Pavir.1KG205600	Chr01K	11291267	11300524	-	Midwest	GWASclimate_bayesFactor=3.98404	11273549	11293549	7718		0.696078431
Pavir.1KG205800	Chr01K	11285377	11285974	+	Midwest	GWASclimate_bayesFactor=3.98404	11273549	11293549	1828				3
Pavir.1KG205977	Chr01K	11419374	11420962	+	Midwest	GWASclimate_bayesFactor=2.56025	11405271	11425271	4103		0.392156863		10
Pavir.1KG206177	Chr01K	11286309	11286767	+	Midwest	GWASclimate_bayesFactor=3.98404	11273549	11293549	2760		0.519607843
Pavir.1KG207200	Chr01K	27926406	27927844	-	Midwest	GWASclimate_bayesFactor=9.62454	27927556	27947556	9712				19
Pavir.1KG208300	Chr01K	51401685	51405327	-	Gulf	GWASclimate_bayesFactor=3.15615	51386016	51406016	5669	9	0.804878049		1
Pavir.1KG208300	Chr01K	51401685	51405327	-	Gulf	GWASclimate_bayesFactor=2.09559	51389469	51409469	2216	9	0.804878049		1
Pavir.1KG208313	Chr01K	51439485	51443027	-	Atlantic	introgressionFromMIDWEST_20libs_sig=NS	51435001	51501000	24973.5	16	0.925925926		63
Pavir.1KG208326	Chr01K	51442798	51443118	-	Atlantic	introgressionFromMIDWEST_20libs_sig=NS	51435001	51501000	24882.5	6	0.842592593
Pavir.1KG208339	Chr01K	51469547	51471213	-	Atlantic	introgressionFromMIDWEST_20libs_sig=NS	51435001	51501000	1546.5				27
Pavir.1KG208352	Chr01K	51475135	51492580	+	Atlantic	introgressionFromMIDWEST_20libs_sig=NS	51435001	51501000	7134.5		0.851851852		122
Pavir.1KG208365	Chr01K	51483582	51484220	-	Atlantic	introgressionFromMIDWEST_20libs_sig=NS	51435001	51501000	15581.5	0
Pavir.1KG208378	Chr01K	51494639	51495568	+	Atlantic	introgressionFromMIDWEST_20libs_sig=NS	51435001	51501000	26638.5		0.916666667
Pavir.1KG208400	Chr01K	51396596	51400983	-	Atlantic	GWASclimate_bayesFactor=3.32804	51378192	51398192	8404	121			8
Pavir.1KG208400	Chr01K	51396596	51400983	-	Gulf	GWASclimate_bayesFactor=3.15615	51386016	51406016	580				8
Pavir.1KG208400	Chr01K	51396596	51400983	-	Gulf	GWASclimate_bayesFactor=2.09559	51389469	51409469	1514				8
Pavir.1KG208404	Chr01K	51505209	51520136	-	Atlantic	GWASclimate_bayesFactor=2.29086	51516009	51536009	5873		0.685185185		2
Pavir.1KG208417	Chr01K	51520626	51521495	-	Atlantic	GWASclimate_bayesFactor=2.29086	51516009	51536009	4514	0	0.731481481
Pavir.1KG208430	Chr01K	51521836	51524622	-	Atlantic	GWASclimate_bayesFactor=2.29086	51516009	51536009	1387	42	0.666666667		8
Pavir.1KG208443	Chr01K	51528455	51529460	+	Atlantic	GWASclimate_bayesFactor=2.29086	51516009	51536009	2446	19	0.907407407
Pavir.1KG208456	Chr01K	51536371	51537047	-	Midwest	GWASclimate_bayesFactor=9.58028	51530312	51550312	3265
Pavir.1KG208469	Chr01K	51540363	51541306	-	Midwest	GWASclimate_bayesFactor=9.58028	51530312	51550312	51	30	0.745098039		11
Pavir.1KG208482	Chr01K	51548675	51550251	+	Midwest	GWASclimate_bayesFactor=9.58028	51530312	51550312	8363		0.921568627		4
Pavir.1KG208508	Chr01K	51579065	51580192	+	Atlantic	GWASclimate_bayesFactor=4.63518	51577613	51597613	7421	14			6
Pavir.1KG208521	Chr01K	51582255	51585740	+	Atlantic	GWASclimate_bayesFactor=4.63518	51577613	51597613	1873	25	0.842592593		4
Pavir.1KG208534	Chr01K	51586936	51589314	+	Atlantic	GWASclimate_bayesFactor=4.63518	51577613	51597613	677	20			32
Pavir.1KG208547	Chr01K	51589400	51592305	-	Atlantic	GWASclimate_bayesFactor=4.63518	51577613	51597613	1787				7
Pavir.1KG208560	Chr01K	51593530	51596189	-	Atlantic	GWASclimate_bayesFactor=4.63518	51577613	51597613	5917		0.925925926		3
Pavir.1KG212400	Chr01K	26745839	26767114	+	Atlantic	introgressionFromMIDWEST_30libs_sig=climate	26710001	27090000	132886.5	55	0.712962963	250bp_INS,176bp_INS	61
Pavir.1KG212405	Chr01K	26801716	26802671	-	Atlantic	introgressionFromMIDWEST_30libs_sig=climate	26710001	27090000	97329.5	15	0.925925926
Pavir.1KG212410	Chr01K	26805454	26806237	+	Atlantic	introgressionFromMIDWEST_30libs_sig=climate	26710001	27090000	93763.5	0	0.777777778
Pavir.1KG213400	Chr01K	26715143	26717197	+	Atlantic	introgressionFromMIDWEST_30libs_sig=climate	26710001	27090000	182803.5	137	0.944444444		11
Pavir.1KG213405	Chr01K	26731128	26731418	-	Atlantic	GWASclimate_bayesFactor=2.31163	26720715	26740715	413
Pavir.1KG213405	Chr01K	26731128	26731418	-	Atlantic	introgressionFromMIDWEST_30libs_sig=climate	26710001	27090000	168582.5
Pavir.1KG213410	Chr01K	26731785	26731973	-	Atlantic	GWASclimate_bayesFactor=2.31163	26720715	26740715	1070	0
Pavir.1KG213410	Chr01K	26731785	26731973	-	Atlantic	introgressionFromMIDWEST_30libs_sig=climate	26710001	27090000	168027.5	0
Pavir.1KG213415	Chr01K	26739146	26740065	-	Atlantic	GWASclimate_bayesFactor=2.31163	26720715	26740715	8431	0	0.222222222		14
Pavir.1KG213415	Chr01K	26739146	26740065	-	Atlantic	introgressionFromMIDWEST_30libs_sig=climate	26710001	27090000	159935.5	0	0.222222222		14
Pavir.1KG214400	Chr01K	24199434	24199880	+	Atlantic	introgressionFromMIDWEST_12libs_sig=NS	23743001	24602000	26933.5	71
Pavir.1KG215240	Chr01K	41630129	41634676	-	Atlantic	introgressionFromMIDWEST_26libs_sig=NS	41630001	41658000	9324.5				66
Pavir.1KG219100	Chr01K	29118046	29120516	-	Midwest	GWASclimate_bayesFactor=3.74502	29117286	29137286	6770			991bp_INS	6
Pavir.1KG219300	Chr01K	29104723	29105513	-	Atlantic	introgressionFromMIDWEST_6libs_sig=NS	29103001	29106000	222.5		0.935185185
Pavir.1KG219405	Chr01K	29104068	29110040	-	Atlantic	introgressionFromMIDWEST_6libs_sig=NS	29103001	29106000	432.5	117
Pavir.1KG219405	Chr01K	29104068	29110040	-	Atlantic	introgressionFromMIDWEST_5libs_sig=NS	29110001	29111000	460.5	117
Pavir.1KG222600	Chr01K	28916742	28926576	+	Atlantic	introgressionFromMIDWEST_8libs_sig=NS	28900001	28918000	7741.5				4
Pavir.1KG222600	Chr01K	28916742	28926576	+	Midwest	GWASclimate_bayesFactor=3.2455	28903751	28923751	2991				4
Pavir.1KG224100	Chr01K	28608550	28611527	-	Midwest	GWASclimate_bayesFactor=4.36329	28599379	28619379	829	90	0.931372549		4
Pavir.1KG224100	Chr01K	28608550	28611527	-	Midwest	GWASclimate_bayesFactor=2.19145	28602736	28622736	1209	90	0.931372549		4
Pavir.1KG224105	Chr01K	28615800	28699715	-	Atlantic	GWASclimate_bayesFactor=2.55544	28639449	28659449	33649		0.944444444	152bp_INS,258bp_INS,165bp_INS	2
Pavir.1KG224105	Chr01K	28615800	28699715	-	Midwest	GWASclimate_bayesFactor=4.36329	28599379	28619379	6421	182	0.892156863	152bp_INS,258bp_INS,165bp_INS	2
Pavir.1KG224105	Chr01K	28615800	28699715	-	Midwest	GWASclimate_bayesFactor=2.19145	28602736	28622736	3064	182	0.892156863	152bp_INS,258bp_INS,165bp_INS	2
Pavir.1KG224105	Chr01K	28615800	28699715	-	Midwest	GWASclimate_bayesFactor=4.66878	28616424	28636424	10624	182	0.892156863	152bp_INS,258bp_INS,165bp_INS	2
Pavir.1KG224500	Chr01K	28564145	28568882	+	Atlantic	GWASclimate_bayesFactor=2.1026	28545459	28565459	8686	51	0.861111111		5
Pavir.1KG224700	Chr01K	28546641	28549895	+	Atlantic	GWASclimate_bayesFactor=2.1026	28545459	28565459	5564	39	0.944444444		1
Pavir.1KG225005	Chr01K	28519850	28520695	-	Midwest	GWASclimate_bayesFactor=3.22872	28514826	28534826	4131
Pavir.1KG225900	Chr01K	28417662	28421167	+	Midwest	GWASclimate_bayesFactor=6.55716	28398680	28418680	8982			151bp_INS	11
Pavir.1KG226000	Chr01K	28414123	28415139	-	Midwest	GWASclimate_bayesFactor=6.55716	28398680	28418680	5443		0.68627451
Pavir.1KG226200	Chr01K	34170221	34171304	+	Atlantic	GWASclimate_bayesFactor=3.64237	34160263	34180263	42				15
Pavir.1KG226600	Chr01K	26943909	26945974	-	Atlantic	introgressionFromMIDWEST_30libs_sig=climate	26710001	27090000	43908.5	32	0.916666667		3
Pavir.1KG226700	Chr01K	24322385	24323970	-	Atlantic	introgressionFromMIDWEST_12libs_sig=NS	23743001	24602000	149884.5	15			13
Pavir.1KG226700	Chr01K	24322385	24323970	-	Gulf	GWASclimate_bayesFactor=4.04192	24307493	24327493	4892				13
Pavir.1KG226900	Chr01K	26823357	26824353	-	Atlantic	introgressionFromMIDWEST_30libs_sig=climate	26710001	27090000	75647.5	22			3
Pavir.1KG226905	Chr01K	26880767	26880986	-	Atlantic	introgressionFromMIDWEST_30libs_sig=climate	26710001	27090000	19014.5	0
Pavir.1KG227000	Chr01K	22185559	22187908	-	Atlantic	introgressionFromMIDWEST_7libs_sig=NS	22187001	22199000	5092.5	142
Pavir.1KG227005	Chr01K	22189979	22194161	-	Atlantic	introgressionFromMIDWEST_7libs_sig=NS	22187001	22199000	1160.5	0	0.601851852		2
Pavir.1KG232400	Chr01K	26399134	26423332	+	Atlantic	introgressionFromMIDWEST_34libs_sig=fitness	25575001	26687000	268133.5	39	0.675925926	150bp_INS	2
Pavir.1KG232500	Chr01K	26591527	26597758	+	Atlantic	introgressionFromMIDWEST_34libs_sig=fitness	25575001	26687000	460526.5		0.87962963		22
Pavir.1KG232600	Chr01K	26489599	26495425	+	Atlantic	introgressionFromMIDWEST_34libs_sig=fitness	25575001	26687000	358598.5	19	0.87962963		2
Pavir.1KG232605	Chr01K	26533729	26539952	+	Atlantic	introgressionFromMIDWEST_34libs_sig=fitness	25575001	26687000	402728.5	33	0.87962963		22
Pavir.1KG238500	Chr01K	16822114	16833720	+	Atlantic	introgressionFromMIDWEST_12libs_sig=fitness	16831001	16844000	3780.5	63	0.907407407		34
Pavir.1KG241200	Chr01K	31590062	31591661	-	Atlantic	GWASclimate_bayesFactor=3.15832	31587477	31607477	5816	8			14
Pavir.1KG241300	Chr01K	31597916	31600724	-	Atlantic	GWASclimate_bayesFactor=3.15832	31587477	31607477	439		0.555555556	306bp_INS	1
Pavir.1KG241805	Chr01K	31686618	31690576	-	Atlantic	introgressionFromMIDWEST_7libs_sig=NS	31685001	31695000	575.5		0.694444444
Pavir.1KG242600	Chr01K	30475189	30478328	-	Atlantic	GWASclimate_bayesFactor=2.17759	30460131	30480131	5058	38	0.861111111		15
Pavir.1KG242600	Chr01K	30475189	30478328	-	Atlantic	introgressionFromMIDWEST_7libs_sig=NS	30462001	30476000	6188.5	38	0.861111111		15
Pavir.1KG242700	Chr01K	30456835	30462865	+	Atlantic	GWASclimate_bayesFactor=2.17759	30460131	30480131	7266		0.944444444		33
Pavir.1KG242700	Chr01K	30456835	30462865	+	Atlantic	introgressionFromMIDWEST_5libs_sig=NS	30455001	30458000	334.5		0.944444444		33
Pavir.1KG242700	Chr01K	30456835	30462865	+	Atlantic	introgressionFromMIDWEST_7libs_sig=NS	30462001	30476000	6135.5		0.944444444		33
Pavir.1KG242910	Chr01K	30457225	30457485	+	Atlantic	introgressionFromMIDWEST_5libs_sig=NS	30455001	30458000	724.5	16
Pavir.1KG243700	Chr01K	25029080	25029716	+	Atlantic	introgressionFromMIDWEST_15libs_sig=NS	25027001	25570000	268784.5	26	0.935185185		45
Pavir.1KG243800	Chr01K	25030565	25038068	+	Atlantic	introgressionFromMIDWEST_15libs_sig=NS	25027001	25570000	260432.5	17			5
Pavir.1KG244100	Chr01K	19946067	19961658	-	Midwest	GWASclimate_bayesFactor=2.42044	19934105	19954105	1962		0.578431373	223bp_INS	1
Pavir.1KG245100	Chr01K	27929027	27932455	-	Midwest	GWASclimate_bayesFactor=9.62454	27927556	27947556	5101				24
Pavir.1KG245500	Chr01K	27913192	27916584	-	Midwest	GWASclimate_bayesFactor=2.71913	27902625	27922625	567				4
Pavir.1KG245505	Chr01K	27918478	27926405	+	Midwest	GWASclimate_bayesFactor=2.71913	27902625	27922625	5853
Pavir.1KG246700	Chr01K	27855625	27859138	+	Midwest	GWASclimate_bayesFactor=3.77374	27853265	27873265	4127		0.68627451		1
Pavir.1KG246705	Chr01K	27860308	27860737	+	Midwest	GWASclimate_bayesFactor=3.77374	27853265	27873265	2528
Pavir.1KG246733	Chr01K	15474762	15475318	+	Midwest	GWASclimate_bayesFactor=5.22879	15468732	15488732	3414
Pavir.1KG247100	Chr01K	27819705	27822304	-	Atlantic	GWASclimate_bayesFactor=2.5725	27810592	27830592	887	171
Pavir.1KG247105	Chr01K	27822161	27822670	-	Atlantic	GWASclimate_bayesFactor=2.5725	27810592	27830592	1569
Pavir.1KG247300	Chr01K	27806745	27807702	+	Atlantic	introgressionFromMIDWEST_12libs_sig=NS	27796001	27810000	3744.5	33	0.87962963		26
Pavir.1KG247300	Chr01K	27806745	27807702	+	Gulf	GWASclimate_bayesFactor=2.23768	27795226	27815226	1519		0.87804878		26
Pavir.1KG247300	Chr01K	27806745	27807702	+	Midwest	GWASclimate_bayesFactor=3.0606	27798505	27818505	803				26
Pavir.1KG247400	Chr01K	27806155	27806632	+	Atlantic	introgressionFromMIDWEST_12libs_sig=NS	27796001	27810000	3154.5	51
Pavir.1KG247400	Chr01K	27806155	27806632	+	Gulf	GWASclimate_bayesFactor=2.23768	27795226	27815226	929
Pavir.1KG247400	Chr01K	27806155	27806632	+	Midwest	GWASclimate_bayesFactor=3.0606	27798505	27818505	1873
Pavir.1KG247505	Chr01K	27801709	27803718	+	Atlantic	introgressionFromMIDWEST_12libs_sig=NS	27796001	27810000	717.5		0.740740741
Pavir.1KG247505	Chr01K	27801709	27803718	+	Gulf	GWASclimate_bayesFactor=2.23768	27795226	27815226	1508	47	0.682926829
Pavir.1KG247505	Chr01K	27801709	27803718	+	Midwest	GWASclimate_bayesFactor=3.0606	27798505	27818505	4787		0.735294118
Pavir.1KG247800	Chr01K	27777581	27782902	-	Atlantic	introgressionFromMIDWEST_11libs_sig=fitness	27737001	27778000	20080.5	0	0.37037037		2
Pavir.1KG248000	Chr01K	27772365	27777408	+	Atlantic	introgressionFromMIDWEST_11libs_sig=fitness	27737001	27778000	14864.5	24	0.87962963		23
Pavir.1KG248100	Chr01K	27729390	27737336	+	Atlantic	introgressionFromMIDWEST_11libs_sig=fitness	27737001	27778000	20164.5	32	0.777777778	-215bp_INS	67
Pavir.1KG248105	Chr01K	27769428	27769814	-	Atlantic	introgressionFromMIDWEST_11libs_sig=fitness	27737001	27778000	11927.5	109	0.805555556
Pavir.1KG249500	Chr01K	27303633	27313270	+	Atlantic	introgressionFromMIDWEST_86libs_sig=clim.adapt	27313001	27392000	39230.5
Pavir.1KG249500	Chr01K	27303633	27313270	+	Midwest	GWASclimate_bayesFactor=2.63738	27308967	27328967	5697
Pavir.1KG249505	Chr01K	27313306	27313595	-	Atlantic	introgressionFromMIDWEST_86libs_sig=clim.adapt	27313001	27392000	38905.5
Pavir.1KG249505	Chr01K	27313306	27313595	-	Midwest	GWASclimate_bayesFactor=2.63738	27308967	27328967	5372
Pavir.1KG249510	Chr01K	27314003	27314533	+	Atlantic	introgressionFromMIDWEST_86libs_sig=clim.adapt	27313001	27392000	37967.5	43
Pavir.1KG249510	Chr01K	27314003	27314533	+	Midwest	GWASclimate_bayesFactor=2.63738	27308967	27328967	4434
Pavir.1KG249700	Chr01K	27317055	27317479	+	Atlantic	introgressionFromMIDWEST_86libs_sig=clim.adapt	27313001	27392000	35021.5				37
Pavir.1KG249700	Chr01K	27317055	27317479	+	Midwest	GWASclimate_bayesFactor=2.63738	27308967	27328967	1488	5			37
Pavir.1KG249800	Chr01K	27317672	27318192	-	Atlantic	introgressionFromMIDWEST_86libs_sig=clim.adapt	27313001	27392000	34308.5				15
Pavir.1KG249800	Chr01K	27317672	27318192	-	Midwest	GWASclimate_bayesFactor=2.63738	27308967	27328967	775				15
Pavir.1KG249805	Chr01K	27339572	27347796	-	Atlantic	introgressionFromMIDWEST_86libs_sig=clim.adapt	27313001	27392000	4704.5	84	0.675925926		4
Pavir.1KG250100	Chr01K	27376928	27384323	-	Atlantic	introgressionFromMIDWEST_86libs_sig=clim.adapt	27313001	27392000	24427.5	131	0.675925926		4
Pavir.1KG251100	Chr01K	27225653	27233798	-	Atlantic	introgressionFromMIDWEST_6libs_sig=NS	27219001	27228000	2152.5		0.768518519		4
Pavir.1KG251200	Chr01K	27222623	27225572	-	Atlantic	introgressionFromMIDWEST_6libs_sig=NS	27219001	27228000	877.5	59			3
Pavir.1KG251300	Chr01K	27218655	27221120	+	Atlantic	introgressionFromMIDWEST_6libs_sig=NS	27219001	27228000	2380.5		0.898148148		6
Pavir.1KG252100	Chr01K	27012879	27021905	-	Atlantic	introgressionFromMIDWEST_30libs_sig=climate	26710001	27090000	112878.5		0.87962963		14
Pavir.1KG252554	Chr01K	12854752	12855522	+	Gulf	GWASclimate_bayesFactor=2.13456	12842745	12862745	2007
Pavir.1KG252554	Chr01K	12854752	12855522	+	Midwest	GWASclimate_bayesFactor=3.79963	12852242	12872242	6720
Pavir.1KG253000	Chr01K	26692829	26697459	+	Atlantic	introgressionFromMIDWEST_5libs_sig=NS	26696001	26699000	41.5	203	0.518518519		5
Pavir.1KG253500	Chr01K	26666051	26667368	-	Atlantic	introgressionFromMIDWEST_34libs_sig=fitness	25575001	26687000	535050.5	24			3
Pavir.1KG253600	Chr01K	26662107	26665455	+	Atlantic	introgressionFromMIDWEST_34libs_sig=fitness	25575001	26687000	531106.5	72			1
Pavir.1KG253700	Chr01K	26657218	26658802	-	Atlantic	introgressionFromMIDWEST_34libs_sig=fitness	25575001	26687000	526217.5	40			1
Pavir.1KG253900	Chr01K	26642368	26644024	-	Atlantic	introgressionFromMIDWEST_34libs_sig=fitness	25575001	26687000	511367.5
Pavir.1KG254000	Chr01K	26639240	26642854	+	Atlantic	introgressionFromMIDWEST_34libs_sig=fitness	25575001	26687000	508239.5		0.462962963
Pavir.1KG254100	Chr01K	26605706	26614624	-	Atlantic	introgressionFromMIDWEST_34libs_sig=fitness	25575001	26687000	474705.5	1	0.324074074
Pavir.1KG254700	Chr01K	23921196	23925894	-	Atlantic	introgressionFromMIDWEST_12libs_sig=NS	23743001	24602000	246606.5	29	0.87037037		4
Pavir.1KG254705	Chr01K	23991204	23993439	+	Atlantic	introgressionFromMIDWEST_12libs_sig=NS	23743001	24602000	179061.5		0.861111111
Pavir.1KG255400	Chr01K	29815602	29816335	+	Gulf	GWASclimate_bayesFactor=2.52676	29815786	29835786	9451	38
Pavir.1KG256415	Chr01K	29410875	29411336	+	Midwest	GWASclimate_bayesFactor=3.14321	29402741	29422741	1405		0.205882353
Pavir.1KG256420	Chr01K	29418264	29419682	+	Midwest	GWASclimate_bayesFactor=3.14321	29402741	29422741	5523		0.852941176		84
Pavir.1KG257000	Chr01K	29565631	29575600	-	Atlantic	GWASclimate_bayesFactor=2.60619	29551706	29571706	3925				2
Pavir.1KG257200	Chr01K	29559639	29561863	-	Atlantic	GWASclimate_bayesFactor=2.60619	29551706	29571706	157	51
Pavir.1KG257205	Chr01K	29563759	29564855	-	Atlantic	GWASclimate_bayesFactor=2.60619	29551706	29571706	2053	68	0.685185185
Pavir.1KG257300	Chr01K	29554574	29558355	-	Atlantic	GWASclimate_bayesFactor=2.60619	29551706	29571706	3351	277			70
Pavir.1KG258600	Chr01K	29134153	29153345	-	Midwest	GWASclimate_bayesFactor=3.74502	29117286	29137286	6867		0.931372549		3
Pavir.1KG259000	Chr01K	24019532	24027397	-	Atlantic	introgressionFromMIDWEST_12libs_sig=NS	23743001	24602000	145103.5	17	0.888888889		43
Pavir.1KG259200	Chr01K	24038783	24039699	+	Atlantic	introgressionFromMIDWEST_12libs_sig=NS	23743001	24602000	132801.5	10
Pavir.1KG259200	Chr01K	24038783	24039699	+	Midwest	GWASclimate_bayesFactor=2.3079	24028404	24048404	379
Pavir.1KG259600	Chr01K	23032809	23034297	-	Atlantic	introgressionFromMIDWEST_8libs_sig=NS	22883001	23109000	36808.5	39			1
Pavir.1KG260000	Chr01K	23001323	23003669	-	Atlantic	introgressionFromMIDWEST_8libs_sig=NS	22883001	23109000	5322.5	170	0.888888889
Pavir.1KG260005	Chr01K	23032238	23032881	+	Atlantic	introgressionFromMIDWEST_8libs_sig=NS	22883001	23109000	36237.5	21
Pavir.1KG260400	Chr01K	22892146	22894216	+	Atlantic	introgressionFromMIDWEST_8libs_sig=NS	22883001	23109000	101784.5	44			74
Pavir.1KG260405	Chr01K	22908888	22909646	-	Atlantic	introgressionFromMIDWEST_8libs_sig=NS	22883001	23109000	86354.5
Pavir.1KG260410	Chr01K	22932382	22933126	+	Atlantic	introgressionFromMIDWEST_8libs_sig=NS	22883001	23109000	62874.5	23
Pavir.1KG260415	Chr01K	22938186	22940230	-	Atlantic	introgressionFromMIDWEST_8libs_sig=NS	22883001	23109000	55770.5	0	0.37962963
Pavir.1KG260900	Chr01K	22256632	22258894	+	Atlantic	GWASclimate_bayesFactor=4.02707	22256764	22276764	7870		0.87037037		3
Pavir.1KG260900	Chr01K	22256632	22258894	+	Midwest	GWASclimate_bayesFactor=2.01098	22250698	22270698	1804		0.754901961		3
Pavir.1KG260905	Chr01K	22265279	22265644	+	Atlantic	GWASclimate_bayesFactor=4.02707	22256764	22276764	1120	52	0.787037037
Pavir.1KG260905	Chr01K	22265279	22265644	+	Midwest	GWASclimate_bayesFactor=2.01098	22250698	22270698	4581		0.852941176
Pavir.1KG261500	Chr01K	22270346	22289884	+	Atlantic	GWASclimate_bayesFactor=4.02707	22256764	22276764	3582	110	0.601851852		12
Pavir.1KG261500	Chr01K	22270346	22289884	+	Midwest	GWASclimate_bayesFactor=2.01098	22250698	22270698	9648		0.803921569		12
Pavir.1KG262700	Chr01K	24482216	24485186	-	Atlantic	introgressionFromMIDWEST_12libs_sig=NS	23743001	24602000	309715.5	46			1
Pavir.1KG262800	Chr01K	24518922	24528584	-	Atlantic	introgressionFromMIDWEST_12libs_sig=NS	23743001	24602000	346421.5	3	0.888888889	256bp_INS	47
Pavir.1KG262805	Chr01K	24521476	24522435	-	Atlantic	introgressionFromMIDWEST_12libs_sig=NS	23743001	24602000	348975.5	204	0.777777778	256bp_INS
Pavir.1KG263200	Chr01K	24560898	24565901	+	Atlantic	introgressionFromMIDWEST_12libs_sig=NS	23743001	24602000	388397.5	63	0.925925926		24
Pavir.1KG263400	Chr01K	24357016	24357405	-	Atlantic	introgressionFromMIDWEST_12libs_sig=NS	23743001	24602000	184515.5
Pavir.1KG263500	Chr01K	24363632	24372043	-	Atlantic	introgressionFromMIDWEST_12libs_sig=NS	23743001	24602000	191131.5	28	0.555555556		1
Pavir.1KG263800	Chr01K	24413623	24415443	+	Atlantic	introgressionFromMIDWEST_12libs_sig=NS	23743001	24602000	241122.5	23	0.944444444		3
Pavir.1KG264200	Chr01K	25212449	25213093	+	Atlantic	introgressionFromMIDWEST_15libs_sig=NS	25027001	25570000	85407.5	102	0.935185185
Pavir.1KG264300	Chr01K	25201583	25212087	-	Atlantic	introgressionFromMIDWEST_15libs_sig=NS	25027001	25570000	86413.5	13	0.75	221bp_INS	47
Pavir.1KG264513	Chr01K	51717678	51718670	+	Atlantic	GWASclimate_bayesFactor=2.47401	51716071	51736071	7401				14
Pavir.1KG264513	Chr01K	51717678	51718670	+	Midwest	GWASclimate_bayesFactor=3.24711	51711963	51731963	3293	71	0.843137255		14
Pavir.1KG264526	Chr01K	51720345	51720563	-	Atlantic	GWASclimate_bayesFactor=2.47401	51716071	51736071	5508	10
Pavir.1KG264526	Chr01K	51720345	51720563	-	Midwest	GWASclimate_bayesFactor=3.24711	51711963	51731963	1400
Pavir.1KG264539	Chr01K	51720800	51721733	+	Atlantic	GWASclimate_bayesFactor=2.47401	51716071	51736071	4338	45	0.925925926	191bp_INS
Pavir.1KG264539	Chr01K	51720800	51721733	+	Midwest	GWASclimate_bayesFactor=3.24711	51711963	51731963	230		0.411764706	191bp_INS
Pavir.1KG264552	Chr01K	51738674	51741755	+	Gulf	GWASclimate_bayesFactor=2.34423	51729947	51749947	1273			515bp_INS	23
Pavir.1KG264565	Chr01K	51749569	51752333	+	Atlantic	GWASclimate_bayesFactor=4.13891	51749263	51769263	6930	34	0.907407407		6
Pavir.1KG264565	Chr01K	51749569	51752333	+	Gulf	GWASclimate_bayesFactor=2.34423	51729947	51749947	9622		0.853658537		6
Pavir.1KG264578	Chr01K	51752529	51755665	-	Atlantic	GWASclimate_bayesFactor=4.13891	51749263	51769263	3598
Pavir.1KG264591	Chr01K	51752862	51754624	-	Atlantic	GWASclimate_bayesFactor=4.13891	51749263	51769263	4639	0
Pavir.1KG264600	Chr01K	28308056	28312213	+	Atlantic	GWASfitness_bayesFactor=2.99003	28289536	28309536	8520	5	0.898148148		2
Pavir.1KG264600	Chr01K	28308056	28312213	+	Atlantic	introgressionFromMIDWEST_26libs_sig=fitness	28196001	28324000	48055.5	5	0.898148148		2
Pavir.1KG264604	Chr01K	51756391	51757602	+	Atlantic	GWASclimate_bayesFactor=4.13891	51749263	51769263	1661	17			1
Pavir.1KG264605	Chr01K	28394183	28412662	+	Atlantic	introgressionFromMIDWEST_12libs_sig=NS	28334001	28400000	27182.5		0.814814815		1
Pavir.1KG264605	Chr01K	28394183	28412662	+	Midwest	GWASclimate_bayesFactor=6.55716	28398680	28418680	3982	31	0.617647059		1
Pavir.1KG264617	Chr01K	51761144	51762433	+	Atlantic	GWASclimate_bayesFactor=4.13891	51749263	51769263	1881				40
Pavir.1KG264630	Chr01K	51764532	51764805	-	Atlantic	GWASclimate_bayesFactor=4.13891	51749263	51769263	5269
Pavir.1KG264643	Chr01K	51766404	51770538	-	Atlantic	GWASclimate_bayesFactor=4.13891	51749263	51769263	7141		0.740740741		3
Pavir.1KG264656	Chr01K	51781874	51782866	+	Atlantic	introgressionFromMIDWEST_6libs_sig=NS	51779001	51788000	634.5	29	0.916666667		13
Pavir.1KG264669	Chr01K	51784501	51788110	-	Atlantic	introgressionFromMIDWEST_6libs_sig=NS	51779001	51788000	1000.5	21	0.722222222		12
Pavir.1KG264760	Chr01K	51882960	51887959	+	Atlantic	introgressionFromMIDWEST_9libs_sig=NS	51883001	51898000	2541.5		0.407407407		5
Pavir.1KG264773	Chr01K	51887813	51890040	-	Atlantic	introgressionFromMIDWEST_9libs_sig=NS	51883001	51898000	460.5				14
Pavir.1KG264786	Chr01K	51891391	51897163	-	Atlantic	introgressionFromMIDWEST_9libs_sig=NS	51883001	51898000	890.5				1
Pavir.1KG264800	Chr01K	28295376	28298972	+	Atlantic	GWASfitness_bayesFactor=2.99003	28289536	28309536	564	37	0.740740741		11
Pavir.1KG264800	Chr01K	28295376	28298972	+	Atlantic	introgressionFromMIDWEST_26libs_sig=fitness	28196001	28324000	35375.5	37	0.740740741		11
Pavir.1KG264805	Chr01K	28297300	28297938	+	Atlantic	GWASfitness_bayesFactor=2.99003	28289536	28309536	1598	0
Pavir.1KG264805	Chr01K	28297300	28297938	+	Atlantic	introgressionFromMIDWEST_26libs_sig=fitness	28196001	28324000	37299.5	0
Pavir.1KG264810	Chr01K	28298085	28302553	-	Atlantic	GWASfitness_bayesFactor=2.99003	28289536	28309536	1451		0.935185185
Pavir.1KG264810	Chr01K	28298085	28302553	-	Atlantic	introgressionFromMIDWEST_26libs_sig=fitness	28196001	28324000	38084.5		0.935185185
Pavir.1KG264812	Chr01K	51917495	51924372	+	Midwest	GWASclimate_bayesFactor=4.04438	51918559	51938559	4187	32	0.519607843	245bp_INS	136
Pavir.1KG264825	Chr01K	51924433	51925598	-	Midwest	GWASclimate_bayesFactor=4.04438	51918559	51938559	2961		0.941176471
Pavir.1KG264838	Chr01K	51930510	51932606	-	Midwest	GWASclimate_bayesFactor=4.04438	51918559	51938559	1951		0.745098039		5
Pavir.1KG264890	Chr01K	51969678	51970838	-	Midwest	GWASclimate_bayesFactor=7.23978	51967108	51987108	6270		0.921568627	858bp_INS
Pavir.1KG264903	Chr01K	51974737	51976067	-	Midwest	GWASclimate_bayesFactor=7.23978	51967108	51987108	1041	34			12
Pavir.1KG264916	Chr01K	51980983	51982289	+	Midwest	GWASclimate_bayesFactor=7.23978	51967108	51987108	3875				1
Pavir.1KG264981	Chr01K	52042809	52050241	+	Atlantic	GWASclimate_bayesFactor=4.345	52036401	52056401	3592		0.861111111		7
Pavir.1KG264994	Chr01K	52050429	52051874	-	Atlantic	GWASclimate_bayesFactor=4.345	52036401	52056401	4028				4
Pavir.1KG265007	Chr01K	52054093	52057762	-	Atlantic	GWASclimate_bayesFactor=4.345	52036401	52056401	7692	0			8
Pavir.1KG265020	Chr01K	52166934	52168039	-	Atlantic	GWASclimate_bayesFactor=2.18989	52159472	52179472	1433	34	0.925925926		50
Pavir.1KG265020	Chr01K	52166934	52168039	-	Atlantic	GWASclimate_bayesFactor=3.22222	52160408	52180408	2369	34	0.925925926		50
Pavir.1KG265033	Chr01K	52175979	52177800	-	Atlantic	GWASclimate_bayesFactor=2.18989	52159472	52179472	6507		0.935185185		1
Pavir.1KG265033	Chr01K	52175979	52177800	-	Atlantic	GWASclimate_bayesFactor=3.22222	52160408	52180408	5571		0.935185185		1
Pavir.1KG265150	Chr01K	52245811	52256524	+	Atlantic	GWASclimate_bayesFactor=2.4177	52256106	52276106	9582				1
Pavir.1KG265150	Chr01K	52245811	52256524	+	Midwest	GWASclimate_bayesFactor=2.14139	52247554	52267554	1030		0.931372549		1
Pavir.1KG265150	Chr01K	52245811	52256524	+	Midwest	GWASclimate_bayesFactor=2.21819	52255757	52275757	9233		0.931372549		1
Pavir.1KG265163	Chr01K	52256662	52259843	-	Atlantic	GWASclimate_bayesFactor=2.4177	52256106	52276106	6263	8	0.388888889		6
Pavir.1KG265163	Chr01K	52256662	52259843	-	Midwest	GWASclimate_bayesFactor=2.14139	52247554	52267554	892		0.607843137		6
Pavir.1KG265163	Chr01K	52256662	52259843	-	Midwest	GWASclimate_bayesFactor=2.21819	52255757	52275757	5914		0.607843137		6
Pavir.1KG265176	Chr01K	52258855	52259256	-	Atlantic	GWASclimate_bayesFactor=2.4177	52256106	52276106	6850		0.907407407		10
Pavir.1KG265176	Chr01K	52258855	52259256	-	Midwest	GWASclimate_bayesFactor=2.14139	52247554	52267554	1301	10	0.941176471		10
Pavir.1KG265176	Chr01K	52258855	52259256	-	Midwest	GWASclimate_bayesFactor=2.21819	52255757	52275757	6501	10	0.941176471		10
Pavir.1KG265189	Chr01K	52261299	52261409	+	Atlantic	GWASclimate_bayesFactor=2.4177	52256106	52276106	4697
Pavir.1KG265189	Chr01K	52261299	52261409	+	Midwest	GWASclimate_bayesFactor=2.14139	52247554	52267554	3745	10
Pavir.1KG265189	Chr01K	52261299	52261409	+	Midwest	GWASclimate_bayesFactor=2.21819	52255757	52275757	4348	10
Pavir.1KG265200	Chr01K	28277212	28280712	+	Atlantic	introgressionFromMIDWEST_26libs_sig=fitness	28196001	28324000	17211.5		0.833333333		10
Pavir.1KG265202	Chr01K	52261106	52262516	+	Atlantic	GWASclimate_bayesFactor=2.4177	52256106	52276106	3590				46
Pavir.1KG265202	Chr01K	52261106	52262516	+	Midwest	GWASclimate_bayesFactor=2.14139	52247554	52267554	3552	33			46
Pavir.1KG265202	Chr01K	52261106	52262516	+	Midwest	GWASclimate_bayesFactor=2.21819	52255757	52275757	3241	33			46
Pavir.1KG265205	Chr01K	28281171	28285706	+	Atlantic	introgressionFromMIDWEST_26libs_sig=fitness	28196001	28324000	21170.5		0.888888889
Pavir.1KG265210	Chr01K	28285861	28287775	-	Atlantic	introgressionFromMIDWEST_26libs_sig=fitness	28196001	28324000	25860.5		0.777777778
Pavir.1KG265215	Chr01K	28288039	28289774	-	Atlantic	GWASfitness_bayesFactor=2.99003	28289536	28309536	9762		0.722222222
Pavir.1KG265215	Chr01K	28288039	28289774	-	Atlantic	introgressionFromMIDWEST_26libs_sig=fitness	28196001	28324000	28038.5		0.722222222
Pavir.1KG265300	Chr01K	28275352	28276632	-	Atlantic	introgressionFromMIDWEST_26libs_sig=fitness	28196001	28324000	15351.5	83	0.842592593		1
Pavir.1KG265400	Chr01K	28267936	28274951	+	Atlantic	introgressionFromMIDWEST_26libs_sig=fitness	28196001	28324000	7935.5	0
Pavir.1KG265500	Chr01K	28241947	28244277	+	Atlantic	introgressionFromMIDWEST_26libs_sig=fitness	28196001	28324000	15723.5	122	0.907407407		13
Pavir.1KG265500	Chr01K	28241947	28244277	+	Midwest	GWASclimate_bayesFactor=4.00912	28223698	28243698	8249				13
Pavir.1KG265500	Chr01K	28241947	28244277	+	Midwest	GWASclimate_bayesFactor=2.22456	28232479	28252479	532				13
Pavir.1KG265700	Chr01K	28197658	28200085	-	Atlantic	introgressionFromMIDWEST_26libs_sig=fitness	28196001	28324000	59915.5				14
Pavir.1KG265705	Chr01K	28229653	28229945	+	Atlantic	introgressionFromMIDWEST_26libs_sig=fitness	28196001	28324000	30055.5	0
Pavir.1KG265705	Chr01K	28229653	28229945	+	Midwest	GWASclimate_bayesFactor=4.00912	28223698	28243698	3753
Pavir.1KG265800	Chr01K	22523349	22523876	+	Atlantic	introgressionFromMIDWEST_6libs_sig=NS	22517001	22525000	2348.5		0.777777778		1
Pavir.1KG265805	Chr01K	22523916	22524971	+	Atlantic	introgressionFromMIDWEST_6libs_sig=NS	22517001	22525000	2915.5	155	0.740740741		1
Pavir.1KG266000	Chr01K	25309116	25309580	+	Atlantic	introgressionFromMIDWEST_15libs_sig=NS	25027001	25570000	10615.5	133
Pavir.1KG266005	Chr01K	25490772	25491197	+	Atlantic	introgressionFromMIDWEST_15libs_sig=NS	25027001	25570000	192271.5	0	0.907407407
Pavir.1KG266010	Chr01K	25532962	25535049	-	Atlantic	introgressionFromMIDWEST_15libs_sig=NS	25027001	25570000	234461.5	277
Pavir.1KG266015	Chr01K	25573553	25578498	-	Atlantic	introgressionFromMIDWEST_34libs_sig=fitness	25575001	26687000	552502.5				7
Pavir.1KG266015	Chr01K	25573553	25578498	-	Midwest	GWASclimate_bayesFactor=2.03103	25564802	25584802	1249	107	0.941176471		7
Pavir.1KG266020	Chr01K	25578336	25579564	-	Atlantic	introgressionFromMIDWEST_34libs_sig=fitness	25575001	26687000	551436.5	0	0.731481481
Pavir.1KG266020	Chr01K	25578336	25579564	-	Midwest	GWASclimate_bayesFactor=2.03103	25564802	25584802	3534		0.578431373
Pavir.1KG266025	Chr01K	25607979	25611292	+	Atlantic	introgressionFromMIDWEST_34libs_sig=fitness	25575001	26687000	519708.5	29			43
Pavir.1KG266030	Chr01K	25644468	25646308	+	Atlantic	introgressionFromMIDWEST_34libs_sig=fitness	25575001	26687000	484692.5	73	0.648148148
Pavir.1KG266035	Chr01K	25681359	25682381	+	Atlantic	introgressionFromMIDWEST_34libs_sig=fitness	25575001	26687000	448619.5	32	0.898148148
Pavir.1KG266040	Chr01K	26310111	26310929	-	Atlantic	introgressionFromMIDWEST_34libs_sig=fitness	25575001	26687000	179110.5	0			2
Pavir.1KG266200	Chr01K	26309275	26314459	-	Atlantic	introgressionFromMIDWEST_34libs_sig=fitness	25575001	26687000	178274.5		0.694444444		64
Pavir.1KG269500	Chr01K	22391441	22398166	+	Atlantic	introgressionFromMIDWEST_4libs_sig=NS	22392001	22395000	2059.5				16
Pavir.1KG269500	Chr01K	22391441	22398166	+	Atlantic	introgressionFromMIDWEST_9libs_sig=NS	22396001	22422000	10834.5				16
Pavir.1KG269505	Chr01K	22399220	22415348	-	Atlantic	introgressionFromMIDWEST_9libs_sig=NS	22396001	22422000	6347.5		0.907407407		24
Pavir.1KG269510	Chr01K	22409397	22409877	+	Atlantic	introgressionFromMIDWEST_9libs_sig=NS	22396001	22422000	396.5	25
Pavir.1KG269515	Chr01K	22420329	22420751	+	Atlantic	introgressionFromMIDWEST_9libs_sig=NS	22396001	22422000	11328.5		0.740740741
Pavir.1KG270205	Chr01K	34162833	34165729	+	Atlantic	GWASclimate_bayesFactor=3.64237	34160263	34180263	4534	11
Pavir.1KG271900	Chr01K	20086478	20088398	-	Atlantic	introgressionFromMIDWEST_4libs_sig=NS	20085001	20099000	3602.5				22
Pavir.1KG272000	Chr01K	20093707	20094915	-	Atlantic	introgressionFromMIDWEST_4libs_sig=NS	20085001	20099000	1706.5				3
Pavir.1KG272100	Chr01K	20095513	20097700	+	Atlantic	introgressionFromMIDWEST_4libs_sig=NS	20085001	20099000	3512.5	27	0.87037037
Pavir.1KG272805	Chr01K	20195305	20203995	+	Midwest	GWASclimate_bayesFactor=4.8903	20191780	20211780	2215		0.637254902
Pavir.1KG273000	Chr01K	20210797	20216600	-	Midwest	GWASclimate_bayesFactor=4.8903	20191780	20211780	9017	39	0.803921569		96
Pavir.1KG273900	Chr01K	20327338	20331206	-	Atlantic	GWASclimate_bayesFactor=2.43637	20320600	20340600	606	35	0.361111111		10
Pavir.1KG274300	Chr01K	34376638	34377472	-	Atlantic	GWASfitness_bayesFactor=2.10912	34367511	34387511	39				9
Pavir.1KG277900	Chr01K	22064695	22071083	-	Atlantic	introgressionFromMIDWEST_7libs_sig=NS	22071001	22096000	12417.5		0.694444444		3
Pavir.1KG278000	Chr01K	22077944	22083233	-	Atlantic	introgressionFromMIDWEST_7libs_sig=NS	22071001	22096000	267.5		0.787037037		12
Pavir.1KG278005	Chr01K	22089275	22090182	+	Atlantic	introgressionFromMIDWEST_7libs_sig=NS	22071001	22096000	5774.5	71
Pavir.1KG278600	Chr01K	22126772	22131621	-	Atlantic	GWASclimate_bayesFactor=3.19704	22129634	22149634	8013	56	0.87962963		1
Pavir.1KG278700	Chr01K	22142298	22151499	+	Atlantic	GWASclimate_bayesFactor=3.19704	22129634	22149634	2664	61	0.638888889		54
Pavir.1KG278705	Chr01K	22145436	22146543	-	Atlantic	GWASclimate_bayesFactor=3.19704	22129634	22149634	5802	0
Pavir.1KG278710	Chr01K	22147165	22148981	-	Atlantic	GWASclimate_bayesFactor=3.19704	22129634	22149634	7531	0
Pavir.1KG287905	Chr01K	31587358	31588587	+	Atlantic	GWASclimate_bayesFactor=3.15832	31587477	31607477	8890		0.685185185
Pavir.1KG287910	Chr01K	31587572	31589904	+	Atlantic	GWASclimate_bayesFactor=3.15832	31587477	31607477	7573	116	0.759259259
Pavir.1KG288200	Chr01K	31394145	31395673	+	Atlantic	introgressionFromMIDWEST_8libs_sig=NS	31378001	31403000	3644.5		0.851851852		1
Pavir.1KG288300	Chr01K	31392980	31394144	+	Atlantic	introgressionFromMIDWEST_8libs_sig=NS	31378001	31403000	2479.5
Pavir.1KG288400	Chr01K	31378316	31387022	-	Atlantic	introgressionFromMIDWEST_8libs_sig=NS	31378001	31403000	3478.5		0.925925926		4
Pavir.1KG288500	Chr01K	31321070	31338087	-	Atlantic	GWASclimate_bayesFactor=3.81557	31329091	31349091	1004	179	0.703703704
Pavir.1KG288900	Chr01K	31303686	31310621	-	Gulf	GWASclimate_bayesFactor=2.28475	31292038	31312038	1648		0.682926829		25
Pavir.1KG289000	Chr01K	31301763	31303792	+	Gulf	GWASclimate_bayesFactor=2.28475	31292038	31312038	275		0.853658537		3
Pavir.1KG289100	Chr01K	31299318	31300711	+	Gulf	GWASclimate_bayesFactor=2.28475	31292038	31312038	1327		0.926829268		79
Pavir.1KG289200	Chr01K	31298872	31299217	+	Gulf	GWASclimate_bayesFactor=2.28475	31292038	31312038	2821				79
Pavir.1KG290000	Chr01K	31208702	31211926	-	Atlantic	GWASclimate_bayesFactor=2.62059	31192887	31212887	5815	143	0.833333333		1
Pavir.1KG290100	Chr01K	31201401	31206947	-	Atlantic	GWASclimate_bayesFactor=2.62059	31192887	31212887	1486	32	0.907407407		44
Pavir.1KG290800	Chr01K	30722914	30727239	+	Gulf	GWASclimate_bayesFactor=2.44173	30725894	30745894	8655		0.756097561		57
Pavir.1KG292600	Chr01K	30596261	30599702	-	Midwest	GWASclimate_bayesFactor=3.34721	30580658	30600658	5603		0.911764706		12
Pavir.1KG293700	Chr01K	32562342	32563897	+	Atlantic	introgressionFromMIDWEST_5libs_sig=NS	32563001	32576000	5603.5	55			1
Pavir.1KG293800	Chr01K	32564556	32572958	+	Atlantic	introgressionFromMIDWEST_5libs_sig=NS	32563001	32576000	3457.5	64	0.824074074		7
Pavir.1KG293805	Chr01K	32565663	32570575	-	Atlantic	introgressionFromMIDWEST_5libs_sig=NS	32563001	32576000	1074.5
Pavir.1KG293900	Chr01K	32574229	32575619	+	Atlantic	introgressionFromMIDWEST_5libs_sig=NS	32563001	32576000	4728.5		0.916666667
Pavir.1KG294000	Chr01K	32618333	32623230	-	Atlantic	introgressionFromMIDWEST_12libs_sig=fitness	32621001	32665000	19770.5	28	0.925925926		24
Pavir.1KG294100	Chr01K	31090909	31094206	-	Atlantic	GWASclimate_bayesFactor=2.32558	31074478	31094478	6431		0.648148148		5
Pavir.1KG294300	Chr01K	31078744	31080217	-	Atlantic	GWASclimate_bayesFactor=2.76793	31068924	31088924	180	65	0.935185185	357bp_INS	23
Pavir.1KG294300	Chr01K	31078744	31080217	-	Atlantic	GWASclimate_bayesFactor=2.32558	31074478	31094478	4261	65	0.935185185	357bp_INS	23
Pavir.1KG296000	Chr01K	32737715	32742740	+	Midwest	GWASclimate_bayesFactor=5.33366	32735785	32755785	3045		0.862745098		52
Pavir.1KG296900	Chr01K	32917593	32924377	-	Atlantic	GWASclimate_bayesFactor=2.01179	32905669	32925669	1924				2
Pavir.1KG297005	Chr01K	32960121	32960851	-	Atlantic	introgressionFromMIDWEST_9libs_sig=clim.adapt	32954001	32985000	8649.5	89	0.888888889
Pavir.1KG297200	Chr01K	33714398	33715687	-	Atlantic	introgressionFromMIDWEST_20libs_sig=NS	33655001	33719000	27397.5				45
Pavir.1KG297600	Chr01K	36121392	36124748	-	Atlantic	introgressionFromMIDWEST_10libs_sig=NS	36108001	36128000	3391.5		0.731481481
Pavir.1KG297600	Chr01K	36121392	36124748	-	Midwest	GWASclimate_bayesFactor=3.23197	36106559	36126559	4833		0.862745098
Pavir.1KG297920	Chr01K	34803041	34804959	+	Gulf	GWASfitness_bayesFactor=2.42237	34799217	34819217	4258	31	0.853658537		16
Pavir.1KG297925	Chr01K	34807229	34808941	-	Gulf	GWASfitness_bayesFactor=2.42237	34799217	34819217	276	10			57
Pavir.1KG298110	Chr01K	36435004	36436543	-	Atlantic	GWASclimate_bayesFactor=2.44763	36431146	36451146	4603
Pavir.1KG298115	Chr01K	36442953	36444049	-	Atlantic	GWASclimate_bayesFactor=2.44763	36431146	36451146	1807
Pavir.1KG298115	Chr01K	36442953	36444049	-	Atlantic	introgressionFromMIDWEST_6libs_sig=NS	36438001	36443000	2452.5
Pavir.1KG298120	Chr01K	36445173	36447396	-	Atlantic	GWASclimate_bayesFactor=2.44763	36431146	36451146	4027
Pavir.1KG298300	Chr01K	36102571	36103267	-	Midwest	GWASclimate_bayesFactor=4.74527	36098631	36118631	5364
Pavir.1KG301005	Chr01K	38431619	38433194	+	Midwest	GWASclimate_bayesFactor=3.10598	38415342	38435342	6277				69
Pavir.1KG305000	Chr01K	33024740	33034245	+	Atlantic	GWASclimate_bayesFactor=2.61694	33025158	33045158	913	19	0.805555556		7
Pavir.1KG305100	Chr01K	33038959	33042368	+	Atlantic	GWASclimate_bayesFactor=2.61694	33025158	33045158	3801	21	0.824074074
Pavir.1KG305800	Chr01K	33172374	33173132	-	Atlantic	GWASclimate_bayesFactor=2.44073	33164462	33184462	1330		0.944444444
Pavir.1KG306410	Chr01K	33268102	33269843	+	Atlantic	GWASclimate_bayesFactor=2.03274	33264649	33284649	4806		0.87962963
Pavir.1KG307100	Chr01K	33283793	33284988	+	Atlantic	GWASclimate_bayesFactor=2.03274	33264649	33284649	9144
Pavir.1KG307100	Chr01K	33283793	33284988	+	Midwest	GWASclimate_bayesFactor=4.28507	33275832	33295832	844
Pavir.1KG307200	Chr01K	33294905	33295626	+	Midwest	GWASclimate_bayesFactor=4.28507	33275832	33295832	9073	17			8
Pavir.1KG307800	Chr01K	33353992	33358108	-	Atlantic	introgressionFromMIDWEST_9libs_sig=NS	33351001	33359000	1008.5	43			2
Pavir.1KG307800	Chr01K	33353992	33358108	-	Midwest	GWASclimate_bayesFactor=2.7096	33354417	33374417	6309				2
Pavir.1KG307900	Chr01K	33364677	33367099	+	Midwest	GWASclimate_bayesFactor=2.7096	33354417	33374417	260		0.87254902		92
Pavir.1KG307900	Chr01K	33364677	33367099	+	Midwest	GWASclimate_bayesFactor=6.96303	33359926	33379926	2827		0.87254902		92
Pavir.1KG308000	Chr01K	33373626	33377710	-	Gulf	GWASclimate_bayesFactor=2.02	33369509	33389509	1799	43	0.926829268		1
Pavir.1KG308000	Chr01K	33373626	33377710	-	Midwest	GWASclimate_bayesFactor=2.7096	33354417	33374417	9209		0.892156863		1
Pavir.1KG308000	Chr01K	33373626	33377710	-	Midwest	GWASclimate_bayesFactor=6.96303	33359926	33379926	3700		0.892156863		1
Pavir.1KG308100	Chr01K	33381761	33385231	+	Gulf	GWASclimate_bayesFactor=2.02	33369509	33389509	2252		0.87804878		10
Pavir.1KG308200	Chr01K	33390414	33392245	-	Midwest	GWASclimate_bayesFactor=2.29285	33386363	33406363	4118		0.754901961		58
Pavir.1KG308600	Chr01K	33507635	33513734	+	Atlantic	GWASclimate_bayesFactor=3.12346	33496369	33516369	1266	59	0.824074074		49
Pavir.1KG308600	Chr01K	33507635	33513734	+	Atlantic	GWASclimate_bayesFactor=2.1313	33502485	33522485	1249	59	0.824074074		49
Pavir.1KG308700	Chr01K	33513381	33516737	-	Atlantic	GWASclimate_bayesFactor=3.12346	33496369	33516369	7012		0.694444444		32
Pavir.1KG308700	Chr01K	33513381	33516737	-	Atlantic	GWASclimate_bayesFactor=2.1313	33502485	33522485	896		0.694444444		32
Pavir.1KG308800	Chr01K	33516829	33518346	+	Atlantic	GWASclimate_bayesFactor=2.1313	33502485	33522485	4344				30
Pavir.1KG309300	Chr01K	33553503	33555407	-	Atlantic	GWASclimate_bayesFactor=2.40714	33554392	33574392	8985		0.898148148		44
Pavir.1KG309800	Chr01K	33610097	33612353	-	Midwest	GWASclimate_bayesFactor=3.36079	33609632	33629632	7279	28	0.62745098		9
Pavir.1KG309900	Chr01K	33616538	33617919	-	Midwest	GWASclimate_bayesFactor=3.36079	33609632	33629632	1713	25			11
Pavir.1KG309905	Chr01K	33618945	33629878	-	Midwest	GWASclimate_bayesFactor=3.36079	33609632	33629632	687		0.911764706	183bp_INS	8
Pavir.1KG310500	Chr01K	33659895	33662090	-	Atlantic	introgressionFromMIDWEST_20libs_sig=NS	33655001	33719000	24910.5				13
Pavir.1KG310600	Chr01K	33662656	33665253	-	Atlantic	introgressionFromMIDWEST_20libs_sig=NS	33655001	33719000	21747.5				4
Pavir.1KG311300	Chr01K	33773347	33788454	+	Midwest	GWASclimate_bayesFactor=3.37053	33773139	33793139	5315		0.715686275		12
Pavir.1KG311305	Chr01K	33789036	33789824	+	Midwest	GWASclimate_bayesFactor=3.37053	33773139	33793139	5897		0.754901961		5
Pavir.1KG312300	Chr01K	33490818	33499686	-	Atlantic	GWASclimate_bayesFactor=3.12346	33496369	33516369	6683	45	0.796296296		102
Pavir.1KG316000	Chr01K	33987206	33991548	+	Midwest	GWASclimate_bayesFactor=2.68081	33978380	33998380	1174	59	0.803921569		51
Pavir.1KG316005	Chr01K	33995545	33996153	+	Midwest	GWASclimate_bayesFactor=2.68081	33978380	33998380	7165			645bp_INS
Pavir.1KG317500	Chr01K	33791778	33793436	-	Midwest	GWASclimate_bayesFactor=3.37053	33773139	33793139	8639				9
Pavir.1KG318005	Chr01K	33864743	33867595	-	Midwest	GWASclimate_bayesFactor=2.88411	33861848	33881848	4253		0.411764706
Pavir.1KG318300	Chr01K	33871283	33872374	+	Midwest	GWASclimate_bayesFactor=2.88411	33861848	33881848	526				79
Pavir.1KG318700	Chr01K	33898442	33898774	+	Midwest	GWASclimate_bayesFactor=5.93312	33896566	33916566	7792		0.705882353
Pavir.1KG318800	Chr01K	33898981	33902166	+	Midwest	GWASclimate_bayesFactor=5.93312	33896566	33916566	4400	15	0.411764706		5
Pavir.1KG318805	Chr01K	33902744	33903076	-	Midwest	GWASclimate_bayesFactor=5.93312	33896566	33916566	3490		0.81372549
Pavir.1KG318900	Chr01K	33904778	33913185	+	Midwest	GWASclimate_bayesFactor=5.93312	33896566	33916566	1788		0.705882353
Pavir.1KG319000	Chr01K	33914370	33915193	+	Midwest	GWASclimate_bayesFactor=5.93312	33896566	33916566	7804		0.941176471		8
Pavir.1KG319800	Chr01K	34006860	34009589	-	Atlantic	GWASfitness_bayesFactor=2.42913	34000117	34020117	528	15			14
Pavir.1KG319900	Chr01K	34010267	34013428	-	Atlantic	GWASfitness_bayesFactor=2.42913	34000117	34020117	150		0.842592593		127
Pavir.1KG319905	Chr01K	34014917	34017430	+	Atlantic	GWASfitness_bayesFactor=2.42913	34000117	34020117	4800	2	0.814814815
Pavir.1KG320500	Chr01K	34045873	34046944	+	Atlantic	GWASclimate_bayesFactor=2.25175	34046569	34066569	9625		0.657407407
Pavir.1KG320505	Chr01K	34047812	34048955	-	Atlantic	GWASclimate_bayesFactor=2.25175	34046569	34066569	7614		0.703703704
Pavir.1KG320600	Chr01K	34049400	34055401	-	Atlantic	GWASclimate_bayesFactor=2.25175	34046569	34066569	1168	37	0.62037037		2
Pavir.1KG320605	Chr01K	34051338	34051733	-	Atlantic	GWASclimate_bayesFactor=2.25175	34046569	34066569	4836	0
Pavir.1KG320800	Chr01K	34058502	34063231	+	Atlantic	GWASclimate_bayesFactor=2.25175	34046569	34066569	1933		0.685185185		43
Pavir.1KG321800	Chr01K	34192467	34193338	+	Atlantic	GWASclimate_bayesFactor=6.21426	34176535	34196535	5932				123
Pavir.1KG321810	Chr01K	34255383	34256147	+	Atlantic	GWASclimate_bayesFactor=2.55627	34242194	34262194	3189	0
Pavir.1KG321810	Chr01K	34255383	34256147	+	Atlantic	GWASclimate_bayesFactor=2.91183	34242617	34262617	2766	0
Pavir.1KG321810	Chr01K	34255383	34256147	+	Atlantic	GWASclimate_bayesFactor=2.4936	34247510	34267510	1363	0
Pavir.1KG322200	Chr01K	34265624	34268099	+	Atlantic	GWASclimate_bayesFactor=2.4936	34247510	34267510	8114		0.833333333
Pavir.1KG322600	Chr01K	34292652	34297181	+	Gulf	GWASclimate_bayesFactor=2.15846	34295915	34315915	8734	165	0.829268293
Pavir.1KG322700	Chr01K	34302522	34306156	+	Gulf	GWASclimate_bayesFactor=2.15846	34295915	34315915	241		0.292682927		1
Pavir.1KG322800	Chr01K	34309864	34314252	+	Gulf	GWASclimate_bayesFactor=2.15846	34295915	34315915	3949		0.463414634
Pavir.1KG322805	Chr01K	34311336	34312481	-	Gulf	GWASclimate_bayesFactor=2.15846	34295915	34315915	5421	52	0.780487805
Pavir.1KG322900	Chr01K	34314611	34319053	-	Gulf	GWASclimate_bayesFactor=2.15846	34295915	34315915	8696	17	0.853658537	189bp_INS	26
Pavir.1KG323400	Chr01K	34510254	34513930	+	Midwest	GWASclimate_bayesFactor=2.01254	34509822	34529822	5892		0.647058824		1
Pavir.1KG323700	Chr01K	34571665	34574466	+	Atlantic	GWASclimate_bayesFactor=4.05616	34567513	34587513	3047	54	0.935185185		11
Pavir.1KG323800	Chr01K	34583408	34592182	+	Atlantic	GWASclimate_bayesFactor=4.05616	34567513	34587513	5895	91	0.916666667	239bp_INS	32
Pavir.1KG323800	Chr01K	34583408	34592182	+	Atlantic	introgressionFromMIDWEST_10libs_sig=NS	34578001	34584000	2407.5	91	0.916666667	239bp_INS	32
Pavir.1KG323805	Chr01K	34576172	34597997	-	Atlantic	GWASclimate_bayesFactor=4.05616	34567513	34587513	1341		0.907407407	239bp_INS	1
Pavir.1KG323805	Chr01K	34576172	34597997	-	Atlantic	introgressionFromMIDWEST_10libs_sig=NS	34578001	34584000	4828.5		0.907407407	239bp_INS	1
Pavir.1KG323810	Chr01K	34660107	34660680	+	Gulf	GWASclimate_bayesFactor=2.6304	34646194	34666194	3913		0.926829268
Pavir.1KG323862	Chr01K	9887114	9888259	+	Gulf	GWASclimate_bayesFactor=2.12061	9885902	9905902	7643		0.512195122
Pavir.1KG324239	Chr01K	9882264	9889417	+	Gulf	GWASclimate_bayesFactor=2.12061	9885902	9905902	6485		0.707317073		6
Pavir.1KG324400	Chr01K	34811869	34812617	+	Gulf	GWASfitness_bayesFactor=2.42237	34799217	34819217	2652	16			1
Pavir.1KG324405	Chr01K	34812652	34814356	+	Gulf	GWASfitness_bayesFactor=2.42237	34799217	34819217	3435		0.926829268		2
Pavir.1KG324616	Chr01K	9890925	9892598	+	Gulf	GWASclimate_bayesFactor=2.12061	9885902	9905902	3304		0.56097561		16
Pavir.1KG324993	Chr01K	9895698	9902326	+	Gulf	GWASclimate_bayesFactor=2.12061	9885902	9905902	204		0.268292683	216bp_INS	19
Pavir.1KG325010	Chr01K	35069417	35070287	-	Atlantic	GWASclimate_bayesFactor=2.5543	35064940	35084940	4653	54
Pavir.1KG325100	Chr01K	35072089	35074094	-	Atlantic	GWASclimate_bayesFactor=2.5543	35064940	35084940	846	18	0.916666667		23
Pavir.1KG325100	Chr01K	35072089	35074094	-	Atlantic	introgressionFromMIDWEST_9libs_sig=NS	35073001	35079000	1906.5	18	0.916666667		23
Pavir.1KG325370	Chr01K	9901872	9910869	+	Atlantic	GWASclimate_bayesFactor=2.47857	9904075	9924075	3206	47	0.944444444		20
Pavir.1KG325370	Chr01K	9901872	9910869	+	Atlantic	GWASfitness_bayesFactor=5.53887	9904121	9924121	3252	47	0.944444444		20
Pavir.1KG325370	Chr01K	9901872	9910869	+	Gulf	GWASclimate_bayesFactor=2.12061	9885902	9905902	5970				20
Pavir.1KG326100	Chr01K	34841616	34842651	-	Atlantic	introgressionFromMIDWEST_7libs_sig=NS	34833001	34872000	9849.5	26
Pavir.1KG326105	Chr01K	34851047	34851611	-	Atlantic	introgressionFromMIDWEST_7libs_sig=NS	34833001	34872000	889.5	1	0.712962963
Pavir.1KG326110	Chr01K	34864879	34865529	+	Atlantic	introgressionFromMIDWEST_7libs_sig=NS	34833001	34872000	12378.5
Pavir.1KG330500	Chr01K	35114642	35118181	+	Atlantic	introgressionFromMIDWEST_40libs_sig=clim.adapt	35110001	35131000	2319.5	36	0.842592593		23
Pavir.1KG330600	Chr01K	35130594	35135889	+	Atlantic	introgressionFromMIDWEST_40libs_sig=clim.adapt	35110001	35131000	10093.5	269	0.768518519		1
Pavir.1KG330600	Chr01K	35130594	35135889	+	Atlantic	introgressionFromMIDWEST_19libs_sig=NS	35132001	35172000	16111.5	269	0.768518519		1
Pavir.1KG331800	Chr01K	35293253	35294736	+	Atlantic	introgressionFromMIDWEST_6libs_sig=NS	35284001	35301000	752.5	112	0.898148148
Pavir.1KG331900	Chr01K	35298528	35303352	-	Atlantic	GWASclimate_bayesFactor=2.09394	35295725	35315725	2373		0.611111111	348bp_INS	21
Pavir.1KG331900	Chr01K	35298528	35303352	-	Atlantic	introgressionFromMIDWEST_6libs_sig=NS	35284001	35301000	6027.5		0.611111111	348bp_INS	21
Pavir.1KG332000	Chr01K	35305854	35317989	-	Atlantic	GWASclimate_bayesFactor=2.09394	35295725	35315725	129	88	0.898148148		2
Pavir.1KG332000	Chr01K	35305854	35317989	-	Atlantic	GWASfitness_bayesFactor=2.15402	35311941	35331941	3952	88	0.898148148		2
Pavir.1KG332000	Chr01K	35305854	35317989	-	Atlantic	introgressionFromMIDWEST_7libs_sig=NS	35313001	35315000	3988.5	88	0.898148148		2
Pavir.1KG332000	Chr01K	35305854	35317989	-	Atlantic	introgressionFromMIDWEST_7libs_sig=NS	35316001	35322000	1011.5	88	0.898148148		2
Pavir.1KG332000	Chr01K	35305854	35317989	-	Midwest	GWASclimate_bayesFactor=12.5511	35309403	35329403	1414		0.941176471		2
Pavir.1KG332005	Chr01K	35319838	35322624	-	Atlantic	GWASfitness_bayesFactor=2.15402	35311941	35331941	683	52	0.925925926		8
Pavir.1KG332005	Chr01K	35319838	35322624	-	Atlantic	introgressionFromMIDWEST_7libs_sig=NS	35316001	35322000	837.5	52	0.925925926		8
Pavir.1KG332005	Chr01K	35319838	35322624	-	Midwest	GWASclimate_bayesFactor=12.5511	35309403	35329403	435				8
Pavir.1KG332300	Chr01K	35323016	35324972	-	Atlantic	GWASfitness_bayesFactor=2.15402	35311941	35331941	1075	41			92
Pavir.1KG332300	Chr01K	35323016	35324972	-	Midwest	GWASclimate_bayesFactor=12.5511	35309403	35329403	3613				92
Pavir.1KG332500	Chr01K	35350433	35352883	+	Gulf	GWASclimate_bayesFactor=2.45633	35342687	35362687	196		0.829268293		62
Pavir.1KG332600	Chr01K	35357481	35363068	-	Gulf	GWASclimate_bayesFactor=2.45633	35342687	35362687	4794		0.926829268		6
Pavir.1KG333400	Chr01K	36174390	36175060	+	Atlantic	GWASclimate_bayesFactor=2.04303	36174385	36194385	9325	13			20
Pavir.1KG333500	Chr01K	36175695	36179050	-	Atlantic	GWASclimate_bayesFactor=2.04303	36174385	36194385	5335		0.944444444		1
Pavir.1KG333600	Chr01K	36179594	36184631	-	Atlantic	GWASclimate_bayesFactor=2.04303	36174385	36194385	246	100	0.916666667		1
Pavir.1KG333700	Chr01K	36186065	36186818	-	Atlantic	GWASclimate_bayesFactor=2.04303	36174385	36194385	1680	42	0.907407407
Pavir.1KG334200	Chr01K	36245886	36250058	-	Atlantic	GWASclimate_bayesFactor=2.41857	36237279	36257279	1393				13
Pavir.1KG334200	Chr01K	36245886	36250058	-	Atlantic	GWASclimate_bayesFactor=2.49493	36240777	36260777	719				13
Pavir.1KG334205	Chr01K	36257431	36258512	-	Atlantic	GWASclimate_bayesFactor=2.49493	36240777	36260777	6654	15
Pavir.1KG335100	Chr01K	36368533	36373596	+	Atlantic	GWASclimate_bayesFactor=2.68112	36364708	36384708	1112	76	0.851851852		68
Pavir.1KG335100	Chr01K	36368533	36373596	+	Gulf	GWASclimate_bayesFactor=4.25578	36363745	36383745	149		0.780487805		68
Pavir.1KG335200	Chr01K	36380052	36380372	+	Atlantic	GWASclimate_bayesFactor=2.68112	36364708	36384708	5344
Pavir.1KG335200	Chr01K	36380052	36380372	+	Gulf	GWASclimate_bayesFactor=4.25578	36363745	36383745	6307
Pavir.1KG335300	Chr01K	36381635	36390792	-	Atlantic	GWASclimate_bayesFactor=2.68112	36364708	36384708	6927		0.592592593		21
Pavir.1KG335300	Chr01K	36381635	36390792	-	Gulf	GWASclimate_bayesFactor=4.25578	36363745	36383745	7890	97	0.585365854		21
Pavir.1KG335700	Chr01K	36595795	36598984	+	Atlantic	GWASclimate_bayesFactor=5.15825	36585719	36605719	76		0.944444444		12
Pavir.1KG335800	Chr01K	36599041	36601519	-	Atlantic	GWASclimate_bayesFactor=5.15825	36585719	36605719	3322	20	0.944444444		3
Pavir.1KG336300	Chr01K	35761530	35765019	-	Midwest	GWASclimate_bayesFactor=2.55717	35764507	35784507	9488	31
Pavir.1KG336305	Chr01K	35771512	35772163	-	Midwest	GWASclimate_bayesFactor=2.55717	35764507	35784507	2344	7
Pavir.1KG336400	Chr01K	35780251	35782985	+	Midwest	GWASclimate_bayesFactor=2.55717	35764507	35784507	5744	39			8
Pavir.1KG336500	Chr01K	35783139	35786344	-	Midwest	GWASclimate_bayesFactor=2.55717	35764507	35784507	8632		0.941176471		1
Pavir.1KG336700	Chr01K	35824779	35828724	+	Atlantic	GWASclimate_bayesFactor=2.23665	35813885	35833885	894	142	0.574074074		6
Pavir.1KG336800	Chr01K	35828412	35832940	-	Atlantic	GWASclimate_bayesFactor=2.23665	35813885	35833885	4527				45
Pavir.1KG337610	Chr01K	35942234	35961194	-	Midwest	GWASclimate_bayesFactor=8	35950969	35970969	225		0.294117647
Pavir.1KG337610	Chr01K	35942234	35961194	-	Midwest	GWASclimate_bayesFactor=4.61958	35951683	35971683	489		0.294117647
Pavir.1KG338000	Chr01K	35962729	35966966	+	Midwest	GWASclimate_bayesFactor=8	35950969	35970969	1760	16	0.931372549		20
Pavir.1KG338000	Chr01K	35962729	35966966	+	Midwest	GWASclimate_bayesFactor=4.61958	35951683	35971683	1046	16	0.931372549		20
Pavir.1KG338200	Chr01K	35984745	35987607	+	Atlantic	introgressionFromMIDWEST_10libs_sig=NS	35985001	35993000	1393.5				13
Pavir.1KG338700	Chr01K	36020653	36027226	-	Midwest	GWASclimate_bayesFactor=2.03328	36020520	36040520	3294	35	0.803921569		7
Pavir.1KG338705	Chr01K	36043667	36044360	+	Atlantic	GWASclimate_bayesFactor=4.24255	36030586	36050586	3081	53	0.861111111		45
Pavir.1KG338710	Chr01K	36047639	36050085	-	Atlantic	GWASclimate_bayesFactor=4.24255	36030586	36050586	7053
Pavir.1KG338710	Chr01K	36047639	36050085	-	Gulf	GWASclimate_bayesFactor=2.21485	36048889	36068889	8804	92
Pavir.1KG338715	Chr01K	36052394	36054097	-	Gulf	GWASclimate_bayesFactor=2.21485	36048889	36068889	4792		0.926829268
Pavir.1KG338720	Chr01K	36064435	36066892	-	Gulf	GWASclimate_bayesFactor=2.21485	36048889	36068889	5546
Pavir.1KG340300	Chr01K	36478556	36485099	+	Atlantic	GWASclimate_bayesFactor=3.15781	36477481	36497481	2382		0.777777778		5
Pavir.1KG340600	Chr01K	36494028	36497820	-	Atlantic	GWASclimate_bayesFactor=3.15781	36477481	36497481	6547	49			15
Pavir.1KG340700	Chr01K	36493223	36494158	+	Atlantic	GWASclimate_bayesFactor=3.15781	36477481	36497481	5742				26
Pavir.1KG340800	Chr01K	36488967	36491896	-	Atlantic	GWASclimate_bayesFactor=3.15781	36477481	36497481	1486	14	0.777777778		2
Pavir.1KG341200	Chr01K	36546149	36546460	-	Atlantic	introgressionFromMIDWEST_11libs_sig=NS	36539001	36564000	5040.5		0.944444444
Pavir.1KG341205	Chr01K	36553259	36554548	-	Atlantic	introgressionFromMIDWEST_11libs_sig=NS	36539001	36564000	1758.5	0
Pavir.1KG341210	Chr01K	36561872	36562191	-	Atlantic	introgressionFromMIDWEST_11libs_sig=NS	36539001	36564000	10371.5
Pavir.1KG341600	Chr01K	36582247	36586299	-	Atlantic	GWASclimate_bayesFactor=5.15825	36585719	36605719	9420		0.861111111
Pavir.1KG341605	Chr01K	36589301	36589651	-	Atlantic	GWASclimate_bayesFactor=5.15825	36585719	36605719	6068	0
Pavir.1KG341610	Chr01K	36590851	36591487	-	Atlantic	GWASclimate_bayesFactor=5.15825	36585719	36605719	4232	23	0.907407407
Pavir.1KG341615	Chr01K	36593521	36594045	+	Atlantic	GWASclimate_bayesFactor=5.15825	36585719	36605719	1674	0	0.907407407
Pavir.1KG342000	Chr01K	38041180	38042798	-	Midwest	GWASclimate_bayesFactor=3.30075	38021740	38041740	9440	52	0.941176471
Pavir.1KG343100	Chr01K	38120358	38123411	-	Midwest	GWASclimate_bayesFactor=5.73443	38119884	38139884	6473		0.901960784		49
Pavir.1KG343200	Chr01K	38124790	38126086	-	Midwest	GWASclimate_bayesFactor=5.73443	38119884	38139884	3798		0.18627451
Pavir.1KG343300	Chr01K	38136629	38141119	+	Midwest	GWASclimate_bayesFactor=5.73443	38119884	38139884	6745		0.931372549		12
Pavir.1KG343700	Chr01K	38188540	38191289	+	Gulf	GWASclimate_bayesFactor=2.15591	38191116	38211116	9827
Pavir.1KG343900	Chr01K	38193438	38195522	-	Gulf	GWASclimate_bayesFactor=2.15591	38191116	38211116	5594				15
Pavir.1KG344200	Chr01K	38207158	38209201	-	Gulf	GWASclimate_bayesFactor=2.15591	38191116	38211116	6042	13			14
Pavir.1KG344300	Chr01K	38209639	38212792	-	Gulf	GWASclimate_bayesFactor=2.15591	38191116	38211116	8523	33	0.926829268		1
Pavir.1KG344305	Chr01K	38221794	38224590	+	Atlantic	GWASclimate_bayesFactor=2.58261	38213423	38233423	1167	246	0.666666667
Pavir.1KG344305	Chr01K	38221794	38224590	+	Gulf	GWASclimate_bayesFactor=2.31288	38213742	38233742	848		0.804878049
Pavir.1KG344400	Chr01K	38265640	38267421	+	Atlantic	GWASclimate_bayesFactor=2.06809	38266462	38286462	9041	38			16
Pavir.1KG344400	Chr01K	38265640	38267421	+	Midwest	GWASclimate_bayesFactor=2.79566	38258199	38278199	778		0.931372549		16
Pavir.1KG344500	Chr01K	38269124	38270806	+	Atlantic	GWASclimate_bayesFactor=2.06809	38266462	38286462	5656		0.898148148
Pavir.1KG344500	Chr01K	38269124	38270806	+	Midwest	GWASclimate_bayesFactor=2.79566	38258199	38278199	925	51
Pavir.1KG344505	Chr01K	38273563	38274003	+	Atlantic	GWASclimate_bayesFactor=2.06809	38266462	38286462	2459	21	0.703703704
Pavir.1KG344505	Chr01K	38273563	38274003	+	Midwest	GWASclimate_bayesFactor=2.79566	38258199	38278199	5364		0.578431373
Pavir.1KG344600	Chr01K	38273618	38276450	+	Atlantic	GWASclimate_bayesFactor=2.06809	38266462	38286462	12				69
Pavir.1KG344600	Chr01K	38273618	38276450	+	Midwest	GWASclimate_bayesFactor=2.79566	38258199	38278199	5419	35			69
Pavir.1KG344700	Chr01K	38278612	38279187	-	Atlantic	GWASclimate_bayesFactor=2.06809	38266462	38286462	2150	17			56
Pavir.1KG344705	Chr01K	38286404	38289474	+	Atlantic	GWASclimate_bayesFactor=2.06809	38266462	38286462	9942	0	0.787037037
Pavir.1KG345505	Chr01K	38344391	38345067	-	Atlantic	GWASclimate_bayesFactor=2.42056	38336260	38356260	1193
Pavir.1KG345600	Chr01K	38349975	38355057	+	Atlantic	GWASclimate_bayesFactor=2.42056	38336260	38356260	3715		0.851851852		6
Pavir.1KG347000	Chr01K	38504594	38507875	-	Atlantic	GWASclimate_bayesFactor=2.06134	38495367	38515367	773		0.722222222
Pavir.1KG347500	Chr01K	38551676	38552394	+	Atlantic	GWASclimate_bayesFactor=4.14249	38542729	38562729	335		0.768518519		27
Pavir.1KG347600	Chr01K	38559006	38562371	+	Atlantic	GWASclimate_bayesFactor=4.14249	38542729	38562729	6277		0.583333333		82
Pavir.1KG347600	Chr01K	38559006	38562371	+	Atlantic	GWASclimate_bayesFactor=2.05875	38558573	38578573	6202		0.583333333		82
Pavir.1KG348200	Chr01K	38597157	38599200	+	Atlantic	GWASclimate_bayesFactor=3.74782	38598085	38618085	8885		0.777777778		19
Pavir.1KG348400	Chr01K	38616500	38626185	+	Atlantic	GWASclimate_bayesFactor=3.74782	38598085	38618085	8415	36	0.407407407		9
Pavir.1KG348400	Chr01K	38616500	38626185	+	Atlantic	GWASclimate_bayesFactor=2.11013	38608208	38628208	1708	36	0.407407407		9
Pavir.1KG348400	Chr01K	38616500	38626185	+	Midwest	GWASclimate_bayesFactor=5.88038	38611787	38631787	4398		0.323529412		9
Pavir.1KG348405	Chr01K	38631181	38631633	-	Midwest	GWASclimate_bayesFactor=5.88038	38611787	38631787	9394		0.666666667		109
Pavir.1KG348900	Chr01K	38671435	38672491	+	Atlantic	GWASclimate_bayesFactor=2.24998	38660011	38680011	1424		0.916666667
Pavir.1KG348900	Chr01K	38671435	38672491	+	Atlantic	introgressionFromMIDWEST_5libs_sig=NS	38667001	38678000	9.5		0.916666667
Pavir.1KG349000	Chr01K	38680340	38685013	-	Atlantic	GWASclimate_bayesFactor=2.56746	38675762	38695762	749	39	0.888888889		18
Pavir.1KG349000	Chr01K	38680340	38685013	-	Atlantic	introgressionFromMIDWEST_5libs_sig=NS	38679001	38682000	160.5	39	0.888888889		18
Pavir.1KG349000	Chr01K	38680340	38685013	-	Midwest	GWASclimate_bayesFactor=2.05557	38680103	38700103	5090		0.784313725		18
Pavir.1KG349005	Chr01K	38689493	38696951	+	Atlantic	GWASclimate_bayesFactor=2.56746	38675762	38695762	3731
Pavir.1KG349005	Chr01K	38689493	38696951	+	Midwest	GWASclimate_bayesFactor=2.05557	38680103	38700103	610
Pavir.1KG349010	Chr01K	38697806	38699239	+	Midwest	GWASclimate_bayesFactor=2.05557	38680103	38700103	7703	39
Pavir.1KG349400	Chr01K	38697804	38701734	+	Midwest	GWASclimate_bayesFactor=2.05557	38680103	38700103	7701	12			1
Pavir.1KG350100	Chr01K	38733383	38742891	+	Atlantic	introgressionFromMIDWEST_12libs_sig=climate	38733001	38770000	8609.5				3
Pavir.1KG350100	Chr01K	38733383	38742891	+	Midwest	GWASclimate_bayesFactor=2.7644	38740675	38760675	7784		0.901960784		3
Pavir.1KG350200	Chr01K	38750741	38754799	+	Atlantic	introgressionFromMIDWEST_12libs_sig=climate	38733001	38770000	759.5		0.546296296		33
Pavir.1KG350200	Chr01K	38750741	38754799	+	Midwest	GWASclimate_bayesFactor=2.7644	38740675	38760675	66	53	0.656862745		33
Pavir.1KG350500	Chr01K	38770747	38779836	+	Atlantic	GWASclimate_bayesFactor=2.02369	38772747	38792747	2911				2
Pavir.1KG350505	Chr01K	38780263	38780872	+	Atlantic	GWASclimate_bayesFactor=2.02369	38772747	38792747	1875				4
Pavir.1KG351000	Chr01K	28046251	28047364	-	Gulf	GWASclimate_bayesFactor=2.27974	28036335	28056335	84				1
Pavir.1KG351000	Chr01K	28046251	28047364	-	Midwest	GWASclimate_bayesFactor=2.76748	28037051	28057051	313	150			1
Pavir.1KG351005	Chr01K	28047365	28047911	+	Gulf	GWASclimate_bayesFactor=2.27974	28036335	28056335	1030
Pavir.1KG351005	Chr01K	28047365	28047911	+	Midwest	GWASclimate_bayesFactor=2.76748	28037051	28057051	314	12
Pavir.1KG351100	Chr01K	28037168	28040108	-	Gulf	GWASclimate_bayesFactor=2.27974	28036335	28056335	6227		0.804878049		1
Pavir.1KG351100	Chr01K	28037168	28040108	-	Midwest	GWASclimate_bayesFactor=2.76748	28037051	28057051	6943		0.745098039		1
Pavir.1KG351105	Chr01K	28043979	28044630	-	Gulf	GWASclimate_bayesFactor=2.27974	28036335	28056335	1705
Pavir.1KG351105	Chr01K	28043979	28044630	-	Midwest	GWASclimate_bayesFactor=2.76748	28037051	28057051	2421	112
Pavir.1KG351800	Chr01K	27964676	27967037	-	Midwest	GWASclimate_bayesFactor=2.7749	27960454	27980454	3417
Pavir.1KG352100	Chr01K	38785614	38785832	+	Atlantic	GWASclimate_bayesFactor=2.02369	38772747	38792747	2867				40
Pavir.1KG352210	Chr01K	38831663	38845152	+	Atlantic	introgressionFromMIDWEST_6libs_sig=NS	38832001	38845000	6651.5	97	0.833333333		29
Pavir.1KG352700	Chr01K	38843328	38846389	+	Atlantic	introgressionFromMIDWEST_6libs_sig=NS	38832001	38845000	4827.5		0.601851852		13
Pavir.1KG353100	Chr01K	38866058	38869812	-	Midwest	GWASclimate_bayesFactor=3.0229	38869288	38889288	9476	54			44
Pavir.1KG353200	Chr01K	38870353	38873213	-	Midwest	GWASclimate_bayesFactor=3.0229	38869288	38889288	6075		0.843137255		37
Pavir.1KG353300	Chr01K	38873858	38875058	-	Midwest	GWASclimate_bayesFactor=3.0229	38869288	38889288	4230	29	0.911764706		82
Pavir.1KG353400	Chr01K	38879128	38880262	-	Midwest	GWASclimate_bayesFactor=3.0229	38869288	38889288	160	19	0.87254902
Pavir.1KG353400	Chr01K	38879128	38880262	-	Midwest	GWASclimate_bayesFactor=2.10839	38880006	38900006	9744	19	0.87254902
Pavir.1KG353405	Chr01K	38885539	38885831	+	Midwest	GWASclimate_bayesFactor=3.0229	38869288	38889288	6251
Pavir.1KG353405	Chr01K	38885539	38885831	+	Midwest	GWASclimate_bayesFactor=2.10839	38880006	38900006	4175
Pavir.1KG353410	Chr01K	38886661	38888194	+	Midwest	GWASclimate_bayesFactor=3.0229	38869288	38889288	7373
Pavir.1KG353410	Chr01K	38886661	38888194	+	Midwest	GWASclimate_bayesFactor=2.10839	38880006	38900006	1812
Pavir.1KG353500	Chr01K	38889331	38890373	-	Midwest	GWASclimate_bayesFactor=2.10839	38880006	38900006	367		0.784313725
Pavir.1KG353505	Chr01K	38890840	38891902	-	Midwest	GWASclimate_bayesFactor=2.10839	38880006	38900006	834		0.794117647		7
Pavir.1KG353600	Chr01K	38896026	38897177	-	Midwest	GWASclimate_bayesFactor=2.10839	38880006	38900006	6020				1
Pavir.1KG353700	Chr01K	38899267	38899537	-	Midwest	GWASclimate_bayesFactor=2.10839	38880006	38900006	9261
Pavir.1KG353800	Chr01K	34383721	34384454	-	Atlantic	GWASfitness_bayesFactor=2.10912	34367511	34387511	6210	11			26
Pavir.1KG354200	Chr01K	38936351	38944842	+	Atlantic	introgressionFromMIDWEST_6libs_sig=NS	38934001	38948000	3841.5		0.555555556		8
Pavir.1KG354300	Chr01K	38945149	38945590	-	Atlantic	introgressionFromMIDWEST_6libs_sig=NS	38934001	38948000	4148.5	43	0.888888889		15
Pavir.1KG355400	Chr01K	39038860	39039641	+	Atlantic	GWASclimate_bayesFactor=5.64679	39031181	39051181	1540		0.944444444		6
Pavir.1KG355405	Chr01K	39046196	39048679	-	Atlantic	GWASclimate_bayesFactor=5.64679	39031181	39051181	5015		0.592592593		11
Pavir.1KG355410	Chr01K	39048820	39050079	-	Atlantic	GWASclimate_bayesFactor=5.64679	39031181	39051181	7639	20	0.87962963
Pavir.1KG355415	Chr01K	39064518	39065413	-	Atlantic	GWASclimate_bayesFactor=3.0937	39063071	39083071	7658
Pavir.1KG355420	Chr01K	39064103	39073135	-	Atlantic	GWASclimate_bayesFactor=3.0937	39063071	39083071	64		0.861111111
Pavir.1KG355425	Chr01K	39071204	39071503	-	Atlantic	GWASclimate_bayesFactor=3.0937	39063071	39083071	1568	6
Pavir.1KG355600	Chr01K	39073839	39079504	-	Atlantic	GWASclimate_bayesFactor=3.0937	39063071	39083071	768		0.861111111		3
Pavir.1KG355700	Chr01K	39087815	39092368	+	Gulf	GWASclimate_bayesFactor=2.00714	39082832	39102832	464		0.926829268		2
Pavir.1KG355800	Chr01K	39094295	39095886	+	Gulf	GWASclimate_bayesFactor=2.00714	39082832	39102832	1463		0.926829268		5
Pavir.1KG355900	Chr01K	39097805	39098679	-	Gulf	GWASclimate_bayesFactor=2.00714	39082832	39102832	4973	16			65
Pavir.1KG356100	Chr01K	39161625	39166578	-	Gulf	GWASclimate_bayesFactor=2.03908	39162971	39182971	6393		0.609756098		6
Pavir.1KG356100	Chr01K	39161625	39166578	-	Midwest	GWASclimate_bayesFactor=2.07198	39156962	39176962	384	81	0.705882353		6
Pavir.1KG357300	Chr01K	39286250	39292518	+	Atlantic	GWASclimate_bayesFactor=2.23667	39285446	39305446	2928	65	0.722222222		27
Pavir.1KG357800	Chr01K	39347434	39353896	-	Atlantic	GWASclimate_bayesFactor=2.07357	39349179	39369179	5283	50			2
Pavir.1KG358000	Chr01K	39369200	39371856	+	Atlantic	GWASclimate_bayesFactor=2.605	39359116	39379116	84	2		468bp_INS	7
Pavir.1KG358100	Chr01K	39372229	39375540	+	Atlantic	GWASclimate_bayesFactor=2.605	39359116	39379116	3113	65			6
Pavir.1KG358200	Chr01K	39376396	39378919	-	Atlantic	GWASclimate_bayesFactor=2.605	39359116	39379116	7280		0.833333333		21
Pavir.1KG359200	Chr01K	39407929	39412183	-	Midwest	GWASclimate_bayesFactor=2.25613	39409664	39429664	7481	44	0.754901961		1
Pavir.1KG359300	Chr01K	39414489	39425142	-	Midwest	GWASclimate_bayesFactor=2.25613	39409664	39429664	5175				1
Pavir.1KG361300	Chr01K	36775701	36777692	+	Atlantic	introgressionFromMIDWEST_29libs_sig=fitness	36770001	36844000	29308.5		0.546296296
Pavir.1KG361500	Chr01K	36786148	36790055	+	Atlantic	introgressionFromMIDWEST_29libs_sig=fitness	36770001	36844000	16945.5	70	0.564814815		6
Pavir.1KG361600	Chr01K	36790234	36794508	-	Atlantic	introgressionFromMIDWEST_29libs_sig=fitness	36770001	36844000	12492.5				89
Pavir.1KG361700	Chr01K	36796147	36802238	+	Atlantic	introgressionFromMIDWEST_29libs_sig=fitness	36770001	36844000	4762.5	59			2
Pavir.1KG361700	Chr01K	36796147	36802238	+	Midwest	GWASclimate_bayesFactor=6.35361	36795979	36815979	3741		0.882352941		2
Pavir.1KG361800	Chr01K	36802560	36807049	-	Atlantic	introgressionFromMIDWEST_29libs_sig=fitness	36770001	36844000	48.5	35	0.87037037	178bp_INS	3
Pavir.1KG361800	Chr01K	36802560	36807049	-	Midwest	GWASclimate_bayesFactor=6.35361	36795979	36815979	1070		0.833333333	178bp_INS	3
Pavir.1KG361900	Chr01K	36814073	36814480	+	Atlantic	introgressionFromMIDWEST_29libs_sig=fitness	36770001	36844000	7072.5
Pavir.1KG361900	Chr01K	36814073	36814480	+	Midwest	GWASclimate_bayesFactor=6.35361	36795979	36815979	8094	11	0.862745098
Pavir.1KG362000	Chr01K	36851662	36856785	+	Atlantic	introgressionFromMIDWEST_20libs_sig=NS	36852001	36908000	23215.5		0.87037037		24
Pavir.1KG362100	Chr01K	36857124	36858734	+	Atlantic	introgressionFromMIDWEST_20libs_sig=NS	36852001	36908000	21266.5	10
Pavir.1KG362200	Chr01K	36858518	36860077	-	Atlantic	introgressionFromMIDWEST_20libs_sig=NS	36852001	36908000	19923.5		0.851851852		37
Pavir.1KG362300	Chr01K	36860746	36861908	-	Atlantic	introgressionFromMIDWEST_20libs_sig=NS	36852001	36908000	18092.5	0			86
Pavir.1KG362305	Chr01K	36876120	36881212	+	Atlantic	introgressionFromMIDWEST_20libs_sig=NS	36852001	36908000	1211.5		0.87962963		24
Pavir.1KG362305	Chr01K	36876120	36881212	+	Gulf	GWASclimate_bayesFactor=2.59793	36878889	36898889	7677	58			24
Pavir.1KG362310	Chr01K	36881910	36882323	+	Atlantic	introgressionFromMIDWEST_20libs_sig=NS	36852001	36908000	1909.5	5
Pavir.1KG362310	Chr01K	36881910	36882323	+	Gulf	GWASclimate_bayesFactor=2.59793	36878889	36898889	6566		0.926829268
Pavir.1KG362500	Chr01K	36882979	36884538	-	Atlantic	introgressionFromMIDWEST_20libs_sig=NS	36852001	36908000	2978.5		0.851851852		37
Pavir.1KG362500	Chr01K	36882979	36884538	-	Gulf	GWASclimate_bayesFactor=2.59793	36878889	36898889	4351	26	0.780487805		37
Pavir.1KG362600	Chr01K	36884932	36886716	-	Atlantic	introgressionFromMIDWEST_20libs_sig=NS	36852001	36908000	4931.5				20
Pavir.1KG362600	Chr01K	36884932	36886716	-	Gulf	GWASclimate_bayesFactor=2.59793	36878889	36898889	2173		0.87804878		20
Pavir.1KG362700	Chr01K	36886987	36888855	-	Atlantic	introgressionFromMIDWEST_20libs_sig=NS	36852001	36908000	6986.5	2			4
Pavir.1KG362700	Chr01K	36886987	36888855	-	Gulf	GWASclimate_bayesFactor=2.59793	36878889	36898889	34		0.902439024		4
Pavir.1KG362700	Chr01K	36886987	36888855	-	Midwest	GWASclimate_bayesFactor=2.03746	36887504	36907504	8649				4
Pavir.1KG362800	Chr01K	36889847	36894931	-	Atlantic	introgressionFromMIDWEST_20libs_sig=NS	36852001	36908000	9846.5	34	0.898148148		3
Pavir.1KG362800	Chr01K	36889847	36894931	-	Gulf	GWASclimate_bayesFactor=2.59793	36878889	36898889	958		0.756097561		3
Pavir.1KG362800	Chr01K	36889847	36894931	-	Midwest	GWASclimate_bayesFactor=2.03746	36887504	36907504	2573		0.843137255		3
Pavir.1KG362805	Chr01K	36896235	36897568	+	Atlantic	introgressionFromMIDWEST_20libs_sig=NS	36852001	36908000	16234.5	97	0.453703704
Pavir.1KG362805	Chr01K	36896235	36897568	+	Gulf	GWASclimate_bayesFactor=2.59793	36878889	36898889	7346		0.756097561
Pavir.1KG362805	Chr01K	36896235	36897568	+	Midwest	GWASclimate_bayesFactor=2.03746	36887504	36907504	64		0.284313725
Pavir.1KG364200	Chr01K	39879765	39882725	-	Atlantic	introgressionFromMIDWEST_5libs_sig=NS	39872001	39882000	2764.5	34			6
Pavir.1KG365000	Chr01K	39974233	39982107	+	Atlantic	GWASclimate_bayesFactor=2.73573	39977263	39997263	5156				2
Pavir.1KG365100	Chr01K	39983050	39983418	-	Atlantic	GWASclimate_bayesFactor=2.73573	39977263	39997263	3845	8	0.722222222
Pavir.1KG365105	Chr01K	39983966	39984291	+	Atlantic	GWASclimate_bayesFactor=2.73573	39977263	39997263	2972	8
Pavir.1KG365200	Chr01K	39984904	39990539	+	Atlantic	GWASclimate_bayesFactor=2.73573	39977263	39997263	2359		0.87037037	234bp_INS	28
Pavir.1KG365200	Chr01K	39984904	39990539	+	Atlantic	GWASclimate_bayesFactor=2.32555	39988397	40008397	7858		0.87037037	234bp_INS	28
Pavir.1KG365300	Chr01K	39997328	40000346	+	Atlantic	GWASclimate_bayesFactor=2.32555	39988397	40008397	1069	37			6
Pavir.1KG365400	Chr01K	40000305	40002292	-	Atlantic	GWASclimate_bayesFactor=2.32555	39988397	40008397	1908		0.842592593		32
Pavir.1KG365610	Chr01K	40031918	40033714	-	Atlantic	introgressionFromMIDWEST_36libs_sig=fitness	40030001	40052000	7286.5	169	0.657407407	650bp_INS
Pavir.1KG365900	Chr01K	40048575	40050312	-	Atlantic	GWASclimate_bayesFactor=2.49356	40045438	40065438	5126
Pavir.1KG365900	Chr01K	40048575	40050312	-	Atlantic	introgressionFromMIDWEST_36libs_sig=fitness	40030001	40052000	7574.5
Pavir.1KG365905	Chr01K	40051392	40051907	-	Atlantic	GWASclimate_bayesFactor=2.49356	40045438	40065438	3531
Pavir.1KG365905	Chr01K	40051392	40051907	-	Atlantic	introgressionFromMIDWEST_36libs_sig=fitness	40030001	40052000	10391.5
Pavir.1KG366200	Chr01K	40057575	40059995	+	Atlantic	GWASclimate_bayesFactor=2.49356	40045438	40065438	2137				58
Pavir.1KG368000	Chr01K	39731679	39735415	-	Midwest	GWASclimate_bayesFactor=3.39029	39735170	39755170	9755		0.852941176		89
Pavir.1KG368100	Chr01K	39749316	39751121	+	Gulf	GWASclimate_bayesFactor=3.46172	39736340	39756340	2976		0.731707317		4
Pavir.1KG368100	Chr01K	39749316	39751121	+	Midwest	GWASclimate_bayesFactor=3.39029	39735170	39755170	4146	9	0.588235294		4
Pavir.1KG369200	Chr01K	39812968	39815276	-	Atlantic	GWASclimate_bayesFactor=2.00679	39812979	39832979	7703	68			3
Pavir.1KG369400	Chr01K	39818219	39821711	-	Atlantic	GWASclimate_bayesFactor=2.00679	39812979	39832979	1268		0.87037037	273bp_INS	7
Pavir.1KG369500	Chr01K	39824808	39828328	-	Atlantic	GWASclimate_bayesFactor=2.00679	39812979	39832979	1829
Pavir.1KG369515	Chr01K	39871416	39874655	-	Atlantic	introgressionFromMIDWEST_5libs_sig=NS	39872001	39882000	2345.5	21	0.833333333		41
Pavir.1KG369700	Chr01K	40064004	40068228	+	Atlantic	GWASclimate_bayesFactor=2.49356	40045438	40065438	8566	110	0.907407407		1
Pavir.1KG369800	Chr01K	40068148	40073782	-	Midwest	GWASclimate_bayesFactor=2.47193	40071205	40091205	7423		0.931372549		92
Pavir.1KG369900	Chr01K	40076998	40078629	+	Midwest	GWASclimate_bayesFactor=2.47193	40071205	40091205	2576		0.852941176
Pavir.1KG370000	Chr01K	40081941	40084565	+	Midwest	GWASclimate_bayesFactor=2.47193	40071205	40091205	736	78	0.941176471		17
Pavir.1KG370100	Chr01K	40089860	40091065	+	Atlantic	GWASclimate_bayesFactor=2.93161	40089051	40109051	7986				45
Pavir.1KG370100	Chr01K	40089860	40091065	+	Midwest	GWASclimate_bayesFactor=2.47193	40071205	40091205	8655				45
Pavir.1KG370200	Chr01K	40091807	40094550	+	Atlantic	GWASclimate_bayesFactor=2.93161	40089051	40109051	4501				4
Pavir.1KG370300	Chr01K	40095549	40097521	-	Atlantic	GWASclimate_bayesFactor=2.93161	40089051	40109051	1530		0.935185185		14
Pavir.1KG371705	Chr01K	40192039	40194070	-	Atlantic	GWASclimate_bayesFactor=2.05218	40188549	40208549	4479	0	0.916666667
Pavir.1KG372000	Chr01K	40196948	40198147	-	Atlantic	GWASclimate_bayesFactor=2.05218	40188549	40208549	402	157	0.851851852
Pavir.1KG372100	Chr01K	40200959	40206747	-	Atlantic	GWASclimate_bayesFactor=2.05218	40188549	40208549	2410	30	0.916666667		31
Pavir.1KG374500	Chr01K	40389922	40392127	-	Midwest	GWASclimate_bayesFactor=2.97125	40388565	40408565	6438
Pavir.1KG374500	Chr01K	40389922	40392127	-	Midwest	GWASclimate_bayesFactor=2.19616	40389921	40409921	7794
Pavir.1KG374505	Chr01K	40407952	40412548	-	Midwest	GWASclimate_bayesFactor=2.97125	40388565	40408565	9387		0.470588235
Pavir.1KG374505	Chr01K	40407952	40412548	-	Midwest	GWASclimate_bayesFactor=2.19616	40389921	40409921	8031		0.470588235
Pavir.1KG377205	Chr01K	40668279	40669929	+	Atlantic	introgressionFromMIDWEST_6libs_sig=NS	40665001	40682000	3571.5	58	0.842592593		4
Pavir.1KG377400	Chr01K	40670702	40675309	-	Atlantic	introgressionFromMIDWEST_6libs_sig=NS	40665001	40682000	1808.5	28	0.925925926		14
Pavir.1KG377500	Chr01K	40678284	40680629	-	Atlantic	introgressionFromMIDWEST_6libs_sig=NS	40665001	40682000	4783.5		0.768518519		4
Pavir.1KG377600	Chr01K	40680847	40683342	+	Atlantic	introgressionFromMIDWEST_6libs_sig=NS	40665001	40682000	7346.5		0.944444444		4
Pavir.1KG377605	Chr01K	40703771	40707435	+	Atlantic	introgressionFromMIDWEST_6libs_sig=NS	40702001	40710000	1434.5		0.740740741		15
Pavir.1KG377610	Chr01K	40705986	40708211	+	Atlantic	introgressionFromMIDWEST_6libs_sig=NS	40702001	40710000	14.5		0.805555556		36
Pavir.1KG378600	Chr01K	40758828	40765597	-	Atlantic	GWASclimate_bayesFactor=2.05271	40762662	40782662	7065		0.87962963	153bp_INS	70
Pavir.1KG378700	Chr01K	40768449	40771050	-	Atlantic	GWASclimate_bayesFactor=2.05271	40762662	40782662	1612	0	0.851851852		1
Pavir.1KG378900	Chr01K	40773129	40778322	+	Atlantic	GWASclimate_bayesFactor=2.05271	40762662	40782662	467	37	0.731481481	174bp_INS	11
Pavir.1KG380000	Chr01K	40846032	40853441	-	Atlantic	GWASfitness_bayesFactor=2.14648	40844107	40864107	666				34
Pavir.1KG380005	Chr01K	40858746	40860622	+	Atlantic	GWASfitness_bayesFactor=2.14648	40844107	40864107	4639		0.925925926
Pavir.1KG380200	Chr01K	40861311	40862674	-	Atlantic	GWASfitness_bayesFactor=2.14648	40844107	40864107	7204				13
Pavir.1KG380600	Chr01K	40895371	40903464	-	Atlantic	GWASclimate_bayesFactor=4.06465	40902268	40922268	8804		0.694444444		1
Pavir.1KG380605	Chr01K	40918053	40929588	-	Atlantic	GWASclimate_bayesFactor=4.06465	40902268	40922268	5785		0.888888889		2
Pavir.1KG380620	Chr01K	40969911	40974028	+	Midwest	GWASclimate_bayesFactor=6.15216	40968123	40988123	4095				93
Pavir.1KG381100	Chr01K	40983889	40989601	+	Midwest	GWASclimate_bayesFactor=6.15216	40968123	40988123	5766		0.803921569		30
Pavir.1KG382100	Chr01K	37977167	37977612	-	Atlantic	introgressionFromMIDWEST_14libs_sig=NS	37963001	38010000	8888.5
Pavir.1KG382105	Chr01K	37993928	37996687	-	Atlantic	introgressionFromMIDWEST_14libs_sig=NS	37963001	38010000	7427.5	2	0.648148148
Pavir.1KG382110	Chr01K	38018321	38023404	+	Atlantic	introgressionFromMIDWEST_11libs_sig=NS	38016001	38041000	5096.5	212	0.62962963		13
Pavir.1KG382110	Chr01K	38018321	38023404	+	Midwest	GWASclimate_bayesFactor=3.30075	38021740	38041740	8336		0.774509804		13
Pavir.1KG382115	Chr01K	38027375	38032742	+	Atlantic	introgressionFromMIDWEST_11libs_sig=NS	38016001	38041000	1125.5		0.685185185		13
Pavir.1KG382115	Chr01K	38027375	38032742	+	Midwest	GWASclimate_bayesFactor=3.30075	38021740	38041740	1002		0.81372549		13
Pavir.1KG382200	Chr01K	37966442	37971412	+	Atlantic	introgressionFromMIDWEST_14libs_sig=NS	37963001	38010000	15088.5		0.638888889		13
Pavir.1KG382500	Chr01K	41012267	41017195	+	Atlantic	GWASclimate_bayesFactor=2.137	41007322	41027322	127			440bp_INS	72
Pavir.1KG382600	Chr01K	41017554	41019339	-	Atlantic	GWASclimate_bayesFactor=2.137	41007322	41027322	232		0.87037037		43
Pavir.1KG382700	Chr01K	41026032	41030686	+	Atlantic	GWASclimate_bayesFactor=2.137	41007322	41027322	8710		0.833333333		4
Pavir.1KG383900	Chr01K	41639727	41644007	-	Atlantic	introgressionFromMIDWEST_26libs_sig=NS	41630001	41658000	6.5	210			13
Pavir.1KG383905	Chr01K	41645870	41646735	-	Atlantic	introgressionFromMIDWEST_26libs_sig=NS	41630001	41658000	1869.5	69
Pavir.1KG383910	Chr01K	41652453	41656511	+	Atlantic	introgressionFromMIDWEST_26libs_sig=NS	41630001	41658000	8452.5		0.435185185		31
Pavir.1KG384500	Chr01K	41676173	41690806	+	Atlantic	GWASclimate_bayesFactor=2.30352	41684640	41704640	3834	99	0.842592593		6
Pavir.1KG384500	Chr01K	41676173	41690806	+	Atlantic	GWASclimate_bayesFactor=2.40392	41689171	41709171	8365	99	0.842592593		6
Pavir.1KG384600	Chr01K	41687888	41694018	-	Atlantic	GWASclimate_bayesFactor=2.30352	41684640	41704640	622		0.925925926		4
Pavir.1KG384600	Chr01K	41687888	41694018	-	Atlantic	GWASclimate_bayesFactor=2.40392	41689171	41709171	5153		0.925925926		4
Pavir.1KG384605	Chr01K	41697343	41697651	-	Atlantic	GWASclimate_bayesFactor=2.30352	41684640	41704640	2703		0.638888889		19
Pavir.1KG384605	Chr01K	41697343	41697651	-	Atlantic	GWASclimate_bayesFactor=2.40392	41689171	41709171	1520		0.638888889		19
Pavir.1KG384900	Chr01K	41700007	41707721	-	Atlantic	GWASclimate_bayesFactor=2.30352	41684640	41704640	5367		0.935185185		26
Pavir.1KG384900	Chr01K	41700007	41707721	-	Atlantic	GWASclimate_bayesFactor=2.40392	41689171	41709171	836		0.935185185		26
Pavir.1KG386300	Chr01K	42299158	42312512	-	Gulf	GWASclimate_bayesFactor=3.12392	42301402	42321402	1110			220bp_INS	22
Pavir.1KG386500	Chr01K	42321082	42323825	+	Gulf	GWASclimate_bayesFactor=3.12392	42301402	42321402	9680	61			31
Pavir.1KG387300	Chr01K	42396844	42399190	+	Atlantic	introgressionFromMIDWEST_7libs_sig=NS	42387001	42407000	156.5	0	0.861111111
Pavir.1KG387400	Chr01K	42401033	42405680	+	Atlantic	introgressionFromMIDWEST_7libs_sig=NS	42387001	42407000	4032.5		0.944444444		11
Pavir.1KG387500	Chr01K	42406628	42407955	+	Atlantic	introgressionFromMIDWEST_7libs_sig=NS	42387001	42407000	9627.5	32	0.787037037
Pavir.1KG388400	Chr01K	42507715	42511613	+	Atlantic	introgressionFromMIDWEST_8libs_sig=NS	42503001	42525000	2387.5				15
Pavir.1KG388405	Chr01K	42512174	42513851	+	Atlantic	introgressionFromMIDWEST_8libs_sig=NS	42503001	42525000	149.5	0
Pavir.1KG388500	Chr01K	42515490	42522433	+	Atlantic	introgressionFromMIDWEST_8libs_sig=NS	42503001	42525000	1489.5	60	0.222222222	695bp_INS	63
Pavir.1KG388700	Chr01K	42517348	42521079	-	Atlantic	introgressionFromMIDWEST_8libs_sig=NS	42503001	42525000	3347.5		0.898148148	695bp_INS	35
Pavir.1KG391500	Chr01K	42644918	42649029	+	Midwest	GWASclimate_bayesFactor=3.96075	42636680	42656680	1762	63	0.784313725	198bp_INS	5
Pavir.1KG391700	Chr01K	42660163	42661927	+	Gulf	GWASclimate_bayesFactor=2.26557	42657124	42677124	5197	14	0.609756098		8
Pavir.1KG391800	Chr01K	42662346	42668472	-	Gulf	GWASclimate_bayesFactor=2.26557	42657124	42677124	1348		0.756097561		4
Pavir.1KG391805	Chr01K	42668902	42669213	-	Gulf	GWASclimate_bayesFactor=2.26557	42657124	42677124	1778	45	0.756097561
Pavir.1KG391900	Chr01K	42676036	42678597	-	Gulf	GWASclimate_bayesFactor=2.26557	42657124	42677124	8912		0.463414634
Pavir.1KG392300	Chr01K	42698335	42703771	-	Midwest	GWASclimate_bayesFactor=2.03602	42702446	42722446	8675		0.558823529		47
Pavir.1KG392500	Chr01K	42717014	42728523	-	Midwest	GWASclimate_bayesFactor=2.03602	42702446	42722446	4568				2
Pavir.1KG393600	Chr01K	42808129	42826936	-	Midwest	GWASclimate_bayesFactor=3.05722	42815887	42835887	1049		0.431372549		17
Pavir.1KG393805	Chr01K	42865115	42865467	-	Midwest	GWASclimate_bayesFactor=3.98784	42865251	42885251	9784
Pavir.1KG393810	Chr01K	42874273	42876114	-	Midwest	GWASclimate_bayesFactor=3.98784	42865251	42885251	863		0.941176471		53
Pavir.1KG393900	Chr01K	42882601	42884609	+	Midwest	GWASclimate_bayesFactor=3.98784	42865251	42885251	7350		0.647058824		6
Pavir.1KG395500	Chr01K	42968993	42977588	+	Atlantic	GWASclimate_bayesFactor=2.94511	42974191	42994191	6603		0.75		31
Pavir.1KG395700	Chr01K	42986352	42986537	+	Atlantic	GWASclimate_bayesFactor=2.94511	42974191	42994191	2161	20
Pavir.1KG395705	Chr01K	42986212	42988949	+	Atlantic	GWASclimate_bayesFactor=2.94511	42974191	42994191	2021	22	0.888888889		13
Pavir.1KG395710	Chr01K	42990115	42993375	+	Atlantic	GWASclimate_bayesFactor=2.94511	42974191	42994191	5924		0.907407407		42
Pavir.1KG395710	Chr01K	42990115	42993375	+	Atlantic	introgressionFromMIDWEST_4libs_sig=NS	42990001	43035000	19125.5		0.907407407		42
Pavir.1KG396400	Chr01K	43014550	43014735	+	Atlantic	introgressionFromMIDWEST_4libs_sig=NS	42990001	43035000	2049.5	0
Pavir.1KG396405	Chr01K	43014499	43016195	+	Atlantic	introgressionFromMIDWEST_4libs_sig=NS	42990001	43035000	1998.5	0	0.777777778		18
Pavir.1KG396500	Chr01K	43025315	43027995	+	Atlantic	introgressionFromMIDWEST_4libs_sig=NS	42990001	43035000	12814.5		0.888888889		13
Pavir.1KG396600	Chr01K	43018882	43022487	+	Atlantic	introgressionFromMIDWEST_4libs_sig=NS	42990001	43035000	6381.5	7	0.907407407		10
Pavir.1KG396605	Chr01K	43025440	43025625	+	Atlantic	introgressionFromMIDWEST_4libs_sig=NS	42990001	43035000	12939.5
Pavir.1KG396800	Chr01K	43029517	43033085	+	Atlantic	introgressionFromMIDWEST_4libs_sig=NS	42990001	43035000	17016.5		0.907407407		18
Pavir.1KG397200	Chr01K	43046151	43046459	+	Atlantic	GWASclimate_bayesFactor=3.27915	43045155	43065155	8696				2
Pavir.1KG397300	Chr01K	43048028	43049922	-	Atlantic	GWASclimate_bayesFactor=3.27915	43045155	43065155	5233	47			4
Pavir.1KG397400	Chr01K	43052271	43055264	-	Atlantic	GWASclimate_bayesFactor=3.27915	43045155	43065155	109	34	0.898148148		108
Pavir.1KG397500	Chr01K	43056658	43057505	-	Atlantic	GWASclimate_bayesFactor=3.27915	43045155	43065155	1503	23	0.907407407		8
Pavir.1KG397600	Chr01K	43062389	43063755	-	Atlantic	GWASclimate_bayesFactor=3.27915	43045155	43065155	7234	34	0.925925926		76
Pavir.1KG400300	Chr01K	41940597	41942596	+	Atlantic	GWASclimate_bayesFactor=2.72748	41935590	41955590	2994		0.916666667
Pavir.1KG400400	Chr01K	41943700	41944400	+	Atlantic	GWASclimate_bayesFactor=2.72748	41935590	41955590	1190	16	0.944444444
Pavir.1KG400500	Chr01K	41945144	41950917	-	Atlantic	GWASclimate_bayesFactor=2.72748	41935590	41955590	446		0.759259259	-157bp_INS	123
Pavir.1KG400800	Chr01K	41961934	41962329	+	Midwest	GWASclimate_bayesFactor=10.80339	41960201	41980201	7872				8
Pavir.1KG400900	Chr01K	41962874	41968874	+	Midwest	GWASclimate_bayesFactor=10.80339	41960201	41980201	1327		0.735294118		24
Pavir.1KG400900	Chr01K	41962874	41968874	+	Midwest	GWASclimate_bayesFactor=2.03907	41967709	41987709	8835		0.735294118		24
Pavir.1KG401000	Chr01K	41970690	41975746	-	Midwest	GWASclimate_bayesFactor=10.80339	41960201	41980201	489		0.843137255		3
Pavir.1KG401000	Chr01K	41970690	41975746	-	Midwest	GWASclimate_bayesFactor=2.03907	41967709	41987709	1963		0.843137255		3
Pavir.1KG401100	Chr01K	41977456	41979263	-	Midwest	GWASclimate_bayesFactor=10.80339	41960201	41980201	7255		0.931372549		16
Pavir.1KG401100	Chr01K	41977456	41979263	-	Midwest	GWASclimate_bayesFactor=2.03907	41967709	41987709	253		0.931372549		16
Pavir.1KG408100	Chr01K	26944015	26945169	-	Atlantic	introgressionFromMIDWEST_30libs_sig=climate	26710001	27090000	44014.5	0	0.657407407
Pavir.1KG408105	Chr01K	27011923	27013822	-	Atlantic	introgressionFromMIDWEST_30libs_sig=climate	26710001	27090000	111922.5		0.712962963
Pavir.1KG408305	Chr01K	43365609	43366763	+	Gulf	GWASclimate_bayesFactor=2.14814	43363304	43383304	6541	37
Pavir.1KG408500	Chr01K	43370666	43375700	+	Gulf	GWASclimate_bayesFactor=2.14814	43363304	43383304	2396		0.829268293		52
Pavir.1KG408600	Chr01K	43377913	43384843	+	Gulf	GWASclimate_bayesFactor=2.14814	43363304	43383304	4609		0.682926829	582bp_INS	10
Pavir.1KG408700	Chr01K	43385012	43385779	-	Atlantic	GWASclimate_bayesFactor=2.87924	43385316	43405316	9537				125
Pavir.1KG408800	Chr01K	43391271	43394572	-	Atlantic	GWASclimate_bayesFactor=2.87924	43385316	43405316	744		0.712962963		5
Pavir.1KG408900	Chr01K	43395857	43399425	+	Atlantic	GWASclimate_bayesFactor=2.87924	43385316	43405316	541		0.759259259	768bp_INS	3
Pavir.1KG409000	Chr01K	43399998	43400531	-	Atlantic	GWASclimate_bayesFactor=2.87924	43385316	43405316	4682				18
Pavir.1KG409200	Chr01K	43404169	43406567	+	Atlantic	GWASclimate_bayesFactor=2.87924	43385316	43405316	8853		0.935185185		20
Pavir.1KG410400	Chr01K	43485405	43488783	+	Atlantic	introgressionFromMIDWEST_7libs_sig=NS	43482001	43500000	2217.5		0.62037037		64
Pavir.1KG410500	Chr01K	43491392	43498030	+	Atlantic	introgressionFromMIDWEST_7libs_sig=NS	43482001	43500000	391.5		0.907407407		13
Pavir.1KG411805	Chr01K	43653156	43654260	-	Atlantic	GWASclimate_bayesFactor=2.49318	43644739	43664739	479	57	0.777777778
Pavir.1KG411805	Chr01K	43653156	43654260	-	Atlantic	GWASclimate_bayesFactor=2.85077	43652098	43672098	7838	57	0.777777778
Pavir.1KG412300	Chr01K	43666044	43668994	+	Atlantic	GWASclimate_bayesFactor=2.85077	43652098	43672098	3946		0.898148148
Pavir.1KG412400	Chr01K	43668611	43673880	-	Atlantic	GWASclimate_bayesFactor=2.85077	43652098	43672098	6513		0.842592593		15
Pavir.1KG412600	Chr01K	43696280	43696969	-	Atlantic	GWASclimate_bayesFactor=2.93771	43696601	43716601	9632	28	0.925925926
Pavir.1KG412605	Chr01K	43702740	43703096	-	Atlantic	GWASclimate_bayesFactor=2.93771	43696601	43716601	3505	0	0.527777778
Pavir.1KG412610	Chr01K	43704347	43707359	+	Atlantic	GWASclimate_bayesFactor=2.93771	43696601	43716601	758		0.925925926
Pavir.1KG412615	Chr01K	43712787	43723032	-	Atlantic	GWASclimate_bayesFactor=2.93771	43696601	43716601	6186		0.722222222		95
Pavir.1KG413600	Chr01K	43832969	43835174	+	Atlantic	GWASclimate_bayesFactor=2.10572	43826247	43846247	1073		0.805555556		13
Pavir.1KG413700	Chr01K	43836878	43839823	+	Atlantic	GWASclimate_bayesFactor=2.10572	43826247	43846247	631		0.703703704		20
Pavir.1KG413800	Chr01K	43839712	43845566	-	Atlantic	GWASclimate_bayesFactor=2.10572	43826247	43846247	3465		0.527777778		11
Pavir.1KG414005	Chr01K	43990271	43990959	+	Atlantic	introgressionFromMIDWEST_11libs_sig=climate	43985001	44008000	5541.5		0.925925926
Pavir.1KG414100	Chr01K	43990926	43992290	-	Atlantic	introgressionFromMIDWEST_11libs_sig=climate	43985001	44008000	4210.5		0.925925926		15
Pavir.1KG414200	Chr01K	43994351	43999473	-	Atlantic	introgressionFromMIDWEST_11libs_sig=climate	43985001	44008000	2149.5		0.87037037		5
Pavir.1KG414300	Chr01K	44007072	44014014	+	Atlantic	introgressionFromMIDWEST_11libs_sig=climate	43985001	44008000	10571.5		0.851851852		12
Pavir.1KG414700	Chr01K	44044592	44048801	-	Gulf	GWASclimate_bayesFactor=2.01192	44040623	44060623	1822	110	0.853658537
Pavir.1KG414700	Chr01K	44044592	44048801	-	Gulf	GWASclimate_bayesFactor=2.13535	44047558	44067558	8757	110	0.853658537
Pavir.1KG414700	Chr01K	44044592	44048801	-	Midwest	GWASclimate_bayesFactor=4.96909	44045869	44065869	7068		0.745098039
Pavir.1KG414800	Chr01K	44051203	44054732	-	Gulf	GWASclimate_bayesFactor=2.01192	44040623	44060623	580				9
Pavir.1KG414800	Chr01K	44051203	44054732	-	Gulf	GWASclimate_bayesFactor=2.13535	44047558	44067558	2826				9
Pavir.1KG414800	Chr01K	44051203	44054732	-	Midwest	GWASclimate_bayesFactor=4.96909	44045869	44065869	1137		0.833333333		9
Pavir.1KG415000	Chr01K	44057870	44065780	+	Gulf	GWASclimate_bayesFactor=2.01192	44040623	44060623	7247				13
Pavir.1KG415000	Chr01K	44057870	44065780	+	Gulf	GWASclimate_bayesFactor=2.13535	44047558	44067558	312				13
Pavir.1KG415000	Chr01K	44057870	44065780	+	Midwest	GWASclimate_bayesFactor=4.96909	44045869	44065869	2001				13
Pavir.1KG415100	Chr01K	44064172	44067476	-	Gulf	GWASclimate_bayesFactor=2.13535	44047558	44067558	6614		0.87804878		12
Pavir.1KG415100	Chr01K	44064172	44067476	-	Midwest	GWASclimate_bayesFactor=4.96909	44045869	44065869	8303		0.784313725		12
Pavir.1KG415700	Chr01K	44097851	44104327	+	Gulf	GWASclimate_bayesFactor=2.1145	44102152	44122152	7825	93	0.853658537	194bp_INS	13
Pavir.1KG415800	Chr01K	44107350	44107529	+	Gulf	GWASclimate_bayesFactor=2.1145	44102152	44122152	4623				16
Pavir.1KG415805	Chr01K	44108740	44109237	+	Gulf	GWASclimate_bayesFactor=2.1145	44102152	44122152	2915		0.731707317
Pavir.1KG415900	Chr01K	44113545	44114643	+	Gulf	GWASclimate_bayesFactor=2.1145	44102152	44122152	1393		0.902439024		34
Pavir.1KG416000	Chr01K	44115517	44118759	-	Gulf	GWASclimate_bayesFactor=2.1145	44102152	44122152	3365				18
Pavir.1KG416400	Chr01K	44142662	44147910	-	Gulf	GWASclimate_bayesFactor=2.1703	44142908	44162908	4998				54
Pavir.1KG416500	Chr01K	44152904	44156678	-	Gulf	GWASclimate_bayesFactor=2.1703	44142908	44162908	4	20	0.853658537		1
Pavir.1KG416500	Chr01K	44152904	44156678	-	Gulf	GWASclimate_bayesFactor=3.67879	44149279	44169279	2601	20	0.853658537		1
Pavir.1KG416500	Chr01K	44152904	44156678	-	Gulf	GWASclimate_bayesFactor=4.70462	44149539	44169539	2861	20	0.853658537		1
Pavir.1KG416500	Chr01K	44152904	44156678	-	Gulf	GWASclimate_bayesFactor=2.26457	44149715	44169715	3037	20	0.853658537		1
Pavir.1KG416700	Chr01K	44162778	44166122	-	Gulf	GWASclimate_bayesFactor=2.1703	44142908	44162908	9870	16	0.902439024		16
Pavir.1KG416700	Chr01K	44162778	44166122	-	Gulf	GWASclimate_bayesFactor=3.67879	44149279	44169279	3499	16	0.902439024		16
Pavir.1KG416700	Chr01K	44162778	44166122	-	Gulf	GWASclimate_bayesFactor=4.70462	44149539	44169539	3239	16	0.902439024		16
Pavir.1KG416700	Chr01K	44162778	44166122	-	Gulf	GWASclimate_bayesFactor=2.26457	44149715	44169715	3063	16	0.902439024		16
Pavir.1KG416800	Chr01K	44167650	44170303	-	Gulf	GWASclimate_bayesFactor=3.67879	44149279	44169279	8371	28			4
Pavir.1KG416800	Chr01K	44167650	44170303	-	Gulf	GWASclimate_bayesFactor=4.70462	44149539	44169539	8111	28			4
Pavir.1KG416800	Chr01K	44167650	44170303	-	Gulf	GWASclimate_bayesFactor=2.26457	44149715	44169715	7935	28			4
Pavir.1KG417300	Chr01K	44217753	44218772	-	Gulf	GWASclimate_bayesFactor=2.47674	44209574	44229574	802		0.902439024		40
Pavir.1KG417400	Chr01K	44220363	44222866	-	Gulf	GWASclimate_bayesFactor=2.47674	44209574	44229574	789		0.731707317		1
Pavir.1KG417500	Chr01K	44224445	44226386	-	Gulf	GWASclimate_bayesFactor=2.47674	44209574	44229574	4871	32	0.731707317		1
Pavir.1KG417505	Chr01K	44227359	44227771	-	Gulf	GWASclimate_bayesFactor=2.47674	44209574	44229574	7785		0.780487805		6
Pavir.1KG417700	Chr01K	44263375	44265323	+	Gulf	GWASclimate_bayesFactor=4.03257	44249873	44269873	3502	27			27
Pavir.1KG417800	Chr01K	44265860	44270101	+	Gulf	GWASclimate_bayesFactor=4.03257	44249873	44269873	5987	22	0.829268293		10
Pavir.1KG418700	Chr01K	44360870	44369172	-	Atlantic	GWASclimate_bayesFactor=3.66912	44357054	44377054	2118	33	0.944444444		7
Pavir.1KG418700	Chr01K	44360870	44369172	-	Atlantic	introgressionFromMIDWEST_6libs_sig=NS	44367001	44388000	8328.5	33	0.944444444		7
Pavir.1KG418700	Chr01K	44360870	44369172	-	Gulf	GWASclimate_bayesFactor=2.40327	44359835	44379835	663				7
Pavir.1KG418800	Chr01K	44370159	44372407	+	Atlantic	GWASclimate_bayesFactor=3.66912	44357054	44377054	3105		0.722222222		8
Pavir.1KG418800	Chr01K	44370159	44372407	+	Atlantic	introgressionFromMIDWEST_6libs_sig=NS	44367001	44388000	5093.5		0.722222222		8
Pavir.1KG418800	Chr01K	44370159	44372407	+	Gulf	GWASclimate_bayesFactor=2.40327	44359835	44379835	324		0.780487805		8
Pavir.1KG418900	Chr01K	44374074	44377162	+	Atlantic	GWASclimate_bayesFactor=3.66912	44357054	44377054	7020				3
Pavir.1KG418900	Chr01K	44374074	44377162	+	Atlantic	introgressionFromMIDWEST_6libs_sig=NS	44367001	44388000	338.5				3
Pavir.1KG418900	Chr01K	44374074	44377162	+	Gulf	GWASclimate_bayesFactor=2.40327	44359835	44379835	4239		0.926829268		3
Pavir.1KG419000	Chr01K	44377641	44382345	-	Atlantic	GWASclimate_bayesFactor=2.27007	44380572	44400572	8227		0.916666667		34
Pavir.1KG419000	Chr01K	44377641	44382345	-	Atlantic	introgressionFromMIDWEST_6libs_sig=NS	44367001	44388000	140.5		0.916666667		34
Pavir.1KG419000	Chr01K	44377641	44382345	-	Gulf	GWASclimate_bayesFactor=2.40327	44359835	44379835	7806	41	0.87804878		34
Pavir.1KG419005	Chr01K	44387124	44392990	-	Atlantic	GWASclimate_bayesFactor=2.27007	44380572	44400572	2418	41	0.842592593
Pavir.1KG419005	Chr01K	44387124	44392990	-	Atlantic	introgressionFromMIDWEST_6libs_sig=NS	44367001	44388000	9623.5	41	0.842592593
Pavir.1KG419010	Chr01K	44392698	44393102	-	Atlantic	GWASclimate_bayesFactor=2.27007	44380572	44400572	2126	42	0.861111111
Pavir.1KG420200	Chr01K	44476211	44477140	+	Midwest	GWASclimate_bayesFactor=7.58985	44464525	44484525	1686		0.911764706
Pavir.1KG420300	Chr01K	44482532	44485567	+	Midwest	GWASclimate_bayesFactor=7.58985	44464525	44484525	8007			241bp_INS	1
Pavir.1KG420805	Chr01K	44552790	44553483	+	Gulf	GWASclimate_bayesFactor=2.18487	44544864	44564864	1381		0.926829268
Pavir.1KG421100	Chr01K	44561302	44562274	+	Gulf	GWASclimate_bayesFactor=2.18487	44544864	44564864	6438		0.926829268		11
Pavir.1KG421500	Chr01K	44589540	44590908	-	Gulf	GWASclimate_bayesFactor=2.19963	44586760	44606760	5852				9
Pavir.1KG421600	Chr01K	44597364	44598324	-	Gulf	GWASclimate_bayesFactor=2.19963	44586760	44606760	604	29	0.829268293		67
Pavir.1KG423600	Chr01K	44863685	44864171	+	Atlantic	introgressionFromMIDWEST_23libs_sig=clim.adapt	44864001	44871000	3329.5		0.814814815		9
Pavir.1KG424100	Chr01K	44815906	44816669	+	Midwest	GWASclimate_bayesFactor=4.70116	44808086	44828086	1417	24			9
Pavir.1KG424105	Chr01K	44817038	44819377	-	Midwest	GWASclimate_bayesFactor=4.70116	44808086	44828086	1048		0.225490196
Pavir.1KG424600	Chr01K	49202340	49223895	+	Gulf	GWASclimate_bayesFactor=2.03106	49211758	49231758	2137		0.219512195
Pavir.1KG424600	Chr01K	49202340	49223895	+	Gulf	GWASclimate_bayesFactor=2.54678	49216698	49236698	2803		0.219512195
Pavir.1KG424600	Chr01K	49202340	49223895	+	Gulf	GWASclimate_bayesFactor=2.90569	49216941	49236941	3046		0.219512195
Pavir.1KG426000	Chr01K	48017203	48017748	+	Gulf	GWASclimate_bayesFactor=2.62169	48002214	48022214	4989	50	0.829268293
Pavir.1KG426005	Chr01K	48020901	48021537	+	Gulf	GWASclimate_bayesFactor=2.62169	48002214	48022214	8687		0.780487805
Pavir.1KG430100	Chr01K	44721431	44725685	-	Atlantic	introgressionFromMIDWEST_54libs_sig=clim.adapt	44725001	44798000	35815.5	30	0.907407407		40
Pavir.1KG430105	Chr01K	44728083	44733547	-	Atlantic	introgressionFromMIDWEST_54libs_sig=clim.adapt	44725001	44798000	27953.5	20			3
Pavir.1KG430500	Chr01K	44905183	44906446	+	Atlantic	introgressionFromMIDWEST_7libs_sig=NS	44901001	44918000	3054.5				96
Pavir.1KG431200	Chr01K	44971765	44974289	-	Atlantic	GWASclimate_bayesFactor=2.35122	44958510	44978510	3255	51	0.935185185		15
Pavir.1KG431300	Chr01K	44974579	45003668	-	Atlantic	GWASclimate_bayesFactor=2.35122	44958510	44978510	6069	220	0.87962963		25
Pavir.1KG431910	Chr01K	45097548	45098162	-	Atlantic	introgressionFromMIDWEST_23libs_sig=climate	45087001	45129000	9838.5	26
Pavir.1KG432100	Chr01K	45099865	45103474	-	Atlantic	introgressionFromMIDWEST_23libs_sig=climate	45087001	45129000	4526.5	19	0.509259259		57
Pavir.1KG432200	Chr01K	45106266	45107218	+	Atlantic	introgressionFromMIDWEST_23libs_sig=climate	45087001	45129000	782.5	11	0.87962963
Pavir.1KG432300	Chr01K	45107764	45111973	+	Atlantic	introgressionFromMIDWEST_23libs_sig=climate	45087001	45129000	236.5				1	Pavir.Ab02650
Pavir.1KG432400	Chr01K	45112544	45112738	-	Atlantic	introgressionFromMIDWEST_23libs_sig=climate	45087001	45129000	4543.5
Pavir.1KG432405	Chr01K	45113670	45115439	+	Atlantic	introgressionFromMIDWEST_23libs_sig=climate	45087001	45129000	5669.5	130
Pavir.1KG432410	Chr01K	45115869	45118688	+	Atlantic	introgressionFromMIDWEST_23libs_sig=climate	45087001	45129000	7868.5	56			3
Pavir.1KG432600	Chr01K	45123544	45128186	+	Atlantic	introgressionFromMIDWEST_23libs_sig=climate	45087001	45129000	15543.5				42
Pavir.1KG433700	Chr01K	44749042	44750942	-	Atlantic	introgressionFromMIDWEST_54libs_sig=clim.adapt	44725001	44798000	10558.5		0.925925926		3
Pavir.1KG433705	Chr01K	44753021	44754204	+	Atlantic	introgressionFromMIDWEST_54libs_sig=clim.adapt	44725001	44798000	7296.5		0.888888889
Pavir.1KG433710	Chr01K	44754205	44755797	+	Atlantic	introgressionFromMIDWEST_54libs_sig=clim.adapt	44725001	44798000	5703.5	108	0.824074074
Pavir.1KG433715	Chr01K	44794274	44795283	-	Atlantic	introgressionFromMIDWEST_54libs_sig=clim.adapt	44725001	44798000	32773.5	44	0.842592593
Pavir.1KG434100	Chr01K	44808646	44809349	+	Midwest	GWASclimate_bayesFactor=4.70116	44808086	44828086	8737				9
Pavir.1KG434310	Chr01K	44900581	44902862	+	Atlantic	introgressionFromMIDWEST_7libs_sig=NS	44901001	44918000	6638.5		0.805555556
Pavir.1KG434705	Chr01K	45258050	45261415	-	Gulf	GWASclimate_bayesFactor=2.50406	45259608	45279608	8193				1
Pavir.1KG434705	Chr01K	45258050	45261415	-	Midwest	GWASclimate_bayesFactor=2.37232	45247663	45267663	387				1
Pavir.1KG434710	Chr01K	45269592	45270543	+	Gulf	GWASclimate_bayesFactor=2.50406	45259608	45279608	16				1
Pavir.1KG435400	Chr01K	45359945	45360825	-	Atlantic	introgressionFromMIDWEST_6libs_sig=NS	45359001	45363000	175.5
Pavir.1KG435405	Chr01K	45361950	45363538	+	Atlantic	introgressionFromMIDWEST_6libs_sig=NS	45359001	45363000	949.5		0.777777778
Pavir.1KG435600	Chr01K	45364434	45366897	+	Atlantic	introgressionFromMIDWEST_6libs_sig=NS	45366001	45369000	603.5	51	0.768518519		14
Pavir.1KG435700	Chr01K	45375185	45376305	+	Atlantic	introgressionFromMIDWEST_9libs_sig=NS	45375001	45398000	10195.5	36
Pavir.1KG436000	Chr01K	45400621	45401688	+	Atlantic	GWASclimate_bayesFactor=2.41015	45385611	45405611	5010	10		250bp_INS	29
Pavir.1KG436100	Chr01K	45402988	45403326	-	Atlantic	GWASclimate_bayesFactor=2.41015	45385611	45405611	7377				14
Pavir.1KG436500	Chr01K	45413509	45414320	-	Midwest	GWASclimate_bayesFactor=2.02006	45413411	45433411	9091		0.941176471	357bp_INS	17
Pavir.1KG436700	Chr01K	45419648	45423173	+	Midwest	GWASclimate_bayesFactor=2.02006	45413411	45433411	238	48	0.87254902		22
Pavir.1KG436800	Chr01K	45424080	45436250	-	Midwest	GWASclimate_bayesFactor=2.02006	45413411	45433411	669		0.637254902		19
Pavir.1KG438500	Chr01K	45507808	45509649	-	Atlantic	GWASclimate_bayesFactor=2.02903	45499734	45519734	85	38	0.916666667
Pavir.1KG438505	Chr01K	45516698	45519940	-	Atlantic	GWASclimate_bayesFactor=2.02903	45499734	45519734	6964		0.907407407		1
Pavir.1KG439405	Chr01K	45681233	45684001	-	Gulf	GWASclimate_bayesFactor=2.20035	45681168	45701168	7167				30
Pavir.1KG439410	Chr01K	45692323	45692905	-	Gulf	GWASclimate_bayesFactor=2.20035	45681168	45701168	1155	5
Pavir.1KG442200	Chr01K	46774387	46785158	-	Atlantic	introgressionFromMIDWEST_11libs_sig=NS	46757001	46788000	1886.5	141			2
Pavir.1KG444400	Chr01K	45834858	45840391	+	Atlantic	introgressionFromMIDWEST_8libs_sig=NS	45833001	45841000	2142.5	153			12
Pavir.1KG444500	Chr01K	45842235	45847705	+	Atlantic	introgressionFromMIDWEST_10libs_sig=NS	45842001	45847000	2265.5	6	0.935185185		10
Pavir.1KG444600	Chr01K	45853309	45857596	-	Atlantic	introgressionFromMIDWEST_17libs_sig=NS	45850001	45888000	11404.5		0.916666667		11
Pavir.1KG444700	Chr01K	45856810	45857479	+	Atlantic	introgressionFromMIDWEST_17libs_sig=NS	45850001	45888000	11521.5		0.916666667		44
Pavir.1KG445000	Chr01K	45927863	45929868	+	Midwest	GWASclimate_bayesFactor=2.35215	45917678	45937678	185			370bp_INS
Pavir.1KG445400	Chr01K	45978099	45981180	+	Atlantic	GWASclimate_bayesFactor=4.78299	45961568	45981568	6531		0.62037037
Pavir.1KG445400	Chr01K	45978099	45981180	+	Atlantic	GWASclimate_bayesFactor=2.62979	45968348	45988348	249		0.62037037
Pavir.1KG445400	Chr01K	45978099	45981180	+	Midwest	GWASclimate_bayesFactor=2.3639	45958428	45978428	9671		0.647058824
Pavir.1KG445800	Chr01K	46061657	46063513	+	Gulf	GWASclimate_bayesFactor=2.11528	46059510	46079510	5997
Pavir.1KG446100	Chr01K	46096014	46098250	+	Midwest	GWASclimate_bayesFactor=2.87002	46085575	46105575	439		0.588235294		13
Pavir.1KG446300	Chr01K	46099432	46103755	+	Midwest	GWASclimate_bayesFactor=2.87002	46085575	46105575	3857	21	0.617647059		10
Pavir.1KG446400	Chr01K	46108848	46110346	+	Atlantic	GWASclimate_bayesFactor=2.51253	46107258	46127258	6912	16	0.861111111		27
Pavir.1KG446405	Chr01K	46121771	46122496	-	Atlantic	GWASclimate_bayesFactor=2.51253	46107258	46127258	4513	10	0.157407407
Pavir.1KG446500	Chr01K	46123081	46124234	+	Atlantic	GWASclimate_bayesFactor=2.51253	46107258	46127258	5823	23			127
Pavir.1KG446800	Chr01K	46126286	46130526	-	Atlantic	GWASclimate_bayesFactor=2.51253	46107258	46127258	9028	75			4
Pavir.1KG446900	Chr01K	46140893	46145238	+	Atlantic	GWASclimate_bayesFactor=3.64556	46135591	46155591	353	34			59
Pavir.1KG446905	Chr01K	46152255	46152846	-	Atlantic	GWASclimate_bayesFactor=3.64556	46135591	46155591	6664	0
Pavir.1KG446905	Chr01K	46152255	46152846	-	Gulf	GWASclimate_bayesFactor=2.81388	46148798	46168798	5952		0.926829268
Pavir.1KG447000	Chr01K	46152897	46153633	+	Atlantic	GWASclimate_bayesFactor=3.64556	46135591	46155591	7306	0	0.87037037
Pavir.1KG447000	Chr01K	46152897	46153633	+	Gulf	GWASclimate_bayesFactor=2.81388	46148798	46168798	5165		0.902439024
Pavir.1KG447100	Chr01K	46155239	46155901	+	Atlantic	GWASclimate_bayesFactor=3.64556	46135591	46155591	9648	0	0.851851852
Pavir.1KG447100	Chr01K	46155239	46155901	+	Gulf	GWASclimate_bayesFactor=2.81388	46148798	46168798	2897		0.902439024
Pavir.1KG447200	Chr01K	46157997	46158446	+	Gulf	GWASclimate_bayesFactor=2.81388	46148798	46168798	352	10	0.658536585
Pavir.1KG447300	Chr01K	46158122	46163811	+	Gulf	GWASclimate_bayesFactor=2.81388	46148798	46168798	676				10
Pavir.1KG447400	Chr01K	46164251	46166984	+	Gulf	GWASclimate_bayesFactor=2.81388	46148798	46168798	5453	49			3
Pavir.1KG447500	Chr01K	46168568	46171739	+	Gulf	GWASclimate_bayesFactor=2.81388	46148798	46168798	9770				59
Pavir.1KG447900	Chr01K	46189224	46191334	-	Gulf	GWASclimate_bayesFactor=2.29875	46188522	46208522	7188	40	0.926829268		11
Pavir.1KG448000	Chr01K	46195729	46198682	+	Gulf	GWASclimate_bayesFactor=2.29875	46188522	46208522	160		0.780487805		48
Pavir.1KG448100	Chr01K	46199501	46199815	+	Gulf	GWASclimate_bayesFactor=2.29875	46188522	46208522	979				5
Pavir.1KG448200	Chr01K	46204210	46205645	+	Gulf	GWASclimate_bayesFactor=2.29875	46188522	46208522	5688
Pavir.1KG448600	Chr01K	46224790	46229401	-	Gulf	GWASclimate_bayesFactor=2.85961	46224051	46244051	4650		0.902439024		5
Pavir.1KG448600	Chr01K	46224790	46229401	-	Midwest	GWASclimate_bayesFactor=2.55917	46223004	46243004	3603		0.941176471		5
Pavir.1KG448700	Chr01K	46242439	46243692	-	Gulf	GWASclimate_bayesFactor=2.85961	46224051	46244051	8388				8
Pavir.1KG448700	Chr01K	46242439	46243692	-	Midwest	GWASclimate_bayesFactor=2.55917	46223004	46243004	9435				8
Pavir.1KG449000	Chr01K	46251048	46252889	-	Atlantic	introgressionFromMIDWEST_7libs_sig=NS	46252001	46261000	3611.5
Pavir.1KG449100	Chr01K	46257324	46258500	-	Atlantic	introgressionFromMIDWEST_7libs_sig=NS	46252001	46261000	823.5				27
Pavir.1KG450600	Chr01K	47140064	47143012	+	Midwest	GWASclimate_bayesFactor=3.18353	47131780	47151780	1232	35	0.843137255		1
Pavir.1KG450605	Chr01K	47143274	47144905	+	Midwest	GWASclimate_bayesFactor=3.18353	47131780	47151780	1494	36	0.823529412		5
Pavir.1KG450610	Chr01K	47146814	47148156	-	Midwest	GWASclimate_bayesFactor=3.18353	47131780	47151780	5034				9
Pavir.1KG450800	Chr01K	47148370	47151861	-	Midwest	GWASclimate_bayesFactor=3.18353	47131780	47151780	6590
Pavir.1KG451500	Chr01K	47179844	47189000	+	Midwest	GWASclimate_bayesFactor=3.85007	47181001	47201001	2001		0.931372549		3
Pavir.1KG452700	Chr01K	46566289	46567837	+	Atlantic	GWASclimate_bayesFactor=4.99229	46565131	46585131	7294				44
Pavir.1KG452800	Chr01K	46567750	46571800	-	Atlantic	GWASclimate_bayesFactor=4.99229	46565131	46585131	3331	17	0.907407407		14
Pavir.1KG452900	Chr01K	46574278	46574655	-	Atlantic	GWASclimate_bayesFactor=4.99229	46565131	46585131	476				112
Pavir.1KG453000	Chr01K	46576064	46577705	-	Atlantic	GWASclimate_bayesFactor=4.99229	46565131	46585131	933	10			3
Pavir.1KG453305	Chr01K	46609546	46611711	-	Atlantic	GWASclimate_bayesFactor=2.09727	46604736	46624736	3025		0.842592593
Pavir.1KG453400	Chr01K	46611712	46613918	-	Atlantic	GWASclimate_bayesFactor=2.09727	46604736	46624736	818				40
Pavir.1KG453405	Chr01K	46616143	46617295	-	Atlantic	GWASclimate_bayesFactor=2.09727	46604736	46624736	1407
Pavir.1KG454400	Chr01K	46713405	46715116	+	Atlantic	GWASclimate_bayesFactor=3.26278	46707993	46727993	2877	106	0.861111111
Pavir.1KG456400	Chr01K	46739504	46742434	+	Midwest	GWASclimate_bayesFactor=3.9519	46728413	46748413	1091	28			11
Pavir.1KG456500	Chr01K	46744057	46746786	-	Midwest	GWASclimate_bayesFactor=3.9519	46728413	46748413	5644		0.87254902		4
Pavir.1KG456700	Chr01K	46751341	46755476	+	Atlantic	GWASclimate_bayesFactor=2.04246	46753590	46773590	8114	60	0.888888889		1
Pavir.1KG456800	Chr01K	46756529	46757253	-	Atlantic	GWASclimate_bayesFactor=2.04246	46753590	46773590	6337		0.888888889
Pavir.1KG456800	Chr01K	46756529	46757253	-	Atlantic	introgressionFromMIDWEST_11libs_sig=NS	46757001	46788000	15247.5		0.888888889
Pavir.1KG456900	Chr01K	46760862	46762269	-	Atlantic	GWASclimate_bayesFactor=2.04246	46753590	46773590	1321				107
Pavir.1KG456900	Chr01K	46760862	46762269	-	Atlantic	introgressionFromMIDWEST_11libs_sig=NS	46757001	46788000	10231.5				107
Pavir.1KG457000	Chr01K	46769057	46771589	+	Atlantic	GWASclimate_bayesFactor=2.04246	46753590	46773590	5467		0.907407407
Pavir.1KG457000	Chr01K	46769057	46771589	+	Atlantic	introgressionFromMIDWEST_11libs_sig=NS	46757001	46788000	911.5		0.907407407
Pavir.1KG457100	Chr01K	46771821	46772878	-	Atlantic	GWASclimate_bayesFactor=2.04246	46753590	46773590	8231	11	0.87962963		4
Pavir.1KG457100	Chr01K	46771821	46772878	-	Atlantic	introgressionFromMIDWEST_11libs_sig=NS	46757001	46788000	377.5	11	0.87962963		4
Pavir.1KG457300	Chr01K	46785166	46787016	-	Atlantic	introgressionFromMIDWEST_11libs_sig=NS	46757001	46788000	12665.5	35	0.935185185
Pavir.1KG458100	Chr01K	46846955	46851772	+	Atlantic	GWASclimate_bayesFactor=2.47477	46848297	46868297	6525				8
Pavir.1KG458300	Chr01K	46854058	46858021	+	Atlantic	GWASclimate_bayesFactor=2.47477	46848297	46868297	276	14	0.916666667		16
Pavir.1KG458305	Chr01K	46864566	46868746	+	Atlantic	GWASclimate_bayesFactor=2.47477	46848297	46868297	6269		0.888888889
Pavir.1KG460000	Chr01K	47631880	47634572	+	Atlantic	GWASclimate_bayesFactor=4.60761	47626552	47646552	1980	36	0.759259259		27
Pavir.1KG460900	Chr01K	47656215	47664184	+	Atlantic	introgressionFromMIDWEST_14libs_sig=NS	47636001	47657000	9714.5	78	0.87037037		1
Pavir.1KG461000	Chr01K	47672679	47677713	+	Atlantic	introgressionFromMIDWEST_5libs_sig=NS	47675001	47683000	1287.5	20	0.731481481		5
Pavir.1KG461100	Chr01K	47679193	47680461	+	Atlantic	introgressionFromMIDWEST_5libs_sig=NS	47675001	47683000	192.5		0.87037037
Pavir.1KG462105	Chr01K	47753317	47755885	+	Atlantic	GWASclimate_bayesFactor=2.45313	47747521	47767521	1636				25
Pavir.1KG462300	Chr01K	47756006	47757098	+	Atlantic	GWASclimate_bayesFactor=2.45313	47747521	47767521	423	15
Pavir.1KG462400	Chr01K	47759894	47764098	+	Atlantic	GWASclimate_bayesFactor=2.45313	47747521	47767521	2373		0.805555556		11
Pavir.1KG462400	Chr01K	47759894	47764098	+	Atlantic	GWASclimate_bayesFactor=2.33505	47758531	47778531	4433		0.805555556		11
Pavir.1KG462500	Chr01K	47765105	47767623	+	Atlantic	GWASclimate_bayesFactor=2.45313	47747521	47767521	7584				4
Pavir.1KG462500	Chr01K	47765105	47767623	+	Atlantic	GWASclimate_bayesFactor=2.33505	47758531	47778531	908				4
Pavir.1KG462600	Chr01K	47767437	47769341	-	Atlantic	GWASclimate_bayesFactor=2.45313	47747521	47767521	9916	32			12
Pavir.1KG462600	Chr01K	47767437	47769341	-	Atlantic	GWASclimate_bayesFactor=2.33505	47758531	47778531	810	32			12
Pavir.1KG462900	Chr01K	47807063	47810316	+	Atlantic	GWASclimate_bayesFactor=3.52281	47805543	47825543	5227	34	0.925925926		9
Pavir.1KG463000	Chr01K	47814788	47816419	+	Atlantic	GWASclimate_bayesFactor=3.52281	47805543	47825543	755	23	0.925925926
Pavir.1KG464100	Chr01K	47885825	47896236	-	Midwest	GWASclimate_bayesFactor=2.035	47874916	47894916	909		0.882352941		2
Pavir.1KG464600	Chr01K	47934260	47936238	-	Midwest	GWASclimate_bayesFactor=2.87494	47926504	47946504	266		0.931372549		5
Pavir.1KG464700	Chr01K	47936667	47938998	-	Midwest	GWASclimate_bayesFactor=2.87494	47926504	47946504	163		0.882352941		5
Pavir.1KG465500	Chr01K	48013118	48015998	+	Gulf	GWASclimate_bayesFactor=2.62169	48002214	48022214	904	30	0.829268293		5
Pavir.1KG465700	Chr01K	48028271	48031139	+	Atlantic	introgressionFromMIDWEST_17libs_sig=fitness	48030001	48054000	10861.5		0.935185185		5
Pavir.1KG465800	Chr01K	48031084	48032241	-	Atlantic	introgressionFromMIDWEST_17libs_sig=fitness	48030001	48054000	9759.5	11			4
Pavir.1KG465900	Chr01K	48037339	48040606	+	Atlantic	introgressionFromMIDWEST_17libs_sig=fitness	48030001	48054000	1394.5				90
Pavir.1KG465900	Chr01K	48037339	48040606	+	Midwest	GWASclimate_bayesFactor=6.59463	48040324	48060324	9718				90
Pavir.1KG466000	Chr01K	48040815	48049223	-	Atlantic	introgressionFromMIDWEST_17libs_sig=fitness	48030001	48054000	1185.5		0.935185185		7
Pavir.1KG466000	Chr01K	48040815	48049223	-	Midwest	GWASclimate_bayesFactor=6.59463	48040324	48060324	1101		0.931372549		7
Pavir.1KG466005	Chr01K	48048815	48049877	-	Atlantic	introgressionFromMIDWEST_17libs_sig=fitness	48030001	48054000	6814.5		0.462962963
Pavir.1KG466005	Chr01K	48048815	48049877	-	Midwest	GWASclimate_bayesFactor=6.59463	48040324	48060324	447		0.676470588
Pavir.1KG466010	Chr01K	48051790	48053611	-	Atlantic	introgressionFromMIDWEST_17libs_sig=fitness	48030001	48054000	9789.5		0.398148148		3
Pavir.1KG466010	Chr01K	48051790	48053611	-	Midwest	GWASclimate_bayesFactor=6.59463	48040324	48060324	1466	53	0.431372549		3
Pavir.1KG466200	Chr01K	48054502	48059286	-	Midwest	GWASclimate_bayesFactor=6.59463	48040324	48060324	4178	53	0.921568627		10
Pavir.1KG466205	Chr01K	48059550	48059969	-	Midwest	GWASclimate_bayesFactor=6.59463	48040324	48060324	9226		0.705882353	1369bp_INS
Pavir.1KG466700	Chr01K	48132326	48134032	+	Atlantic	introgressionFromMIDWEST_8libs_sig=NS	48130001	48139000	468.5	46	0.935185185		11
Pavir.1KG467100	Chr01K	48194758	48197368	+	Atlantic	GWASclimate_bayesFactor=2.36313	48192587	48212587	5219		0.694444444		24
Pavir.1KG467200	Chr01K	48197702	48200517	+	Atlantic	GWASclimate_bayesFactor=2.36313	48192587	48212587	2070		0.87962963		108
Pavir.1KG467300	Chr01K	48200765	48203041	-	Atlantic	GWASclimate_bayesFactor=2.36313	48192587	48212587	454	81			12
Pavir.1KG467600	Chr01K	48207527	48219041	-	Atlantic	GWASclimate_bayesFactor=2.36313	48192587	48212587	4940		0.87962963	185bp_INS	5
Pavir.1KG467600	Chr01K	48207527	48219041	-	Atlantic	GWASclimate_bayesFactor=2.0575	48217633	48237633	8592		0.87962963	185bp_INS	5
Pavir.1KG467600	Chr01K	48207527	48219041	-	Midwest	GWASclimate_bayesFactor=2.0685	48218060	48238060	9019		0.911764706	185bp_INS	5
Pavir.1KG467700	Chr01K	48231661	48234027	+	Atlantic	GWASclimate_bayesFactor=2.0575	48217633	48237633	4028		0.796296296		56
Pavir.1KG467700	Chr01K	48231661	48234027	+	Atlantic	GWASclimate_bayesFactor=2.33251	48224594	48244594	567		0.796296296		56
Pavir.1KG467700	Chr01K	48231661	48234027	+	Atlantic	GWASclimate_bayesFactor=6.19731	48226454	48246454	2427		0.796296296		56
Pavir.1KG467700	Chr01K	48231661	48234027	+	Midwest	GWASclimate_bayesFactor=2.0685	48218060	48238060	3601		0.607843137		56
Pavir.1KG467800	Chr01K	48235168	48237903	+	Atlantic	GWASclimate_bayesFactor=2.0575	48217633	48237633	7535		0.796296296		1
Pavir.1KG467800	Chr01K	48235168	48237903	+	Atlantic	GWASclimate_bayesFactor=2.33251	48224594	48244594	574		0.796296296		1
Pavir.1KG467800	Chr01K	48235168	48237903	+	Atlantic	GWASclimate_bayesFactor=6.19731	48226454	48246454	1286		0.796296296		1
Pavir.1KG467800	Chr01K	48235168	48237903	+	Midwest	GWASclimate_bayesFactor=2.0685	48218060	48238060	7108		0.794117647		1
Pavir.1KG467900	Chr01K	48238266	48241349	-	Atlantic	GWASclimate_bayesFactor=2.33251	48224594	48244594	3672		0.87962963		66
Pavir.1KG467900	Chr01K	48238266	48241349	-	Atlantic	GWASclimate_bayesFactor=6.19731	48226454	48246454	1812		0.87962963		66
Pavir.1KG467905	Chr01K	48242869	48243225	+	Atlantic	GWASclimate_bayesFactor=2.33251	48224594	48244594	8275		0.787037037
Pavir.1KG467905	Chr01K	48242869	48243225	+	Atlantic	GWASclimate_bayesFactor=6.19731	48226454	48246454	6415		0.787037037
Pavir.1KG468100	Chr01K	48246370	48252001	+	Atlantic	GWASclimate_bayesFactor=6.19731	48226454	48246454	9916		0.888888889		14
Pavir.1KG468700	Chr01K	48287095	48290823	+	Atlantic	GWASclimate_bayesFactor=3.20264	48275382	48295382	1713	17	0.842592593		1
Pavir.1KG468700	Chr01K	48287095	48290823	+	Atlantic	introgressionFromMIDWEST_24libs_sig=clim.adapt	48286001	48299000	1677.5	17	0.842592593		1
Pavir.1KG468900	Chr01K	48291824	48295783	+	Atlantic	GWASclimate_bayesFactor=3.20264	48275382	48295382	6442	33	0.907407407	268bp_INS	1
Pavir.1KG468900	Chr01K	48291824	48295783	+	Atlantic	introgressionFromMIDWEST_24libs_sig=clim.adapt	48286001	48299000	676.5	33	0.907407407	268bp_INS	1
Pavir.1KG469000	Chr01K	48295752	48297854	-	Atlantic	introgressionFromMIDWEST_24libs_sig=clim.adapt	48286001	48299000	3251.5		0.907407407		22
Pavir.1KG469500	Chr01K	48333271	48338048	+	Atlantic	GWASclimate_bayesFactor=2.52742	48336129	48356129	8081	55	0.851851852		16
Pavir.1KG469500	Chr01K	48333271	48338048	+	Gulf	GWASclimate_bayesFactor=2.13554	48335437	48355437	7389		0.87804878		16
Pavir.1KG469600	Chr01K	48340421	48342177	-	Atlantic	GWASclimate_bayesFactor=2.52742	48336129	48356129	3952	56			101
Pavir.1KG469600	Chr01K	48340421	48342177	-	Gulf	GWASclimate_bayesFactor=2.13554	48335437	48355437	3260				101
Pavir.1KG469600	Chr01K	48340421	48342177	-	Midwest	GWASclimate_bayesFactor=2.00435	48339987	48359987	7810				101
Pavir.1KG469700	Chr01K	48356628	48358929	-	Midwest	GWASclimate_bayesFactor=2.00435	48339987	48359987	6641		0.852941176		40
Pavir.1KG469800	Chr01K	48359456	48363130	-	Midwest	GWASclimate_bayesFactor=2.00435	48339987	48359987	9469				1
Pavir.1KG470700	Chr01K	48427326	48432955	+	Atlantic	GWASclimate_bayesFactor=2.56151	48430581	48450581	7626		0.851851852		76
Pavir.1KG470800	Chr01K	48433230	48435747	+	Atlantic	GWASclimate_bayesFactor=2.56151	48430581	48450581	4834		0.87962963	241bp_INS	7
Pavir.1KG470900	Chr01K	48435904	48439519	-	Atlantic	GWASclimate_bayesFactor=2.56151	48430581	48450581	1062	76		241bp_INS	22
Pavir.1KG470905	Chr01K	48441882	48442641	+	Atlantic	GWASclimate_bayesFactor=2.56151	48430581	48450581	1301		0.62962963
Pavir.1KG470910	Chr01K	48443312	48443704	+	Atlantic	GWASclimate_bayesFactor=2.56151	48430581	48450581	2731		0.861111111
Pavir.1KG471100	Chr01K	48444580	48455586	+	Atlantic	GWASclimate_bayesFactor=2.56151	48430581	48450581	3999	123	0.898148148		2
Pavir.1KG471100	Chr01K	48444580	48455586	+	Gulf	GWASclimate_bayesFactor=2.25014	48448847	48468847	3261		0.926829268		2
Pavir.1KG471200	Chr01K	48456053	48456801	+	Gulf	GWASclimate_bayesFactor=2.25014	48448847	48468847	2046				1
Pavir.1KG473900	Chr01K	48628265	48635136	-	Midwest	GWASclimate_bayesFactor=3.27097	48631806	48651806	6670				1
Pavir.1KG474000	Chr01K	48637099	48638990	-	Midwest	GWASclimate_bayesFactor=3.27097	48631806	48651806	2816				6
Pavir.1KG474100	Chr01K	48639027	48645885	+	Midwest	GWASclimate_bayesFactor=3.27097	48631806	48651806	2779		0.862745098		1
Pavir.1KG474200	Chr01K	48646018	48647453	+	Midwest	GWASclimate_bayesFactor=3.27097	48631806	48651806	4212		0.931372549
Pavir.1KG474300	Chr01K	48650051	48651082	-	Midwest	GWASclimate_bayesFactor=3.27097	48631806	48651806	8245			169bp_INS
Pavir.1KG474905	Chr01K	48712326	48717776	-	Atlantic	GWASclimate_bayesFactor=2.55689	48704382	48724382	2056		0.888888889		9
Pavir.1KG474905	Chr01K	48712326	48717776	-	Midwest	GWASclimate_bayesFactor=2.14944	48713653	48733653	5877		0.754901961		9
Pavir.1KG474905	Chr01K	48712326	48717776	-	Midwest	GWASclimate_bayesFactor=2.36212	48716534	48736534	8758		0.754901961		9
Pavir.1KG475300	Chr01K	48726505	48727442	+	Midwest	GWASclimate_bayesFactor=2.14944	48713653	48733653	2852
Pavir.1KG475300	Chr01K	48726505	48727442	+	Midwest	GWASclimate_bayesFactor=2.36212	48716534	48736534	29
Pavir.1KG475305	Chr01K	48759734	48760822	+	Atlantic	introgressionFromMIDWEST_6libs_sig=NS	48759001	48771000	4178.5	81	0.777777778
Pavir.1KG475500	Chr01K	48761519	48764242	+	Atlantic	introgressionFromMIDWEST_6libs_sig=NS	48759001	48771000	758.5				25
Pavir.1KG475600	Chr01K	48778733	48782643	-	Gulf	GWASclimate_bayesFactor=3.36236	48775019	48795019	2376				13
Pavir.1KG475600	Chr01K	48778733	48782643	-	Gulf	GWASclimate_bayesFactor=2.52822	48776994	48796994	4351				13
Pavir.1KG476500	Chr01K	48824576	48830118	-	Atlantic	GWASclimate_bayesFactor=2.25307	48823275	48843275	3157				1
Pavir.1KG476600	Chr01K	48831877	48836101	-	Atlantic	GWASclimate_bayesFactor=2.25307	48823275	48843275	1398		0.888888889		9
Pavir.1KG477000	Chr01K	48855241	48860504	+	Midwest	GWASclimate_bayesFactor=2.75444	48854724	48874724	4220	96	0.745098039		19
Pavir.1KG477100	Chr01K	48861760	48868639	+	Midwest	GWASclimate_bayesFactor=2.75444	48854724	48874724	2964	104	0.941176471		2
Pavir.1KG477200	Chr01K	48869315	48871155	+	Midwest	GWASclimate_bayesFactor=2.75444	48854724	48874724	4591		0.931372549		14
Pavir.1KG477300	Chr01K	48872571	48873976	+	Midwest	GWASclimate_bayesFactor=2.75444	48854724	48874724	7847		0.931372549		9
Pavir.1KG477400	Chr01K	48874365	48878041	+	Midwest	GWASclimate_bayesFactor=2.75444	48854724	48874724	9641	33	0.931372549	273bp_INS	1
Pavir.1KG478500	Chr01K	48906948	48907469	+	Atlantic	GWASclimate_bayesFactor=2.5858	48906105	48926105	8636	32	0.824074074
Pavir.1KG478600	Chr01K	48908026	48909162	+	Atlantic	GWASclimate_bayesFactor=2.5858	48906105	48926105	6943		0.944444444
Pavir.1KG478700	Chr01K	48912852	48913909	-	Atlantic	GWASclimate_bayesFactor=2.5858	48906105	48926105	2196		0.935185185	365bp_INS	1
Pavir.1KG478800	Chr01K	48934412	48940349	-	Gulf	GWASclimate_bayesFactor=2.04244	48921207	48941207	3205	59	0.926829268	193bp_INS	12
Pavir.1KG478800	Chr01K	48934412	48940349	-	Midwest	GWASclimate_bayesFactor=3.13415	48922410	48942410	2002			193bp_INS	12
Pavir.1KG479200	Chr01K	48944323	48947483	-	Midwest	GWASclimate_bayesFactor=2.63121	48942582	48962582	5099		0.882352941		8
Pavir.1KG479205	Chr01K	48956489	48956863	-	Midwest	GWASclimate_bayesFactor=2.63121	48942582	48962582	3907				67
Pavir.1KG482200	Chr01K	49226812	49230189	+	Gulf	GWASclimate_bayesFactor=2.03106	49211758	49231758	5054		0.634146341		6
Pavir.1KG482200	Chr01K	49226812	49230189	+	Gulf	GWASclimate_bayesFactor=2.54678	49216698	49236698	114		0.634146341		6
Pavir.1KG482200	Chr01K	49226812	49230189	+	Gulf	GWASclimate_bayesFactor=2.90569	49216941	49236941	129		0.634146341		6
Pavir.1KG482200	Chr01K	49226812	49230189	+	Gulf	GWASclimate_bayesFactor=2.25014	49225053	49245053	4864		0.634146341		6
Pavir.1KG482300	Chr01K	49230601	49231080	-	Gulf	GWASclimate_bayesFactor=2.03106	49211758	49231758	8843	5
Pavir.1KG482300	Chr01K	49230601	49231080	-	Gulf	GWASclimate_bayesFactor=2.54678	49216698	49236698	3903	5
Pavir.1KG482300	Chr01K	49230601	49231080	-	Gulf	GWASclimate_bayesFactor=2.90569	49216941	49236941	3660	5
Pavir.1KG482300	Chr01K	49230601	49231080	-	Gulf	GWASclimate_bayesFactor=2.25014	49225053	49245053	3973	5
Pavir.1KG482305	Chr01K	49232124	49234046	-	Gulf	GWASclimate_bayesFactor=2.54678	49216698	49236698	5426
Pavir.1KG482305	Chr01K	49232124	49234046	-	Gulf	GWASclimate_bayesFactor=2.90569	49216941	49236941	5183
Pavir.1KG482305	Chr01K	49232124	49234046	-	Gulf	GWASclimate_bayesFactor=2.25014	49225053	49245053	1007
Pavir.1KG482310	Chr01K	49234526	49236945	+	Gulf	GWASclimate_bayesFactor=2.54678	49216698	49236698	7828		0.902439024
Pavir.1KG482310	Chr01K	49234526	49236945	+	Gulf	GWASclimate_bayesFactor=2.90569	49216941	49236941	7585		0.902439024
Pavir.1KG482310	Chr01K	49234526	49236945	+	Gulf	GWASclimate_bayesFactor=2.25014	49225053	49245053	527		0.902439024
Pavir.1KG482315	Chr01K	49238264	49240695	+	Gulf	GWASclimate_bayesFactor=2.25014	49225053	49245053	3211	47
Pavir.1KG483200	Chr01K	49104364	49104564	+	Midwest	GWASclimate_bayesFactor=2.754	49102099	49122099	7535				61
Pavir.1KG483300	Chr01K	49105270	49109775	-	Midwest	GWASclimate_bayesFactor=2.754	49102099	49122099	2324		0.892156863		3
Pavir.1KG483400	Chr01K	49112683	49116629	+	Atlantic	GWASclimate_bayesFactor=3.7182	49112985	49132985	6356		0.842592593		33
Pavir.1KG483400	Chr01K	49112683	49116629	+	Midwest	GWASclimate_bayesFactor=2.754	49102099	49122099	584		0.803921569		33
Pavir.1KG483500	Chr01K	49119342	49122721	+	Atlantic	GWASclimate_bayesFactor=3.7182	49112985	49132985	264		0.601851852		1
Pavir.1KG483500	Chr01K	49119342	49122721	+	Midwest	GWASclimate_bayesFactor=2.754	49102099	49122099	7243		0.598039216		1
Pavir.1KG483505	Chr01K	49125252	49125778	-	Atlantic	GWASclimate_bayesFactor=3.7182	49112985	49132985	2267	0
Pavir.1KG483700	Chr01K	49130323	49135287	+	Atlantic	GWASclimate_bayesFactor=3.7182	49112985	49132985	7338		0.916666667		1
Pavir.1KG484200	Chr01K	49242551	49244563	+	Gulf	GWASclimate_bayesFactor=2.25014	49225053	49245053	7498		0.902439024	505bp_INS	70
Pavir.1KG484700	Chr01K	49272168	49273388	-	Gulf	GWASclimate_bayesFactor=2.37892	49267079	49287079	3691		0.926829268		8
Pavir.1KG484705	Chr01K	49280155	49285182	-	Gulf	GWASclimate_bayesFactor=2.37892	49267079	49287079	3076		0.390243902
Pavir.1KG484900	Chr01K	49285784	49292666	-	Gulf	GWASclimate_bayesFactor=2.37892	49267079	49287079	8705	26	0.804878049		87
Pavir.1KG485205	Chr01K	49331874	49338382	-	Atlantic	GWASclimate_bayesFactor=2.85235	49333128	49353128	4746	24	0.787037037		7
Pavir.1KG485205	Chr01K	49331874	49338382	-	Midwest	GWASclimate_bayesFactor=3.47332	49333172	49353172	4790		0.911764706		7
Pavir.1KG485600	Chr01K	49340104	49347518	+	Atlantic	GWASclimate_bayesFactor=2.85235	49333128	49353128	3024		0.944444444		83
Pavir.1KG485600	Chr01K	49340104	49347518	+	Atlantic	GWASclimate_bayesFactor=2.14114	49341361	49361361	3843		0.944444444		83
Pavir.1KG485600	Chr01K	49340104	49347518	+	Midwest	GWASclimate_bayesFactor=3.47332	49333172	49353172	3068				83
Pavir.1KG485605	Chr01K	49351276	49354412	+	Atlantic	GWASclimate_bayesFactor=2.85235	49333128	49353128	8148	24	0.768518519		43
Pavir.1KG485605	Chr01K	49351276	49354412	+	Atlantic	GWASclimate_bayesFactor=2.14114	49341361	49361361	85	24	0.768518519		43
Pavir.1KG485605	Chr01K	49351276	49354412	+	Midwest	GWASclimate_bayesFactor=3.47332	49333172	49353172	8104		0.803921569		43
Pavir.1KG485800	Chr01K	49355891	49359727	+	Atlantic	GWASclimate_bayesFactor=2.14114	49341361	49361361	4530	28	0.685185185		9
Pavir.1KG485800	Chr01K	49355891	49359727	+	Atlantic	GWASclimate_bayesFactor=4.1471	49354835	49374835	5108	28	0.685185185		9
Pavir.1KG485800	Chr01K	49355891	49359727	+	Atlantic	GWASclimate_bayesFactor=2.4818	49355381	49375381	5654	28	0.685185185		9
Pavir.1KG485900	Chr01K	49359977	49362711	-	Atlantic	GWASclimate_bayesFactor=2.14114	49341361	49361361	8616		0.925925926		3
Pavir.1KG485900	Chr01K	49359977	49362711	-	Atlantic	GWASclimate_bayesFactor=4.1471	49354835	49374835	2124		0.925925926		3
Pavir.1KG485900	Chr01K	49359977	49362711	-	Atlantic	GWASclimate_bayesFactor=2.4818	49355381	49375381	2670		0.925925926		3
Pavir.1KG485900	Chr01K	49359977	49362711	-	Midwest	GWASclimate_bayesFactor=7.50452	49362381	49382381	9670		0.921568627		3
Pavir.1KG485905	Chr01K	49364037	49366524	-	Atlantic	GWASclimate_bayesFactor=4.1471	49354835	49374835	798	63	0.888888889		10
Pavir.1KG485905	Chr01K	49364037	49366524	-	Atlantic	GWASclimate_bayesFactor=2.4818	49355381	49375381	1143	63	0.888888889		10
Pavir.1KG485905	Chr01K	49364037	49366524	-	Midwest	GWASclimate_bayesFactor=7.50452	49362381	49382381	5857		0.81372549		10
Pavir.1KG485905	Chr01K	49364037	49366524	-	Midwest	GWASclimate_bayesFactor=2.66917	49363839	49383839	7315		0.81372549		10
Pavir.1KG485910	Chr01K	49375756	49381020	+	Midwest	GWASclimate_bayesFactor=7.50452	49362381	49382381	3375		0.81372549		60
Pavir.1KG485910	Chr01K	49375756	49381020	+	Midwest	GWASclimate_bayesFactor=2.66917	49363839	49383839	1917		0.81372549		60
Pavir.1KG486400	Chr01K	49381640	49389881	-	Midwest	GWASclimate_bayesFactor=7.50452	49362381	49382381	9259			317bp_INS	20
Pavir.1KG486400	Chr01K	49381640	49389881	-	Midwest	GWASclimate_bayesFactor=2.66917	49363839	49383839	7801			317bp_INS	20
Pavir.1KG486405	Chr01K	49418688	49420439	+	Midwest	GWASclimate_bayesFactor=3.53824	49407715	49427715	973		0.862745098
Pavir.1KG486800	Chr01K	49420617	49424401	-	Midwest	GWASclimate_bayesFactor=3.53824	49407715	49427715	2902	22	0.833333333		2
Pavir.1KG487000	Chr01K	45306506	45307315	-	Atlantic	GWASclimate_bayesFactor=2.70448	45303033	45323033	5718	20
Pavir.1KG487100	Chr01K	49446470	49451491	+	Gulf	GWASclimate_bayesFactor=2.96653	49450528	49470528	9037	37	0.804878049		61
Pavir.1KG487300	Chr01K	49452868	49455614	-	Gulf	GWASclimate_bayesFactor=2.96653	49450528	49470528	4914		0.926829268		25
Pavir.1KG487400	Chr01K	49456336	49460601	+	Gulf	GWASclimate_bayesFactor=2.96653	49450528	49470528	73	28			61
Pavir.1KG487500	Chr01K	49460927	49466487	+	Gulf	GWASclimate_bayesFactor=2.96653	49450528	49470528	399	105			26
Pavir.1KG487500	Chr01K	49460927	49466487	+	Midwest	GWASclimate_bayesFactor=2.08147	49465273	49485273	8786				26
Pavir.1KG487505	Chr01K	49482170	49482559	+	Midwest	GWASclimate_bayesFactor=2.08147	49465273	49485273	6897		0.323529412
Pavir.1KG487600	Chr01K	49484936	49488210	+	Midwest	GWASclimate_bayesFactor=2.08147	49465273	49485273	9663			195bp_INS	1
Pavir.1KG487800	Chr01K	49494466	49511716	+	Midwest	GWASclimate_bayesFactor=3.54552	49509975	49529975	8259		0.921568627		4
Pavir.1KG487900	Chr01K	49512040	49515781	+	Midwest	GWASclimate_bayesFactor=3.54552	49509975	49529975	4194		0.87254902		56
Pavir.1KG487900	Chr01K	49512040	49515781	+	Midwest	GWASclimate_bayesFactor=3.9481	49513133	49533133	7352		0.87254902		56
Pavir.1KG488000	Chr01K	49517238	49518296	-	Midwest	GWASclimate_bayesFactor=3.54552	49509975	49529975	1679
Pavir.1KG488000	Chr01K	49517238	49518296	-	Midwest	GWASclimate_bayesFactor=3.9481	49513133	49533133	4837
Pavir.1KG488100	Chr01K	49525841	49526584	-	Midwest	GWASclimate_bayesFactor=3.54552	49509975	49529975	5866				3
Pavir.1KG488100	Chr01K	49525841	49526584	-	Midwest	GWASclimate_bayesFactor=3.9481	49513133	49533133	2708				3
Pavir.1KG488200	Chr01K	49528621	49530867	+	Midwest	GWASclimate_bayesFactor=3.54552	49509975	49529975	8646		0.539215686
Pavir.1KG488200	Chr01K	49528621	49530867	+	Midwest	GWASclimate_bayesFactor=3.9481	49513133	49533133	5488		0.539215686
Pavir.1KG488300	Chr01K	49531058	49535420	-	Midwest	GWASclimate_bayesFactor=3.9481	49513133	49533133	7925	43	0.862745098		1
Pavir.1KG488600	Chr01K	49546676	49549841	+	Atlantic	GWASfitness_bayesFactor=2.29771	49547140	49567140	7299		0.740740741		6
Pavir.1KG488700	Chr01K	49552164	49553011	-	Atlantic	GWASfitness_bayesFactor=2.29771	49547140	49567140	4129
Pavir.1KG488800	Chr01K	49557481	49558775	-	Atlantic	GWASfitness_bayesFactor=2.29771	49547140	49567140	341	84	0.87962963		15
Pavir.1KG488800	Chr01K	49557481	49558775	-	Midwest	GWASclimate_bayesFactor=2.56315	49554016	49574016	5241		0.921568627		15
Pavir.1KG488900	Chr01K	49567584	49569010	-	Midwest	GWASclimate_bayesFactor=2.56315	49554016	49574016	3568				3
Pavir.1KG488900	Chr01K	49567584	49569010	-	Midwest	GWASclimate_bayesFactor=8.42836	49568280	49588280	9270				3
Pavir.1KG489100	Chr01K	49574409	49575776	-	Midwest	GWASclimate_bayesFactor=8.42836	49568280	49588280	2504				5
Pavir.1KG489200	Chr01K	49584838	49588153	+	Midwest	GWASclimate_bayesFactor=8.42836	49568280	49588280	6558		0.725490196		25
Pavir.1KG489200	Chr01K	49584838	49588153	+	Midwest	GWASclimate_bayesFactor=2.34877	49581295	49601295	3142		0.725490196		25
Pavir.1KG489500	Chr01K	49594658	49598002	+	Atlantic	GWASfitness_bayesFactor=2.55642	49594152	49614152	6150	67			17
Pavir.1KG489500	Chr01K	49594658	49598002	+	Midwest	GWASclimate_bayesFactor=2.34877	49581295	49601295	3363				17
Pavir.1KG489600	Chr01K	49605331	49607391	+	Atlantic	GWASfitness_bayesFactor=2.55642	49594152	49614152	1179		0.898148148
Pavir.1KG489800	Chr01K	49610127	49612794	+	Atlantic	GWASfitness_bayesFactor=2.55642	49594152	49614152	5975	19	0.944444444		5
Pavir.1KG489900	Chr01K	49611580	49614981	-	Atlantic	GWASfitness_bayesFactor=2.55642	49594152	49614152	7428		0.824074074		1
Pavir.1KG490305	Chr01K	49677726	49682543	+	Gulf	GWASclimate_bayesFactor=2.51958	49677024	49697024	4481		0.780487805
Pavir.1KG490400	Chr01K	49682863	49684204	+	Gulf	GWASclimate_bayesFactor=2.51958	49677024	49697024	2820				1
Pavir.1KG490405	Chr01K	49686419	49687718	+	Gulf	GWASclimate_bayesFactor=2.51958	49677024	49697024	605	2
Pavir.1KG490500	Chr01K	49692138	49692826	+	Gulf	GWASclimate_bayesFactor=2.51958	49677024	49697024	5114				1
Pavir.1KG494580	Chr01K	53795144	53806545	+	Midwest	GWASclimate_bayesFactor=3.20847	53796523	53816523	22	84	0.87254902		5
Pavir.1KG496000	Chr01K	49825804	49826947	+	Gulf	GWASclimate_bayesFactor=2.00428	49825106	49845106	8159		0.804878049
Pavir.1KG496100	Chr01K	49829964	49830978	+	Gulf	GWASclimate_bayesFactor=2.00428	49825106	49845106	4128		0.512195122
Pavir.1KG496500	Chr01K	49904210	49908894	+	Atlantic	GWASfitness_bayesFactor=3.25839	49900101	49920101	1207	23	0.842592593		1
Pavir.1KG496600	Chr01K	49909165	49915338	-	Atlantic	GWASfitness_bayesFactor=3.25839	49900101	49920101	936		0.916666667		3	Pavir.J04202
Pavir.1KG496700	Chr01K	49917161	49919386	-	Atlantic	GWASfitness_bayesFactor=3.25839	49900101	49920101	7060	22	0.935185185		7
Pavir.1KG496700	Chr01K	49917161	49919386	-	Midwest	GWASclimate_bayesFactor=3.66946	49916735	49936735	7349		0.931372549		7
Pavir.1KG496800	Chr01K	49920124	49923041	+	Midwest	GWASclimate_bayesFactor=3.66946	49916735	49936735	3694	29	0.852941176		3
Pavir.1KG496900	Chr01K	49922671	49926207	-	Midwest	GWASclimate_bayesFactor=3.66946	49916735	49936735	528		0.931372549		19
Pavir.1KG497000	Chr01K	49932806	49935304	-	Midwest	GWASclimate_bayesFactor=3.66946	49916735	49936735	6071	121	0.5
Pavir.1KG497100	Chr01K	49935976	49939607	+	Midwest	GWASclimate_bayesFactor=3.66946	49916735	49936735	9241		0.901960784		48
Pavir.1KG497400	Chr01K	49944972	49946432	-	Atlantic	GWASclimate_bayesFactor=2.14818	49944211	49964211	7779	46			5
Pavir.1KG497500	Chr01K	49956195	49964636	+	Atlantic	GWASclimate_bayesFactor=2.14818	49944211	49964211	1984	31	0.212962963		9
Pavir.1KG497500	Chr01K	49956195	49964636	+	Atlantic	GWASclimate_bayesFactor=2.85984	49963081	49983081	8445	31	0.212962963		9
Pavir.1KG497700	Chr01K	49970306	49979308	-	Atlantic	GWASclimate_bayesFactor=2.85984	49963081	49983081	2775		0.916666667		6
Pavir.1KG497800	Chr01K	49980790	49993779	+	Atlantic	GWASclimate_bayesFactor=2.85984	49963081	49983081	7709	51	0.861111111		9
Pavir.1KG498200	Chr01K	50015096	50016460	+	Atlantic	GWASclimate_bayesFactor=2.10383	50016392	50036392	9932	37	0.842592593
Pavir.1KG498300	Chr01K	50020496	50020999	+	Atlantic	GWASclimate_bayesFactor=2.10383	50016392	50036392	5393	26	0.796296296
Pavir.1KG498300	Chr01K	50020496	50020999	+	Atlantic	GWASclimate_bayesFactor=2.68861	50018726	50038726	7727	26	0.796296296
Pavir.1KG498300	Chr01K	50020496	50020999	+	Midwest	GWASclimate_bayesFactor=2.06906	50019582	50039582	8583		0.794117647
Pavir.1KG498400	Chr01K	50020659	50025279	+	Atlantic	GWASclimate_bayesFactor=2.10383	50016392	50036392	1113		0.907407407		1
Pavir.1KG498400	Chr01K	50020659	50025279	+	Atlantic	GWASclimate_bayesFactor=2.68861	50018726	50038726	3447		0.907407407		1
Pavir.1KG498400	Chr01K	50020659	50025279	+	Midwest	GWASclimate_bayesFactor=2.06906	50019582	50039582	4303	85			1
Pavir.1KG498400	Chr01K	50020659	50025279	+	Midwest	GWASclimate_bayesFactor=2.43236	50023287	50043287	8008	85			1
Pavir.1KG498500	Chr01K	50028450	50030245	+	Atlantic	GWASclimate_bayesFactor=2.10383	50016392	50036392	2058		0.87037037
Pavir.1KG498500	Chr01K	50028450	50030245	+	Atlantic	GWASclimate_bayesFactor=2.68861	50018726	50038726	276		0.87037037
Pavir.1KG498500	Chr01K	50028450	50030245	+	Midwest	GWASclimate_bayesFactor=2.06906	50019582	50039582	663	32	0.784313725
Pavir.1KG498500	Chr01K	50028450	50030245	+	Midwest	GWASclimate_bayesFactor=2.43236	50023287	50043287	3042	32	0.784313725
Pavir.1KG498505	Chr01K	50032553	50034397	-	Atlantic	GWASclimate_bayesFactor=2.10383	50016392	50036392	6161	83	0.796296296
Pavir.1KG498505	Chr01K	50032553	50034397	-	Atlantic	GWASclimate_bayesFactor=2.68861	50018726	50038726	3827	83	0.796296296
Pavir.1KG498505	Chr01K	50032553	50034397	-	Midwest	GWASclimate_bayesFactor=2.06906	50019582	50039582	2971		0.882352941
Pavir.1KG498505	Chr01K	50032553	50034397	-	Midwest	GWASclimate_bayesFactor=2.43236	50023287	50043287	734		0.882352941
Pavir.1KG498700	Chr01K	50036337	50038021	+	Atlantic	GWASclimate_bayesFactor=2.10383	50016392	50036392	9945	22	0.768518519		3
Pavir.1KG498700	Chr01K	50036337	50038021	+	Atlantic	GWASclimate_bayesFactor=2.68861	50018726	50038726	7611	22	0.768518519		3
Pavir.1KG498700	Chr01K	50036337	50038021	+	Midwest	GWASclimate_bayesFactor=2.06906	50019582	50039582	6755		0.843137255		3
Pavir.1KG498700	Chr01K	50036337	50038021	+	Midwest	GWASclimate_bayesFactor=2.43236	50023287	50043287	3050		0.843137255		3
Pavir.1KG498800	Chr01K	50038686	50041551	-	Atlantic	GWASclimate_bayesFactor=2.68861	50018726	50038726	9960	4	0.925925926		45
Pavir.1KG498800	Chr01K	50038686	50041551	-	Midwest	GWASclimate_bayesFactor=2.06906	50019582	50039582	9104		0.803921569		45
Pavir.1KG498800	Chr01K	50038686	50041551	-	Midwest	GWASclimate_bayesFactor=2.43236	50023287	50043287	5399		0.803921569		45
Pavir.1KG499000	Chr01K	50052408	50071842	-	Atlantic	GWASclimate_bayesFactor=2.18495	50061684	50081684	158		0.935185185		2
Pavir.1KG499100	Chr01K	50073227	50075236	-	Atlantic	GWASclimate_bayesFactor=2.18495	50061684	50081684	1543		0.907407407		9
Pavir.1KG499200	Chr01K	50078626	50080689	+	Atlantic	GWASclimate_bayesFactor=2.18495	50061684	50081684	6942		0.833333333
Pavir.1KG499600	Chr01K	50115698	50119542	+	Atlantic	GWASclimate_bayesFactor=2.33633	50110719	50130719	1177		0.731481481		19
Pavir.1KG499600	Chr01K	50115698	50119542	+	Atlantic	introgressionFromMIDWEST_6libs_sig=NS	50113001	50117000	697.5		0.731481481		19
Pavir.1KG499700	Chr01K	50120051	50120985	-	Atlantic	GWASclimate_bayesFactor=2.33633	50110719	50130719	266	22	0.935185185	252bp_INS
Pavir.1KG499800	Chr01K	50127453	50128864	-	Atlantic	GWASclimate_bayesFactor=2.33633	50110719	50130719	6734	20
Pavir.1KG499800	Chr01K	50127453	50128864	-	Midwest	GWASclimate_bayesFactor=2.74218	50127118	50147118	8254		0.941176471
Pavir.1KG499900	Chr01K	50134156	50136784	-	Midwest	GWASclimate_bayesFactor=2.74218	50127118	50147118	334		0.470588235		8
Pavir.1KG499900	Chr01K	50134156	50136784	-	Midwest	GWASclimate_bayesFactor=6.03786	50131686	50151686	4902		0.470588235		8
Pavir.1KG499905	Chr01K	50139414	50144052	-	Midwest	GWASclimate_bayesFactor=2.74218	50127118	50147118	2296		0.823529412		8
Pavir.1KG499905	Chr01K	50139414	50144052	-	Midwest	GWASclimate_bayesFactor=6.03786	50131686	50151686	2272		0.823529412		8
Pavir.1KG501000	Chr01K	50188777	50189858	+	Midwest	GWASclimate_bayesFactor=2.0005	50187337	50207337	7479		0.921568627		1
Pavir.1KG501200	Chr01K	50194466	50201243	-	Midwest	GWASclimate_bayesFactor=2.0005	50187337	50207337	2871		0.81372549		71
Pavir.1KG501200	Chr01K	50194466	50201243	-	Midwest	GWASclimate_bayesFactor=3.40211	50198230	50218230	6987		0.81372549		71
Pavir.1KG501300	Chr01K	50204771	50205169	+	Midwest	GWASclimate_bayesFactor=2.0005	50187337	50207337	7434				103
Pavir.1KG501300	Chr01K	50204771	50205169	+	Midwest	GWASclimate_bayesFactor=3.40211	50198230	50218230	3061				103
Pavir.1KG501400	Chr01K	50208758	50213148	+	Midwest	GWASclimate_bayesFactor=3.40211	50198230	50218230	528		0.931372549	174bp_INS	73
Pavir.1KG502100	Chr01K	50279932	50285412	+	Gulf	GWASclimate_bayesFactor=3.38457	50265492	50285492	4440	22			10
Pavir.1KG502100	Chr01K	50279932	50285412	+	Midwest	GWASclimate_bayesFactor=3.01865	50268071	50288071	1861				10
Pavir.1KG502100	Chr01K	50279932	50285412	+	Midwest	GWASclimate_bayesFactor=3.46374	50272178	50292178	2246				10
Pavir.1KG502300	Chr01K	50286323	50289458	+	Midwest	GWASclimate_bayesFactor=3.01865	50268071	50288071	8252		0.931372549		93
Pavir.1KG502300	Chr01K	50286323	50289458	+	Midwest	GWASclimate_bayesFactor=3.46374	50272178	50292178	4145		0.931372549		93
Pavir.1KG502400	Chr01K	50291068	50295422	+	Atlantic	introgressionFromMIDWEST_5libs_sig=NS	50291001	50315000	7578.5				1
Pavir.1KG502400	Chr01K	50291068	50295422	+	Midwest	GWASclimate_bayesFactor=3.46374	50272178	50292178	8890	20			1
Pavir.1KG502600	Chr01K	50315074	50321153	+	Atlantic	GWASclimate_bayesFactor=4.49295	50303885	50323885	1189		0.935185185		102
Pavir.1KG502600	Chr01K	50315074	50321153	+	Midwest	GWASclimate_bayesFactor=2.7292	50312885	50332885	1732		0.931372549		102
Pavir.1KG502700	Chr01K	50321027	50325698	-	Atlantic	GWASclimate_bayesFactor=4.49295	50303885	50323885	7142		0.898148148		4
Pavir.1KG502700	Chr01K	50321027	50325698	-	Midwest	GWASclimate_bayesFactor=2.7292	50312885	50332885	1858		0.774509804		4
Pavir.1KG502800	Chr01K	50327349	50331426	-	Midwest	GWASclimate_bayesFactor=2.7292	50312885	50332885	4464				12
Pavir.1KG502900	Chr01K	50332639	50338780	-	Midwest	GWASclimate_bayesFactor=2.7292	50312885	50332885	9754		0.941176471		2
Pavir.1KG502900	Chr01K	50332639	50338780	-	Midwest	GWASclimate_bayesFactor=2.88332	50338321	50358321	9541		0.941176471		2
Pavir.1KG503000	Chr01K	50338919	50344681	+	Midwest	GWASclimate_bayesFactor=2.88332	50338321	50358321	3640		0.931372549		34
Pavir.1KG503100	Chr01K	50345336	50346086	-	Midwest	GWASclimate_bayesFactor=2.88332	50338321	50358321	2235	22	0.81372549
Pavir.1KG503200	Chr01K	50347900	50348593	-	Midwest	GWASclimate_bayesFactor=2.88332	50338321	50358321	272
Pavir.1KG503600	Chr01K	50664608	50671095	-	Midwest	GWASclimate_bayesFactor=2.50923	50664093	50684093	2998				113
Pavir.1KG503700	Chr01K	50672965	50673267	-	Midwest	GWASclimate_bayesFactor=2.50923	50664093	50684093	826		0.852941176
Pavir.1KG503705	Chr01K	50678378	50680922	-	Midwest	GWASclimate_bayesFactor=2.50923	50664093	50684093	4285	12			65
Pavir.1KG503900	Chr01K	50700882	50711248	-	Gulf	GWASclimate_bayesFactor=2.26735	50704678	50724678	3430	53	0.902439024		8
Pavir.1KG503905	Chr01K	50714584	50717632	+	Gulf	GWASclimate_bayesFactor=2.26735	50704678	50724678	94		0.634146341		12
Pavir.1KG505100	Chr01K	50832658	50833650	+	Midwest	GWASclimate_bayesFactor=2.90631	50832369	50852369	8719	42	0.882352941		15
Pavir.1KG505113	Chr01K	50833323	50834935	-	Midwest	GWASclimate_bayesFactor=2.90631	50832369	50852369	7434		0.921568627
Pavir.1KG505200	Chr01K	50835698	50836396	-	Midwest	GWASclimate_bayesFactor=2.90631	50832369	50852369	5973				27
Pavir.1KG505300	Chr01K	50837980	50839435	-	Midwest	GWASclimate_bayesFactor=2.90631	50832369	50852369	2934				49
Pavir.1KG505313	Chr01K	50845322	50847224	-	Midwest	GWASclimate_bayesFactor=2.90631	50832369	50852369	2953		0.666666667
Pavir.1KG505400	Chr01K	50850725	50852061	+	Midwest	GWASclimate_bayesFactor=2.90631	50832369	50852369	8356		0.901960784		35
Pavir.1KG505400	Chr01K	50850725	50852061	+	Midwest	GWASclimate_bayesFactor=7.19676	50850751	50870751	8690		0.901960784		35
Pavir.1KG505600	Chr01K	50861187	50871465	+	Midwest	GWASclimate_bayesFactor=7.19676	50850751	50870751	436		0.637254902		1
[truncated: 33,336 more rows]
