# Supplementary material for: Genomic mechanisms of climate adaptation in polyploid bioenergy switchgrass
Source: Nature. 2021 Jan 27;590(7846):438–44. doi: 10.1038/s41586-020-03127-1 (PMC7886653; doi:10.1038/s41586-020-03127-1)
Supplement: Supplementary file 10 — Biomass and survival by genotype and common garden. The first column (‘plant_id’) corresponds to the ‘plant_ID’ column in Supplemental Data 4. The other column names follow garden ID _ phenotype. Garden IDs correspond to the first column in Extended Data Fig. 2a. phenotypes are either ‘BIOMASS’ (dry biomass, g) natural log of biomass “LOGBIOMASS” or survival “SRV” (0 = dead, 1 = alive). Missing values indicate cases where that plant was not grown in that particular site. Where multiple clonal replicates of a genotype were grown at a single site, the values represent a mean of all observed data. Hence, some survival values are > 0 or < 1. [file 41586_2020_3127_MOESM10_ESM.csv]

PLANT_ID	BRKG_SRV	BRKG_BIOMASS	BRKG_LOGBIOMASS	CLMB_SRV	CLMB_BIOMASS	CLMB_LOGBIOMASS	FRMI_SRV	FRMI_BIOMASS	FRMI_LOGBIOMASS	KBSM_SRV	KBSM_BIOMASS	KBSM_LOGBIOMASS	KING_SRV	KING_BIOMASS	KING_LOGBIOMASS	LINC_SRV	LINC_BIOMASS	LINC_LOGBIOMASS	OVTN_SRV	OVTN_BIOMASS	OVTN_LOGBIOMASS	PKLE_SRV	PKLE_BIOMASS	PKLE_LOGBIOMASS	STIL_SRV	STIL_BIOMASS	STIL_LOGBIOMASS	TMPL_SRV	TMPL_BIOMASS	TMPL_LOGBIOMASS
WBC3a
J170.A				1	606.6635	6.408				1	750.4905	6.6207										1	132.7	4.8881	1	299.4	5.7018
J190.A	0			0			0			1	2341.0586	7.7584	1	1914.59045	7.50185	0			0			1	2082.177	7.6412	1	587.4602	6.3758	1	850.7436	6.7461
J212.A	0			1	1434.8328	7.2688	1	830.148	6.7216	1	1638.7325	7.4017	1	1969.1576	7.5854	0	205.4	5.325	1	3538.952	8.1716	1	3510.3517	8.1635	1	587.6346	6.3761	1	2985.0284	8.0014
J217.A	0			1	731.4454	6.595	1	2508.5754	7.8275	1	981.5736	6.8892	1	2195.5721	7.6942	0			1	1809.5413	7.5008	1	2672.4048	7.8907	1	1148.119	7.0459	1	1763.0475	7.4748
J232.A
J247.A	0			0			0			1	1484.221	7.3026	1	2568.5699	7.8511	0			1	2923.35125	7.68675	1	2766.1317	7.9252	1	2159.8481	7.6778	1	4130.7067	8.3262
J248.A	0			0			0			0			1	3840.8276	8.2534	0			1	5587.0415	8.6282	1	2917.9492	7.9786	1	3227.509	8.0795	1	2358.8617	7.7659
DAC6
J005.A	0			1	3082.9368	8.0336	1	970.5133	6.8778	1	1573.7187	7.3612	1	2127.2613	7.6626	0			1	345.4	5.8447	1	2290.0843	7.7363	1	2226.4101	7.7081	1	2504.7253	7.8259
J006.A				1	1043.7399	6.9506				1	797.0345	6.6809										1	464.4	6.1407	1	906.2687	6.8093
J008.A	1	1278.752	7.1536	1	2081.179	7.6407	1	2711.3788	7.9052	1	1748.305	7.4664	1	2524.9168	7.834	1	331.1	5.8024	1	3089.0856	8.0356	1	2807.855	7.9402	1	874.4903	6.7736	1	3264.7311	8.0909
J013.A				1	3249.8192	8.0864																1	2280.6058	7.7322
J016.A	1	1126.0602	7.0265	1	3244.2599	8.0846	1	2881.653	7.9661	1	3106.2107	8.0412	1	2027.7174	7.6147	1	1193.6494	7.0848	1	4212.9991	8.3459	1	4126.7093	8.3252	1	2789.8384	7.9337	1	2945.2752	7.988
J019.A	0						0			0			1	1913.5511	7.5567	0			0			1	1065.9946	6.9717	1	1386.0546	7.2342	1
J020.A
J026.A																						1	34.4	3.5381
J036.A				1	43.4	3.7705				1	37.64	3.6281				0						1			1	17.4	2.8565
J037.A				1	204.4	5.3201				1	173.69	5.1573				1	179.9	5.1924				1	97.2	4.5768	1	109.4	4.695
J041.A	1	344.9398	5.8434	1	3724.1586	8.2226	1	2347.0153	7.7609	1	1862.6599	7.5298	1	4161.8389	8.3337	0			1			1	4424.7647	8.395	1	2052.08765	7.51285	1	6213.9424	8.7346
J164.A
J171.A	1	440.236	6.0873	1	898.4546	6.8007	1	335.6771	5.8161	1	793.8142	6.6768	0			1	597.377	6.3925	1	482.0409	6.178	1	260.2	5.5615	1	177.4	5.1784	1	85.52	4.4488
J172.A	1	333.4	5.8093	1	305.4	5.7216	1	939.4874	6.8453	1	725.1758	6.5864	1	52	3.9512	1	244.6	5.4996	1	173.1	5.1539	1	271.3	5.6032	1	299.4	5.7018	1	176.35	5.1725
J186.A	0			0			0			1	261.1231	5.565	1	795.1216	6.6785	0			1	1321.5595	7.1866	1	591.7349	6.3831	1	125.4	4.8315	1	235.38	5.4612
J189.A	0			0			0			1	485.5531	6.1146	1	1171.6953	7.0662	0			1	1817.682	7.5053	1	1374.2241	7.2256	1	1286.9438	7.16	1	534.625	6.2816
J193.A	0			1	1390.7245	7.2376	1	720.7895	6.5803	1	1099.073	7.0022	1	1304.2821	7.1734	0			1	1641.2778	7.4032	1	1158.8866	7.0552	1	829.4967	6.7208	1	501.1528	6.2169
J205.A				1	359.4	5.8844	1	343.9	5.8404	1	485.2286	6.1846	1	196.9	5.2827	0			1	451.5076	6.1126	1	252.5	5.5314	1	99.4	4.5992	1	162.2	5.0888
J208.A	1	205.4	5.325	1	484.044	6.1822				1	625.3595	6.4383				1	507	6.2285	1			1	198.6	5.2913	1	229.4	5.4355	1	1531.723	6.4667
J250.A	0	59.4	4.0843	1	2935.7345	7.9847	1	1419.23475	7.2311	1	1881.7003	7.5399	1	1848.1934	7.522	0			1	4134.0758	8.327	1	3249.2601	8.0862	1	1267.00465	7.0729	1
J251.A	0	112.4	4.7221	1	2948.9416	7.9892	1	2672.9454	7.8909	1	1613.5606	7.35355	1	3755.6718	8.231	0			1	4690.3598	8.4533	1	6842.4567	8.8309	1	3817.1963	8.2473	1	3812.38065	7.97465
J254.A
J256.A
J270.A	0			0			0			1	1497.081	7.3113	1	2243.08735	7.6472	0			1	2746.7432	7.9182	1	2778.0853	7.9295	1	1126.91585	6.7785	1	1795.4237	7.493
J273.A	1	113.4	4.7309	1	3150.6665	8.0554	1	523.9771	6.2614	1	3753.8784	8.2305	1	979.4924	6.887	0			1	3416.3471	8.1363	1	4584.0766	8.4303	1	2310.568	7.7452	1	1754.51865	7.44
J276.A	0						0			1	149.45	5.007	1	2639.4248	7.8783	0			1	391.0115	5.9687	1	3399.5291	8.1314	1	1160.6933	7.0568	1	3201.9321	8.0715
J279.A	0			1	74.4	4.3095	0.5			1	974.86995	6.64705	1	1876.2368	7.537	0			1	2778.115	7.9295	1	3420.7013	8.1376	1	391.36475	5.9093	1	1369.4922	7.2222
J280.A	0			0			1	799.7286	6.6843	1	1339.2569	7.1999	1	3148.25	8.0546	1	487.7329	6.1898	1	3046.2432	8.0217	1	3840.4671	8.2533	1	1870.2282	7.5338	1	2979.307	7.9994
J283.A
J294.A	0			0			0			0.666666666666667			1	3959.2045	8.2838	0			1	6299.241	8.7482	1	3457.6855	8.1484	1	2460.3461	7.234	1	3453.7016	8.1472
J295.A	0			1	4655.2362	8.4457	1	3386.2736	8.1275	1	2741.8089	7.9164	1	3560.90735	8.1461	0			1	4889.6873	8.4949	1	5475.9167	8.6081	1	2957.4892	7.7064	1	4610.3065	8.436
J303.A	0			0			0			0			1	4354.5509	8.379	0			1	3601.0891	8.189	1	1916.249	7.5581	1	2345.7803	7.7604	1	1838.2912	7.5166
J308.A	0			1	3441.3707	8.1436	1	743.2902	6.6111	1	3134.9621	8.0504	1	4582.7359	8.4301	0			1	7134.0774	8.8726	1	3656.4605	8.2043	1	4618.2071	8.4378	1	3137.12065	7.71865
J312.A	0			0			0			0			1	922.1333	6.8267	0			1	4551.5594	8.4232	1	2912.2739	7.9767	1	2110.4918	7.6547	1	2058.3018	7.6296
J314.A	0			1	638.5323	6.4592	0	9	2.1972	1	254.61965	5.5204	1	2646.2367	7.8809	0			1	2610.5802	7.8673	1	2059.803	7.6304	1	1025.3693	6.9328	1	1706.5589	7.4422
J318.A	0			0			1	1269.9973	7.1442	1	1663.1316	7.4165	1	2116.3572	7.64396666666667	0			1	1668.49365	7.1854	1	2497.3266	7.823	1	2346.1533	7.7605	1	1915.344	7.5577
J319.A	0			1	1063.5622	6.9694				1	2145.0918	7.6709	1	3282.5679	8.0964	0			1	4089.1519	8.3161	1	3882.7894	8.2643	1	3062.8332	8.0271	1	2968.2497	7.9957
J324.A	0.5			1	922.5267	6.8271	0			0.5	265.37325	4.68665	1	2839.704	7.9515				1	7259.4412	8.8901	1	4061.5914	8.3093	1	1693.2663	7.4344	1	4460.4438	8.403
J326.A	0	189.4	5.2439	1	2602.0691	7.8641	1	1133.0049	7.0326	1	1751.2949	7.3294	1	1323.5088	7.188	1	1174.2993	7.0684	1	4546.0499	8.422	1	2480.79575	7.59945	1	2382.2355	7.7758	1	1938.689	7.5698
J329.A	0			1	79.4	4.3745	0.5			1	1015.2262	6.9229	1	860.087	6.757	0			1	2318.7703	7.7488	1	1374.2474	7.2257	1	1312.7439	7.1799	1	1228.7212	7.1137
J330.A	0			0			0.666666666666667			1	734.0736	6.5986	1	3226.2533	8.0791	0			1	4006.9186	8.2958	1	3689.8868	8.2134	1	2151.8236	6.7353	1	3532.6853	8.1698
J331.A	0			1	349.4	5.8562	0.5			1	118.74735	4.7478	1	1044.9224	6.9517	0			1	4234.2371	8.351	1	2488.878	7.8196	1	2174.83	7.6847	1	1999.6714	7.6007
J337.A	0						1	14.6	2.681	1	718.9049	6.5777	1	611.3447	6.4157							1	1112.6286	7.0145	1	865.7354	6.7636	1	165.3	5.1078
J340.A	0			0			1	506.5755	6.2277	1	908.7831	6.8121	1	901.33535	6.7021	0			1	2463.1567	7.6843	1	2533.1961	7.8372	1	1307.4769	7.1759	1	2037.4011	7.5445
J343.A	0			0			0			0			1	2779.4755	7.92565				1	2924.1478	7.9808	1	1517.6092	7.3249	1	1106.6519	7.0091	1	404.8382	6.0035
J359.A	1	824.3386	6.7146	1	281.4	5.6398	1	693.4351	6.5417	1	397.3664	5.9849	1			1	771.2941	6.6481				1	164.3	5.1017	1	561.2106	6.3301	1	131.2	4.8767
J390.A	1	430.2188	6.0643	1	119.4	4.7825				1	247.0322	5.5095				1	202.8	5.3122	1	48.9	3.8898	1	70.6	4.257	1	211.4	5.3538	1	80.5	4.3883
J395.A	1	896.7711	6.7988	1	1476.9071	7.2977	1	785.38935	6.62195	1	1375.9685	7.2269	1	343.5	5.8392	1	937.7207	6.8435	1	197.5	5.2857	1	328.8	5.7954	1	875.8213	6.7752	1	690.5348	6.5375
J403.A				1	303.4	5.7151				1	298.6853	5.6994										1	133.4	4.8934	1	155.4	5.046
J407.A				1	112.4	4.7221				1	111.25	4.7118
J424.A	1	58.4	4.0673	0	31.4	3.4468	1	1400.1559	7.2443	1	1775.1181	7.4816	1	291.5	5.675	0			1	3147.0838	8.0542	1	1971.1963	7.5864	0			1	462.9907	6.1377
J426.A				1	842.8415	6.7368				1	1500.8139	7.3138										1	692.0962	6.5397
J463.A	0			0			0			1	705.1168	6.39365	1	3113.4952	8.0435	0			1	6239.2086	8.7386	1	3298.03555	8.09935	1	3148.4009	8.0546	1	3240.9938	8.0836
J466.A	0			0			0			0			1	149.5	5.0073	0			1	1413.0709	7.2535	1	1033.4189	6.9406	1	225.4	5.4179	1	950.6598	6.8572
J477.A	1	451.6228	6.1128	1	982.0268	6.8896	1	457.6827	6.1262	1	886.311	6.7871	1	110.3	4.7032	1	411	6.0186	1	771.756	6.6487	1	997.9774	6.9057	1	999.4741	6.9072	1	442.2127	6.0918
J483.A	1	74.4	4.3095				1	936.7319	6.8424	1	1263.9165	7.142	1			1	310.6	5.7385	1	1457.7686	7.2847	1	1388.5613	7.236	1	873.3252	6.7723	1	746.3108	6.6151
J484.A	1	86.4	4.459	1	2669.1174	7.8895	1	979.7198	6.8873	1	4222.9598	8.3483	1	4925.8648	8.5023				1	5400.1312	8.5942	1	5396.026	8.5934	1	5493.883	8.6114	1	3825.31385	8.0396
J490.A				1	1112.9756	7.0148
J496.A	0			0			0			1	697.5988	6.5476	1	1312.8	7.1799	0			1	1997.20095	7.50725	1	3244.6627	8.0848	1	1761.5325	7.2946	1	1271.7544	7.1482
J497.A	0			0			0			0			1	855.3664	6.7515	0			1	2852.026	7.9558	1	2465.3434	7.8101	1	2010.173	7.606	1	1798.02635	7.43295
J498.A	0			0			1	203.6	5.3162	1	1905.477	7.5525	1	1856.4771	7.5264	0						1	1881.4188	7.5398	1	2447.2531	7.8027	1	542.0592	6.2954
J500.A	0			1	490.3835	6.1952	0.5			1	574.5476	6.3536	1	310.7	5.7388	0			1	1454.5661	7.2825	1	1275.2775	7.09315	1	975.75325	6.5212	1	1126.2997	7.0267
J501.A	0			0			0			0			1	351	5.8608	0			1	727.4804	6.5896	1	669.6975	6.5068	1	1369.8926	7.2225	1	652.5575	6.4809
J502.A	0						0			0			1	2092.5983	7.6462	0			1	3436.1904	8.1421	1	1574.3636	7.3616	1	1326.0417	7.19	1	1488.7852	7.3057
J503.A				1	555.8047	6.3204				1	1160.5372	7.0566										1	975.072	6.8825	1	596.1518	6.3905
J504.A	0			1	78.4	4.3618				1	554.8689	6.3187				0			1	341.4	5.8331	1	250	5.5215	1	381.4	5.9438	1
J514.A	0			1	4879.086	8.4927	1	1480.1611	7.27	1	4159.1527	8.3331	1	4217.5532	8.347	1	2759.6387	7.9229	1	4138.2672	8.328	1	4762.0503	8.4684	1	1582.7	7.01655	1	4588.7681	8.4314
J516.A	1	160.4	5.0777	1	423.4	6.0483				1	285.461	5.6541				1	270.4	5.5999				1	237	5.4681
J522.A	1	240.4	5.4823	1	853.7684	6.7497	1	430.1163	6.0641	1	977.237	6.8847	1	17	2.8332	1	354.3	5.8701	1	242.9	5.4926	1	306.032	5.7237
J525.A	1	262.4	5.5699							1	312.9239	5.746										1	164.3	5.1017	1	155.9	5.0492
J530.A	1	488.5678	6.1915	1	740.5607	6.6074				1	482.2184	6.1784										1	312.7	5.7452	1	501.4	6.2174
J535.A	0			1	597.7041	6.3931	0	135.5	4.909	1	1345.6	7.2046	1	2849.6487	7.955	0			1	3838.3838	8.2528	1	2349.1549	7.7618	1	1373.7992	7.2253	1	1775.5224	7.4818
J536.A	1	1038.8053	6.9458	1	1742.9368	7.4633	1	854.1176	6.7501	1	1429.7788	7.2653	1	55.2	4.011	1	994.7413	6.9025	1	17.8	2.8792	1	956.5872	6.8634	1	495.49	6.2055	1	247.7	5.5122
J539.A				1	410.1733	6.0166																1	385.2	5.9538
J540.A	1	529.2883	6.2715	1	1082.7662	6.9873				1	723.2175	6.5837				1	625.8	6.439				1	349.7303	5.8572	1	505.1527	6.2249
J542.A	1	147.4	4.9931	1	328.4	5.7942	1	880.4007	6.7804	1	362.8784	5.8941	1	141.05	4.90465	1	727.6073	6.5898	1	442.4	6.0922	1	237.6	5.4706	1	323.4	5.7789	1	98.07	4.5857
J574.A	1	1039.7359	6.9467	1	889.8798	6.7911				1	1610.5298	7.3843				1	1165.1995	7.0606				1	557.5099	6.3235
J576.A	0			0						1	383.5238	5.9494	1	312.2	5.7436	0			1	397.1525	5.9843	1	344.1021	5.8409	1	389.4	5.9646	1	371.18	5.9167
J577.A	0			1			1	185.8462	5.2249	1	337.4366	5.8214	1	36.7	3.6028	0			1	195.6	5.2761	1	177.5	5.179	1	99.4	4.5992	1	47.53	3.8614
J578.A	1			0			1	197.2	5.2842	1	1080.1633	6.9849	1	531.4424	6.2756	0			1	736.8442	6.6024	1	804.2877	6.69	1	636.7179	6.4563	1	576.6855	6.3573
J017.A
J018.A	1	347.4	5.8505	1	1928.8806	7.5647	1	1225.7678	7.1113	1	398.85255	5.97645	1	853.7946	6.7497	1	1706.8261	7.4424	1	1950.7061	7.5759	1	2096.8936	7.6482	1	1224.79355	6.8208	1	2787.3682	7.9329
J019.L1
J019.L2
J019.L3
J022.A	0			1	2978.1876	7.9991	0			1	2851.8787	7.9557	1	5173.9544	8.5514	0			1	6014.0501	8.7019	1	1683.0763	7.4284	1	2018.3975	7.6101	1	4981.7057	8.5135
J029.L1
J029.L2
J029.L3
J036.L1
J036.L2
J036.L3
J173.A	1	603.9207	6.4034	1	1251.6421	7.1322	1	1135.1222	7.0345	1	5240.3844	8.5642	1	78	4.3567	1	926.2091	6.8311	1	925.484	6.8303	1	491.8133	6.1981	1	339.4	5.8272	1	32.8	3.4904
J174.A
J175.A	1	451.1423	6.1118	1	232.4	5.4485	1	1328.7956	7.192	1	789.4731	6.6714	1	35.2	3.561	1	725.4837	6.5868	1	221	5.3982	1	476.3914	6.1662	1	173.4	5.1556	1	144.57	4.9738
J179.L2
J179.L3
J180.L1
J180.L2
J180.L3
J181.A	0			0			0			0			1	845.1272	6.7395	0			1	662.884	6.4966	1	336.8795	5.8197	1	257.4	5.5506	1	378.9089	5.9373
J185.A	0			0			0			0	76.16	4.3328	0			0			1	260.5	5.5626	1	581.7005	6.366				1	275.8	5.6197
J186.L1
J188.L1
J188.L2
J188.L3
J192.A	0			1	1048.1411	6.9548				1	506.8031	6.2281	1	132.5	4.8866				1	600.683	6.3981	1	319.9	5.768				1	93.98	4.5431
J192.L1
J192.L2
J192.L3
J193.L1
J193.L2
J193.L3
J205.L1
J205.L2
J205.L3
J249.C	1	327.4	5.7912	1	4196.6511	8.342	0.666666666666667			1	3174.9114	8.063	1	4263.4843	8.3578	1	1635.248	7.3995	1	1206	7.0951	1	4626.57	8.4396	1	1645.9111	7.406	1	4504.1439	8.4128
J250.B	1	69.4	4.2399	1	2572.3669	7.8526	1	1936.3904	7.5686	1	1193.73175	6.9392	1	1952.0751	7.5766	0			1	3227.648	8.0795	1	2269.4196	7.7273	1	1154.6759	7.0516	1	2112.8561	7.6558
J250.C	1	226.4	5.4223	1	3464.7205	8.1504	1	3923.0943	8.2746	1	2804.3359	7.9389	1	3775.3997	8.2363	1	52.8	3.9665	1	3943.8856	8.2799	1	3944.9469	8.2802	1	285.4	5.6539	1	3201.1454	8.0713
J251.B	0	42.4	3.7471	0			0.5			1	1705.7359	7.4418	1	4781.508	8.4725	0			1	2720.9921	7.9088	1	2726.5777	7.9108	1	3149.9732	8.0551	1	2079.42355	7.4458
J251.C	1	445.2125	6.0986	1	4084.1082	8.3149	1	2565.9461	7.8501	1	3180.933	8.0649	1	5970.7188	8.6946	0			1	5452.3249	8.6038	1	652.2023	6.4804	1	3862.1121	8.259	1	5299.782	8.5754
J326.B	0			1	1201.7667	7.0915	1	633.1897	6.4508	1	1401.9186	7.2456	1	855.1039	6.7512	0			1	2984.2063	8.0011	1	1037.6686	6.9447	1	843.7301	6.569	1	810.53015	6.67435
J339.A	0			0			0			1	560.6019	6.329	1	1780.855	7.4848	0			1	1648.8005	7.00845	1	812.47905	6.44025	1	715.4822	6.573	1	1979.2676	7.5905
J341.A	1	306.4	5.7249				1	2101.4119	7.6504	1	1754.5485	7.47	1	2926.3815	7.9815	1	691.2947	6.5386	1	1260.8306	7.1395	1	1459.7192	7.286	1	2369.9731	7.7706	1	1965.1943	7.5833
J365.A				1	583.8953	6.3697				1	1757.4941	7.4716				1	644.7959	6.4689				1	322.7	5.7767	1	495.0317	6.2046
J376.A	1	465.0907	6.1422	1	804.7231	6.6905	1	837.7944	6.7308	1	1020.8181	6.9284	1	38.9	3.661	1	467.4293	6.1472	1	207.8	5.3366	1	365.4938	5.9012	1	548.2811	6.3068	1	194.34	5.2696
J376.B																						1	502.4423	6.2195
J378.A	1	506.2863	6.2271	1	648.5137	6.4747				1	607.2064	6.4089	1			1	309.4	5.7346	1	227.2	5.4258	1	471.494	6.1559	1	209.4	5.3442	1	23.2	3.1442
J385.B	1	182.4	5.2062	1	561.1513	6.33				1	654.3753	6.4837				1	307.7	5.7291				1	589.3938	6.3791	1	313.4	5.7475	1	356.7	5.8769
J386.A	1	645.9191	6.4707	1	715.7259	6.5733				1	808.0182	6.6946	1	163.6	5.0974	1	697.3436	6.5473	1	57.6	4.0535	1	449.7212	6.1086				1	310.38	5.7378
J393.B	1	546.4985	6.3035	1	873.4815	6.7725				1	756.4151	6.6286				1	649.505	6.4762	1	128	4.852	1	308.9	5.733	1	354.6855	5.8712	1	271.7	5.6047
J403.B	1	200.4	5.3003	1	244.4	5.4988				1	201.39	5.3052				1	537.9164	6.2877				1	125.5	4.8323	1	297.4	5.6951	1	108.2	4.684
J426.B
J441.A	1	634.052	6.4521	1	2801.0703	7.9378				1	1364.7893	7.2188				1	856.5072	6.7529	1	2610.1836	7.8672	1	2211.3452	7.7014	1	1131.4723	7.0313	1	3494.7187	8.159
J466.B	0			1	100.4	4.6092				1	869.2161	6.7676				0			1	2142.8194	7.6699	1	1619.8857	7.3901	1	1495.9138	7.3105	1	57.33	4.0488
J466.C	0			0			0			1	255.1217	5.5417	1	100.1	4.6062	0			1	2035.5944	7.6185	1	1075.4975	6.9805	1	465.8772	6.1439	1	264.69	5.5786
J470.B																						1	184.9	5.2198
J471.C										1	443.3863	6.0944										1	415.7352	6.03	1
J477.C	1	205.4	5.325	1	880.2137	6.7802	1	130.3	4.8698	1	673.4391	6.5124	1	660.5	6.493	0			1	296	5.6904	1	1140.9815	7.0396	1	748.0513	6.6175	1	632.2876	6.4493
J481.C	1			0			1	176.7	5.1745	1	136.62	4.9172	1	48.2	3.8754	1	29.9	3.3979	1	374.4535	5.9255	1	459.3636	6.1298				1	221.8	5.4018
J482.A	1	39.4	3.6738	1	126.4	4.8395	1	40.8	3.7087	1	650.6928	6.478	1	415.6	6.0297	0			1	253.5	5.5354	1	205.9	5.3274	1	121.4	4.7991	1	177.29	5.1778
J482.B	0			1	843.6966	6.7378	1	222.0468	5.4029	1	401.7	5.9957	1	468.1465	6.1488	1	308.9	5.733	1	1067.4437	6.973	1	554.6788	6.3184	1	493.4	6.2013	1	329.4	5.7973
J484.B	0			1	2239.9009	7.7142	1	379.5302	5.9389	1	2835.9662	7.9501	1	3416.0605	8.1362	1	1332.9599	7.1952	1	3069.7002	8.0293	1	2633.3713	7.876	1	3864.1656	8.2595	1	5597.8567	8.6301
J488.A																						1	423.1508	6.0477
J488.B	1	381.4	5.9438	1	956.3779	6.8632				1	816.1951	6.7047				1	804.0331	6.6896				1	464.6166	6.1412	1	1560.5537	7.3528
J490.C	1	662.5632	6.4961	1	1064.8812	6.9706				1	994.0022	6.9017				1	1437.2617	7.2705	1	289.6	5.6685	1	1676.6165	7.4245	1	902.9098	6.8056	1	1061.5299	6.9675
J491.B				1	1225.8714	7.1114				1	856.47	6.7528										1	397.97575	5.9745
J491.C
J496.C	0			0			0			0.5			1	4300.3101	8.3664	0			1	4900.929	8.4972	1	4333.02495	8.37025	1	5209.70965	8.5581	1	1991.5151	7.5967
J497.B	0			0			0			0			1	3986.1322	8.2906	0			1	3798.0396	8.2422	1	2246.8168	7.7173	1	1635.4477	7.3997	1	2055.4526	7.6283
J498.B	0			0			0			1	1321.06335	6.92185	1	1080.9096	6.9856	0			1	2138.6298	7.6679	1	1926.43205	7.45225	1	1363.35135	7.15925	1	1358.5824	7.2142
J498.C	0			1	352.4	5.8648	1			1			1	1484.2023	7.3026	0			1	2802.4635	7.9383	1	906.3478	6.8094	1	131.4	4.8782	1	120.5	4.7916
J499.A	0			0			0			1	1072.90685	6.86085	1	2447.2943	7.8027	0			1	4311.1073	8.369	1	3621.7432	8.1947	1	1663.0306	7.36565	1	2482.9091	7.8172
J499.C	0			0			0			1	756.0163	6.62775	1	966.1	6.8733	0			1	3343.5588	8.1148	1	2378.3824	7.7742	1	1198.75455	6.90755	1	2428.8842	7.7952
J500.B	0			0			0			1	151.18	5.0185	1	97.6	4.5809	0			1	152.7	5.0285	1	218.7	5.3877	1	185.4	5.2225	1	213.97	5.3658
J500.C	0			0			0			1	1308.9342	7.177				0			1	1072.6317	6.9779	1	981.0361	6.8886	1	465.4	6.1429	1	559.2857	6.3267
J502.C	0			0			0			1	721.74005	6.57415	1	320.3	5.7693	0			1	856.9781	6.7534	1	1417.7191	7.2568	1	485.4	6.185	1	350.1	5.8582
J504.C				0						1	257.32	5.5503				0						1	710.5175	6.566	1	748.5864	6.6182
J526.B																						1	155.5	5.0466
J530.B	1	126.4	4.8395	1	442.0292	6.0914				1	728.3123	6.5907				1	826.1068	6.7167				1	125.2	4.8299	1	243.4	5.4947	1	80.81	4.3921
J536.C	1	156.4	5.0524	1	277.4	5.6255	1	724.3744	6.5853	1	1270.6884	7.1473	1	70	4.2485	1	469.6	6.1519	1	145.9	4.9829	1	204.6	5.3211	1	173.4	5.1556	1	44.42	3.7937
J576.B	0						1	554.2434	6.3176	1	1606.8836	7.3821	1	850.0914	6.7453	0			1	1321.1744	7.1863	1	1018.0575	6.9257	1	680.6541	6.5231	1	891.1378	6.7925
J576.C	0			1			1	59.9	4.0927	1	143.8	4.9684	1	84.3	4.4344	0			1	186.8	5.23	1	412.1448	6.0214				1	27.76	3.3236
J577.B	0			1	260.4	5.5622	1	53.4	3.9778				1	456.3	6.1232	1	273.6	5.6117	1	429.8733	6.0635	1	488.2161	6.1908	1	371.4	5.9173	1	246.23	5.5063
J431.A	1	124.4	4.8235	1	325.4	5.7851				1	722.2634	6.5824	1	39.3	3.6712	1	348.3	5.8531	1	39.7	3.6814	1	141.1	4.9495	1	149.4	5.0066	1	41.2	3.7184
J386.C	1	547.2969	6.305	1	1110.3447	7.0124				1	796.9443	6.6808				1	680.5034	6.5228				1	675.0809	6.5148	1	605.1625	6.4055	1	342.8469	5.8373
J182.A	0			0			0			0			1	331.1	5.8024	0			1	1368.067	7.2212	1	1077.9764	6.9828	1	235.4	5.4613	1	1148.2052	7.046
J407.B				1	276.4	5.6218																1	62.6	4.1368
J259.A				1	71.4	4.2683				1	241.84	5.4883				1	210.5	5.3495
J306.B	1	276.4	5.6218	1	2601.4658	7.8638				1	1551.9595	7.3473	1	1209.4107	7.0979	0			1	2272.9617	7.7288	1	1861.5942	7.5292	1	808.338	6.695	1	1346.7221	7.2054
J461.B	0			1	177.4	5.1784	0			1	595.4187	6.364	1	1518.9463	7.3258	0			1	1936.0062	7.5684	1	1334.1017	7.196	1	1443.9323	7.2751	1	582.6792	6.3676
J359.B				1	381.4	5.9438																1	261.6	5.5668
J516.C	1	255.4	5.5428	1	987.9697	6.8957	1	943.8758	6.85	1	884.5133	6.785	1	224.5	5.4139	1	760.6557	6.6342	1	455.4	6.1212	1	475.0203	6.1634	1	169.4	5.1323	1	42.1	3.74
J335.A				1	1021.9344	6.9295				1	402.3237	5.9973										1	840.213	6.7337	1
J483.B	1	578.2852	6.3601	1	1453.3745	7.2816	1	1233.1325	7.1173	1	1490.1299	7.3066	1	699.0476	6.5497	1	749.419	6.6193	1	1726.4199	7.4538	1	1125.8155	7.0263	1	1271.3354	7.1478	1	881.0437	6.7811
J378.B	1	724.5415	6.5855	1	866.8235	6.7648				1	947.1535	6.8535	1	132.4	4.8858	1	838.6121	6.7317	1	855.0402	6.7511	1	518.6085	6.2511	1	274.8899	5.6164	1	233.9	5.4549
J534.A				1	698.0198	6.5482				1	721.3129	6.5811	1	9.1	2.2083							1	325.8	5.7863	1	486.9862	6.1882
J409.B				1	608.4	6.4108				1	831.7841	6.7236										1	251.2	5.5262	1	197.4	5.2852
J263.A
J433.B				1	710.5061	6.566				1	854.5548	6.7506										1	111.8	4.7167
J027.A				1	1960.3324	7.5809																1	1857.4503	7.527
J387.A	1	719.0696	6.578	1	613.8611	6.4198				1	627.2771	6.4414				1	550.1622	6.3102	1	278.2	5.6283	1	163.5	5.0968	1	490.3127	6.195	1	146.7	4.9884
J188.A				0						0						0						1	1460.3961	7.2865	1	1861.6104	7.5292
J422.B	1	127.4	4.8473	1	489.6598	6.1937				1	530.8672	6.2745				1	454	6.1181				1	268.4	5.5925	1	661.4316	6.4944
J379.A	1	277.4	5.6255	1	364.4	5.8983				1	536.2101	6.2845	1	23.3	3.1485	1	386.5	5.9571	1	67.3	4.2092	1	133.8	4.8963	1	203.4	5.3152	1	160.8	5.0802
J534.C	1	41.4	3.7233	1	866.9612	6.765	1	1545.1802	7.3429	1	1008.4324	6.9162	1	325.7	5.786	1	660.3076	6.4927	1	370.2	5.914	1	694.9392	6.5438	1	487.233	6.1887	1	393.4021	5.9748
J306.C				1	1186.6292	7.0789				1	583.9686	6.3698				1	312.2	5.7436				1	978.9724	6.8865	1	269.4	5.5962
J465.B	1	186.4	5.2279				0			1	134.72	4.9032	1	1552.6347	7.3477	0			1	2094.0256	7.6468	1	1050.2405	6.9568	1	1535.2839	7.3365	1	468.278	6.1491
J365.B	1	371.3627	5.9172	1	462.4	6.1364				1	559.5686	6.3272				1	247.3	5.5106	1	36.8	3.6055	1	197.1	5.2837	1	147.4	4.9931	1	88	4.4773
J517.A	1	110.4	4.7041	1	1101.5547	7.0045	1	946.8785	6.8532	1	807.8892	6.6944	1	20.3	3.0106	1	787.8179	6.6693	1	478.5	6.1707	1	447.3488	6.1033	1	303.4	5.7151	1	45.08	3.8084
J351.B				1	830.4136	6.7219				1	698.853	6.5494										1	363.5757	5.896
J483.C	1	65.4	4.1805	1	644.0079	6.4677	0			1	1015.6175	6.9233	1	631.9676	6.4488	1	640.5705	6.4624	1	821.2928	6.7109	1	953.9324	6.8606	1	541.4	6.2942	1	483.5723	6.1812
J427.A	1	414.4	6.0268	1	812.0288	6.6995				1	545.382	6.3015				1	454.7497	6.1197				1	386.0773	5.956	1	279.4	5.6326	1	19.5	2.9704
J169.A	1	149.4	5.0066	1	404.4	6.0024	1	686.6197	6.5318	1	512.0307	6.2384	1			1	519.1839	6.2523	1	254.3	5.5385	1	361.5168	5.8903	1	167.4	5.1204	1	180.99	5.1984
J415.B	1	587.106	6.3752	1	228.4	5.4311				1	812.6963	6.7004				1	360.2	5.8867				1	214.7	5.3692	1	273.4	5.6109	1	257.95	5.5528
J264.A				1	350.6758	5.8599										1	154.8	5.0421	1	94.5	4.5486				1	113.4	4.7309	1	13.43	2.5975
J434.B				0																		1	106.7	4.67
J027.B	1	588.7606	6.378	1	811.8294	6.6993	1	1805.2515	7.4985	1	1029.3738	6.9367	1	491.8	6.1981	1	449.50475	5.96405	1	1229.9043	7.1147	1	1524.093	7.3292	1	568.3263	6.3427	1	631.0208	6.4473
J387.C	1	401.4	5.995	1	920.6159	6.825	1	1023.7025	6.9312	1	788.6115	6.6703	1	249.8	5.5207	1	966.3503	6.8735	1	92.8	4.5304	1	279.2	5.6319	1	365.4	5.901	1	310.95	5.7396
J191.A	0			0			0			1	113.71	4.7337	1	2518.5365	7.70965	0			1	4014.6775	8.2977	1	3565.1518	8.179	1	1756.7435	7.4712	1	3143.2407	8.053
J353.B				1	518.478	6.2509				1	437.77	6.0817				1	441	6.089				1	237.8	5.4714	1	279.4	5.6326
J489.B	1	157.4	5.0588	1	1021.6867	6.9292	1	1254.5968	7.1346	1	774.3121	6.652	1	525.6	6.2645				1	256.4	5.5467	1	381.5557	5.9443	1	693.4591	6.5417	1	254.91	5.5409
J381.A				1	677.0352	6.5177				1	475.7855	6.165				1	291.4	5.6747	1	77.9	4.3554				1	209.4	5.3442	1	105.26	4.6564
J537.B				1	725.9688	6.5875				1	609.9166	6.4133										1	115.8	4.7519	1	368.9937	5.9108
J307.A	0			0			1	977.815	6.8853	1	632.2705	6.4493				0			1	1451.35905	6.5113	1	522.4157	6.2585	1	662.2763	6.4957	1	1291.3489	7.1634
J469.A	0			0			0			1	1008.8897	6.9166	1	1911.0822	7.5554	0			1	1844.8244	7.2273	1	2267.8153	7.7266	1	2775.2691	7.9285	1	1136.5301	7.0357
J371.A	1	227.4	5.4267	1	469.4916	6.1517	1	417.3411	6.0339	1	492.9656	6.2004	1	52.6	3.9627	1	152.4	5.0265	1	44.9	3.8044	1	281.1	5.6387	0			1	71.13	4.2645
J521.A	1	193.4	5.2648	1	1031.3561	6.9386				1	1264.5372	7.1425				1	474.5622	6.1624	1	30.6	3.421	1	462.3229	6.1363	1	497.9392	6.2105	1	321.6	5.7733
J393.A	1	779.9842	6.6593	1	495.4409	6.2054				1	1160.764	7.0568										1	414.0937	6.0261	1	709.8243	6.565
J194.A	1	269.4	5.5962	1	1284.7169	7.1583	1	1219.8023	7.1064	1	1442.3587	7.274	1	582.3452	6.3671	1	272.8	5.6087	1	1435.7019	7.2694	1	621.9605	6.4329	1	569.3092	6.3444	1	1041.5285	6.9484
J427.B	1	391.849	5.9709	1	847.7685	6.7426				1	781.7517	6.6615	1	85.8	4.452	1	653.5474	6.4824	1	85.7	4.4509	1	188.5	5.2391	1	229.4	5.4355	1	62.12	4.1291
J416.B	1	496.61	6.04295	1	871.8262	6.7706	1	1281.3139	7.1556	1	744.7301	6.613	1	85.8	4.452	1	681.8321	6.5248	1	638.8956	6.4597	1	593.555	6.3861	1	353.4	5.8676	1	291.3	5.6744
J293.A	0			1	2057.7484	7.6294	1	1954.3152	7.5778	1	2731.3901	7.9126	1	2491.4756	7.8206	0			1	4350.9799	8.3782	1	3823.0217	8.2488	1	3026.4463	8.0151	1	3120.239	8.0457
J374.A	1	23.4	3.1527	1	199.4	5.2953	1	95.9	4.5633	1	283.7886	5.6482	0			1	117.4	4.7656	1	46.3	3.8351				1	79.4	4.3745	1	21.02	3.0455
J525.C	1	606.7955	6.4082	1	649.1996	6.4757	1	992.6127	6.9003	1	538.61	6.289	1	175.2	5.1659	1	1159.4931	7.0557	1	401.6	5.9955	1	409.8651	6.0158	1	688.2586	6.5342	1	269.1	5.5951
J355.A				1	685.5444	6.5302				1	589.7802	6.3797				1	436.7988	6.0795				1	265.5	5.5816	1	333.4	5.8093
J489.C																						1	483.9711	6.182
J384.A				1	969.6748	6.877				1	794.6082	6.6778				1	1205.0012	7.0942				1	414.4973	6.0271	1	816.778	6.7054
J538.B	1	243.4	5.4947	1	647.5665	6.47325				1	819.8212	6.7091				1	540.5588	6.2926				1	267.15	5.5832	1	434.6508	6.0745
J313.A	0			0			0			0			1	2893.1445	7.9701	0			1	3469.2721	8.1517	1	2172.4771	7.6836	0.5
J470.A				1	813.2176	6.701				1	858.7643	6.7555										1	485.001	6.1842
J450.B				1	142.4	4.9586				1	224.705	5.4148										1	69.9	4.2471
J029.B				1	39.4	3.6738				1	174.6	5.1625				1	373.2	5.9221	1	111.5	4.714	1	48.2	3.8754	1	127.4	4.8473	1	95.4	4.5581
J394.A	1	240.1015	5.4811	1	223.4	5.409	1	573.6784	6.3521	1	311.394	5.7411	0			1	241.9	5.4885	1	261.8	5.5676	1	253.5	5.5354	1	301.4	5.7084	1	132.4	4.8858
J253.A
J177.A	0			0			0			0			1	1913.2574	7.5566	0			1	6055.257	8.7087	1	3759.3737	8.232	1	3613.8053	8.1925	1	2854.1096	7.9565
J418.A	1	343.2457	5.8384	1	1171.7867	7.0663	1	1537.9257	7.3382	1	1055.6295	6.9619	1			1	1328.4844	7.1918	1	388.9	5.9633	1	698.494	6.5489	1	233.4	5.4528	1	187.99	5.2364
J305.A	0			0			0			0.666666666666667			1	7575.9699	8.9327	0			1	5183.391	8.5532	1	3482.1273	8.1554	1	1246.1166	6.76305	1	3241.4875	8.0838
J323.A	1	148.4	4.9999	1	3348.8764	8.1164	0			1	994.23815	6.68785	1	3170.0593	8.0615	0			1	2655.9496	7.5795	1	3773.6767	8.2358	1	1991.9578	7.5969	1	2758.745	7.9225
J481.B				1	450.1352	6.1095				1	640.0662	6.4616				1	101.6	4.621				1	869.4395	6.7678	1	259.4	5.5584
J374.B	1	22.4	3.1091	1	178.4	5.184				1	295.8023	5.6897				1	146.8	4.9891	1	24.9	3.2149	1	178.5	5.1846				1	46.62	3.842
J530.C
J355.C	1	53.4	3.9778	1	511.7034	6.2377				1	247.71	5.5123				1	331	5.8021	1	177.6	5.1795	1	123	4.8122	1	73.4	4.2959	1	110.4	4.7041
J384.B	1	636.2381	6.4556	1	181.4	5.2007	1	1367.5066	7.2207	1	938.9214	6.8447	1	179.8	5.1918	1	619.7571	6.4293	1	147.6	4.9945	1	507.3428	6.2292	1	313.4	5.7475	1	240.4	5.4823
J542.C																						1	41.6	3.7281	0
J419.B	1	872.5099	6.7714	1	3084.139	8.034	1	3518.565	8.1658	1	2538.2885	7.8392	1	2237.7143	7.7132	1	1486.0191	7.3039	1	4616.954	8.4375	1	4206.6896	8.3444	0			1	3755.4532	8.231
J306.A	0			1	1191.9471	7.0833	1	1840.4412	7.5178	1	1330.1543	7.1931	1	288.9	5.6661	0			1	3078.998	8.0324	1	1443.104	7.2746	1	1374.7372	7.226	1	1596.3053	7.3754
J455.A	1	5.4	1.6864	1	777.8562	6.6565	1	893.5005	6.7951	1	493.605	6.2017	1	43.5	3.7728	1	87.4	4.4705	1	408.4206	6.0123	1	236.5	5.4659	1	213.4	5.3632	1	123.2	4.8138
J400.A				0						1	237.7136	5.4711										1	49	3.8918
J257.A	1	510.7496	6.2359	1	499.7576	6.2141				1	441.0162	6.0891				1	631.5279	6.4481				1	62.4	4.1336	1	475.4	6.1642	1	103.5	4.6396
J429.A	1	286.4	5.6574	1	765.8676	6.641	1	601.2404	6.399	1	504.6533	6.2239	1			1	568.8564	6.3436				1	189.1	5.2423	1	149.4	5.0066	1	176.27	5.172
J180.A				0						0												1	436.9213	6.0798	1	99.4	4.5992
J385.A	1			1	998.5008	6.9063	1	31.5	3.45	1	755.0263	6.6268	1	98.5	4.5901	1	1234.3069	7.1183	1	244.9	5.5008	1	241.5	5.4869	1	917.1444	6.8213	1	153.4	5.033
J327.A	1	38.4	3.6481	1	2006.0283	7.6039	0			1	795.0245	6.6784	1	266.3	5.5846	0			1	2125.3447	7.6617	1	1162.9737	7.0587	1	727.1796	6.5892	1	676.1779	6.5165
J482.C	0			1	1307.1373	7.1756	1	738.2609	6.6043	1	1173.9064	7.0681				0			1	1712.0586	7.4455	1	591.122	6.382	1	159.4	5.0714	1	719.6484	6.5788
J376.C	1	297.4	5.6951	1	734.0729	6.5986	1			1	804.9084	6.6907	1	55.4	4.0146	1	697.7841	6.5479	1	70.6	4.257	1	169.6	5.1334	1	559.0074	6.3262	1	183.42	5.2118
J358.A				1	465.9665	6.1441				1	180.44	5.1954										1	87.2	4.4682	1	119.4	4.7825
J352.A				1	578.8946	6.3611				1	527.1643	6.2675				1	387.2	5.9589				1	509.5758	6.2336
J001.A	1	582.7367	6.3677	1	2400.2427	7.7833	1	2964.4865	7.9945	1	2740.7391	7.916	1	1651.6064	7.4095	1	645.99005	5.93475	1	2471.1517	7.8124	1	3492.4019	8.1583	1	269.4	5.5962	1	1982.6467	7.5922
J208.B	1	162.4	5.0901	1	638.0454	6.4584				1	1072.3388	6.9776	1	228.2	5.4302	1	157.4	5.0588	1	961.6166	6.8686	1	395.4646	5.9801	1	454.7185	6.1197	1	206.75	5.3315
J344.C				1	499.76	6.2141				1	543.7257	6.2984										1	244	5.4972	1	149.4	5.0066
J004.B	0			1	2539.7647	7.8398	1	1975.2383	7.5884	1	1926.1284	7.5633	1	2006.3069	7.6041	0			1	6801.3426	8.8249	1	4296.2789	8.3655	1	2837.3723	7.9506	1	4197.6815	8.3423
J301.A	1	769.5931	6.6459	1	4586.0118	8.4308	1	3590.359	8.186	1	3336.4039	8.1126	1	3398.78395	8.10725	1	840.5751	6.7341	1	1855.91205	7.298	1	3381.9986	7.7603	1	4653.0518	8.4453	1	4347.313	8.3773
J013.C	1	322.4	5.7758	1	1686.9618	7.4307	1	3897.295	8.268	1	2782.3315	7.931	1	2588.196	7.8587	1	1908.2899	7.554	1	1453.0612	7.2814	1	3487.1138	8.1568				1	1373.4126	7.2251
J018.C	1	869.9336	6.7684	1	4079.9464	8.3138	1	2000.34175	7.43745	1	1871.4701	7.5345	1	1583.47355	7.12245	1	673.0579	6.5118	1			1	2467.5573	7.811	1	3295.6565	8.1004	1	3047.3559	8.022
J384.C				1	572.4	6.3498				1	716.0217	6.5737										1	355.9	5.8746
J488.C	1	91.4	4.5152	1	660.9947	6.4937										1	653.7623	6.4827	1	285.1	5.6528	1	737.1462	6.6028	1	535.3455	6.2829	1	306.1	5.7239
J022.C	1	598.4802	6.3944	1	5238.8382	8.5639	1	2127.7077	7.6628	1	3197.5102	8.0701	1	3666.1479	8.2069	0			1	5662.5395	8.6416	1	3268.4376	8.0921	1			1	3626.6913	8.1961
J428.B	1	197.4	5.2852	1	883.7229	6.7841	1	554.9655	6.3189	1	606.556	6.4078	1	47.9	3.8691	1	531.5791	6.2759	1	431	6.0661	1	291.5	5.675	1	404.0423	6.0015	1	96.84	4.5731
J584.A	0			0						1	1116.4693	7.0179	1	718.7	6.5774	1	485.4988	6.1852	1	1302.6938	7.1722	1	1150.0911	7.0476	1	939.5374	6.8454	1	809.3663	6.6963
J311.A	0			1	2255.0407	7.7209	0			1	1752.799	7.469	1	2714.1389	7.9062	0			1	4679.462	8.4509	1	3572.4945	8.181	1	2641.0341	7.8789	1
J016.B	1	675.9427	6.5161	1	1069.5819	6.975				1	843.5553	6.7376	1	2242.6034	7.7154	1	1494.7653	7.3097	1	2922.4891	7.9802	1	2662.1929	7.8869	1	1613.1349	7.3859	1	1699.9719	7.4384
J352.B	1	505.321	6.2252	1	838.8371	6.732				1	910.7809	6.8143	1	55.1	4.0091	1	436.8619	6.0796	0			1	323.8	5.7801	1	181.4	5.2007	1	60.59	4.1041
J001.B	1	791.7368	6.6742	1	1834.2983	7.5144	1	2096.4991	7.648	1	2001.732	7.6018	1	853.3553	6.7492	1	1861.5597	7.5292	1	1353.7661	7.2106	1	1881.8837	7.54	1	1494.4404	7.3095	1	989.6202	6.8973
J208.C	1	430.7678	6.0656	1	1623.2277	7.3922	1	1442.6256	7.2742	1	1527.4634	7.3314	1	1163.1003	7.0588	1	940.1892	6.8461	1	1631.6166	7.3973	1	1327.2211	7.1908	1	1265.9021	7.1435	1	824.8682	6.7152
J008.D	1	406.5336	6.0077	1	1864.6001	7.5308	1	2467.3099	7.8109	1	1309.3434	7.1773	1	1903.6863	7.5515	1	589.1213	6.3786	1	2940.5386	7.9863	1	1676.6239	7.4245	1	1917.3171	7.5587	1	2785.4887	7.9322
J005.B	1	337.4	5.8213	1	1651.6089	7.4095	1	1530.3442	7.3332	1	1733.4372	7.4579	1	1648.3254	7.4075	1	1205.0021	7.0942	1	1881.2234	7.5397	1	1560.5957	7.3528	1	1818.5714	7.5058	1	606.2862	6.4074
J584.B	0			0			1	322.2806	5.65115	1	1574.9482	7.362	1	757.0022	6.6294	0			1	1192.8702	7.0841	1	1314.02975	7.05995	1	1782.1652	7.4856	1	576.174	6.3564
J386.B																						1	620.151	6.43
J525.B	1	175.4	5.1671	1	797.7274	6.6818				1	749.6979	6.6197				1	382.0379	5.9455	1	184.7	5.2187	1	181.6	5.2018	1	129.4	4.8629	1	226.28	5.4218
J022.D	1	383.0838	5.9483	1	1424.3647	7.2615	1	143.2	4.9642	1	3850	8.2558	1	3504.9969	8.1619	0			1	2406.84165	7.58755	1	3568.0629	8.1798	1	3138.0181	8.0513	1	2454.9703	7.8059
J430.A	1	499.4	6.2134	1	540.3604	6.2922	1	501.3941	6.2174	1	717.4037	6.5756	1	117.1	4.763	1	645.0346	6.4693	1	299.6	5.7024	1	321.6	5.7733	1	339.4	5.8272	1	114.2	4.738
J348.A				1	1120.9723	7.022				1	787.9253	6.6694										1	214.1	5.3664	1	245.4	5.5029
J005.D	1	914.7751	6.8187	1	2700.1569	7.9011	1	1708.1426	7.4432	1	1814.0575	7.5033	1	2445.8333	7.8021	1	1112.1643	7.0141	1	4341.0363	8.3759	1	1067.17	6.9728	1	831.4303	6.7231	1	959.9916	6.8669
J316.A	0			1	200.4	5.3003	1	320.8744	5.771	1	1319.353	7.1849	1	1439.9611	7.2724				1	3481.9187	8.1553	1	2487.9324	7.8192	1	1565.7521	7.3561	1	2563.4039	7.8491
J016.C	1	541.7033	6.2947	1	4068.0501	8.3109	1	4347.2325	8.3773	1	1854.9824	7.3038	1	2038.5514	7.62	1	2807.1881	7.9399	1	4432.2635	8.3967	1	3789.866	8.2401	1	2412.0732	7.7882	1	3524.6964	8.1675
J352.C				1	408.4	6.0122				1	322.1318	5.775				1	366.3	5.9035				1	457.731	6.1263	1	121.4	4.7991
J003.B	1	887.817	6.7888				1	1823.694	7.5086	1	1276.25695	6.8754	1	1915.6343	7.5578	1	1385.2594	7.2336	1	1164.3605	7.0599	1	2325.0473	7.7515	1	1108.8158	6.89495	1	1658.1959	7.4135
J258.A				1	38.4	3.6481				1	138.7	4.9323										1	30.7	3.4243	1	219.4	5.3909
J430.B	1	626.3628	6.4399	1	1298.7889	7.1692	1	1141.2221	7.0399	1	1085.6334	6.9899	1	16.2	2.785	1	779.3867	6.6585	1	244.5	5.4992	1	405.7578	6.0058				1	149.46	5.007
J585.A	0			1	1039.888	6.9469	1	1293.5	7.1651	1	1265.5901	7.1433	1	934.2711	6.8398	0	379.8	5.9396	1	2278.9349	7.7315	1	1530.4909	7.3333	1	465.95175	6.03935	1	337.98	5.823
J394.B	1	688.8889	6.5351	1	606.7612	6.4081				1	459.0822	6.1292	1	108.4	4.6858	1	756.3292	6.6285	0			1	384.2916	5.9514				1	238.58	5.4747
J538.C	1	326.4	5.7881	1	640.1673	6.4617				1	639.9251	6.4614	1	17.4	2.8565							1	99.2	4.5971	1	9.4	2.2407	0
J262.A
J348.C	1	764.5066	6.6392	1	697.5138	6.5475				1	874.3112	6.7734				1	783.827	6.6642				1	111.9	4.7176	0
J006.B	1	317.4	5.7602	1	661.1769	6.494				1	682.9839	6.5265				1	413.8	6.0254				1	543.5616	6.2981	1	537.4233	6.2868	1	171.1	5.1422
J320.A	1	52.4	3.9589	0			0			1	1198.5659	7.0889	1	2373.7815	7.7722	0			1	7057.5826	8.8619	1	2343.31135	7.2527	1	1296.1601	7.1672	1	6780.7325	8.8218
J016.D	1			1	3442.3179	8.1439	1	3274.9679	8.0941	1	2909.4002	7.9757	1	2017.2043	7.6095	1	764.9874	6.6399	1	3312.7934	8.1055	1	4011.3674	8.2969	1			1	3459.584	8.1489
J353.C	1	511.6009	6.2375	1	731.2977	6.5948	1	947.536	6.8539	1	673.3431	6.5123	1	118.3	4.7732				1	388.9854	5.9635	1	242.8	5.4922				1	222.7	5.4058
J030.C	1	1273.9868	7.1499	1	3610.9167	8.1917	1	3399.0213	8.1312	1	3366.085	8.1215	1	2918.0655	7.9787	0			1	3091.2694	8.0363	1	4371.7884	8.3829	1	3863.8734	8.2594	1	5051.4411	8.5274
J585.C	0			1	1020.243	6.9278	1	670.7068	6.13395	1	1362.986	7.2174	1	780.2	6.6596	0			1	1047.4158	6.9541	1	1848.3347	7.522	1	729.4382	6.5923	1	477.8746	6.1693
J396.A	1	359.4	5.8844	1	695.9357	6.5453				1	793.5933	6.6766	1	159.9	5.0745	1	920.016	6.8244	1	373.298	5.9224	1	329.3	5.797	1	195.4	5.275	1	225.37	5.4177
J354.C	1	345.4	5.8447	1	280.4	5.6362				1	673.0028	6.5117				1	248.7	5.5162	1			1	157.4	5.0588	1	110.6	4.7059	1	24.2	3.1864
J296.A	0			1	3884.172	8.2647	1	3425.949	8.1391	1	1317.93	7.1838	1	2044.3773	7.6228	0			1	1981.521	7.5916	1	1979.3892	7.5905	1	3296.0106	8.1005	1	2655.1964	7.8843
J350.B	1	563.6597	6.3345	1	954.8762	6.8616				1	963.8514	6.8709				1	431.0865	6.0663				1	485.5117	6.1852	1	897.6217	6.7997
J006.C	1	144.4	4.9726	1	1276.1848	7.1516	1	1332.0635	7.1945	1	703.1401	6.5556	1	80.3	4.3858	0			1	219.4	5.3909	1	716.8509	6.5749	1	562.9373	6.3332	1	238.33	5.4737
J336.A	0			1	171.4	5.144	0			0	78.31	4.3607	1	507.1248	6.2288	0			1	1582.0862	7.3665	1	1309.8363	7.1777	1	467.3828	6.1471	1	798.2912	6.6825
J016.E	1	220.4	5.3954	1	869.4822	6.7679	1	3196.2264	8.0697	1	2385.5344	7.7772	1	1564.4766	7.32285	1	1429.572	7.2651	1	1108.7021	7.0109	1	3353.8401	8.1179	1	2757.7651	7.9222	1	2813.4861	7.9422
J026.B	1	690.1771	6.5369	1	1710.0114	7.4443	1	1318.8728	7.1845	1	1184.9002	7.0774	1	217.4	5.3817	1	306.4	5.7249	1	722.9832	6.5834	1	1008.0564	6.9158	1	325.5597	5.5823	1	616.3813	6.4239
J458.C	0			0						1	1347.9971	7.2064	1	1388.5902	7.236				1	3774.1667	8.2359	1	2070.4251	7.6355	1	2184.2632	7.689	1	680.28515	6.41975
J586.A	0	40.4	3.6988	1	978.0511	6.8856	1	1397.4369	7.2424	1	2272.1324	7.7285	1	325.7	5.786	1	198.5	5.2908	1	1331.2934	7.1939	1	1058.7901	6.9649	1	1734.7373	7.4586	1	452.2403	6.1142
J018.B	1	264.4	5.5775	1	3376.7923	8.1247				1	1223.695	7.1096	1	2360.3738	7.7666	1	906.2424	6.8093	1	1914.354	7.5571	1	2222.6556	7.7065	1	778.782	6.6577	1	2660.5263	7.8863
J357.B	1	470.1852	6.1531	1	674.5974	6.5141				1	674.0332	6.5133				1	310.6	5.7385	0			1	418.9984	6.0379	1	640.8422	6.4628	1	164.8	5.1047
J299.A	1	835.5829	6.7281	1	3626.6867	8.1961				1	1761.5719	7.474				1	1886.4027	7.5424				1	2070.7816	7.6357	1	1435.5946	7.2693	1	1832.285	7.5133
J013.B	1	478.6583	6.171				1	2660.8214	7.8864				1	2022.5713	7.6121	1	1189.9571	7.0817	1	1930.3139	7.5654	1	1848.11275	7.14355	1	1330.3337	7.1932	1	2798.1609	7.9367
J350.C	1	107.4	4.6766	1	172.4	5.1498	1	497.8	6.2102	1	381.9719	5.9453	1	5.4	1.6864	1	329.8236	5.7986	0			1	182.7	5.2078	1	155.4	5.046	1	181.08	5.1989
J008.B	1	813.9336	6.7019	1	2064.5588	7.6327	1	2768.6893	7.9261	1	2011.6061	7.6067	1	2430.6932	7.7959	1	1988.8259	7.5953	1	2797.0512	7.9363	1	2730.5752	7.9123	1	2509.5531	7.8279	1	3138.9467	8.0516
J204.A	0			1	140.4	4.9445				1	579.0062	6.3613				1	80.3	4.3858				1	250.9	5.5251	1	305.4	5.7216	1	210	5.3471
J461.C	0			0			0			1	880.4074	6.7804	1	260.7	5.5634	0			1	1505.7789	7.3171	1	1107.7134	7.0101	1	1302.5198	7.1721	1	812.1394	6.6997
J022.B	0			1	2170.5691	7.6827	1	1793.1816	7.4917	1	1531.92815	7.187	1	720.3246	6.5797	0			1	5084.1128	8.5339	1	3735.2844	8.2256	1	2164.8795	7.56505	1	4121.721	8.324
J425.A				1	1259.656	7.1386				1	1590.9762	7.3721				1	594.316	6.3874				1	659.7913	6.4919	1	475.4	6.1642
J026.C	1	415.4	6.0292	1	1488.6689	7.3056	1	1912.8447	7.5563	1	774.3655	6.652	1	913.3139	6.8171	1	973.5226	6.8809	1	966.1126	6.8733	1	1404.4319	7.2474	1	1249.3228	7.1304	1	827.047	6.7179
J587.A	0			1	289.4	5.6678	0			1	2429.9443	7.7956	1	2149.80875	7.6652	0			1	4740.7471	8.464	1	2683.61615	7.5312	1	1350.95315	7.1482	1	3013.6633	8.0109
J537.C				1	848.155366666667	6.74273333333333																1	175.2	5.057
J258.B
J258.C				1	98.4	4.589																						1	20.92	3.0407
J267.A				1	56.4	4.0325																1
J267.B										1	48.99	3.8916										1
J267.C				1	98.4	4.589				1	118.5	4.7749										1	13.7	2.6174
J297.A	1	134.4	4.9008	0						1	1731.214	7.4566	1	3558.6291	8.1771	1	2474.5789	7.8138	1	2579.7952	7.8555	1	2746.1695	7.918	1	1437.6156	7.2707	1	4596.3939	8.433
J300.A	1	588.8798	6.3782	1	1593.5195	7.3737	1	2200	7.6962	1	2664.0562	7.8876	1			0			1			1	3865.661	8.2599	1	2351.2987	7.74675	1	4040.2877	8.3041
J315.A	0			1	373.0913	5.9218	1	2977.92	7.999	1	2414.6746	7.7893	1	4886.3438	8.4942	0			1	5188.7971	8.5543	1	4081.8088	8.3143	1	2555.3054	7.8459	1	4557.2998	8.4245
J317.A	1	472.1293	6.1573	1	5834.903	8.6716	1	5598.0935	8.6302	1	3883.3494	8.2645	1	4609.8285	8.4016	1	2957.1323	7.992	1	7529.3342	8.9266	1	6622.478	8.7982	1	4465.4508	8.4041	1	8939.3869	9.0982
J321.A	1	187.4	5.2332	1	4395.3667	8.3883	1	2076.7173	7.6385	1	1736.7337	7.4598	1	4693.8434	8.454	1	1543.037	7.3415	1	5271.9788	8.5702	1	2993.5183	8.0042	1	1898.978	7.42335	1	3848.8538	8.2555
J322.A	0			1	3108	8.0417	1	3308.0476	8.1041	1	2554.2242	7.8455	1	4048.1928	8.306	1	2416.841	7.7902	1	6120.5929	8.7194	1	5364.2597	8.5875	1	1472.1429	7.2945	1	3757.213	8.2314
J344.A	1	465.4488	6.143	1	483.6549	6.1814				1	465.07	6.1422	1	19.3	2.9601	1	607.2348	6.4089	1	74.7	4.3135	1	224.1	5.4121				1	132.02	4.883
J348.B	1	674.5369	6.514	1	1299.6354	7.1698	1	1106.0799	7.0086	1	1094.805	6.9983	1	330.5	5.8006	1	978.6013	6.8861	1	325.8	5.7863	1	357.2929	5.8786	1	721.0106	6.5807	1	406.4089	6.0074
J349.A				1	1012.3438	6.92	1	1133.1595	7.0328	1	932.0304	6.8374	1	76.6	4.3386	1	640.1685	6.4617	1	112.7	4.7247	1	290.7348	5.5898	1	449.3657	6.1078	1	122.47	4.8079
J349.B	1	624.7619	6.4374	1	870.0667	6.7686				1	766.6064	6.642										1	634.916	6.4535	1	244.4266	5.4989
J349.C	1	82.4	4.4116	1	518.3637	6.2507	1	415.2913	6.029	1	713.2572	6.5698	1	56.8	4.0395	1	645.6236	6.4702	1	42.7	3.7542				1	223.4	5.409	1	74.17	4.3064
J351.C	1	249.4	5.5191	1	321.4	5.7727				1	241.42	5.4865				1	185.4	5.2225				1	74.4	4.3095	1	101.4	4.6191	1	109.5	4.6959
J353.A	1	266.4	5.585	1	644.0465	6.4678				1	866.5522	6.7645				1	312.9	5.7459	1	355.5388	5.8736	1	269.1	5.5951	1	424.7817	6.0516	1	175.15	5.1656
J354.B	1	209.4	5.3442	1	220.4	5.3954				1	410.7368	6.018							1	41.5	3.7257	1	227	5.425	1	136.3	4.9149	1	54.57	3.9995
J355.B																						1	137.3	4.9222
J357.C																						1	223.4	5.409
J378.C				1	470.0658	6.1529																1	188.6	5.2396	1	343.4	5.8389
J379.B				1	198.4	5.2903				1	197.54	5.2859										1	26	3.2581
J380.B				1	897.1859	6.7993				1	778.232	6.657										1	477.4869	6.1685	1	430.7461	6.0655
J382.A				1	190.4	5.2491				1	492.6201	6.1997										1	53.4	3.9778	0
J382.B				1	189.4	5.2439																1	954.5034	6.8612
J387.B				1	540.4729	6.2924				1	844.0291	6.7382										1	297	5.6937	1	393.4	5.9748
J390.B	1	587.6215	6.3761	1	555.8126	6.3204	1	516.006	6.2461	1	858.4496	6.7551	1	121	4.7958	1	367.4	5.9065	1	301.2	5.7078	1	484.1863	6.1825				1	368.16	5.9085
J400.B
J406.A	1	382.9652	5.9479	1	620.3636	6.4303				1	598.0835	6.3937				1	313.5	5.7478	1	135.5	4.909	1	213.4	5.3632	1	245.4	5.5029	1	77.73	4.3532
J409.A
J412.A				1	782.715	6.6628				1	948.3626	6.8547										1	248.5	5.5154
J416.A	1	482.6737	6.1793	1	1894.0327	7.5465				1	2072.7045	7.6366	1	190.6	5.2502	1	1842.0449	7.5186	1	942.2874	6.8483	1	1892.3103	7.5456	1	796.2425	6.6799	1	124.82	4.8269
J418.B	1	739.9537	6.6066	1	1442.9144	7.2744	1	1506.314	7.3174	1	1267.9927	7.1452	1	320.2	5.7689	1	1565.6125	7.356	1	1303.3225	7.1727	1	757.819	6.6304	1	548.0992	6.3065	1	108.88	4.6902
J419.A				1	4189.9476	8.3404				1	3166.7062	8.0604				1	937.0984	6.8428				1	4794.0342	8.4751	1	3979.1792	8.2888
J420.B	1	485.6212	6.1854							1	898.5873	6.8008				1	523.2	6.26				1	205.7	5.3264	1	281.4	5.6398
J421.A	0						1			1	87.98	4.4771	1	396.4	5.9824	1	796.4319	6.6801	1	204.25	4.88385	1	825.3776	6.7158	1	85.4	4.4473	1	103.57	4.6402
J421.B				1	1396.5575	7.2418																1	1000.7445	6.9085
J429.B	1	857.3476	6.7538	0			1	950.4137	6.8569	1	671.5217	6.5095	0			1	902.1706	6.8048	1	202.4	5.3102	1	252.4	5.531	1	454.8565	6.12	1	311.4	5.7411
J432.B				1	519.1368	6.2522				1	827.833	6.7188				1	1333.5463	7.1956				1	455.4404	6.1213	1	863.3461	6.7608
J434.A	1	337.4	5.8213	1	156.4	5.0524	1	359.8294	5.8856	1	327.3449	5.791				1	439.8418	6.0864	1	358.9	5.883	1	302.8	5.7131	1	440.1805	6.0872	1	47.15	3.8533
J440.A				1	177.4	5.1784																1	44.4	3.7932
J440.B
J441.B	1	1023.6994	6.9312	1	2605.497	7.8654	1	2951.7324	7.9901	1	1745.5538	7.4648	1	849.7691	6.745	1	1439.6941	7.2722	1	1229.3758	7.1143	1	3408.2599	8.134	1	907.4534	6.8106	1	2636.0224	7.877
J448.A				1	197.4	5.2852				1	513.67	6.2416										1	268.7	5.5936	1	782.4332	6.6624
J455.B	1	315.532	5.7543	1	627.392	6.4416	1	846.0313	6.7406	1	852.7087	6.7484	1	92.3	4.525	1	632.7622	6.4501	1	539.3053	6.2903	1	799.7669	6.6843	1	221.4	5.4	1	275.3	5.6179
J456.A	0			0			0			1	796.2902	6.68	1	130.7	4.8729	0			1	1631.0696	7.397	1	1305.3976	7.1743	1	1524.3202	7.3293	1	940.6265	6.8465
J456.B	0			0			0			0						0			1	2380.2156	7.7749	1	1224.5529	7.1103	1	2157.3701	7.6766
J456.C	0			0			0			1	819.88005	6.70695	1	926.1251	6.831				1	4357.3243	8.3796	1	2353.4084	7.7636	1	2183.8457	7.6888	1	2231.0809	7.7102
J458.A	0			1	1941.4571	7.5712	0			1	896.6899	6.7987	1	2574.4283	7.8534	0			1	3942.4278	8.2796	1	2238.1654	7.7134	1	1015.7516	6.9234	1	2124.7609	7.6614
J458.B				1	947.298	6.8536	1	150.4	5.0133	1	1598.3049	7.3767	1	1921.9512	7.5611	1	204.8	5.322	1	2814.2583	7.9425	1	1725.8346	7.4535	1	874.7203	6.7739	1	856.0956	6.7524
J460.A							0			1	879.1391	6.7789	1	519.7885	6.2534	0			1	2523.5235	7.8334	1	1651.0491	7.4092	1	1139.7243	7.0385	1	624.55505	6.2863
J460.B	0			0			0						1	2103.6145	7.6514	0			1	2166.6292	7.6809	1	1729.0875	7.4553	1	1965.1066	7.5833	1	819.7368	6.709
J461.A	0			0			0			1	1149.5847	7.0472	1	276.8	5.6233	0			1	1642.8135	7.4042	1	2008.5838	7.6052	1	893.63485	6.78745	1	1364.5455	7.2186
J464.B	0			1	796.8871	6.6807	0			1			1	168.3	5.1257	0						1	995.0546	6.9028	1	1504.5219	7.3162	1	94.9	4.5528
J465.A	0			1	1997.1097	7.5995	1	1149.7054	7.0473	1	1674.5921	7.4233	1	1275.8835	7.1514	0.5			1	2899.4453	7.9723	1	2794.8932	7.9355	1	1370.4306	7.2229	1	1703.7505	7.4406
J465.C	0			1	1057.2534	6.9634	1	880.9283	6.781	1	984.835	6.8925	1			0			1	3643.1214	8.2006	1	1879.734	7.5389	1	2429.8903	7.7956	1	422.5784	6.0464
J469.C	0			0			0.5			1			1	960.3285	6.8673	0			1	3998.9774	8.2938	1	682.7902	6.5262	1	973.6797	6.57055	1	671.2383	6.5091
J481.A	0			1	385.4	5.9543	1	126.3	4.8387	1	662.7768	6.4964	1	226.0429	5.4207	1			1	96.1	4.5654	1	430.5668	6.0651	1	629.8966	6.4456	1	281.86	5.6414
J489.A				1	1340.9805	7.2012				1	896.7578	6.7988										1	880.479	6.7805	1	746.4207	6.6153
J515.C	1	190.4	5.2491	1	443.4826	6.0947				1	533.4997	6.2795				1	304.6	5.719				1	162.9	5.0931				0
J517.B	1	141.4	4.9516	1	684.3205	6.5284				1	1095.729	6.9992				1	1110.9201	7.0129	1	321.5	5.773	1	272.4	5.6073				1	74.34	4.3086
J517.C	1	124.4	4.8235	1	320.4	5.7696				1	313.4945	5.7478	1			1			1	45	3.8067	1	89.5	4.4942				0
J521.B	1	615.2461	6.422	1	592.0876	6.3837	1	1203.0946	7.0927	1	904.8145	6.8077	1	150.8	5.016	1	517.9761	6.2499	1	831.4487	6.7232	1	336.9693	5.82	1	271.4	5.6036	1	201.99	5.3082
J521.C				1	213.4	5.3632				1	263.98	5.5759										1	377.6316	5.9339	1	185.4	5.2225
J522.B	1	588.6093	6.3778	1	249.4	5.5191				1	1193.2231	7.0844				1	696.2124	6.5457				1	738.2521	6.6043	1	211.4	5.3538	1	327.7	5.7921
J522.C	1	477.4	6.1684	1	544.6624	6.3002	1	1204.3907	7.0937	1	1158.6445	7.055	1	38.1	3.6402	1	941.3013	6.8473	1	522.475	6.2586	1	566.8402	6.3401	1	257.4	5.5506	1	9.04	2.2017
J526.A	1	234.4	5.457	1	660.2474	6.4926				1	531.9308	6.2765				1	375.7	5.9288				1	200	5.2983	1			1	259.94	5.5605
J526.C	1	125.4	4.8315	1	548.8455	6.3078	1	434.7859	6.0749	1	204.55	5.3208	1	6.3	1.8405	1	558.9109	6.326	1	178.1	5.1823	1	222.8	5.4063	1	173.4	5.1556	1	16.5	2.8034
J527.A				1	559.401	6.3269				1	585.0672	6.3717				1	488.7	6.1917				1	164.5	5.1029	1	201.4	5.3053
J527.C	1	48.4	3.8795	1	620.7579	6.4309				1	703.8453	6.5566	1			1	188.4	5.2386	1	109.9	4.6996	1	202.6	5.3112	1	255.4	5.5428	1	28.47	3.3489
J536.B				1	654.5969	6.484				1	503.9564	6.2225				1	747.7355	6.617				1	379.2957	5.9383	1	561.6885	6.3309
J539.B	1	614.1656	6.4203	1	985.9847	6.8936				1	933.3959	6.8388				1	1056.1904	6.9624	1	69.3	4.2384	1	699.5346	6.5504				1	231.05	5.4426
J539.C
J540.B	1	223.4	5.409	1	403.7874	6.0009				1	735.1937	6.6001	1	82	4.4067	1	802.8081	6.6881	1	12.5	2.5257	1	139.5	4.9381	1	133.4	4.8934	1	225.31	5.4175
J540.C	1	304.4	5.7183	1	443.1823	6.094	1	730.7006	6.594	1	709.4633	6.5645	1	146.5	4.987	1	431.5	6.0673	1	176.9	5.1756	1	145.9	4.9829	1	131.4	4.8782	1	17.89	2.8842
J541.A				1	291.2478	5.6742				1	394.1065	5.9766				1	15.5	2.7408				1	74.7	4.3135	1	39.4	3.6738
J541.B	1	87.4	4.4705	1	730.1583	6.5933				1	516.2197	6.2465				1	203.7	5.3166	1	250	5.5215	1	275.5	5.6186				1	116.5	4.7579
J542.B	1	257.4	5.5506	1	124.4	4.8235	1	887.3429	6.7882	1	751.4859	6.6221	1	63.7	4.1542	1	616.2041	6.4236	1	286.9	5.6591	1	204	5.3181	1	143.4	4.9656	1	198.68	5.2917
J574.B	1	242.4	5.4906	1	664.0639	6.4984				1	941.7485	6.8477	1	88.7	4.4853	1	1028.7348	6.9361	1	473.5	6.1602	1	594.3894	6.3875	1	247.4	5.511	1	373.5	5.9229
J066.A
J067.A
J070.A
J071.A
J076.A
J077.A
J078.A
J079.A
J080.A
J081.A
J082.A
J097.A
J098.A
J103.A
J104.A
J105.A
J107.A
J109.A
J110.A
J111.A
J112.A
J113.A
J115.A
J116.A
J117.A
J118.A
J119.A
J120.A
J122.A
J123.A
J124.A
J125.A
J126.A
J127.A
J129.A
J130.A
J131.A
J133.A
J134.A
J136.A
J137.A
J138.A
J139.A
J140.A
J141.A
J142.A
J143.A
J144.A
J145.A
J146.A
J147.A
J148.A
J149.A
J150.A
J151.A
J153.A
J154.A
J158.A
J268.A	0			0			0			1	1532.0098	7.3343	1	2231.3375	7.7104	0			1	4314.5377	8.3697	1	3988.5231	8.2912	1	3196.9177	8.0699
J271.A	0			1	832.569	6.7245	0			1	960.11165	6.69975	1	2464.169	7.8096	0			1	4561.4726	8.4254	1	3067.342	8.0286	1	1678.0805	7.4254	1	2852.369	7.9559
J272.A	0			0.5	382.3553	5.8676	0.5			1	767.916933333333	6.60306666666667	1	3437.1446	8.1424	0			1	1733.5027	7.4579	1	4643.7847	8.44	1	4079.4948	8.3137	1	4082.6073	8.3145
J274.A	0			0			0			1	900.17795	6.70975	1	3620.2294	8.1943	0			1	4495.5627	8.4108	1	4367.3318	8.3819	1	1236.6321	7.1201	1	2904.2709	7.9739
J276.B	0			0						1	822.1721	6.7119				0						1	2944.6622	7.9877	1	1866.3295	7.5317
J538.A	1	195.4	5.275	1	601.4927	6.3994	1	672.2172	6.5106	1	731.2112	6.5947	1	94.4	4.5475				1	320.9	5.7711	1	264.3	5.5771	1	65.4	4.1805	1
J581.C	1	155.4	5.046	1	375.4	5.928	1	487.5545	6.1894	1	396.6961	5.9832	1	80.5	4.3883	1	442.0206	6.0914	1	23.8	3.1697	1	99.2	4.5971	1	272.7104	5.6084	1	100.4	4.6092
J582.A				1	235.4	5.4613				1	106.65	4.6696
J582.C	1	240.4	5.4823	1	642.2212	6.4649				1	674.9632	6.5147										1	577.7712	6.3592
J583.C				1	1134.45635	7.0082																1	439.3413	6.0853
J585.B	0			0			1	314.88765	5.632	1	1203.2516	7.0928	1	287.5	5.6612				1	1095.3588	6.9988	1	914.0406	6.8179	1	327.4	5.7912	1	727.787	6.59
J586.B	1	75.4	4.3228	1	904.0138	6.8068	0			1	1103.4268	7.0062	1	117.3	4.7647	1	458.4	6.1277	1	401.2	5.9945	1	608.4214	6.4109	1	239.4	5.4781	1	153.58	5.0342
J586.C				1	1336.2457	7.1976				1	1168.4632	7.0634				0						1	688.7471	6.5349	1	604.219	6.4039
J587.C	0			1	671.9692	6.5102	0			1	1416.5627	7.256	1	4419.7686	8.3938	0			1	4310.285	8.3688	1	2406.0459	7.7857	1	3108.7711	8.042	1	3303.1961	8.1026
J588.A				1	749.3368	6.6192																1	390.3878	5.9671
J588.B				1	949.3408	6.8558				1	1106.3526	7.0088				1	625.4758	6.4385				1	541.2864	6.2939
J589.B	1	105.4	4.6578	1	1249.7381	7.1307				1	1213.8456	7.1015				1	679.2989	6.5211	1	764.4779	6.6392	1	838.4669	6.7316	1	533.3724	6.2792	1	258.2	5.5537
J589.C				1	265.4	5.5812																1	184.7	5.2187
J590.B	1	98.4	4.589	1	1115.7673	7.0173	1	1552.0803	7.3474	1	1839.7709	7.5174	1	1391.4204	7.2381	1	813.2628	6.7011	1	861.7894	6.759	1	1947.7671	7.5744	1	1100.9528	7.0039	1	221.4	5.4
J591.A	1	313.4	5.7475	1	1617.3206	7.3885	1	870.1744	6.7687	1	1445.4404	7.2762	1	889.4413	6.7906				1	1711.4506	7.4451	1	795.24025	6.55435	1	1414.2253	7.2543	1	244.38	5.4987
J591.B	1	1374.2181	7.2256	1	2227.1296	7.7085	1	2494.183	7.8217	1	2301.7803	7.7414	1	933.095	6.8385	1	1830.3278	7.5123	1	1751.6384	7.4683	1	1858.8857	7.5277	1	2072.3999	7.6365	1	391.9198	5.9711
J592.A	1	712.2914	6.5685	1	609.9049	6.4133				1	685.7562	6.5305				1	589.3697	6.3791				1	439.8121	6.0863	1	223.4	5.409
J592.B				1	747.9432	6.6173				1	336.1106	5.8174				1	673.2176	6.5121				1	238	5.4723	1
J593.A
J593.B				1	510.7784	6.13805				1	934.3247	6.8398				1	388.3126	5.9618				1	562.9132	6.3331	1	548.3501	6.3069
J594.A	0			0						1	1633.1841	7.3983	1	2886.1905	7.9677	0			1	3574.2652	8.1815	1	3326.2347	8.1096	1	2376.1914	7.7733	1	2505.2801	7.8262
J595.A	1	30.4	3.4144	1	1634.303	7.399	1	1376.2272	7.2271	1	1004.346	6.9121	1	298.2636	5.698	1	1048.977	6.9556	1	1875.8569	7.5368	1	1117.2133	7.0186	1	1074.4648	6.9796	1	618.9127	6.428
J595.B	1	182.4	5.2062	1	365.4	5.901				1	924.4215	6.8292				1	133.5	4.8941				1	767.0744	6.6426	1	697.7329	6.5478
J595.C	1	233.4	5.4528	1	1043.894	6.9507				1	1049.3754	6.956				1	216.6	5.3781	1	1148.0094	7.0458	1	910.4315	6.8139	1	837.9667	6.731	1	507.7818	6.2301
J596.A	1	651.0305	6.4786	1	1509.9865	7.3199				1	1563.7691	7.3549				1	492.4	6.1993	1	1387.8084	7.2355	1	1104.4417	7.0071	1	1197.6713	7.0881	1	465.8902	6.144
J596.C				1	2744.5356	7.9174				1	2043.1206	7.6222										1	888.4513	6.7895
J601.A	1	445.9354	6.1002	1	385.4	5.9543				1	792.133	6.6747				1	80.6	4.3895				1	625.3241	6.4383	1	478.9953	6.1717	1	220.1	5.3941
J597.A	1	189.4	5.2439	1	704.8079	6.5579				1	1291.9873	7.1639	1			1	646.5412	6.4716	1	906.1523	6.8092	1	1004.2283	6.912	1	443.5348	6.0948	1
J601.B				1	1123.6109	7.0243				1	1372.1296	7.2241										1	665.3186	6.5003	1	325.4	5.7851
J597.B				1	2642.5169	7.8795				1	1355.6586	7.212				1	1648.5815	7.4077				1	589.8552	6.3799	1	1509.8523	7.3198
J602.A				1	1490.953	7.3072				1	1281.9213	7.1561				1	704.2237	6.5571							1	897.8999	6.8001
J597.C	1	1177.7431	7.0714	1	1537.8737	7.3382	1	1501.3532	7.3141	1	1549.9185	7.346	1	39.3	3.6712	1	1136.468	7.0357	1	1207.5354	7.0963	1	986.4198	6.8941	1	875.8368	6.7752	0
J602.B	0	26.4	3.2734	1	1247.9457	7.1293				1	1502.0896	7.3146				0						1	1889.7916	7.5442	1	1338.834	7.1996	0
J598.A				1	709.8581	6.5651				1	509.0839	6.2326				1	162.5	5.0907				1	125.9	4.8355	1	207.4	5.3346
J598.B	1	277.4	5.6255	1	884.4707	6.785				1	676.0664	6.5163				1	379	5.9375				1	506.8653	6.2282	1	223.4	5.409	1	78	4.3567
J598.C
J599.A				1	679.4023	6.5212				1	965.0672	6.8722				1	675.4821	6.5154				1	460.7336	6.1328	1	373.4	5.9227
J599.B				1	554.2017	6.3175				1	960.0512	6.867				1	597.0389	6.392				1	370.0298	5.9136	1	359.4	5.8844
J599.C				1	1208.2804	7.097				1	1231.4953	7.116										1	717.1921	6.5753	1	977.4226	6.8849
J600.A				1	745.6891	6.6143				1	754.2731	6.6258										1	582.2174	6.3668
J600.B				1	1564.0199	7.355				1	593.3652	6.3858				1	823.3398	6.7134				1	861.7124	6.7589	1	705.0229	6.5582
J603.A				1	622.9247	6.4344				1	403.7371	6.0008				0						1	212.7	5.3599	1	235.4	5.4613
J603.B				1	529.3976	6.2717				1	592.5474	6.3844										1	152.3	5.0259
J603.C				0						1	714.7272	6.5719				0						1	203.9	5.3176	1	87.4	4.4705
J605.A				1	1175.6506	7.0696				1	1143.2451	7.0416										1	197.1	5.2837	1	694.6058	6.5433
J605.B				1	1056.5395	6.87095				1	942.0536	6.8481										1	494.0583	6.2027
J605.C	1	391.4	5.9697	1	96.4	4.5685										1	353.9	5.869	0			1	105	4.654	0			1	25.18	3.2261
J606.B
J607.A				1	137.4	4.9229				1	147.05	4.9908										1	67.5	4.2121	1	125.4	4.8315
J607.B
J608.A				1	897.8122	6.8																1	309.6	5.7353
J609.A	0									1	789.6205	6.6716				0			1	1459.1615	7.2856	1	816.5706	6.7051	1	349.4	5.8562	1	12.73	2.544
J609.B	0			1	732.3552	6.5963				1	986.0583	6.8937				0						1	774.4293	6.6521	1	774.4706	6.6522	1	275.9	5.62
J609.C				1	2018.3668	7.61				1	1586.824	7.3695				0						1	1029.1393	6.9365	1	1158.0943	7.0545
J610.A	0			0						1	1098.4033	7.0016	1	2151.3	7.6738	0			1	2919.6744	7.9792	1	2550.744	7.8441	1	1326.4536	7.1903	1	2575.6156	7.8538
J610.B	1	224.4	5.4134	1	2567.4382	7.8507				1	2415.7901	7.7898				0			1	3827.2262	8.2499	1	2617.0423	7.8698	1	2184.7025	7.6892	1	2380.6727	7.7751
J610.C	0			1	285.4	5.6539				1	801.426	6.6864	1	3260.7879	8.0897	0			1	1629.1213	7.3958	1	2043.7731	7.6226	1	1279.257	7.154	1	2354.213	7.764
J612.A	1	102.4	4.6289	1	604.4024	6.4042				1	865.9879	6.7639				1	631.4122	6.448				1	79.1	4.3707	0			1	120.5	4.7916
J612.C	1	128.4	4.8552	1	875.4771	6.7748				1	491.9287	6.1983				1	230.4	5.4398				1	52.8	3.9665	1	237.4	5.4697
J613.A	1	693.0889	6.5412	1	574.143	6.3529	1	1386.1454	7.2343	1	2381.4206	7.7755	1	6.6	1.8871	0			1	1618.2875	7.3891	1	1227.3024	7.1126	1	631.5085	6.4481	1	704.0738	6.5569
J613.B	1	327.4	5.7912	1	452.0629	6.1138				1	1223.5684	7.1095				1	544.9	6.3006	1	1016.2451	6.9239	1	1088.0138	6.9921	1	375.4	5.928	1	249.3	5.5187
J613.C				1	371.4	5.9173				1	539.54	6.2907				1	176.7	5.1745				1	122.7	4.8097	1	287.4	5.6609
J614.A				1	1037.4183	6.9445				1	1873.218	7.5354				1	1187.772	7.0798				1	380	5.9402	1	787.6676	6.6691
J614.B	1	1038.5218	6.9456	1	932.205	6.8376				1	2336.5335	7.7564				1	2324.9237	7.7514	1	739.4864	6.606	1	1419.5602	7.2581	0			1	371.4502	5.9174
J614.C	1	1222.3983	7.1086	1	1416.6491	7.256				1	2005.8745	7.6038				1	1658.2484	7.4135	1	1428.9713	7.2647	1	670.0233	6.5073	1	1282.2406	7.1564	1	403.9	6.0012
J615.A	0			0			0			0			1			0			1	3158.455	8.0578	1			1	890.7811	6.7921	1	448.38	6.1056
J617.A	1	1030.2358	6.9375	1	738.2972	6.6043				1	1038.9695	6.946				1	409.0872	6.0139							0
J619.A				1	358.4	5.8816				1	9.09	2.2072				0						1	424.2	6.0502
J621.A	1	1024.071	6.9315	1	2032.3025	7.6169				1	1596.2821	7.3754				1	1321.1808	7.1863				1	966.9153	6.8741	1	600.9396	6.3985
J621.B	1	92.4	4.5261	1	550.104	6.3101				1	1217.5916	7.1046				0			1	640.2745	6.4619	1	776.1342	6.6543	1	285.4	5.6539	1	483.0663	6.1802
J621.C	1	826.0517	6.7167	1	1934.4303	7.5676				1	2381.4115	7.7754				1	1165.1729	7.0606				1	915.7321	6.8197	1	813.2264	6.701
J625.B	1	475.2632	6.1639	1	890.2331	6.7915				1	618.3076	6.427				1	966.692	6.8739				1	175.1	5.1654	1	405.4	6.0049
J626.B				1	341.3394	5.8329				1	871.1035	6.7698				1	597.2	6.3923				1	271.7	5.6047	1	217.4	5.3817
J635.A				1	72.4	4.2822				1	163.4	5.0962				1	51.6	3.9435				1	1.9	0.6419	1	15.4	2.7344
J635.B	1	190.4	5.2491	1	258.4	5.5545				1	647.1983	6.4727				1	426.6	6.0558				1	64.7	4.1698	1	126.4	4.8395	1	38.9	3.661
J635.C				0																		1	7	1.9459
J636.B				1	282.4	5.6433				1	221.87	5.4021				1	272.2	5.6065				1	211.8	5.3556	1
J636.C				1	244.4	5.4988				1	221.28	5.3994				1	145.5	4.9802				1	59	4.0775	1	137.4	4.9229
J640.B	1	3.4	1.2238	1	89.4	4.4931	1	156	5.0499	1	298.9483	5.7003										1	144.3	4.9719	0	187.4	5.2332	1	33.8	3.5205
J640.C				1	376.4	5.9307				1	465.6527	6.1434										1	81	4.3944	1	25.4	3.2347
J641.A				1	399.4461	5.9901				1	759.3507	6.6325										1	117	4.7622	1	413.4	6.0244
J641.B	1	530.3401	6.2735	1	600.1395	6.3972				1	668.5621	6.5051				1	486.4	6.187				1	176.3	5.1722	1	281.4	5.6398
J641.C				1	413.8983	6.0256				1	393.1607	5.9742				1	253	5.5334				1	148.1	4.9979	0
J644.B	1	572.9713	6.3508	1	1070.0448	6.9755				1	671.0501	6.5088				1	452.8364	6.1155				1	368.731	5.9101	1	407.6838	6.0105	1	106.41	4.6673
J644.C	1	527.4	6.268	1	708.996	6.5638				1	938.3925	6.8442				1	770.1591	6.6466	1	419.9	6.04	1	362.2254	5.8923	1	369.4	5.9119	1	129.7	4.8652
J645.A				1	460.3736	6.132				1	726.8738	6.5888										1	32.2	3.472	1	269.4	5.5962
J645.B	1	431.9121	6.0682	1	1073.3887	6.9786				1	1069.5037	6.9749				1	783.2698	6.6635				1	477.876	6.1694	1	740.6896	6.6076	1	139.6	4.9388
J645.C	1	539.1148	6.2899	1	1043.0886	6.9499	1	877.2484	6.7768	1	575.3308	6.3549	1	41.9	3.7353	1	711.5943	6.5675	1	329.2	5.7967	1	482.9295	6.1799	1	508.2534	6.231	1	352.4557	5.8649
J646.A				1	367.4	5.9065				1	432.22	6.0689				1	401.5	5.9952				1	251.9	5.529	1	289.4	5.6678
J646.B				1	796.8649	6.6807				1	614.6338	6.421										1	155.5	5.0466	1	203.4	5.3152
J646.C	1	271.4	5.6036	1	553.1997	6.3157				1	669.4326	6.5064				1	358.6	5.8822				1	127.9	4.8512	1	211.4	5.3538	1	7.03	1.9502
J647.B	1	143.4	4.9656	1	383.4	5.9491				1	396.7434	5.9833				1	228.3	5.4307				1	117.1	4.763	1	107.4	4.6766	1	73.57	4.2982
J647.C	1	153.4	5.033	1	246.4	5.507				1	534.7783	6.2819				1	178.1	5.1823				1	183.7	5.2133	1	231.4	5.4441	1	126.77	4.8424
J649.A	1	380.8097	5.9423	1	1109.5269	7.0117				1	830.1733	6.7216				1	811.4824	6.6989				1	276.3	5.6215	1	561.8872	6.3313
J649.B	1	435.5352	6.0766	1	1077.006	6.9819				1	630.5871	6.4444				1	962.5126	6.8695				1	338.2904	5.8239	1	281.4	5.6398	1	238.15	5.4729
J649.C	1	235.4	5.4613	1	1092.3483	6.9961				1	897.1872	6.7993				1	773.6715	6.6511				1	514.7096	6.2436	1	420.7043	6.0419
J651.A	1	566.8525	6.3401	1	1616.1746	7.3878				1	1631.2527	7.3971				0						1	2440.908	7.8001	1	2639.3082	7.8783
J651.B	1	504.902	6.2244	1	4652.1823	8.4451				1	2933.1341	7.9838				1	1118.5309	7.0198				1	2539.3891	7.8397	1	3610.6113	8.1916
J651.C	1	606.2831	6.4073	1	3446.3772	8.1451				1	2861.6034	7.9591				0						1	2866.7637	7.9609	1	3584.7909	8.1845	1	2787.666	7.933
J652.B	1	349.7432	5.8572	1	1887.3796	7.5429				1	2634.7049	7.8765				1	928.989	6.8341				1	3658.0467	8.2047	1	2375.7394	7.7731	1	3672.7044	8.2087
J209.A	0						0						1	3920.5447	8.274				1	2572.9346	7.69415	1	54	3.989	1	2326.3424	7.7521	1	2686.3968	7.896
J210.A				1	231.4	5.4441				1	591.4481	6.3826										1	1869.6355	7.5335	1	664.4607	6.499
J211.A	1	249.4	5.5191	1	953.4927	6.8601	1	1363.0093	7.2175	1	2125.1044	7.6616	1	3706.9112	8.0158	0			1	1859.1534	7.5279	1	4092.436	8.3169	1	792.17965	6.67435	1	4569.0906	8.4271
J215.A	1	240.4	5.4823	1	2484.1433	7.8177	1	284.2053	5.6497	1	1575.8444	7.3625	1	5132.7971	8.5434	0			1	5600.184	8.6306	1	2816.8386	7.9434	1	2393.3452	7.708	1	2677.1587	7.8925
J216.A	0			1	118.4	4.7741	0			1	1887.0395	7.5428	1	2289.6702	7.7362	0			1	6646.7578	8.8019	1	3329.9953	8.1107	1	1117.8587	6.86805	1	5496.8821	8.6119
J218.A	0			1	803.657	6.6892	1	1723.1821	7.4519	1	2470.1351	7.812	1	5846.0206	8.6735	0			1	5676.7201	8.6441	1	3304.4366	8.103	1	2437.36625	7.6743	1	6411.4681	8.7658
J219.A	0			1	1229.1673	7.1141				1	878.4884	6.7782				0						1	4125.3686	8.3249	1	3848.4608	8.2554	1	3848.4673	8.2554
J220.A	0			0						1	1101.1841	7.0041													1	636.4643	6.4559	1	2170.2451	7.6826
J222.A	0			1	1476.4765	7.2974	1	613.6147	6.4194	1	1598.6886	7.3769	1	6022.1911	8.7032	1	1599.0479	7.3772	1	6530.2637	8.7842	1	4926.6169	8.5024	1	3980.2398	8.2891	1	4360.1218	8.3803
J224.A	0			0						1	2538.9723	7.8395	1	3177.8127	8.0639	0			1	3.7	1.3083	1	4496.8184	8.4111	1	1153.0637	7.0502	1	1845.7212	7.5206
J225.A	0			1	808.5037	6.6952				1	577.149	6.3581										1	1582.8946	7.367	1	475.4	6.1642
J226.A	0			1	700.1429	6.5513	1	2857.0515	7.9575	1			1	4876.1782	8.4921	1	1414.346	7.2544	1	4874.7057	8.4918	1	1206.0229	7.0951	1	2562.8225	7.8489	1	4437.8814	8.3979
J228.A	0			0			0			0			1	4605.2544	8.435	0			1	2954.2702	7.991	1	1546.0767	7.3435	1	3239.1874	8.0831	1	725.0861	6.5863
J229.A	1	206.4	5.3298	1	2738.4204	7.9151	1	2556.7468	7.8465	1	2351.0405	7.7626	1	3265.5625	8.0912	1	1088.377	6.9924	1	4052.4761	8.3071	1	1654.71936666667	7.0155	1	1345.3372	7.2044	1	2757.25	7.922
J230.A	1	666.4903	6.502	1	3296.5685	8.1006	1	2916.6539	7.9782	1	2733.7865	7.9134	1	5120	8.5409	1	1381.0663	7.2306	1	7066.0948	8.8631	1	4952.2891	8.5076	1	3174.661	8.063	1	6082.3533	8.7131
J231.A	1	23.4	3.1527	0			1	441.9364	6.0912	1	421.4371	6.0437	1	2567.27785	7.18935	0			1	5289.2942	8.5734	1	494.9284	6.2044	1	299.8196	5.7032	1	1204.6337	7.0939
J234.A	0			0			0			1	945.81925	6.7356	1	1612.8799	7.3858	0			1	1447.0494	7.2773	1	2307.0434	7.7437	1	1608.9882	7.28405	1	1563.6178	7.3548
J235.A	0			1	1029.1614	6.9365	1	132.8	4.8888	1	2296.2938	7.7391	1	2414.85	7.7894	1	233.3	5.4523	1	3406.5613	8.1335	1	2837.5346	7.9507	1	2631.664	7.8754	1	1665.1198	7.2121
J237.A	0			0			0			1	943.6733	6.8498	1	6098.5873	8.7158	0			1	5005.7386	8.5183	1	3774.3742	8.236	1	1353.5586	7.2105	1	4404.4004	8.3904
J238.A	0			0			1	2402.7318	7.7844	1	2060.1835	7.6306	1	10.9	2.3888	0			1	687.8613	6.5336	1	3629.0073	8.1967	1	1724.1594	7.4525	1	2944.4182	7.9877
J240.A	0			1	624.2363	6.4365	0			1	380.757	5.9422	1	3475.5873	8.1535	0			1	5600.0987	8.6305	1	3154.1082	8.0565	1	1713.8702	7.2393	1	2709.8026	7.9046
J246.A	0			1	580.178	6.3633	1	747.1998	6.6163	1	2737.2844	7.9147	1	1026.2803	6.9337	1	607.8013	6.4098	1	4028.5933	8.3012	1	2027.8806	7.6147	1	4041.7587	8.3044	1	4696.188	8.4545
J206.A	1	694.9499	6.5438	1	2264.8191	7.7253	1	1963.7922	7.5826	1	2189.027	7.6912	1	1785.982	7.4877	1	1664.2066	7.4171	1	1988.4776	7.5951				1	1231.3218	7.1158	1	2149.1049	7.6728
J223.A	1	799.9216	6.6845	1	3364.4689	8.121				1	1316.1483	7.1825				1	2300.323	7.7408	1	1181.8036	7.0748	1	2088.6491	7.6443	1	2624.2905	7.8726	1	1656.2683	7.4123
J241.A	0			0			0			1	1418.4949	7.2574	1	1825.6716	7.5097	0			1	2168.1301	7.6816	1	2506.119	7.8265	1	1404.4794	7.2474	1	1586.2426	7.2672
J245.A	1	221.4	5.4	1	4240.9525	8.3525	1	3482.2712	8.1554	1	3609.6416	8.1914	1	1714.3201	7.4468	0			1	5500.8476	8.6127	1	7124.922	8.8714	1	5122.5531	8.5414	1	5044.699	8.5261
J368.A	1	240.4	5.4823	1	586.0436	6.3734				1	572.2491	6.3496				1	281.4	5.6398	1	188	5.2364	1	78.2	4.3593	1	209.4	5.3442	1	61.66	4.1216
J368.B	1	145.4	4.9795	1	414.4	6.0268				1	486.17	6.1866	1	42.9	3.7589	1	252.9	5.533	1	37.1	3.6136	1	65.9	4.1881	1	179.4	5.1896	1	160.41	5.0777
J368.C	1	187.4	5.2332	1	150.4	5.0133				1	332.1032	5.8054	1									1	163.7	5.098	0			1	35.96	3.5824
J395.B	1	166.4	5.1144	1	153.4	5.033				1	322.4974	5.7761										1	35.3	3.5639
J420.A																						1	117.1	4.763
J433.A	1	234.4	5.457	1	753.8432	6.6252	1	705.7082	6.5592	1	703.1204	6.5555	1	74.8	4.3148	1	397.5706	5.9854	1	145.2	4.9781	1	210.7	5.3504	1	79.4	4.3745	1	111.5	4.714
J501.C	0			0			0			1	717.6306	6.576	1	1168.5574	7.0635	0			1	1589.5244	7.046	1	2092.8575	7.6463	1	565.6748	6.338	1
J504.B	0			0						1	112.62	4.724	1	142.3	4.9579	0			1	451	6.1115	1	695.0718	6.544	1	289.1	5.6668	1	161.5	5.0845
J515.A				1	208.4	5.3395				1	443.7824	6.0953										1	38.9	3.661				1	21.1	3.0493
J541.C	1	504.4	6.2234	1	699.8208	6.5508										1	494.2	6.2029	1	26.9	3.2921	1	126.2	4.8379	0			1	112.9	4.7265
J574.C	1	481.1285	6.1761	1	483.583	6.1812				1	772.6942	6.6499				1	657.3429	6.4882				1	299.4	5.7018	1	25.4	3.2347	1	178.19	5.1829
J580.A	1	260.4	5.5622	1	399.4	5.99				1	858.1834	6.7548				1	289.7	5.6688	1			1	381.8625	5.9451	1	221.4	5.4	1	315.1515	5.7531
J584.C	1	217.4	5.3817	1	1138.4194	7.0374	1	768.48765	6.59645	1	1684.0664	7.429	1	1224.0599	7.1099	0			1	897.63765	6.54875	1	1424.016	7.2612	1	1143.8693	7.0422	1	268.51	5.5929
J587.B	0			0			0			1	2318.4419	7.7487	1	3191.4005	8.0682	1	336.9	5.8198	1	1699.45216666667	6.6016	1	2886.099	7.9677	1	3162.6385	8.0592	1	2556.11925	7.7536
J592.C	1	179.4	5.1896	1	384.4	5.9517				1	547.0563	6.3046										1	446.9512	6.1024	1	61.4	4.1174	1
J596.B				1	1609.7616	7.3838				1	997.1084	6.9049										1	489.4782	6.1933	1	263.4	5.5737
J602.C	1	200.4	5.3003	1	652.1755	6.4803				1	1802.0936	7.4967				1	1082.3004	6.9868				1	1900.143	7.5497	1	715.5534	6.5731
J627.A				1	726.6513	6.5884																1	198.3	5.2898
J634.A				1	250.4	5.5231				1	295.85	5.6899				1	607.6642	6.4096				1	28.9	3.3638	1	119.4	4.7825
J638.A	1	360.4	5.8872	1	1024.0742	6.9315				1	988.3338	6.896				1	866.3152	6.7642				1	177.7	5.1801	1	361.4	5.89	1	103.9	4.6434
J639.A				1	646.2959	6.4713				1	739.777	6.6063				1	366.2	5.9032				1	194.5	5.2704	1	149.4	5.0066
J643.A	1	102.4	4.6289	1	555.6846	6.3202				1	665.3763	6.5004				1	620.5052	6.4305				1	252.2	5.5302	1	79.4	4.3745
J652.C	0			1	3774.89	8.2361	1	1984.347	7.593	1	2079.6562	7.64	1	409.4018	6.0147	0			1	110.4	4.7041	1	4769.9278	8.4701	1	3547.6285	8.174	1	3250.1058	8.0864
J653.B	0			0						1			1	1535.4439	7.3366	0			1	2761.5678	7.9236	1	2962.8909	7.9939	1	2585.2023	7.8576	1	2834.2656	7.9495
J656.A																						1	406.9875	6.0088
J656.B				1	976.7704	6.8843				1	966.5345	6.8737										1	1088.7393	6.9928
J656.C				1	1333.5348	7.1956																1	775.6028	6.6536
J657.A				1	295.7176	5.6894																1	740.0275	6.6067
J657.B				1	658.9054	6.4906																1	651.6619	6.4795
J657.C				1	583.9145	6.3698				1	436.3599	6.0785										1	604.3	6.4041
J658.A				1	1766.1619	7.4766				1	1373.8993	7.2254										1	1708.7551	7.4435
J658.B				1	2227.6172	7.7087				1	1545.5109	7.3431										1	1472.4482	7.2947
J660.A				0						1	1944.1133	7.5726										1	4146.6937	8.3301
J660.B				1	2161.3414	7.6785				1	1702.2294	7.4397										1	3644.1307	8.2009
J660.C				1	3629.3887	8.1968				1	2284.5487	7.7339										1	3465.9522	8.1507
J661.A				1	1017.7062	6.9253				1	831.7954	6.7236										1	504.5975	6.2238
J661.B				1	1085.8571	6.9901				1	786.8049	6.668										1	425.091	6.0523
J662.F				1	1875.3384	7.5365																1	1198.2743	7.0886
J662.A				1	1678.9665	7.4259																1	716.9935	6.5751
J662.B				1	1108.2998	7.0106				1	1626.4856	7.3942										1	1023.8178	6.9313
J662.C				1	1195.5247	7.0863																1	316.9	5.7586
J663.A				1	1941.6073	7.5713				1	1817.9177	7.5054										1	965.548	6.8727
J663.B				1	1381.6512	7.231				1	2002.883	7.6023										1	1397.0773	7.2421
J663.C				1	1622.0868	7.3915																1	900.4043	6.8028
J664.F				1	201.4	5.3053																1	105.7	4.6606
J664.A				1	398.4	5.9875				1	482.96	6.1799										1	337.7	5.8222
J664.B																						1	318.4846	5.7636
J664.C				1	410.4	6.0171				1	649.0459	6.4755										1	123.3	4.8146
J664.D				1	410.4	6.0171																1	111.7	4.7158
J664.G																						1	159.9	5.0745
J664.E				1	149.4	5.0066				1	393.3093	5.9746										1	291.1	5.6737
J665.D				1	1477.6967	7.2982				1	1358.5005	7.2141										1	629.0607	6.4442
J665.A				1	817.6239	6.7064				1	972.6817	6.8801										1	239.2	5.4773
J665.B				1	1228.6363	7.1137				1	949.2027	6.8556										1	401.7507	5.9958
J665.C				1	1193.3943	7.0846				1	1763.924	7.4753										1	610.9074	6.4149
J665.E																						1	507.1215	6.2288
J665.F				1	1056.3391	6.9626																1	157.8	5.0613
J665.G				1	868.6353	6.7669																1	272.8	5.6087
J665.H				1	565.5929	6.3379				1	1168.7511	7.0637										1	582.228	6.3669
J666.A				1	998.85	6.9066																1	801.9183	6.687
J666.B				1	555.5394	6.3199				1	621.0515	6.4314										1	600.8889	6.3984
J666.C				1	1260.2789	7.1391																1	800.2543	6.6849
J667.C				1	214.4	5.3678																1	1027.0625	6.9345
J667.A				1	335.4	5.8153																1	1041.2224	6.9482
J667.B				1	580.1814	6.3633																1	1178.2508	7.0718
J669.A				1	1115.341	7.0169				1	781.5125	6.6612										1	399.4196	5.99
J669.B				1	981.4215	6.889				1	1156.4662	7.0531										1	397.3	5.9847
J669.C				1	710.2689	6.5656																1
J670.A				1	483.372	6.1808																1	341.2	5.8325
J670.B				1	1508.0455	7.3186																1	584.1069	6.3701
J670.C																						1	582.6567	6.3676
J671.A				1	677.1503	6.5179																1	711.6468	6.5676
J671.B				1	1349.604	7.2076																1	547.6581	6.3057
J671.C				1	1548.8496	7.3453				1	1600.9281	7.3783										1	1028.1731	6.9355
J672.A				1	898.1099	6.8003				1	820.4575	6.7099										1	432.7055	6.0701
J672.B				1	1316.4337	7.1827																1	497.0901	6.2088
J681.A	1	682.8994	6.5263	1	2112.0742	7.6554	1	1384.1116	7.2328	1	1663.119	7.4165	1	1147.1216	7.045	1	939.1587	6.845	1	2034.6079	7.6181	1	1826.6801	7.5103	1	1051.3107	6.9578	1	1228.2166	7.1133
J464.A																						1	151.1	4.98186666666667
J673.A				1	2417.782	7.7906																1	386.4256	5.9569
J673.B																						1	223.3	5.4085
J673.C				1	1714.7916	7.447				1	1185.7885	7.0782										1	665.8225	6.501
J673.D				1	1505.169	7.3167				1	1259.1215	7.1382										1	780.0107	6.6593
J674.A				1	1525.7462	7.3302																1	268.0309	5.5911
J674.B				1	1327.6821	7.1912																1	702.7638	6.555
J674.C				1	1315.5494	7.182																1	621.0843	6.4315
J675.C																						1	1359.5239	7.2149
J676.A																						1	987.4853	6.8952
J676.B				1	1919.1149	7.5596																1	1603.1216	7.3797
J676.C				1	1745.2469	7.4647				1	1984.788	7.5933										1	1042.4813	6.9494
J677.A																						1	959.7108	6.8666
J677.B				1	863.6258	6.7611																1	838.8306	6.732
J677.C				1	117.4	4.7656																1	839.3433	6.7326
J678.A																						1	688.7028	6.5348
J678.C				1	1108.3481	7.0106				1	721.6623	6.5816										1	749.9383	6.62
J679.A				1	856.8109	6.7532																1	721.8574	6.5818
J679.B																						1	159.4	5.0714
J679.C																						1	154.1	5.0376
J680.A																						1	518.0247	6.25
J680.C																						1	254.3	5.5385
J682.A																						1	520.2483	6.2543
J682.B				1	912.2247	6.8159																1	242.8	5.4922
J683.A				1	1319.6578	7.1851																1	462.167	6.1359
J683.C				1	518.1491	6.2503																1	339.3641	5.8271
J683.D				1	1107.1616	7.0096																1	449.9696	6.1092
J683.E				1	716.1106	6.5738				1	659.4126	6.4913										1	140.2	4.9431
J684.A				1	2016.1913	7.609				1	1031.2047	6.9385										1	1324.0429	7.1884
J684.B				1	4074.4686	8.3125				1	2153.8529	7.675										1	2535.973	7.8383
J685.A				1	897.9871	6.8002																1	427.1677	6.0572
J685.B				1	1365.6712	7.2194																1	409.2857	6.0144
J685.C				1	1659.0443	7.414				1	1407.7928	7.2498										1	757.6704	6.6302
A4
K5
NFGA34_08
NFGA16_12
NFGA34_10
DVR3
NFGA36_05
VS16
NFGA37_05
NFGA15_11
NFGA09_02
NFGA36_09
NFGA09_05
NFGA32_06
NFGA16_05
NFGA02_06
NFGA37_03
J209.B
Hammonasset
NFCX1
NL94
SL93
Pv346_1
GAasmb6
Pv458_1
Dacotah_WO1
Cave_In_Rock_WO1
i1029.1
Pv304_1
Pv317_1
