# Supplementary material for: Genomic mechanisms of climate adaptation in polyploid bioenergy switchgrass
Source: Nature. 2021 Jan 27;590(7846):438–44. doi: 10.1038/s41586-020-03127-1 (PMC7886653; doi:10.1038/s41586-020-03127-1)
Supplement: Supplementary file 11 — Gene sequence ancestral state reconstructions. File format is gzip-compressed fasta, where each sequence header is the primary transcript ID for single-copy genes in the switchgrass genome. [file 41586_2020_3127_MOESM11_ESM.zip]

Archive with 1 entries (1 files):
- 2020-06-11534B-s11.gz
