# Supplementary material for: Genomic mechanisms of climate adaptation in polyploid bioenergy switchgrass
Source: Nature. 2021 Jan 27;590(7846):438–44. doi: 10.1038/s41586-020-03127-1 (PMC7886653; doi:10.1038/s41586-020-03127-1)
Supplement: Supplementary file 12 — RNA-sequencing raw counts. Libraries (columns) match those in the metadata file (Supplemental Data 3). Counts for the 80,278 genes are presented in each row. [file 41586_2020_3127_MOESM12_ESM.csv]

id	AHYWX	AATNY	AATOT	AATPC	AATPG	AATPH	BUWCG	BUWCU	BUWGW	BUWGX	BUWHN	BUWBN	BUWBY	BUWNS	BUWOC	BUWOP	AATPN	AHYTU	AHYTW	AHYTX	AHYTY	AHYTZ	AHYUA	AHYUB	AHYUC	AHYUG	AHYUH	AHYUO	UCCZ	UCGA	UCGB	TWUB	TWUG	UCCY	TWUC	TWUH	UCGC	AHYUN	AHYWB	AHYUP	AHYUS	AHYUT	AHYUU	AHYUW	AHYUX	AHYUZ	AHYWA	AHYWC	AHYWG
Pavir.1KG000025	0	0	0	0	0	0	1	0	0	0	1	0	0	0	0	0	0	0	1	0	0	0	0	0	1	0	0	0	0	0	0	0	0	0	0	0	0	0	0	0	0	0	0	0	0	1	0	0	1
Pavir.1KG000050	0	0	1	2	0	0	13	13	2	7	8	0	2	6	7	0	0	0	1	1	1	2	0	1	1	0	8	2	0	1	0	0	0	2	0	0	0	0	0	2	1	0	1	0	0	2	0	0	0
Pavir.1KG000075	0	0	0	0	0	0	108	60	57	66	68	59	104	83	54	75	7	14	7	11	5	15	1	1	0	0	0	1	5	0	0	2	2	1	0	0	0	1	2	5	2	3	2	0	1	4	1	0	0
Pavir.1KG000101	0	0	0	0	0	0	0	0	0	0	0	0	0	0	0	0	0	0	0	0	0	0	0	0	0	0	0	0	0	0	0	0	0	0	0	0	0	0	0	0	0	0	0	0	0	0	2	0	0
Pavir.1KG000126	0	0	0	0	0	0	0	0	0	0	0	0	0	0	0	0	0	0	0	0	0	0	0	0	0	0	0	0	0	0	0	0	0	0	0	0	0	0	0	0	2	0	0	1	3	0	1	3	4
Pavir.1KG000151	0	0	0	0	0	0	0	0	0	0	0	0	0	0	0	0	0	0	0	0	0	0	0	0	0	0	0	0	0	0	0	0	0	0	0	0	0	0	0	0	0	0	0	0	0	1	0	0	0
Pavir.1KG000176	0	0	0	0	0	0	0	0	0	0	0	0	0	0	0	0	0	0	0	0	0	0	0	0	0	0	0	0	0	0	0	0	0	0	0	0	0	0	0	0	0	2	0	0	0	0	0	0	0
Pavir.1KG000200	0	0	0	0	0	0	0	0	0	0	1	0	0	0	0	0	0	0	0	4	6	7	6	13	15	3	14	0	6	1	4	4	11	5	9	2	2	0	0	0	2	1	2	1	3	6	2	4	1
Pavir.1KG000400	60	58	54	93	162	176	180	86	38	96	96	82	86	47	122	43	44	58	45	42	43	52	69	62	108	131	131	109	42	40	32	38	49	65	48	22	53	31	45	139	85	124	117	151	128	138	152	216	229
Pavir.1KG000733	10	12	8	12	34	41	1	2	0	2	1	5	2	1	3	0	4	3	3	7	4	6	16	7	26	13	18	18	0	3	2	1	3	4	2	2	0	3	1	2	6	3	3	4	6	4	6	6	4
Pavir.1KG001066	1	1	2	0	0	0	63	54	43	30	70	29	20	46	16	40	22	15	12	16	18	42	5	9	15	23	19	7	8	7	7	6	8	5	3	2	7	7	9	28	34	25	8	13	19	9	8	2	8
Pavir.1KG001200	0	0	0	0	0	0	0	0	0	0	0	0	0	0	0	0	0	0	0	3	0	0	0	0	0	0	0	0	0	0	0	0	0	0	0	0	0	0	0	0	0	0	0	0	0	0	0	0	0
Pavir.1KG001205	0	0	0	0	0	0	0	0	0	0	1	0	0	0	0	0	0	0	0	0	0	1	0	0	0	0	0	0	0	0	1	0	0	0	0	0	0	0	0	0	0	0	0	0	0	0	0	0	0
Pavir.1KG001210	0	0	0	0	0	0	2	0	1	3	1	0	0	1	1	1	2	1	0	0	0	0	0	0	0	1	0	0	0	0	0	0	1	0	0	0	0	2	0	0	0	0	0	0	0	0	1	0	0
Pavir.1KG001400	0	2	2	0	0	0	0	0	0	0	0	0	1	0	0	0	1	0	0	0	1	0	0	0	0	0	1	0	0	0	0	1	0	0	0	0	1	1	0	0	0	0	1	0	1	1	0	0	0
Pavir.1KG001500	138	202	149	66	147	157	233	185	136	143	244	465	556	342	258	304	523	410	485	486	337	439	272	301	389	173	178	112	223	113	148	224	199	399	219	152	193	485	402	489	360	302	396	366	282	122	124	53	55
Pavir.1KG001600	555	487	505	467	943	940	1507	1029	654	1024	1011	721	712	666	748	584	470	408	454	1458	1562	1755	1690	1742	1853	1982	1809	1288	730	526	528	475	686	1038	663	509	703	891	814	1255	851	950	923	1003	1054	955	1154	1483	1800
Pavir.1KG001700	1891	2038	2016	2214	4434	3917	1955	987	581	1315	1214	1923	2328	1554	1734	1253	2516	2351	2084	2745	2792	3267	3462	3342	3800	3603	3030	3041	1431	1375	1198	1186	1569	2251	1670	1213	1992	1767	1639	3601	2676	2675	2428	2472	2343	1796	1755	2723	3266
Pavir.1KG001800	4	2	0	1	1	5	4	1	3	2	1	6	6	3	5	5	8	5	6	5	8	5	3	2	4	3	5	4	8	2	2	2	3	7	4	4	3	1	1	5	1	6	6	7	6	2	6	2	8
Pavir.1KG001900	0	0	0	0	0	0	3	19	10	5	7	5	0	1	15	1	0	0	0	25	36	15	3	6	2	9	17	11	1	0	5	0	6	5	13	3	2	0	0	17	9	13	10	16	20	7	6	6	0
Pavir.1KG002000	13	16	4	17	12	27	4	6	6	3	6	2	5	4	2	3	1	1	6	5	5	16	14	12	3	19	15	25	11	16	11	8	21	25	12	10	20	5	6	11	7	12	4	6	2	4	0	2	1
Pavir.1KG002100	0	0	0	0	1	1	0	0	0	0	0	0	1	0	0	0	0	0	0	0	0	0	0	0	0	0	0	0	0	1	0	0	0	0	0	0	0	0	0	0	1	0	0	0	0	0	0	0	0
Pavir.1KG002200	44	38	46	77	115	99	7	3	0	16	9	2	8	2	1	11	11	16	13	78	116	147	96	92	110	182	169	143	48	35	37	34	52	82	39	40	70	51	59	7	14	12	18	20	15	20	26	24	19
Pavir.1KG002500	223	193	142	161	315	398	0	0	0	0	0	0	0	0	0	0	0	0	0	48	2	3	51	47	26	77	132	107	643	611	690	403	1368	1375	626	657	964	54	38	92	73	74	36	24	42	7	9	2	8
Pavir.1KG002600	450	477	433	94	279	261	5635	5550	5459	4892	5386	2448	2009	1420	1660	2507	4552	4953	4317	3911	3573	3842	529	588	504	183	194	150	1565	555	662	861	489	1123	851	584	885	1782	1403	906	665	748	931	1049	988	404	544	452	573
Pavir.1KG002700	201	300	191	162	389	445	51	73	50	73	67	82	71	60	40	66	144	119	150	186	131	129	224	185	195	300	195	254	100	76	66	88	100	153	88	56	95	74	73	323	281	279	421	381	441	351	352	310	320
Pavir.1KG002850	2	9	4	5	5	7	9	3	7	10	4	5	5	3	3	3	3	9	4	0	3	5	9	0	8	12	14	15	5	9	2	2	6	4	7	3	2	2	2	6	5	5	7	7	7	0	0	5	7
Pavir.1KG003000	625	501	570	685	1151	1123	6290	4120	2398	3738	4647	3791	4120	3400	2535	4928	1438	1204	1354	2524	2214	2454	1814	1813	1897	1497	1140	1161	3121	2149	1987	2426	2525	3911	3039	1944	3153	2971	2721	1408	1071	1064	1231	1109	1124	765	740	754	1070
Pavir.1KG003050	4	0	0	0	3	2	3	0	2	2	2	1	2	3	3	3	0	0	0	1	3	1	4	0	0	3	2	2	2	0	0	1	3	4	1	0	0	3	1	3	2	2	0	0	1	0	1	0	0
Pavir.1KG003100	300	281	249	440	776	783	247	174	83	180	201	100	112	117	71	122	104	121	99	262	230	392	348	218	347	380	547	297	507	524	295	339	510	694	608	386	755	324	258	176	156	156	178	186	173	110	89	99	153
Pavir.1KG003200	0	0	0	0	0	0	0	0	0	0	1	0	0	0	0	0	0	0	0	0	0	0	0	0	1	0	0	0	0	1	0	0	0	0	1	0	0	0	0	80	73	58	2	2	18	0	1	2	0
Pavir.1KG003300	19	12	6	13	16	46	11	5	9	8	8	2	2	1	2	1	0	6	3	1	3	8	6	8	7	7	19	9	15	11	14	7	16	18	20	12	31	5	5	17	6	9	8	13	7	6	7	8	7
Pavir.1KG003400	160	111	170	22	45	82	3	3	3	7	12	1	4	2	0	2	413	485	377	191	293	351	84	177	111	49	22	29	1569	891	530	411	172	407	751	725	934	1154	1050	64	34	31	29	36	47	6	11	11	25
Pavir.1KG003450	0	1	1	0	1	2	0	0	1	0	0	1	0	0	1	0	0	1	0	0	0	0	0	0	0	0	5	1	12	11	4	1	1	3	7	4	13	3	2	5	0	1	0	1	4	0	0	0	0
Pavir.1KG003500	0	0	1	0	0	0	0	2	0	0	0	1	2	0	0	0	0	0	0	0	0	0	0	0	0	0	0	1	0	0	0	0	0	0	0	0	0	0	0	0	1	0	2	0	0	0	0	0	0
Pavir.1KG003601	26	43	35	12	43	78	8	25	11	15	19	1	23	8	0	11	47	46	41	39	15	27	80	61	87	45	31	26	97	55	67	59	65	107	88	56	87	13	7	17	19	25	23	18	29	6	9	12	5
Pavir.1KG003701	0	0	0	0	0	0	0	0	0	0	0	0	0	0	0	0	0	0	0	1	0	0	0	0	0	0	0	0	0	0	0	0	0	0	0	0	0	1	0	0	0	0	0	0	0	0	0	1	0
Pavir.1KG003801	0	0	1	0	0	0	0	0	0	0	0	0	0	0	0	0	0	0	0	0	0	0	0	0	0	1	0	0	0	1	0	0	0	0	0	0	0	0	0	0	0	0	0	0	0	0	0	1	1
Pavir.1KG003900	295	251	292	283	595	555	340	255	163	320	268	479	608	407	404	426	637	511	631	613	569	604	536	462	603	525	381	376	332	149	167	213	195	353	207	152	235	324	323	573	501	488	351	422	382	250	267	352	417
Pavir.1KG004000	281	222	172	203	391	569	82	46	75	89	60	39	80	57	46	42	184	198	203	102	120	179	274	155	230	235	317	211	103	66	88	54	115	121	117	75	101	86	61	318	234	214	258	271	258	162	207	254	250
Pavir.1KG004100	0	0	0	1	5	3	0	1	0	0	0	0	2	3	3	0	0	0	0	0	0	0	4	6	3	3	3	13	0	0	0	0	0	1	1	0	0	2	1	713	587	491	112	145	129	9	14	14	16
Pavir.1KG004200	328	397	454	389	818	663	7357	3086	1487	3130	3040	1606	1781	1788	2341	1205	954	950	846	2197	2519	2249	2410	2358	2296	3395	2345	2490	423	398	405	302	547	710	561	333	552	639	641	1982	1250	1467	1402	1620	1531	916	829	1069	1174
Pavir.1KG004300	284	273	309	291	487	435	398	342	189	299	297	240	307	232	272	291	431	372	432	644	634	718	748	681	870	689	659	601	458	382	309	354	507	638	521	323	558	472	447	370	317	240	235	362	314	238	250	236	315
Pavir.1KG004400	0	0	0	0	0	1	0	0	0	0	0	0	0	1	0	0	0	0	0	0	0	0	1	0	1	0	7	7	0	0	1	2	0	0	0	0	0	0	0	2737	1817	1905	293	321	317	29	15	9	9
Pavir.1KG004500	0	0	0	0	0	0	0	0	0	0	0	0	0	0	0	0	0	0	0	0	0	0	0	0	0	0	1	4	0	0	0	0	0	0	0	0	0	0	0	1060	910	748	127	132	122	5	5	1	4
Pavir.1KG004600	0	1	2	1	1	0	2	0	0	1	0	0	0	0	0	0	0	0	1	1	3	6	3	4	8	8	1	7	1	0	1	0	0	0	1	0	0	1	1	7	7	5	10	3	2	4	0	2	5
Pavir.1KG004700	1240	1123	1086	1463	2638	3201	191	128	98	150	98	102	182	125	113	72	371	411	342	534	668	660	1165	1043	1303	2176	2074	2392	577	555	478	346	734	936	764	570	877	395	305	2155	1340	1602	1254	1343	1438	968	1077	1134	1290
Pavir.1KG004800	1309	1213	1188	337	646	630	13583	14292	14188	16062	16022	26125	28299	18215	10807	25029	25514	24976	23789	13462	12571	14652	1477	1375	1450	190	124	178	6640	2060	2411	4028	2467	5674	3157	1966	3263	5135	4469	1842	1588	1420	1531	1576	1579	811	874	788	1026
Pavir.1KG004900	0	2	1	1	3	2	1	0	0	4	2	34	158	79	12	4	9	7	11	9	6	5	119	110	53	1056	517	655	1	2	3	4	2	5	4	6	3	5	3	1	0	0	1	0	0	1	2	1	1
Pavir.1KG005033	0	0	0	0	0	0	0	0	0	0	2	0	0	0	0	0	0	0	0	0	0	0	0	0	0	0	0	1	0	0	0	0	0	0	1	1	0	0	0	157	130	151	22	12	17	5	1	1	3
Pavir.1KG005166	30	25	22	30	73	64	165	115	102	110	146	154	194	150	156	135	68	65	89	52	64	65	25	75	68	86	66	84	79	60	68	48	69	104	87	53	102	96	84	217	151	183	53	63	41	13	11	8	12
Pavir.1KG005300	392	584	367	333	847	862	639	483	262	353	587	610	708	512	381	595	584	535	575	338	261	264	802	611	664	709	520	496	373	223	162	190	235	429	344	159	288	288	290	617	421	464	452	380	407	196	221	176	180
Pavir.1KG005400	106	112	90	65	167	121	159	156	116	131	144	176	234	194	162	184	240	221	227	223	233	194	267	264	313	247	234	222	66	76	49	53	65	101	76	43	74	107	90	152	133	113	72	109	79	89	85	90	79
Pavir.1KG005450	330	355	348	238	539	524	605	379	331	378	378	591	633	410	519	477	701	712	713	625	613	659	797	752	962	725	624	584	212	141	176	214	249	363	223	117	237	260	293	755	562	477	454	425	410	298	323	250	271
Pavir.1KG005500	78	77	72	65	197	186	2	7	5	7	1	21	14	7	20	1	7	7	7	20	15	13	41	33	33	73	97	65	125	138	105	68	243	215	175	138	265	25	10	30	20	22	18	23	18	9	15	3	13
Pavir.1KG005600	500	472	476	380	841	922	1203	964	698	1246	1017	1544	2018	1304	668	1494	1554	1396	1500	883	851	1100	517	525	522	444	360	469	1057	713	508	839	695	1401	904	543	959	751	710	394	291	329	344	351	365	256	232	256	314
Pavir.1KG005700	306	300	242	302	570	589	348	263	203	268	294	384	516	360	251	327	357	317	301	422	396	372	598	480	598	513	455	463	297	196	217	222	275	454	346	205	353	169	160	502	352	354	306	273	295	156	192	170	189
Pavir.1KG005800	144	106	114	159	299	337	141	93	75	89	112	107	87	64	62	70	142	174	137	152	161	162	275	243	266	240	256	197	61	69	38	62	61	88	78	54	97	75	65	253	169	183	202	206	184	140	146	171	149
Pavir.1KG005900	201	160	195	182	344	283	1000	773	431	666	825	620	727	465	545	584	274	242	247	650	596	623	688	661	725	735	528	441	820	714	685	632	912	1279	871	660	1016	772	778	403	331	281	207	250	223	139	133	143	264
Pavir.1KG006000	103	91	125	77	160	163	232	165	166	198	176	224	235	181	196	224	260	206	238	347	339	303	311	359	358	312	233	272	98	69	96	101	110	125	91	89	107	140	111	209	127	144	102	151	131	149	134	114	165
Pavir.1KG006100	365	293	320	243	515	495	643	451	322	462	461	599	624	450	491	462	708	580	586	761	741	815	903	810	955	792	710	640	217	161	164	185	214	354	215	135	215	324	285	840	628	659	547	617	577	458	516	466	495
Pavir.1KG006200	1087	1142	1041	1285	2055	1903	1580	1501	770	1294	1165	2118	2278	1757	1952	1686	1531	1474	1375	1797	1779	1752	2282	2121	2314	2135	1891	2063	1168	1186	1063	1071	1368	1950	1374	1104	1532	731	702	3536	2536	2449	1434	1485	1431	907	947	916	1095
Pavir.1KG006500	58	27	26	17	35	52	73	49	60	63	57	27	33	29	40	34	59	54	75	32	34	19	100	52	86	151	132	93	13	10	34	8	27	23	27	17	20	81	51	35	34	23	26	31	24	10	13	9	21
Pavir.1KG006600	1	0	0	0	0	0	17	4	4	15	6	0	0	1	14	2	0	0	1	7	0	0	1	1	4	53	50	21	0	0	3	0	0	1	0	0	1	5	9	1	3	1	1	1	2	3	3	2	0
Pavir.1KG006801	152	125	181	308	598	512	62	31	36	37	42	12	33	11	9	12	2	29	6	55	124	117	156	192	195	254	417	153	188	228	173	140	296	322	263	257	287	67	63	152	146	121	137	115	127	103	175	171	288
Pavir.1KG007000	29	17	11	5	46	63	177	105	196	36	103	1226	213	252	1389	86	2	7	2	80	47	9	36	73	35	6	8	8	488	337	671	313	891	981	525	224	635	1	2	269	220	210	62	38	51	4	0	0	1
Pavir.1KG007100	158	127	104	100	273	383	0	4	8	5	3	14	2	5	7	2	11	4	13	37	64	42	112	137	134	100	97	61	66	29	51	31	62	65	66	44	75	64	38	60	27	36	31	38	45	7	22	6	7
Pavir.1KG007300	234	229	213	206	432	431	275	169	88	188	156	354	382	220	187	204	451	465	430	303	366	445	259	294	271	216	175	207	177	132	128	146	118	282	183	115	206	155	145	380	275	292	325	307	280	188	208	221	216
Pavir.1KG007400	12	12	13	9	35	33	20	11	6	32	21	25	13	13	6	12	29	18	39	38	49	21	27	39	20	57	21	65	35	15	23	29	31	23	32	13	25	51	39	9	15	10	10	11	13	9	9	11	22
Pavir.1KG007450	19	13	13	17	43	40	18	8	11	25	6	16	15	6	9	8	30	21	33	24	66	21	31	37	19	41	19	41	37	13	13	30	13	40	17	17	17	33	38	20	31	20	25	19	14	27	28	10	21
Pavir.1KG007500	537	530	539	481	1164	1155	889	865	527	910	827	1099	1252	964	599	940	2135	2259	1941	1359	1185	1322	1063	1072	1103	947	818	796	703	316	313	451	339	799	490	304	481	520	434	1213	802	907	1047	1076	960	843	826	1270	1127
Pavir.1KG007600	46	48	32	15	61	58	4	8	14	11	6	33	11	3	5	3	18	13	28	17	18	16	35	27	38	34	28	22	34	12	15	26	22	59	35	18	27	21	24	26	42	17	20	24	19	10	16	5	16
Pavir.1KG007701	1	0	1	1	2	3	0	2	0	0	0	2	0	0	3	0	2	1	3	0	0	0	0	0	0	0	0	1	0	0	0	0	0	0	0	0	0	0	1	0	0	0	0	2	1	1	1	1	0
Pavir.1KG007800	645	471	587	708	1264	1232	4233	2211	1703	3276	3029	2840	3816	2829	2341	2435	1189	1049	1158	2240	2084	2458	1598	1476	1733	1677	1319	1169	2324	1909	1671	1744	2290	3212	2370	1886	2712	2648	2500	1249	1119	929	957	941	980	662	691	703	1203
Pavir.1KG007900	10	19	3	6	11	14	129	45	65	42	46	41	18	65	17	19	20	24	27	42	28	26	18	5	18	19	10	12	53	7	25	17	24	33	28	15	27	53	32	37	33	14	30	29	15	12	22	11	36
Pavir.1KG008000	474	461	493	553	931	798	1902	1049	621	1431	1266	1470	1691	1229	840	1373	828	798	822	1205	1118	1225	957	798	904	1006	715	654	755	500	438	562	692	1010	795	496	790	1053	1026	760	526	455	577	577	578	452	418	602	693
Pavir.1KG008050	0	0	0	0	0	0	0	0	0	0	0	0	2	0	0	0	0	0	1	0	0	0	0	0	0	0	0	0	0	0	0	0	0	0	0	0	0	0	0	0	0	0	0	0	0	0	0	0	0
Pavir.1KG008100	614	636	592	427	777	584	563	318	274	305	325	479	403	310	426	321	408	354	367	958	863	856	1297	1314	1550	1075	1079	1010	828	804	837	769	1160	1618	1034	784	1007	1006	858	440	422	303	231	262	246	91	142	89	135
Pavir.1KG008140	39	27	53	18	51	68	157	95	51	121	104	119	128	96	62	108	110	80	78	128	123	128	83	103	88	91	73	108	98	71	45	79	68	116	73	54	79	83	110	74	45	36	37	47	46	27	38	29	37
Pavir.1KG008180	1	1	2	2	3	4	0	0	0	0	0	0	0	0	0	0	0	0	0	4	0	0	0	3	3	0	1	5	1	1	1	1	0	0	4	0	3	0	0	4	4	6	1	1	1	0	2	0	1
Pavir.1KG008220	0	0	3	1	1	0	0	0	3	0	0	0	1	0	1	0	0	1	2	1	0	2	1	1	2	1	0	0	0	0	0	0	0	0	0	0	0	1	2	3	0	2	3	3	1	0	0	1	0
Pavir.1KG008260	0	0	0	0	0	0	0	0	0	0	0	0	0	0	0	0	0	0	0	0	0	0	0	0	0	0	0	0	0	0	0	0	0	0	0	0	0	1	0	0	0	0	0	0	1	0	0	0	0
Pavir.1KG008300	68	68	78	60	104	123	253	148	81	147	187	173	185	124	129	155	139	124	116	178	144	181	160	153	164	143	157	113	146	122	85	164	128	244	128	88	157	118	143	107	75	74	92	85	85	70	54	38	56
Pavir.1KG008400	10	3	8	7	11	8	0	0	0	0	0	0	0	0	0	0	0	0	0	3	2	0	3	1	6	1	5	4	5	2	3	3	6	4	5	5	5	1	0	14	10	9	3	1	0	0	0	0	0
Pavir.1KG008500	2	2	2	0	4	6	3	3	3	6	1	0	2	1	0	4	8	5	4	11	21	7	10	5	3	2	1	3	0	0	0	1	0	2	0	0	0	14	9	11	17	9	9	5	7	4	1	2	1
Pavir.1KG008600	0	0	0	0	0	0	0	0	0	0	0	0	0	0	0	0	0	0	0	0	0	0	0	0	0	0	0	0	1	0	0	0	0	0	0	0	0	0	0	0	0	0	0	0	0	0	0	0	0
Pavir.1KG008750	0	0	0	0	0	0	0	0	0	0	0	0	0	0	0	0	0	0	0	0	0	0	0	0	0	0	0	0	0	0	0	0	0	0	0	0	0	0	0	0	0	0	0	0	0	0	0	0	0
Pavir.1KG008900	103	67	58	19	50	45	33	17	49	20	21	11	27	2	73	26	122	136	166	105	209	173	112	80	68	40	28	15	134	45	95	66	92	138	121	58	130	304	177	110	97	128	89	66	85	18	37	19	26
Pavir.1KG009000	143	142	169	180	278	243	82	39	21	73	40	52	79	48	34	59	118	113	93	218	316	400	334	281	316	320	273	341	177	181	164	145	257	323	233	180	262	184	169	376	320	270	171	197	194	139	152	96	175
Pavir.1KG009100	223	287	222	150	254	217	39	15	19	16	40	202	214	129	107	265	354	317	373	427	380	354	1715	1949	1742	1856	1405	1384	1030	462	553	774	683	1330	788	443	788	758	659	111	108	65	79	62	95	33	31	32	37
Pavir.1KG009201	0	0	0	0	0	0	0	0	0	0	0	0	0	0	0	1	0	0	1	0	0	0	3	2	1	0	0	0	0	0	0	0	0	0	0	0	0	0	5	0	2	0	0	0	1	0	0	0	2
Pavir.1KG009300	178	156	161	171	330	275	195	89	57	122	126	204	218	131	193	167	46	47	66	332	280	353	661	563	642	685	415	364	443	459	471	411	550	723	537	437	605	722	691	333	264	237	203	206	211	155	155	134	258
Pavir.1KG009500	12	19	8	21	26	30	45	37	13	27	33	37	43	27	28	29	24	23	26	46	27	43	40	35	39	43	28	47	12	13	11	12	13	25	13	9	26	22	13	47	41	25	40	38	42	33	34	20	22
Pavir.1KG009700	179	163	196	171	330	334	147	118	62	150	129	170	178	155	86	105	145	130	118	192	225	189	295	287	328	324	320	368	121	91	94	103	134	171	121	104	149	106	107	356	276	270	219	234	255	186	230	213	238
Pavir.1KG009800	0	0	1	0	0	0	17	11	9	11	12	5	1	4	0	0	0	2	2	3	3	8	2	1	1	5	0	2	3	0	2	1	1	1	0	1	0	4	2	5	10	7	6	14	12	15	11	4	11
Pavir.1KG009901	0	0	1	0	0	1	0	0	0	0	0	0	1	0	0	0	0	0	0	0	0	0	0	0	0	0	0	0	0	0	0	0	0	0	0	0	0	0	0	0	0	0	0	0	0	0	1	0	1
Pavir.1KG010000	974	1044	778	1315	2266	2458	135	89	51	134	86	141	218	190	95	82	348	365	342	250	395	418	947	887	1126	992	976	1156	346	318	283	231	446	589	409	355	490	182	200	1467	1008	1121	1080	1035	1054	695	795	711	815
Pavir.1KG010100	0	0	0	0	0	0	0	0	0	0	0	0	0	0	1	0	0	0	0	0	0	0	0	0	0	0	1	0	0	0	0	0	0	0	0	0	0	0	0	599	464	492	149	138	83	3	3	3	0
Pavir.1KG010200	5	2	1	0	0	1	0	0	0	0	0	0	0	0	0	0	0	0	0	0	0	0	0	3	2	22	23	24	1	1	9	1	9	4	3	5	3	0	0	0	0	1	0	1	0	0	0	0	1
Pavir.1KG010300	0	0	0	0	0	0	1	0	0	5	1	1	3	3	0	0	0	0	0	0	3	0	0	1	0	1	1	3	0	0	0	0	0	0	0	0	0	0	0	1	6	0	0	3	0	0	1	0	0
Pavir.1KG010350	0	0	0	0	0	0	0	0	0	0	0	0	0	0	0	0	0	0	0	0	0	0	0	0	0	0	0	0	0	0	0	0	0	0	0	0	0	0	0	0	0	0	0	0	0	0	0	0	0
Pavir.1KG010400	0	0	0	0	0	0	0	0	0	0	0	0	0	0	0	0	0	0	0	1	0	0	1	1	2	0	0	2	0	0	0	0	0	1	0	0	0	2	1	0	0	0	5	2	2	0	0	0	0
Pavir.1KG010501	0	0	0	0	0	0	0	0	0	0	0	0	0	0	0	0	0	0	0	0	0	0	0	0	0	0	0	0	0	0	0	0	0	0	0	0	0	0	0	0	0	0	0	0	0	0	0	0	0
Pavir.1KG010601	13	15	10	10	29	19	17	11	7	14	5	11	15	16	8	12	20	16	11	11	16	11	16	19	29	24	12	17	10	3	1	2	3	8	5	5	4	11	11	4	13	16	18	14	29	14	17	10	24
Pavir.1KG010700	982	1011	912	1026	2281	2177	952	752	596	948	781	1033	1086	839	727	716	1684	1525	1604	1505	1572	1528	2258	2029	2267	2753	2208	2408	799	666	591	564	766	1076	899	567	995	940	828	1641	1101	1143	1830	1828	1832	2098	2216	3310	3415
Pavir.1KG010800	1	3	2	0	1	1	0	0	0	0	0	0	0	0	0	0	0	0	0	0	0	0	1	0	4	4	8	14	3	1	1	1	1	6	1	2	0	0	0	0	0	0	0	3	0	0	0	0	0
Pavir.1KG010900	0	0	0	0	0	0	0	1	0	4	0	0	0	0	0	3	0	0	0	0	1	1	0	5	3	1	2	0	0	0	0	0	0	0	0	0	0	0	0	0	0	0	0	0	0	0	1	0	0
Pavir.1KG011100	0	0	0	0	0	0	0	0	0	0	1	0	0	0	0	0	0	0	0	0	1	0	0	0	0	1	0	0	0	0	0	0	0	0	0	0	0	0	0	0	0	0	0	0	0	0	0	0	0
Pavir.1KG011200	576	408	597	545	965	843	4350	2899	1879	3017	3596	2923	3759	2974	2624	3681	1398	1201	1340	2452	2555	3425	1765	1813	2104	2016	1644	1147	2376	1948	1604	1773	2064	3026	2453	1768	2856	3747	3542	1110	964	811	861	793	769	497	457	459	825
Pavir.1KG011250	7	1	6	1	9	6	0	0	0	0	1	3	3	3	4	0	9	6	12	27	11	13	23	19	12	18	4	10	2	0	2	0	2	0	0	0	1	13	9	42	20	26	14	7	15	10	10	8	6
Pavir.1KG011300	470	560	517	255	610	756	17	7	4	17	20	24	9	12	20	12	27	45	25	571	472	292	816	857	857	556	676	472	819	524	727	751	865	1523	1094	615	857	826	775	533	426	434	464	499	464	302	271	135	162
Pavir.1KG011400	0	0	0	0	0	0	1	0	0	1	0	0	1	0	0	0	0	0	0	0	0	0	0	0	0	0	0	0	0	0	0	0	0	0	0	0	0	0	0	4	0	0	0	0	0	0	0	1	0
Pavir.1KG011500	81	81	96	76	209	159	553	389	177	325	325	433	790	407	526	410	146	159	130	244	293	334	235	293	340	293	252	241	309	237	217	216	270	426	281	218	315	170	200	316	229	246	159	228	204	106	105	114	126
Pavir.1KG012600	381	473	410	374	793	613	530	469	260	447	520	454	497	366	277	470	845	767	771	696	785	816	829	777	996	754	661	684	468	334	310	377	436	723	451	274	462	407	388	577	419	390	417	445	455	343	357	396	436
Pavir.1KG013500	17	18	30	14	38	34	25	20	16	23	22	36	66	31	17	31	53	50	75	27	24	37	29	19	32	23	20	12	18	9	13	8	12	22	13	13	20	17	18	38	28	19	42	38	32	15	25	33	32
Pavir.1KG013800	111	83	70	108	188	169	410	265	165	409	271	272	413	323	107	430	480	387	402	179	199	237	111	133	148	116	100	97	100	61	35	58	48	105	75	50	88	129	113	166	165	121	152	146	159	129	137	173	178
Pavir.1KG014000	591	524	567	342	733	714	1085	706	355	868	677	733	1126	896	509	856	812	854	840	869	955	1157	684	659	772	748	613	610	1231	746	684	938	712	1538	1032	726	1126	1207	1114	454	402	366	406	393	386	257	345	366	508
Pavir.1KG014093	2701	1642	1314	1038	2314	3602	6427	3028	5663	4527	3533	2488	5108	2371	3517	3095	6995	8411	10556	2491	3071	2936	7429	4381	4519	4901	5340	3206	1410	474	982	454	1259	1127	1034	677	1088	1336	619	3671	2581	2488	2014	2290	2095	1062	1482	1667	1891
Pavir.1KG014100	248	244	230	288	462	449	266	117	77	221	145	360	448	334	243	234	651	521	609	386	460	459	529	416	506	511	461	523	138	142	97	93	129	252	169	111	159	177	161	519	459	458	449	413	422	370	336	352	365
Pavir.1KG014200	1177	1342	1197	1245	2402	2436	257	170	126	227	247	446	355	283	275	231	465	424	443	643	524	574	1985	1722	2070	1983	1593	1820	924	912	737	825	1174	1831	1108	689	1079	487	447	3641	2853	2642	1137	1139	1100	320	375	234	322
Pavir.1KG014293	1	0	0	0	0	2	2	2	5	2	6	2	3	2	6	2	2	2	3	3	0	2	3	2	5	0	0	1	4	5	3	7	9	6	10	4	8	4	2	0	1	1	0	0	4	0	0	0	5
Pavir.1KG014300	214	170	162	70	164	96	800	766	566	950	794	1758	2311	1530	1253	1589	3002	3258	2685	992	975	966	2417	2310	2721	1941	1870	1608	160	62	87	95	114	162	122	96	104	117	113	488	368	318	325	347	342	99	105	52	59
Pavir.1KG014386	0	0	0	2	1	1	0	0	0	1	1	0	0	0	1	2	0	0	0	0	0	0	0	0	0	0	2	0	1	0	0	1	1	0	0	0	0	1	2	1	0	0	0	0	1	2	0	1	0
Pavir.1KG014493	0	0	0	0	0	0	0	0	0	0	0	0	0	0	0	0	0	0	0	0	0	0	0	0	0	0	0	0	0	0	0	0	0	0	0	0	0	0	0	0	0	0	0	0	0	0	0	0	0
Pavir.1KG014500	1	0	0	0	0	0	1	0	0	0	1	0	0	0	0	0	0	0	0	0	0	0	0	0	0	0	0	0	4	2	2	0	0	2	0	2	1	0	0	2	2	1	3	4	4	2	4	0	1
Pavir.1KG014586	1779	1645	1371	1212	3258	3127	763	538	540	497	494	345	682	366	330	503	1626	1563	1589	1121	1493	1523	1980	1441	1846	1387	1401	1085	683	478	552	415	861	1090	682	633	826	872	640	1763	1444	1352	1020	1159	1206	670	755	645	916
Pavir.1KG014700	0	0	0	0	1	0	0	0	1	0	0	0	0	0	0	0	0	0	0	0	0	0	0	0	0	0	0	0	0	0	0	0	0	0	0	0	0	0	0	0	8	1	1	3	0	0	0	0	0
Pavir.1KG014800	4	2	2	2	0	6	0	0	0	0	0	0	0	0	0	0	0	0	0	0	0	1	0	0	0	0	1	0	1	1	0	1	1	1	1	3	1	0	0	514	462	355	49	56	61	4	3	3	4
Pavir.1KG014900	75	82	76	88	151	169	92	42	30	100	47	37	51	48	20	34	93	89	97	54	105	94	107	88	141	113	85	112	58	34	27	45	57	85	52	42	68	53	55	217	147	153	152	121	152	121	127	101	100
Pavir.1KG015000	16	16	14	59	52	57	0	0	1	0	0	0	0	0	0	0	0	0	0	3	1	1	19	7	13	12	47	33	15	26	11	6	27	36	11	19	28	0	0	32	4	19	8	17	11	7	12	6	10
Pavir.1KG015200	6	7	4	8	8	11	0	0	0	0	0	0	0	0	0	0	0	0	0	2	1	1	4	8	2	6	8	9	4	0	4	0	8	4	4	4	8	7	1	6	8	11	9	11	13	12	9	2	5
Pavir.1KG015400	136	104	84	119	289	251	70	38	23	65	42	37	78	38	33	27	145	109	138	80	98	140	152	120	167	148	138	110	50	73	42	51	119	108	89	64	79	70	59	192	151	171	256	225	270	144	144	141	166
Pavir.1KG015500	0	0	0	0	0	0	0	0	0	0	0	0	0	0	0	0	0	0	0	0	0	0	0	0	0	0	1	0	0	0	0	0	0	0	0	0	0	0	0	139	180	102	19	29	20	2	1	0	2
Pavir.1KG015693	12	17	9	5	11	20	1	2	4	9	5	13	17	10	4	6	47	66	65	9	15	20	6	11	9	8	6	4	6	4	4	1	3	7	2	4	6	8	5	7	7	5	6	12	7	2	3	2	0
Pavir.1KG015700	9	7	20	13	25	35	23	23	14	22	28	32	56	46	23	40	57	84	60	39	41	38	17	28	23	10	5	4	33	16	8	24	16	38	22	18	23	26	21	172	96	123	217	195	201	87	108	130	115
Pavir.1KG015800	219	227	220	126	249	218	445	342	217	507	341	506	697	421	317	505	578	592	501	388	461	618	142	115	166	100	94	86	527	243	248	450	276	704	340	276	411	343	347	213	169	141	127	161	167	90	99	96	105
Pavir.1KG015900	27	32	28	44	54	53	0	0	1	1	0	0	0	0	1	0	2	0	1	0	0	0	1	2	0	0	1	4	12	6	12	3	19	21	7	12	17	0	0	6	13	7	1	3	2	0	0	0	1
Pavir.1KG016000	0	1	0	0	2	2	0	0	0	0	0	0	0	1	1	0	1	0	2	0	0	0	0	0	0	0	0	0	1	0	0	0	0	0	0	0	0	0	0	45	27	25	79	75	67	37	27	1	2
Pavir.1KG016093	0	0	0	0	0	0	0	0	0	0	0	0	0	0	0	0	0	0	0	0	0	0	0	0	0	0	0	0	0	0	0	0	0	0	0	0	0	0	0	0	0	0	0	0	0	0	0	0	0
Pavir.1KG016100	239	260	245	319	447	383	1123	785	450	911	870	1020	1398	1175	701	1009	520	478	541	745	757	877	762	680	692	591	563	546	649	398	401	468	489	894	561	435	593	304	286	606	455	419	437	359	347	121	139	89	112
Pavir.1KG016500	199	256	235	402	626	747	138	76	77	114	103	136	149	118	121	136	139	183	145	117	163	210	325	250	422	350	431	158	79	76	56	48	80	124	104	69	105	83	74	412	265	316	192	210	226	178	156	222	232
Pavir.1KG016793	9	7	6	20	15	22	7	6	6	5	11	9	5	8	6	9	0	1	0	2	7	6	4	8	11	13	25	1	9	7	6	8	9	21	14	12	19	6	10	11	6	5	8	2	8	3	8	3	2
Pavir.1KG016800	22	28	24	6	29	20	57	31	33	16	22	14	13	15	18	21	6	10	15	40	19	31	63	41	42	33	31	17	53	27	29	33	66	79	36	30	30	45	36	37	22	18	44	40	29	24	34	34	48
Pavir.1KG017000	372	358	358	476	803	698	366	282	148	295	308	364	306	242	193	238	449	395	432	424	411	450	645	562	671	613	502	559	279	218	186	187	265	421	287	181	326	214	227	485	343	378	304	302	334	239	276	317	331
Pavir.1KG017086	23	22	26	23	40	41	53	18	11	26	17	30	59	28	19	18	26	16	23	34	52	63	43	50	67	55	43	35	20	19	16	25	20	24	20	12	16	28	14	103	67	39	25	40	45	22	33	30	46
Pavir.1KG017100	39	22	18	9	25	28	37	11	19	30	19	36	53	24	21	30	78	81	128	56	56	48	121	60	65	63	44	33	46	14	33	17	33	38	40	12	47	64	35	46	48	31	37	56	43	17	18	17	26
Pavir.1KG017200	0	0	1	1	0	0	0	0	0	1	1	0	1	0	0	0	0	1	1	0	0	0	0	1	2	1	1	0	0	0	0	0	1	0	0	0	1	1	0	0	0	0	0	1	1	0	0	0	1
Pavir.1KG017300	68	75	66	96	199	168	56	35	22	58	41	67	69	53	37	33	145	113	102	78	101	125	149	145	164	148	114	144	45	39	23	26	41	89	59	33	48	102	121	151	153	90	137	113	111	83	100	78	77
Pavir.1KG017400	759	685	801	894	1907	1938	386	295	192	398	331	349	380	257	248	219	600	575	506	546	543	566	1116	939	1089	1238	1103	1151	538	466	364	343	410	689	607	334	609	459	427	529	404	391	410	398	379	367	317	412	427
Pavir.1KG017600	0	0	0	0	0	0	0	0	0	0	0	0	0	0	0	0	0	0	0	0	0	0	0	0	0	0	0	0	0	0	0	0	0	0	0	0	0	0	0	0	0	0	0	0	0	0	0	0	0
Pavir.1KG017800	3	1	0	0	2	0	0	1	0	0	0	0	1	0	0	0	0	0	1	1	0	0	2	0	0	1	0	0	1	0	0	0	0	0	1	0	0	1	0	11	12	13	8	2	3	0	5	0	0
Pavir.1KG017900	133	148	139	206	391	379	14	15	3	7	3	17	14	9	24	5	15	20	9	57	31	18	147	84	74	190	145	231	59	65	55	44	84	116	85	62	107	38	49	485	272	318	264	260	278	224	202	238	261
Pavir.1KG018000	76	88	86	55	107	107	615	539	336	404	375	177	217	796	138	236	199	208	208	371	338	399	225	208	243	340	246	225	189	68	111	74	79	98	83	91	99	391	366	273	162	166	193	265	311	265	231	376	411
Pavir.1KG018200	208	256	243	285	574	498	165	132	80	157	144	184	238	188	129	222	362	302	330	289	193	250	354	313	515	371	350	380	156	115	89	100	126	224	147	93	136	201	189	260	192	189	242	237	230	265	287	412	456
Pavir.1KG018300	52	90	63	59	75	97	1	0	0	0	1	2	1	0	4	3	7	7	5	40	12	15	170	158	244	89	56	169	145	120	137	138	173	239	165	90	169	19	20	4899	3728	3605	728	756	692	38	39	2	19
Pavir.1KG018400	158	201	136	51	124	149	55	42	52	39	40	92	151	66	27	79	256	262	224	135	107	124	68	54	57	27	24	10	278	102	135	152	98	254	196	100	199	140	140	51	47	35	26	30	33	9	9	14	11
Pavir.1KG018493	0	5	4	5	4	9	0	0	0	0	1	2	2	0	1	1	0	2	1	2	1	1	3	1	4	1	3	6	2	1	7	5	4	14	5	2	6	0	1	60	44	46	23	30	43	15	14	10	12
Pavir.1KG018500	274	273	304	416	609	536	81	45	31	52	45	53	78	49	64	231	131	117	105	472	340	285	929	643	735	1016	849	823	413	429	408	284	505	612	524	432	609	234	202	359	275	236	160	185	162	111	84	89	97
Pavir.1KG018800	69	57	75	105	148	104	191	77	24	69	56	3	9	31	124	25	5	13	4	59	13	43	120	64	101	168	119	127	56	55	77	29	71	101	72	42	80	97	71	95	58	91	39	45	61	71	72	79	107
Pavir.1KG018900	641	624	654	651	1311	1114	1600	1315	700	1186	1087	961	1411	1184	867	1051	1048	1013	1009	1312	1334	1735	1495	1447	1788	1631	1490	1293	997	740	805	715	963	1440	1012	690	1031	912	783	1768	1275	1314	1410	1502	1470	1173	1283	1210	1496
Pavir.1KG019000	27	69	38	39	74	66	157	137	51	64	86	30	111	70	70	42	27	40	25	40	29	32	135	88	133	104	99	129	35	34	32	27	54	79	36	29	68	15	20	217	98	134	79	103	75	24	20	46	37
Pavir.1KG019100	137	124	120	62	143	147	1033	843	501	1033	1159	1591	1767	1263	683	1567	511	895	452	468	312	711	123	92	148	88	78	63	581	209	192	351	193	503	354	185	339	226	208	183	138	151	203	192	189	87	70	72	71
Pavir.1KG019200	372	306	236	267	643	805	279	181	250	255	190	243	338	134	239	154	454	464	518	321	307	292	529	371	446	543	532	426	212	127	155	123	189	248	178	128	184	174	114	801	532	560	507	524	572	423	486	482	553
Pavir.1KG019293	35	50	27	38	112	117	218	175	46	87	106	60	196	150	116	61	28	34	35	49	54	52	146	160	191	112	112	127	35	56	52	30	58	103	53	30	52	17	11	384	199	254	202	158	139	50	65	68	83
Pavir.1KG019300	212	254	253	383	710	661	13	15	0	2	11	3	2	5	1	3	8	8	7	73	43	38	294	239	225	394	306	401	149	195	116	108	210	249	262	181	271	28	14	261	144	179	148	187	161	82	103	81	72
Pavir.1KG019493	0	0	0	0	0	0	0	0	0	0	0	0	0	0	0	0	0	0	0	0	0	0	0	0	0	0	0	0	0	0	0	0	0	0	0	0	0	0	0	0	0	0	0	0	0	0	0	0	0
Pavir.1KG019500	0	0	0	0	0	0	1	6	2	5	5	0	3	6	4	2	1	1	1	5	4	7	39	39	14	21	24	6	0	2	10	0	9	4	1	2	6	6	1	0	0	0	0	1	0	1	0	0	0
Pavir.1KG019800	88	78	81	68	132	130	148	139	85	145	141	109	129	128	83	88	182	182	160	160	185	206	268	258	334	254	214	199	67	46	43	55	56	85	64	44	56	95	92	277	203	195	162	156	180	125	161	125	180
Pavir.1KG019900	560	550	500	676	1395	1300	508	343	211	432	371	1005	821	704	643	544	818	766	743	785	627	696	1351	899	1263	1462	1389	992	349	263	233	223	333	472	347	246	392	333	258	565	469	479	433	487	473	354	363	430	498
Pavir.1KG020100	5	6	7	4	10	10	11	5	1	5	6	9	11	5	5	6	7	8	6	2	10	2	8	6	9	12	4	8	10	7	4	3	9	14	5	3	12	6	8	9	3	4	9	7	4	7	4	2	7
Pavir.1KG020200	155	123	126	88	197	192	421	241	159	360	246	404	486	278	220	253	385	441	365	231	326	616	154	116	160	137	124	109	126	78	64	105	79	129	112	66	121	168	168	239	188	165	181	190	218	126	184	207	219
Pavir.1KG020300	203	307	198	142	365	313	837	580	449	711	626	1149	1674	1047	742	1078	1706	1606	1562	736	631	737	295	278	279	143	136	116	1005	322	450	579	453	1062	651	368	608	268	250	235	142	222	215	191	200	92	82	91	115
Pavir.1KG020400	0	0	0	0	0	0	0	0	0	0	0	0	0	0	0	0	0	1	0	5	3	0	0	0	0	0	0	0	7	0	4	1	2	1	1	3	1	1	0	104	110	80	19	24	14	0	1	0	1
Pavir.1KG020500	91	119	109	97	219	157	172	100	69	118	172	298	257	189	210	148	177	152	139	218	168	161	289	294	231	373	284	296	189	146	116	151	149	254	216	116	223	185	175	5414	4093	4380	1100	1352	1479	214	213	151	208
Pavir.1KG020600	0	0	0	0	0	0	0	0	0	0	0	1	0	2	1	1	0	0	0	0	0	0	0	0	0	0	1	0	0	0	0	0	0	0	0	0	0	0	1	159	127	143	27	32	27	2	0	1	0
Pavir.1KG020700	26	32	27	23	61	44	39	11	11	32	26	25	66	32	20	26	23	23	25	54	42	58	82	41	44	44	35	30	35	24	23	20	36	51	35	19	41	78	54	31	25	27	24	30	19	15	14	18	30
Pavir.1KG020800	1431	1974	1650	2213	2918	1999	25169	10954	4212	10386	12230	5013	16739	8183	18385	4774	2597	2253	2321	4813	4953	5950	6125	6464	9564	4218	4249	4135	2487	3112	3265	2499	4925	5734	3330	3132	4344	3137	2779	10058	6789	6663	6018	6105	5371	1827	1942	1391	1932
Pavir.1KG021093	297	297	250	294	560	468	344	264	130	434	303	295	600	461	129	362	354	305	308	380	406	490	547	493	642	522	406	445	330	232	191	269	251	471	311	155	321	295	317	396	269	297	295	308	350	209	235	258	363
Pavir.1KG021100	1238	918	860	152	845	853	1705	1962	3288	1445	2213	39	68	100	217	56	1337	980	1546	3989	4894	4537	1883	1993	1754	2844	2271	1290	2709	1394	1885	1440	2109	3138	3075	1410	2981	5177	3153	1681	1355	1138	2049	1995	1773	837	1161	620	1030
Pavir.1KG021200	5	0	3	2	5	2	0	0	0	0	0	0	0	0	0	0	0	0	0	0	0	0	0	1	1	0	0	0	2	0	0	0	2	2	1	3	1	0	0	6	17	9	6	1	1	1	3	3	4
Pavir.1KG021400	336	204	303	189	324	365	769	352	180	631	271	425	649	465	239	635	547	443	489	334	497	628	220	201	257	212	190	158	568	365	311	467	285	640	500	325	527	690	635	218	171	196	214	194	213	247	207	295	341
Pavir.1KG021600	0	0	1	0	3	4	0	0	0	0	0	0	0	0	0	0	0	0	0	0	0	0	0	0	0	0	1	0	0	0	0	0	0	0	0	0	0	0	0	4	2	2	3	1	0	0	0	0	0
Pavir.1KG021700	0	0	0	0	0	0	0	0	0	0	0	0	1	0	0	0	0	0	0	0	0	0	0	0	0	0	0	0	0	0	0	0	0	0	0	0	0	0	0	21	11	18	2	8	8	1	0	0	0
Pavir.1KG021900	1	1	0	0	1	0	13	9	7	9	7	16	34	9	21	29	2	10	1	2	2	4	0	0	0	0	0	0	9	2	2	5	2	2	4	3	7	2	0	1	0	0	2	2	6	0	0	0	0
Pavir.1KG021993	1	0	6	0	4	0	0	0	0	0	0	0	0	0	0	0	0	0	0	0	0	0	0	0	0	0	0	0	0	0	0	0	0	0	0	0	0	0	0	5	4	1	1	0	2	0	0	0	0
Pavir.1KG022000	1570	1615	1392	2247	4446	4457	346	267	201	456	333	340	485	462	236	253	863	901	825	696	893	1000	1913	1524	1880	2785	2662	2593	503	547	401	409	693	810	666	495	708	392	340	2592	1666	1948	2560	2431	2571	2033	2335	3391	3589
Pavir.1KG022100	2	0	1	0	0	0	0	0	0	0	0	0	0	0	0	0	0	0	0	1	0	1	3	1	0	6	13	14	1	0	0	3	3	1	0	2	2	0	0	2	0	1	1	1	0	1	0	0	1
Pavir.1KG022200	369	316	336	356	812	632	383	176	128	316	238	289	546	329	243	167	574	555	511	444	575	614	514	477	588	544	456	551	208	170	138	166	231	327	218	148	240	297	289	605	472	353	509	499	427	368	437	610	667
Pavir.1KG022400	14	13	5	2	4	9	14	8	24	7	17	16	8	9	5	10	50	41	65	48	33	39	15	10	16	19	15	23	21	7	24	19	27	24	20	7	32	11	12	39	30	24	24	20	24	8	3	4	7
Pavir.1KG022500	16	12	21	25	35	13	185	116	65	87	104	131	262	129	186	143	37	29	23	62	69	87	58	78	86	65	72	85	88	67	38	57	85	107	101	74	108	45	49	77	32	41	17	32	18	14	17	19	35
Pavir.1KG023000	0	0	0	1	0	0	0	0	0	0	0	0	0	0	0	0	1	0	0	0	0	0	0	0	0	0	0	0	0	0	0	0	0	0	1	0	0	0	0	0	0	0	1	0	1	0	0	0	0
Pavir.1KG023100	1	1	1	0	0	2	117	83	34	38	47	8	10	16	4	16	4	6	14	43	35	54	4	4	10	10	4	2	6	2	1	0	2	2	0	1	3	115	93	20	4	6	8	9	7	15	16	18	17
Pavir.1KG023400	7	5	7	8	8	13	0	0	0	0	1	1	0	0	1	0	3	4	5	7	6	3	10	18	11	1	3	5	13	11	8	8	5	15	5	4	14	3	4	7	7	3	4	2	1	0	1	1	0
Pavir.1KG023600	1	1	2	0	0	0	51	29	37	18	20	5	1	7	12	1	0	2	1	7	2	5	2	6	3	13	8	3	4	4	2	0	4	2	1	1	1	9	4	1	0	2	2	3	3	3	1	0	1
Pavir.1KG023900	6	1	6	6	11	6	0	0	0	0	1	1	0	0	0	2	0	0	0	2	0	2	1	1	4	2	7	0	12	15	9	7	13	22	15	12	14	0	0	1	0	1	0	1	1	0	0	3	0
Pavir.1KG024100	32	20	34	39	70	62	58	57	19	47	72	89	143	96	50	149	76	77	75	59	120	135	56	56	76	57	61	46	25	16	16	14	23	31	18	15	32	80	51	46	53	35	45	58	53	32	37	49	56
Pavir.1KG024200	0	1	0	1	3	1	0	0	0	0	0	0	0	0	0	0	6	7	3	0	0	1	0	1	0	5	4	1	3	1	0	5	0	2	0	0	2	1	0	16	9	7	2	3	3	1	0	0	1
Pavir.1KG024300	421	476	315	514	963	900	513	261	246	305	324	511	566	332	391	328	751	559	741	415	416	424	656	494	635	622	507	504	136	104	77	80	152	206	154	80	166	210	205	757	485	527	559	508	472	314	347	422	447
Pavir.1KG024400	43	37	23	56	88	105	15	10	7	10	11	28	29	33	15	10	31	39	29	21	22	44	56	45	76	67	63	88	26	21	10	17	14	29	21	19	21	32	28	153	140	134	104	100	96	62	68	37	23
Pavir.1KG024500	784	881	727	629	1318	1273	2515	2048	1136	2461	2241	3228	3415	2872	1796	3511	3093	3152	2806	1964	2060	2234	1263	1120	1231	894	816	751	1274	642	602	974	706	1448	1037	594	998	965	925	890	747	741	634	739	673	458	445	597	680
Pavir.1KG024600	277	324	245	282	478	510	703	531	258	455	388	577	1040	667	699	619	424	463	400	722	705	776	808	788	970	791	636	654	269	227	208	219	272	451	318	208	305	308	262	872	637	609	610	581	617	326	398	421	476
Pavir.1KG024700	233	225	219	277	453	436	339	185	98	264	227	305	183	193	154	143	295	248	253	319	381	465	330	265	323	407	330	291	258	241	185	221	281	447	310	225	323	196	165	361	256	312	300	335	283	256	236	168	248
Pavir.1KG024800	2544	3966	2819	4149	6621	7014	718	602	423	612	488	503	642	648	392	577	1912	2138	1950	1732	2100	1853	3735	3205	3638	4456	3496	4067	357	383	335	305	516	721	472	333	511	980	843	2566	1778	1894	1802	1858	1800	1572	1425	1928	1871
Pavir.1KG024809	15	10	25	40	31	23	60	22	10	46	33	29	45	36	19	40	13	28	17	33	53	69	31	31	29	28	30	1	13	6	5	2	8	10	7	6	8	45	55	32	30	37	61	43	47	29	36	31	38
Pavir.1KG025000	7	4	8	11	14	8	38	12	18	30	9	15	28	17	8	14	20	15	19	27	33	13	20	12	12	12	10	6	8	5	2	3	3	10	9	4	5	22	15	16	10	10	9	15	11	10	11	24	34
Pavir.1KG025100	0	0	0	0	0	0	0	0	0	0	0	0	0	0	0	0	0	0	0	0	0	0	0	0	0	0	0	0	0	0	0	0	0	0	0	0	0	0	0	1	0	0	0	1	3	4	0	1	0
Pavir.1KG025109	1	0	0	0	0	0	6	2	0	5	6	5	28	8	7	37	0	1	5	1	0	1	0	0	0	0	0	0	0	0	0	0	0	0	0	0	0	1	0	1	1	3	2	2	7	4	9	5	7
Pavir.1KG025200	97	105	52	21	109	84	276	155	220	322	124	783	1188	642	547	543	399	360	444	144	131	151	52	41	46	4	11	11	159	38	84	73	49	127	101	54	103	102	98	121	98	78	93	87	99	59	52	36	58
Pavir.1KG025300	5	4	5	3	20	7	5	4	1	9	4	9	9	4	10	1	4	6	0	3	5	7	0	1	4	3	2	1	3	1	2	0	4	2	3	1	3	5	4	54	33	57	48	35	37	17	18	25	26
Pavir.1KG025400	28	33	11	22	55	43	0	0	1	0	0	0	1	0	1	0	1	0	0	3	3	1	13	6	10	8	17	23	11	7	7	1	22	21	14	13	16	7	4	23	32	18	21	22	14	13	4	3	2
Pavir.1KG025500	2039	1593	2096	1929	4816	4164	793	995	616	1005	1060	971	1110	861	468	895	2871	2592	2727	2840	2563	2773	3324	2848	2750	5917	5098	4070	1324	1063	895	926	1324	1708	1366	983	1513	1777	1606	1382	969	975	1086	1352	1407	1108	1106	1637	2082
Pavir.1KG025700	182	208	152	148	240	256	483	415	215	510	351	397	343	228	170	280	534	464	450	293	368	424	154	150	120	109	94	135	435	179	183	342	179	406	317	192	333	226	211	203	156	167	210	197	173	123	169	149	173
Pavir.1KG025800	5	6	7	7	13	7	10	15	7	15	13	8	11	11	4	5	6	6	7	6	8	11	13	6	12	19	6	8	8	4	5	3	9	10	8	4	11	3	2	8	5	10	12	5	2	7	5	6	10
Pavir.1KG025900	22	24	13	17	31	31	20	32	21	34	24	21	31	17	9	16	44	42	33	40	41	28	39	37	42	31	49	56	12	9	11	7	15	26	13	6	11	22	25	52	40	27	39	22	48	14	25	15	34
Pavir.1KG026000	1	0	0	0	0	0	0	0	0	0	0	0	0	0	0	0	0	0	0	0	0	0	0	0	0	0	0	0	0	0	0	0	0	0	0	0	0	0	0	3	0	0	1	0	0	0	0	0	0
Pavir.1KG026009	0	0	0	0	1	0	0	0	0	0	1	0	0	0	0	0	2	1	3	0	2	0	0	0	0	0	0	0	0	0	0	0	0	0	0	0	1	0	0	0	0	0	0	0	0	0	0	0	0
Pavir.1KG026100	203	131	174	125	249	162	384	218	125	392	274	523	578	386	222	371	983	708	868	394	470	688	258	190	242	108	119	108	153	75	52	84	61	115	92	65	120	419	391	284	239	201	213	201	223	163	154	125	165
Pavir.1KG026300	453	394	404	435	1037	958	444	245	251	374	340	339	316	193	169	226	573	519	569	593	556	555	585	542	541	826	730	743	356	212	237	237	311	437	306	245	334	342	260	494	447	443	406	484	445	327	386	445	586
Pavir.1KG026500	0	0	0	0	0	0	3	1	1	0	3	0	3	0	1	7	6	2	2	0	0	0	0	0	0	1	0	0	0	0	2	1	0	0	0	0	5	1	1	0	0	1	2	1	2	0	0	0	0
Pavir.1KG026600	20	19	15	23	26	28	16	13	18	17	8	20	22	15	7	34	23	25	12	49	9	24	26	9	10	15	13	3	5	11	6	6	7	13	3	6	10	37	39	16	19	11	13	18	12	14	17	17	21
Pavir.1KG026601	0	0	0	0	0	0	0	0	0	0	0	0	0	0	0	0	0	0	0	0	0	0	0	0	0	0	0	0	0	0	0	0	0	0	0	0	0	0	0	0	0	0	0	0	0	0	0	0	0
Pavir.1KG026609	0	0	0	0	0	0	0	0	1	0	0	0	0	0	0	0	0	0	0	0	0	0	0	0	0	0	0	0	0	0	0	0	0	1	0	0	1	0	0	0	0	0	0	0	0	0	0	0	0
Pavir.1KG026700	8	5	5	4	10	13	66	125	92	53	224	154	334	224	63	526	618	509	585	154	83	48	3	0	0	0	0	0	1	1	1	6	3	7	3	2	5	9	12	0	0	0	0	0	0	0	0	0	0
Pavir.1KG026701	12	12	18	19	28	17	64	84	59	63	191	119	270	181	122	417	491	405	443	117	89	74	6	1	1	0	0	0	6	4	1	18	6	15	12	3	6	22	11	0	0	0	0	0	0	0	0	0	0
Pavir.1KG026709	28	10	39	25	54	40	245	274	126	207	307	106	125	109	53	106	197	156	179	121	129	88	70	71	52	83	56	83	40	30	27	30	33	56	47	23	43	65	50	53	29	37	31	42	56	39	44	53	53
Pavir.1KG026718	0	0	0	0	0	0	7	3	1	0	2	1	0	0	0	0	5	0	2	3	8	7	0	3	1	0	1	1	6	0	1	0	0	2	2	0	2	4	5	0	0	2	1	1	5	1	0	0	1
Pavir.1KG026727	6	8	7	8	14	11	480	555	354	327	1623	880	1446	1089	757	2249	1942	1426	1853	238	298	324	8	6	8	0	0	0	14	4	4	28	16	54	28	6	22	46	36	0	0	0	0	0	0	1	0	0	0
Pavir.1KG026736	0	3	0	0	0	0	0	1	0	0	1	0	0	0	0	1	0	2	2	118	35	12	11	0	1	0	0	0	0	0	0	0	0	0	0	0	0	25	26	0	0	0	1	0	0	0	0	0	0
Pavir.1KG026800	0	0	0	0	0	0	0	0	0	0	0	0	0	0	0	0	0	1	1	17	10	5	2	0	0	0	0	0	0	0	0	0	0	0	0	0	0	4	10	0	0	0	0	0	0	0	0	0	0
Pavir.1KG026809	7	12	7	10	10	18	914	962	817	594	2555	1444	2207	1446	990	3348	3346	2134	3079	335	375	356	12	6	6	0	0	0	28	7	23	65	24	103	46	33	39	49	44	3	0	2	0	0	1	0	0	0	0
Pavir.1KG026818	1	1	0	0	0	0	0	2	1	1	1	1	0	0	1	1	2	2	0	23	3	3	2	0	0	0	0	0	0	0	0	0	0	0	0	0	0	5	12	0	0	0	0	0	0	0	0	0	0
Pavir.1KG026900	258	309	280	365	670	584	795	565	459	483	678	1046	1019	796	686	1016	391	394	364	611	442	445	510	414	424	497	474	421	570	332	318	457	458	722	434	269	475	98	126	519	369	400	384	387	373	118	182	130	145
Pavir.1KG027000	424	393	409	313	669	607	901	819	501	765	737	655	686	568	449	744	956	895	845	882	783	884	834	794	901	940	706	728	347	225	209	264	219	440	348	212	304	548	470	672	553	471	572	606	508	475	475	769	784
Pavir.1KG027100	194	193	194	252	414	354	458	314	217	402	358	428	297	272	231	362	467	443	487	429	452	547	457	359	423	537	419	390	281	189	145	223	213	387	257	176	266	323	301	429	301	275	377	335	340	288	305	303	417
Pavir.1KG027200	431	382	420	601	1102	1173	12	15	9	15	18	52	34	16	69	9	50	51	65	294	320	237	726	788	711	1104	1070	998	145	137	129	83	193	234	162	137	177	74	50	373	258	280	374	389	392	255	282	276	313
Pavir.1KG027233	0	0	0	0	0	0	0	0	0	0	0	0	0	0	0	0	0	0	0	0	0	0	0	0	0	0	0	0	0	0	0	0	0	1	0	0	1	0	0	0	0	0	0	0	0	0	0	0	0
Pavir.1KG027266	1	0	0	0	0	4	1	1	0	0	0	0	0	0	0	0	0	0	0	0	0	2	1	0	0	2	0	0	0	0	0	0	0	1	0	0	0	0	0	23	20	13	3	9	7	1	1	0	1
Pavir.1KG027300	344	446	307	365	1031	977	0	0	0	0	0	75	49	3	496	9	101	79	93	290	7	12	125	88	111	172	162	141	343	391	302	545	346	885	429	259	452	47	60	101	63	72	32	24	26	24	24	10	22
Pavir.1KG027400	599	582	648	583	1219	1145	2040	1467	1108	1553	1455	2709	3276	2395	1984	2330	2579	2454	2269	1895	1809	2348	1085	963	1057	1098	971	958	852	414	419	623	539	892	595	436	720	719	677	1224	907	866	1097	1034	981	547	637	550	578
Pavir.1KG027600	5	1	3	4	0	4	1	0	0	0	0	0	0	0	0	0	0	0	0	0	1	0	3	2	1	5	4	9	1	0	0	1	1	0	0	0	1	0	1	6	2	5	11	8	8	3	2	1	2
Pavir.1KG027900	441	385	378	379	759	805	726	559	344	578	622	628	659	490	370	558	892	743	799	881	840	873	1028	832	1010	947	858	734	388	295	233	291	291	515	389	232	365	546	474	716	504	545	539	506	577	485	463	520	562
Pavir.1KG027905	0	0	0	0	0	0	0	0	0	0	0	0	0	0	0	0	0	0	0	0	0	0	0	0	0	0	4	0	0	0	0	0	0	0	0	0	0	0	0	1	0	0	1	0	0	0	0	0	0
Pavir.1KG027910	5	5	5	3	11	6	47	41	17	26	26	12	15	15	21	20	22	30	18	41	34	62	34	28	52	12	14	5	14	4	6	4	6	9	13	6	9	16	13	53	50	40	41	44	37	20	26	18	22
Pavir.1KG027915	122	127	107	153	278	252	2	3	1	3	1	0	2	1	1	4	1	0	3	23	1	5	108	66	54	83	77	92	121	130	111	138	197	219	159	114	180	3	7	78	71	77	71	66	42	32	41	13	24
Pavir.1KG027920	26	20	18	49	63	49	13	12	3	4	9	3	5	3	2	5	8	3	7	15	10	11	54	30	32	97	75	78	31	22	17	16	17	30	41	12	29	24	22	21	14	13	12	24	22	31	27	35	43
Pavir.1KG027925	206	201	211	202	373	354	562	466	248	416	486	198	211	179	154	214	398	336	423	682	654	659	630	663	687	742	555	574	340	236	197	222	215	418	322	244	341	581	576	306	206	202	276	270	275	262	327	330	377
Pavir.1KG027930	1	0	0	1	2	4	0	2	7	1	5	0	0	2	2	1	0	1	0	0	0	1	3	1	2	1	2	3	0	0	0	0	1	2	1	0	4	1	0	0	1	0	0	1	0	1	1	6	6
Pavir.1KG027935	3019	2950	2668	4365	8336	9833	303	297	279	352	257	544	807	510	329	396	1093	1077	1198	825	931	946	2636	2151	2893	2600	2940	3026	851	821	701	547	1140	1488	1203	767	1401	615	501	1670	1261	1316	1090	993	1079	990	988	1125	1093
Pavir.1KG027940	274	137	231	88	232	256	289	332	568	515	299	39	166	71	59	387	302	357	339	868	1289	1753	685	717	949	843	609	269	1152	581	775	349	623	763	734	632	841	2857	2061	454	490	418	410	456	501	197	322	264	514
Pavir.1KG027945	0	0	0	0	0	0	0	0	0	0	1	0	0	0	0	0	0	0	1	0	0	0	0	0	0	0	0	1	0	0	0	0	0	0	0	0	0	0	0	29	21	34	168	189	174	547	603	221	249
Pavir.1KG027950	34	29	18	7	36	26	116	67	73	103	61	96	106	53	96	97	130	95	99	228	221	239	159	106	140	70	75	61	67	38	57	44	64	131	55	45	54	140	77	143	116	97	96	76	81	52	51	50	85
Pavir.1KG028000	0	0	0	0	0	0	0	0	0	0	0	0	0	0	0	0	0	0	0	0	0	0	0	0	0	0	0	0	0	0	0	0	0	0	0	0	0	0	0	1	0	0	0	0	0	0	0	0	0
Pavir.1KG028300	0	0	0	0	0	0	0	0	0	0	0	0	0	0	0	0	0	0	0	0	0	0	0	0	0	0	0	0	0	0	0	0	0	0	0	0	0	0	0	0	0	0	0	0	0	0	0	0	0
Pavir.1KG028350	0	0	0	0	0	0	0	0	0	0	0	0	0	0	0	0	0	0	0	0	0	0	0	0	0	0	0	0	0	0	0	0	0	0	0	0	0	0	0	0	0	0	0	0	0	0	0	0	0
Pavir.1KG028400	0	0	0	0	0	0	0	0	0	1	0	0	0	0	0	0	0	0	0	0	0	0	0	0	0	0	0	0	0	0	0	0	0	0	0	0	0	0	0	0	2	1	0	1	0	0	0	0	0
Pavir.1KG028800	27	26	24	28	66	62	0	0	1	1	1	0	0	0	0	1	1	0	0	3	1	2	46	25	22	28	25	23	28	25	19	23	36	39	29	20	33	5	3	3	5	3	1	1	2	4	1	1	3
Pavir.1KG028900	10	11	6	11	31	31	0	0	1	1	2	1	5	0	0	3	1	1	1	7	0	1	20	15	10	21	16	17	2	0	4	6	9	11	7	4	3	1	0	9	5	9	12	3	1	2	0	1	2
Pavir.1KG028940	0	0	0	0	0	0	0	0	0	0	0	0	0	0	0	0	0	0	0	0	0	0	0	0	0	0	0	2	0	0	0	0	0	0	0	0	0	0	0	0	0	0	0	0	0	0	0	0	0
Pavir.1KG028980	0	0	0	0	0	0	0	0	0	0	0	0	0	0	0	0	0	0	0	0	0	0	0	0	0	0	0	0	0	0	0	0	0	0	0	0	0	0	0	0	0	0	0	0	0	0	0	1	0
Pavir.1KG029020	0	0	0	0	0	0	0	0	0	0	0	0	0	0	0	0	0	0	0	0	0	0	0	0	0	0	0	0	0	0	0	0	0	0	0	0	0	0	0	0	0	0	1	0	0	0	0	0	0
Pavir.1KG029060	4	1	0	3	0	1	0	0	0	0	0	0	0	0	0	0	0	0	0	1	0	0	12	2	3	12	17	4	2	1	4	0	1	3	3	0	3	2	0	0	0	0	4	0	0	0	0	0	0
Pavir.1KG029100	163	136	156	176	289	265	1528	987	492	1021	1123	717	962	823	644	1031	357	324	320	681	640	776	531	509	565	541	411	395	457	354	279	347	351	559	440	328	543	596	578	277	209	211	236	276	259	265	201	260	397
Pavir.1KG029300	1	0	0	0	0	1	2	0	1	1	2	4	5	2	2	3	3	1	8	8	5	4	1	1	1	0	0	1	0	0	0	0	0	0	0	1	0	1	1	10	6	7	4	7	3	1	1	5	2
Pavir.1KG029400	931	863	978	472	1178	939	624	649	553	643	716	676	1286	758	356	950	1810	2117	1557	1598	1686	2128	1838	2045	2312	1404	1193	958	2399	1295	1191	1515	912	2167	1667	1153	1646	2009	1843	692	526	499	484	492	448	232	253	217	321
Pavir.1KG029500	61	61	46	7	31	53	61	35	52	41	52	66	74	57	45	45	141	154	151	44	68	65	41	25	25	23	18	28	60	14	33	32	31	56	32	31	53	39	24	33	21	29	22	30	24	14	11	8	9
Pavir.1KG029700	755	706	802	652	1335	1307	3771	2176	1382	2622	1974	2593	4158	3298	1650	2703	3519	2946	3347	2315	2444	2678	1465	1541	1620	1491	1106	1391	1391	855	673	861	771	1418	1034	645	1057	1332	1199	1752	1251	1309	1424	1347	1318	956	1058	1131	1418
Pavir.1KG029900	3	2	4	5	2	2	76	36	48	90	66	18	25	13	4	31	59	82	65	20	48	55	23	30	31	46	36	45	51	17	16	15	12	22	23	11	17	31	23	22	13	16	43	29	24	15	32	41	49
Pavir.1KG030050	0	0	0	0	0	0	0	0	0	0	0	0	0	0	0	0	0	0	0	0	0	0	0	0	0	0	0	0	0	0	0	0	0	0	0	0	0	0	0	0	0	0	0	0	0	0	0	0	0
Pavir.1KG030200	0	0	0	0	0	0	4	1	0	1	0	0	3	0	0	0	0	0	0	0	0	0	0	0	0	0	0	0	0	0	0	0	0	0	0	0	0	0	0	0	0	0	0	0	0	0	0	1	0
Pavir.1KG030300	206	197	211	194	353	348	99	100	66	79	51	56	37	16	49	23	63	66	63	114	58	77	427	394	361	416	340	319	233	272	274	181	368	458	359	226	322	245	209	1169	861	843	537	503	449	289	387	199	319
Pavir.1KG030400	139	175	121	45	196	233	0	0	0	0	0	16	14	5	16	3	35	39	31	60	13	16	222	161	168	170	129	129	90	74	58	77	98	162	132	55	113	108	62	34	30	29	16	19	30	2	12	4	6
Pavir.1KG030500	44	47	42	12	43	44	158	70	36	102	92	109	139	112	45	78	117	97	102	69	112	84	56	63	101	30	20	43	50	19	13	35	24	49	34	16	32	32	28	155	98	132	168	111	145	90	73	86	102
Pavir.1KG030600	7	48	7	6	3	9	1	2	2	0	1	1	0	1	0	0	0	0	0	0	0	0	0	0	0	0	0	0	0	0	0	0	0	0	0	0	0	0	1	21	13	11	1	2	2	4	5	6	6
Pavir.1KG030701	1	0	0	0	0	0	0	0	0	0	0	0	0	0	0	0	0	0	0	0	0	0	0	0	0	0	0	0	0	0	0	0	0	0	0	0	0	0	0	2	2	0	1	0	0	0	0	0	0
Pavir.1KG030800	60	48	47	59	136	119	12	7	12	13	8	28	37	13	11	1	41	23	40	45	46	76	96	88	103	72	55	65	10	20	9	7	17	28	21	14	22	53	47	187	156	151	109	83	79	88	82	68	98
Pavir.1KG030950	2	0	2	0	0	0	0	0	0	0	0	0	0	0	0	0	0	1	0	0	0	1	0	0	0	0	0	0	2	3	0	4	0	6	3	1	0	0	0	0	2	2	1	0	2	1	2	1	0
Pavir.1KG031100	981	1207	939	474	1164	1227	632	401	353	578	408	746	1014	643	514	475	1039	1124	889	1163	998	931	673	668	580	565	473	531	2016	914	1012	1496	990	2262	1269	903	1297	574	535	407	377	354	462	429	405	258	326	248	274
Pavir.1KG031200	145	205	169	213	370	448	377	333	147	329	325	378	389	376	223	413	381	350	354	361	304	390	433	430	541	432	396	422	217	156	118	137	189	293	214	131	208	199	216	446	288	350	405	298	317	231	240	298	317
Pavir.1KG031300	0	0	0	0	0	0	1	0	0	0	0	0	0	1	0	0	0	0	0	1	0	0	0	0	0	0	0	0	0	0	0	0	0	0	0	0	0	0	1	77	75	83	5	22	12	1	1	0	0
Pavir.1KG031400	627	873	887	300	709	533	2402	1526	898	951	1265	789	2551	10789	1411	6017	792	909	741	1775	949	2300	1154	553	1727	1229	965	873	2708	761	1320	475	497	740	568	825	961	3457	3320	651	394	426	490	521	530	953	687	2989	3553
Pavir.1KG031600	68	51	55	56	112	103	11	18	5	10	11	24	13	15	12	7	60	39	39	49	90	92	86	76	96	69	87	96	23	18	15	20	19	19	21	14	18	39	27	97	51	51	69	72	82	48	59	43	69
Pavir.1KG031700	259	308	252	308	471	629	8	1	1	6	2	6	9	6	10	8	7	9	9	48	9	9	200	141	166	196	165	152	237	201	200	148	262	344	274	139	224	32	26	22	13	23	14	8	11	11	11	11	22
Pavir.1KG031800	352	412	319	458	830	957	122	97	60	112	94	138	112	69	105	67	225	252	248	210	234	288	400	377	384	496	544	508	133	121	75	109	161	208	142	104	150	105	85	540	375	426	404	294	349	254	274	303	355
Pavir.1KG031900	132	169	114	185	242	317	188	146	74	135	98	142	194	123	114	130	207	150	199	234	235	258	387	333	431	313	316	266	99	71	72	49	126	162	99	86	119	68	74	311	243	227	226	207	190	140	154	132	146
Pavir.1KG032000	144	158	110	108	231	186	341	253	170	369	294	325	360	267	201	267	471	393	454	395	421	486	296	237	268	242	209	201	301	164	141	242	197	329	209	130	242	280	242	244	202	192	220	198	221	152	182	158	195
Pavir.1KG032100	76	41	69	63	112	121	80	50	30	100	52	64	90	61	39	84	84	64	76	179	219	267	145	161	158	144	119	125	74	88	70	78	89	141	93	80	115	186	178	153	120	93	95	113	112	98	86	100	149
Pavir.1KG032200	446	401	402	350	642	658	411	179	111	434	279	592	696	431	339	301	1423	1133	1370	899	970	1240	838	693	764	744	603	827	258	221	164	260	224	410	320	209	313	562	558	425	354	325	411	380	371	280	304	273	394
Pavir.1KG032300	1	1	1	0	0	2	3	2	4	1	2	2	5	1	0	1	3	1	3	1	2	0	0	0	0	1	0	0	4	1	0	1	7	1	0	2	2	0	1	124	63	77	33	41	45	2	2	2	1
Pavir.1KG032400	77	81	88	102	184	173	211	86	63	125	102	102	268	158	103	171	118	126	119	137	137	162	97	87	110	88	103	105	72	43	58	68	88	106	79	57	76	74	77	206	170	136	170	154	155	108	156	124	168
Pavir.1KG032500	161	227	118	25	127	142	441	225	253	372	261	422	941	426	437	422	433	438	453	241	179	214	277	89	168	128	112	75	111	48	71	61	83	139	129	46	105	24	30	165	169	119	87	87	42	7	4	5	3
Pavir.1KG032600	122	155	116	139	311	331	295	207	178	281	261	311	312	207	213	260	426	423	366	181	166	262	178	146	187	177	178	150	95	45	54	53	75	108	65	57	78	65	57	179	160	146	174	152	159	70	106	95	90
Pavir.1KG032650	1	0	0	0	0	0	0	1	0	0	2	0	0	0	0	1	0	0	0	0	0	0	0	0	0	0	0	0	0	1	0	0	0	0	0	0	2	0	0	0	0	0	0	0	0	0	0	0	0
Pavir.1KG032700	217	268	263	159	451	366	402	412	220	245	353	276	429	271	180	290	362	323	313	296	181	198	248	226	208	184	142	148	640	286	231	406	282	635	460	235	381	161	144	283	178	190	191	201	157	31	46	41	51
Pavir.1KG032800	207	195	223	235	548	463	371	196	110	276	211	270	281	237	134	163	417	372	455	376	395	401	455	355	407	360	328	314	192	147	108	114	153	257	216	127	228	284	257	374	281	270	270	278	269	174	190	203	212
Pavir.1KG032900	180	162	204	165	356	347	182	117	84	139	111	146	138	92	86	82	313	285	288	228	226	285	277	228	312	341	316	278	110	86	73	113	77	173	133	83	137	202	208	244	225	233	260	220	200	143	129	129	156
Pavir.1KG033200	665	670	655	706	1476	1570	400	342	204	340	323	443	410	321	342	321	888	797	804	592	625	657	1078	965	1326	1195	1157	1187	305	249	255	204	331	502	341	227	362	457	425	982	680	762	731	811	824	738	847	890	823
Pavir.1KG033275	822	925	906	1234	2026	2183	560	431	331	351	402	622	502	489	611	382	731	634	596	628	655	625	905	820	1010	1119	1093	1076	593	446	380	446	569	823	537	401	665	306	324	932	607	730	716	741	683	377	412	352	397
Pavir.1KG033350	0	0	0	0	0	0	0	0	0	0	0	0	0	0	0	0	0	0	0	0	0	0	0	0	0	0	0	0	0	0	0	0	0	0	0	0	0	0	0	0	0	0	0	0	0	0	0	1	0
Pavir.1KG033425	5	4	7	1	4	6	12	9	10	9	6	13	14	9	8	11	5	4	3	14	9	14	11	10	10	12	14	8	23	18	18	13	22	36	22	11	27	20	13	12	3	8	3	9	1	7	10	9	10
Pavir.1KG033500	0	0	0	0	0	0	0	0	0	0	0	0	0	0	0	0	0	0	0	0	0	0	0	0	0	1	0	0	0	0	0	0	0	0	0	2	0	0	0	2	5	0	1	0	0	0	0	0	0
Pavir.1KG033600	0	1	0	0	2	0	32	63	18	28	26	0	2	14	4	0	2	1	2	8	9	4	5	8	2	5	4	2	2	0	3	2	0	2	1	0	0	10	21	19	7	14	5	16	11	7	9	6	1
Pavir.1KG033800	0	0	0	0	0	0	0	0	0	0	0	0	0	0	0	0	0	0	0	0	0	0	0	0	0	0	0	0	0	0	0	0	0	0	0	0	0	0	0	0	1	1	0	0	2	0	1	0	0
Pavir.1KG033805	0	0	0	0	0	0	0	0	0	0	0	0	0	0	0	0	0	0	0	1	0	0	0	0	0	0	0	0	0	0	0	0	0	0	0	0	0	0	0	0	0	0	0	0	0	0	0	0	0
Pavir.1KG033810	0	0	0	0	0	0	0	0	0	0	0	0	0	0	0	0	0	0	0	0	0	0	0	0	0	0	0	0	0	0	0	0	0	0	0	0	0	0	0	0	0	0	0	0	0	0	0	0	0
Pavir.1KG033815	0	0	0	0	0	0	3	3	1	3	1	0	2	1	2	0	0	0	0	0	1	1	0	0	0	0	0	0	0	0	0	0	0	0	0	0	0	0	1	0	0	1	0	1	1	1	1	0	0
Pavir.1KG033820	0	0	0	0	0	0	6	1	0	5	2	0	0	0	1	0	0	1	0	1	1	1	0	0	0	0	0	1	0	0	0	0	0	0	0	1	0	1	0	2	0	2	1	0	4	1	0	2	1
Pavir.1KG033900	0	0	0	0	0	0	9	8	1	0	2	0	0	1	0	0	0	1	0	1	1	0	0	0	0	1	1	1	0	0	0	0	2	0	0	0	0	2	0	1	3	2	5	4	7	7	7	2	4
Pavir.1KG033905	1	0	0	0	0	0	1	0	0	0	0	0	0	0	0	0	0	0	0	0	0	0	0	1	0	0	0	0	0	0	0	0	0	0	0	0	0	0	0	0	0	0	0	1	1	0	1	0	0
Pavir.1KG033910	0	0	0	0	0	0	0	1	0	1	0	0	0	0	0	0	0	0	0	1	0	0	1	0	1	0	0	0	0	0	0	0	1	0	0	0	0	1	0	0	0	1	0	0	1	1	2	0	2
Pavir.1KG033915	0	0	0	0	0	0	0	0	0	0	0	0	0	0	0	0	0	0	0	0	1	0	0	0	0	0	0	0	0	0	0	0	0	0	0	0	0	0	0	0	0	0	0	0	0	0	0	0	0
Pavir.1KG033920	0	0	0	0	0	0	8	0	0	6	0	0	0	1	1	0	0	1	0	0	0	0	0	0	0	0	0	0	0	0	0	0	0	0	0	0	0	0	0	5	5	5	2	4	9	3	3	1	1
Pavir.1KG033925	0	0	0	0	0	0	0	0	0	0	0	0	0	0	0	0	0	0	0	0	0	0	0	0	0	0	0	0	0	0	0	0	0	0	0	0	0	0	0	0	0	0	0	0	0	0	0	0	0
Pavir.1KG033930	0	0	0	0	0	0	2	2	0	3	2	0	0	1	1	0	0	0	0	1	0	2	0	0	0	0	0	0	0	0	0	0	0	0	0	0	1	1	0	2	1	0	2	1	1	2	1	0	0
Pavir.1KG033935	1	0	0	0	0	0	1	0	0	0	1	0	0	0	0	0	0	0	0	0	2	2	0	0	0	0	0	0	0	0	1	0	0	0	0	0	0	0	0	3	0	4	0	1	0	1	0	0	0
Pavir.1KG033940	0	0	0	0	0	0	0	0	0	0	0	0	0	0	0	0	0	0	0	0	0	0	0	0	0	0	0	0	0	0	0	0	0	0	0	0	0	0	0	0	0	0	0	0	0	0	0	0	0
Pavir.1KG033945	0	0	0	0	0	0	0	0	0	0	0	0	0	0	0	0	0	0	0	0	0	0	0	0	0	0	0	0	0	0	0	0	0	0	0	0	0	0	0	0	0	0	0	0	0	0	0	0	0
Pavir.1KG033950	0	0	0	0	0	0	0	0	0	0	0	0	0	0	0	0	0	0	0	0	0	0	1	0	1	0	0	0	0	0	0	0	0	0	0	0	0	0	0	0	0	0	0	0	0	0	0	0	0
Pavir.1KG033955	0	0	0	0	0	0	1	0	1	2	0	0	0	0	0	0	0	0	0	0	1	0	0	0	0	0	0	0	0	0	0	0	0	0	0	0	0	0	0	0	1	0	2	2	1	0	0	2	0
Pavir.1KG033960	0	0	0	0	0	0	0	0	0	0	0	0	0	0	0	0	0	0	0	0	0	0	0	0	0	0	0	0	0	0	0	0	0	0	0	0	0	0	0	0	0	0	0	0	0	0	0	0	0
Pavir.1KG033965	0	0	0	0	0	0	1	0	0	0	0	0	0	1	0	0	0	0	0	0	0	0	0	0	0	0	0	0	0	0	0	0	0	0	0	0	0	0	0	3	0	1	0	0	0	1	0	0	1
Pavir.1KG033970	0	0	0	0	0	0	8	3	0	0	0	0	0	2	0	0	0	0	0	0	0	0	0	0	0	0	0	0	0	0	0	0	0	0	0	0	0	0	0	3	1	0	3	0	1	0	0	0	1
Pavir.1KG034100	609	748	665	814	1400	1612	375	221	212	234	252	441	505	312	382	278	499	561	513	631	624	619	995	803	930	1142	1235	1199	287	291	242	261	361	467	333	288	315	288	268	1250	927	817	796	720	735	455	548	509	512
Pavir.1KG034200	346	402	326	147	296	326	829	865	568	871	817	556	319	286	266	336	789	957	830	721	683	749	768	645	643	97	97	131	1078	426	451	772	377	1042	727	415	721	652	614	260	166	190	200	220	203	116	97	99	78
Pavir.1KG034300	17	5	21	12	22	28	12	13	7	4	3	15	20	14	32	9	12	8	20	20	24	24	21	12	20	15	15	13	13	11	5	1	12	18	14	13	16	39	40	30	14	20	25	27	26	17	15	27	26
Pavir.1KG034400	165	172	167	192	350	358	664	428	218	453	474	619	686	489	512	454	499	475	463	478	428	488	496	456	454	549	432	420	296	186	157	166	220	349	241	141	246	196	198	268	200	193	202	217	257	153	172	235	278
Pavir.1KG034550	4	1	4	2	11	4	9	1	2	3	3	3	9	4	2	7	9	11	12	10	8	12	4	5	13	17	5	8	2	0	1	1	1	2	2	1	3	2	0	5	2	1	3	0	1	8	3	17	7
Pavir.1KG034700	5	6	4	3	4	1	311	191	255	212	200	133	518	213	286	164	170	178	171	112	161	154	28	23	14	6	12	6	21	2	8	8	15	29	7	6	10	21	15	40	18	34	21	18	24	6	5	3	5
Pavir.1KG034800	148	131	137	105	155	201	1266	976	777	1162	1216	1614	2466	1650	787	1459	2291	2300	2110	1101	1073	1378	282	249	245	148	114	96	457	139	166	330	178	547	270	128	261	319	278	231	126	144	185	177	172	107	109	151	176
Pavir.1KG034900	1113	1019	901	1516	2842	3431	202	101	58	211	144	316	256	153	174	78	1010	879	976	413	510	615	1000	802	933	1158	1303	1062	217	243	150	161	308	396	315	207	335	275	239	1473	1076	1122	1071	1136	1151	656	699	681	799
Pavir.1KG035000	265	240	286	173	456	347	1358	1145	834	1585	1074	1700	2452	1838	954	1879	2357	2333	2261	1156	954	1177	442	407	540	844	539	563	722	298	325	404	284	633	430	216	440	445	425	1308	830	997	1031	1103	1129	826	866	1500	1699
Pavir.1KG035100	5	0	3	2	2	5	0	0	0	0	0	1	0	0	0	1	0	0	0	0	3	0	12	8	3	4	1	1	16	10	14	2	24	18	12	2	15	3	3	17	6	8	7	11	11	15	11	1	5
Pavir.1KG035300	223	316	229	205	540	445	452	371	257	334	382	471	556	384	353	376	455	470	459	509	526	532	810	788	793	935	570	782	292	197	178	202	250	359	250	155	279	247	235	1746	1288	1309	980	984	942	656	721	611	726
Pavir.1KG035400	349	341	304	300	542	575	2	3	3	2	3	2	3	7	2	7	16	14	24	125	42	48	522	479	490	424	432	359	539	526	399	436	673	883	565	367	589	109	113	248	189	167	54	69	61	27	31	13	17
Pavir.1KG035500	0	1	0	0	0	0	0	0	0	0	0	0	0	0	0	0	0	0	0	0	0	0	2	3	1	3	1	3	0	0	0	0	0	0	0	0	0	0	0	1	0	0	0	0	0	1	0	0	4
Pavir.1KG035700	2	0	0	0	0	0	0	0	0	0	0	0	0	0	0	0	0	0	0	0	0	0	6	2	2	2	4	2	0	0	0	0	0	0	1	0	0	0	0	0	0	0	1	0	1	1	0	0	0
Pavir.1KG036200	5	10	3	2	8	10	1	4	0	1	2	0	4	0	0	1	4	4	0	4	10	5	13	6	19	33	24	53	10	6	3	2	7	7	6	4	11	13	3	20	19	7	23	21	11	13	12	18	16
Pavir.1KG036300	2890	3320	2741	3374	5753	6756	1749	1506	955	1496	1489	2347	2702	1938	1847	1470	2181	2113	2031	2591	2515	2448	4400	3663	3941	4590	4326	4650	1478	1535	1326	1153	1786	2579	1873	1337	2014	942	851	5732	4160	4092	2812	2875	2907	1843	1923	1888	1966
Pavir.1KG036400	266	290	299	179	424	367	1414	1256	600	1207	1201	1289	1719	1314	877	1467	1550	1494	1426	1346	1228	1497	685	744	814	825	582	603	689	310	289	392	300	581	448	273	443	629	580	563	465	448	617	633	704	624	634	1265	1411
Pavir.1KG036500	201	148	176	152	301	270	38781	33601	23758	32155	32836	18775	26067	24947	18731	49110	3685	3113	3568	8306	5734	5394	1224	1242	1030	1209	855	774	4669	2063	2355	2229	2195	4390	2451	1350	2576	2026	1955	907	645	643	933	889	839	400	516	340	498
Pavir.1KG036600	0	0	1	2	0	2	3	1	0	0	2	1	1	0	1	2	0	0	2	0	1	0	3	0	0	0	0	0	1	1	1	0	1	2	1	0	0	0	0	2	3	0	1	1	0	1	1	2	4
Pavir.1KG036700	1	8	2	7	11	14	40	15	7	34	12	5	21	17	6	15	7	7	11	7	7	6	3	1	0	4	7	8	0	2	2	1	2	2	8	2	1	2	0	39	21	17	30	33	28	13	12	5	5
Pavir.1KG036800	167	96	131	137	290	268	889	648	326	736	718	376	507	352	270	468	457	392	428	388	360	411	222	234	244	276	207	245	356	189	124	173	171	274	190	132	227	268	291	333	292	215	274	219	279	192	229	256	283
Pavir.1KG036900	17	9	18	5	14	18	9	1	8	4	5	3	1	0	0	2	23	17	17	5	9	4	2	5	2	0	3	3	22	6	14	8	16	21	12	7	20	7	6	10	4	2	5	2	0	8	9	23	23
Pavir.1KG037177	0	0	0	0	0	0	0	0	0	0	0	0	0	0	0	0	0	0	0	0	0	0	0	0	0	0	0	0	0	0	0	0	0	0	0	0	0	0	0	0	0	0	0	0	0	0	0	0	0
Pavir.1KG037200	16	12	14	20	34	33	6	3	3	5	6	4	7	4	4	4	10	15	9	10	12	10	17	26	21	21	18	14	9	12	5	6	14	13	7	17	23	17	16	54	62	51	24	23	32	18	14	8	22
Pavir.1KG037277	0	0	0	0	0	0	0	0	0	0	0	0	0	0	0	0	0	0	0	0	0	0	0	0	0	0	0	0	0	0	0	0	1	0	0	0	0	0	0	0	0	1	0	0	0	1	0	1	1
Pavir.1KG037300	39	20	22	24	44	29	9	9	9	13	5	7	12	12	5	11	9	13	17	47	48	57	51	44	55	72	56	43	30	33	13	11	45	50	54	30	58	56	54	39	43	18	25	24	25	25	14	20	24
Pavir.1KG037400	257	231	221	499	714	664	100	62	28	80	69	57	57	53	42	67	59	35	53	88	79	90	180	176	193	284	249	305	175	218	129	123	304	343	270	240	352	93	93	341	242	255	168	206	174	114	106	124	163
Pavir.1KG037500	1	0	1	0	0	2	2	2	0	1	1	1	3	1	0	2	1	4	0	0	0	0	3	2	2	0	2	1	0	0	1	1	2	1	3	1	8	1	1	2	0	0	0	0	0	0	0	0	0
Pavir.1KG037600	154	180	130	153	329	262	673	564	167	319	375	134	200	194	197	105	150	128	173	277	200	219	402	304	418	429	289	322	196	136	128	134	199	265	192	108	188	169	172	327	220	254	201	214	186	133	140	183	163
Pavir.1KG037700	2	1	0	5	5	7	0	0	0	0	0	0	0	0	0	0	0	1	0	0	0	0	0	0	0	0	0	0	0	0	0	0	0	0	2	0	0	0	0	3	1	1	1	0	0	0	0	1	4
Pavir.1KG037800	23	27	24	25	62	49	73	46	37	55	47	131	87	46	100	51	45	42	27	61	73	69	174	138	164	140	87	95	94	46	42	49	72	92	53	44	67	19	24	297	218	216	414	414	422	160	197	159	264
Pavir.1KG038100	230	170	212	260	534	451	361	155	104	302	292	243	243	203	163	238	240	212	204	376	352	389	506	453	504	656	456	466	223	171	148	115	176	255	211	128	250	296	281	452	304	269	318	320	322	323	259	337	391
Pavir.1KG038200	440	603	573	283	838	536	719	398	198	410	351	429	1112	1321	497	1476	358	408	325	608	622	1108	898	618	1276	1102	1010	723	514	222	316	234	260	434	319	258	390	1302	1271	1096	757	762	768	877	830	864	903	1895	2251
Pavir.1KG038400	998	1147	1164	1092	2258	2170	3074	2186	1343	2065	1985	2828	5516	5010	2665	5942	1091	967	1067	2044	1702	1876	3254	2592	3264	3425	2607	2623	1800	1498	1302	1274	1616	2363	1955	1200	2107	1753	1655	1681	1090	1100	1038	1077	1126	862	797	871	1151
Pavir.1KG038477	0	0	0	0	0	0	0	0	0	0	0	0	0	0	0	0	0	0	0	0	0	0	0	0	0	0	0	0	0	0	0	0	0	0	0	0	0	0	0	0	0	0	0	0	0	0	0	0	0
Pavir.1KG038500	0	0	2	0	1	0	0	0	0	1	0	1	4	3	0	0	0	0	0	0	0	0	2	1	0	0	0	0	0	0	0	1	1	0	3	0	0	0	0	208	157	154	41	54	43	3	6	1	3
Pavir.1KG038600	970	920	829	1020	1826	1957	868	669	517	714	649	749	916	567	612	585	1116	1082	1090	998	1030	1143	1323	1138	1345	1354	1361	1271	595	417	485	419	730	867	592	489	695	450	424	1549	1134	983	1176	1080	1094	662	768	675	811
Pavir.1KG038700	210	186	205	222	435	421	334	142	99	275	192	210	243	242	133	185	275	206	214	269	295	294	368	342	369	337	268	312	207	183	161	147	184	322	206	154	240	187	180	417	345	279	304	317	308	301	387	461	557
Pavir.1KG038800	58	57	65	53	158	95	140	22	21	102	43	99	165	111	72	90	183	132	155	165	210	210	127	127	142	153	117	149	87	69	77	65	91	141	90	75	100	135	133	119	104	81	84	92	113	51	49	63	76
Pavir.1KG038854	0	0	0	0	0	0	1	1	0	0	2	1	3	1	0	1	0	0	0	0	0	0	0	0	0	0	0	0	0	0	1	0	1	0	1	0	1	2	4	0	0	0	0	0	0	0	0	0	0
Pavir.1KG038900	85	105	75	17	65	78	58	38	21	49	33	83	88	73	54	75	215	172	239	240	218	238	223	180	193	189	130	142	112	58	51	90	71	147	115	51	111	289	221	169	126	121	86	79	58	97	94	195	209
Pavir.1KG039200	13	27	14	6	24	4	47	2	3	17	2	6	0	2	7	1	3	3	2	13	18	15	14	4	21	14	20	13	64	22	21	26	39	64	64	26	78	113	56	40	24	30	21	26	30	41	38	86	125
Pavir.1KG039231	1	3	3	6	7	5	28	17	8	18	19	14	17	18	11	22	8	5	5	20	15	15	8	15	9	23	8	4	5	4	6	2	8	12	6	5	14	23	17	6	7	7	3	3	1	4	2	8	3
Pavir.1KG039400	38	53	52	56	71	47	410	506	186	418	252	126	128	180	72	182	65	88	55	209	206	187	614	841	712	403	260	203	239	205	191	189	308	408	206	164	219	193	180	280	205	151	77	107	97	31	47	33	39
Pavir.1KG039500	141	126	111	123	259	267	252	146	169	218	175	227	231	149	144	190	116	127	105	161	160	197	243	231	355	271	242	185	169	115	106	117	146	248	131	104	147	106	77	220	188	155	170	148	159	91	98	89	137
Pavir.1KG039700	25	23	17	11	30	38	158	120	79	124	108	386	187	137	356	147	55	58	58	95	78	76	126	101	132	136	77	79	50	27	25	30	7	35	32	17	33	58	61	79	48	70	173	152	173	319	335	311	319
Pavir.1KG039800	168	180	168	427	568	510	2	1	2	0	1	0	1	0	1	0	0	0	0	23	14	14	73	41	35	144	259	224	78	137	41	50	162	154	141	99	179	18	19	82	51	84	45	39	37	16	20	7	6
Pavir.1KG039877	6	4	5	3	1	4	4	5	5	11	9	7	6	10	7	11	1	7	2	8	1	5	8	4	6	8	3	3	7	5	7	6	4	6	4	3	8	2	2	4	5	7	2	2	0	3	4	1	3
Pavir.1KG040077	0	0	0	0	0	0	0	0	0	0	0	0	0	0	0	0	0	0	0	0	0	0	0	0	0	0	0	0	0	0	0	0	0	0	0	0	0	0	0	0	0	0	0	1	1	1	0	0	1
Pavir.1KG040177	91	142	101	38	92	104	261	242	179	166	162	128	129	150	123	100	84	98	103	312	237	225	361	238	321	378	413	325	532	293	423	300	484	722	376	228	436	305	231	169	152	132	114	130	132	91	154	128	228
Pavir.1KG040200	480	422	489	519	1364	1086	348	297	227	331	285	378	635	470	385	398	579	574	561	601	607	636	887	800	1058	1180	954	1014	404	312	247	260	306	530	388	251	336	337	331	977	682	700	770	773	764	1073	1218	2331	2506
Pavir.1KG040300	227	227	243	242	514	372	584	174	122	424	307	417	629	451	266	218	433	348	347	603	685	975	533	492	539	610	429	465	360	377	260	334	479	688	523	359	538	667	705	483	372	322	339	330	361	233	276	334	500
Pavir.1KG040454	0	0	0	0	0	0	0	0	0	0	0	0	0	0	0	0	0	0	0	0	0	0	0	0	0	0	0	0	0	0	0	0	0	0	0	0	0	0	0	0	0	0	0	0	0	1	0	2	1
Pavir.1KG040677	1	3	1	0	0	0	20	5	2	11	11	9	13	12	4	19	2	1	0	8	2	10	9	1	6	10	2	0	9	11	7	6	10	10	4	10	15	2	7	1	1	0	0	0	1	1	0	0	3
Pavir.1KG040700	4	0	0	1	2	0	0	0	0	0	0	0	0	0	0	0	2	1	1	2	4	30	16	43	100	48	42	35	0	0	0	0	0	0	2	0	0	12	11	35	19	12	33	31	36	30	26	43	63
Pavir.1KG040800	16	13	22	10	22	24	0	0	0	0	0	0	0	0	0	0	2	2	0	19	15	28	9	13	11	35	16	19	95	38	40	67	63	95	79	35	77	29	35	3	1	2	2	1	0	3	2	2	5
Pavir.1KG040900	0	0	0	0	0	0	1	0	0	0	0	0	0	0	0	0	0	0	0	0	0	0	0	0	0	0	0	0	0	0	0	0	0	0	0	0	0	2	1	0	1	0	0	0	0	0	0	0	1
Pavir.1KG041077	0	0	0	0	0	0	0	0	0	0	0	0	0	0	0	0	0	0	0	0	0	0	0	0	0	0	2	0	0	0	0	0	0	0	0	0	0	0	0	0	0	0	0	0	0	0	0	1	0
Pavir.1KG041277	355	340	379	406	693	662	579	398	212	313	444	277	317	262	248	372	201	204	157	458	381	461	745	711	809	731	593	587	648	649	504	490	833	990	843	533	916	622	590	381	287	275	205	173	182	116	132	127	153
Pavir.1KG041400	377	285	353	333	600	480	5005	3055	1785	3112	3494	2901	3867	3161	2386	4610	936	875	894	2167	1705	2179	1385	1229	1427	1421	922	808	2054	1292	1234	1487	1509	2438	1761	1198	1986	2091	2022	779	654	591	639	630	758	457	482	554	802
Pavir.1KG041654	324	380	322	357	738	659	606	487	289	488	452	383	409	284	231	347	866	770	795	656	653	733	746	673	812	723	617	551	293	183	144	152	187	275	268	180	249	432	404	635	461	489	552	603	581	597	606	672	729
Pavir.1KG041700	31	27	30	35	70	56	19	60	12	16	37	3	3	26	2	4	4	3	3	18	8	12	21	14	12	48	34	32	16	9	12	9	20	19	15	15	17	11	9	11	11	7	16	4	8	7	10	2	13
Pavir.1KG041777	0	0	0	0	2	3	4	4	5	4	5	3	7	3	0	6	4	2	5	2	9	5	1	3	2	3	1	0	4	1	3	3	2	5	0	3	1	5	0	1	0	0	0	0	0	1	0	1	1
Pavir.1KG042000	75	77	71	56	143	144	294	230	119	194	176	137	188	260	123	253	123	113	105	171	134	144	154	126	140	117	124	108	144	71	79	79	105	185	94	52	126	89	86	134	85	65	74	87	87	92	78	60	98
Pavir.1KG042031	897	699	675	391	965	1058	582	381	540	580	370	849	676	415	447	544	1399	1237	1329	573	726	832	379	332	342	254	249	252	1222	637	706	859	695	1507	1058	614	1068	495	424	639	554	477	589	545	535	288	328	266	327
Pavir.1KG042100	237	213	203	328	574	519	328	209	148	222	226	232	195	161	165	240	228	208	189	303	247	359	349	283	370	382	367	273	357	365	228	258	391	484	469	328	550	277	322	272	196	212	168	175	176	89	109	95	158
Pavir.1KG042154	13	8	10	6	17	22	15	10	20	21	23	15	35	17	8	16	22	17	38	23	23	24	27	11	9	18	9	9	23	10	11	15	13	15	20	12	31	20	14	9	10	7	3	7	16	7	2	10	9
Pavir.1KG042300	7	8	5	4	9	14	0	0	0	0	0	0	0	0	0	0	1	0	0	1	3	4	28	11	14	9	39	18	27	24	49	9	70	53	38	23	59	4	1	12	8	11	10	6	7	1	3	0	0
Pavir.1KG042408	0	0	0	0	0	0	0	0	0	0	0	0	0	0	0	0	0	0	0	0	0	0	0	0	0	0	0	0	0	0	0	0	0	0	0	0	0	0	0	0	0	0	0	0	0	0	0	0	0
Pavir.1KG042477	0	1	1	0	1	0	2	0	1	1	0	0	1	0	1	1	1	1	0	0	0	0	0	1	2	0	0	0	1	2	1	0	0	0	0	0	0	0	1	2	0	0	1	2	0	0	2	0	0
Pavir.1KG042500	4	11	6	4	15	8	456	343	233	437	416	642	906	528	304	655	327	510	346	174	153	137	23	21	17	0	1	2	175	49	65	84	64	174	65	47	76	12	10	61	26	55	75	58	69	10	14	8	15
Pavir.1KG042531	101	77	95	102	198	173	102	71	32	100	90	144	178	96	31	99	171	184	189	216	137	205	150	101	102	100	95	87	103	64	38	73	57	129	85	66	85	163	156	128	104	98	156	91	108	69	70	65	68
Pavir.1KG042600	244	276	289	317	721	649	274	173	138	332	213	216	328	229	146	172	490	477	527	426	513	571	522	481	537	709	526	631	206	138	139	166	155	240	222	132	196	219	230	560	385	482	570	566	574	480	534	720	769
Pavir.1KG042700	2	1	3	4	3	7	6	4	1	3	3	0	5	2	2	12	5	4	5	6	5	2	90	73	40	5	1	3	2	4	2	3	4	7	5	4	7	5	1	736	458	445	125	93	110	16	21	13	13
Pavir.1KG042785	5	7	3	2	16	12	22	22	14	21	16	14	17	13	9	13	6	20	11	19	28	38	8	8	14	23	19	20	14	8	10	7	9	11	8	13	15	28	39	6	13	7	10	16	6	2	6	6	29
Pavir.1KG042800	0	0	0	0	0	0	0	0	0	0	0	0	0	0	0	0	0	0	0	0	0	0	0	0	0	0	0	0	0	0	0	0	0	0	0	0	0	0	0	0	0	0	0	0	0	0	0	0	0
Pavir.1KG042900	142	93	152	136	265	168	282	265	112	197	233	332	300	198	260	278	130	191	154	400	308	294	82	90	76	156	133	112	222	187	127	222	166	334	226	145	220	128	130	89	67	63	72	76	76	121	132	106	115
Pavir.1KG042908	0	0	1	0	5	1	582	382	298	348	623	482	991	425	263	985	532	556	692	335	244	243	14	13	10	0	0	1	30	5	9	9	9	18	9	1	7	40	20	23	8	12	16	26	24	10	4	8	9
Pavir.1KG043077	22	33	16	15	35	36	23	16	6	22	17	14	14	15	13	15	37	17	51	26	36	27	31	27	60	30	13	32	11	4	5	9	7	10	7	2	7	19	16	36	27	35	52	33	43	27	24	35	38
Pavir.1KG043162	0	2	2	1	2	1	5	9	1	7	5	6	3	1	1	7	3	7	0	2	1	9	1	0	0	3	5	6	1	5	2	1	3	3	1	0	4	2	4	6	5	3	2	1	6	0	3	2	8
Pavir.1KG043200	215	344	190	266	513	465	647	626	248	269	388	820	2289	1085	1417	1446	177	212	132	323	298	292	617	522	690	712	563	546	285	146	177	139	183	345	224	146	219	166	128	1362	849	1018	787	691	594	261	347	457	500
Pavir.1KG043277	12	4	11	20	31	32	145	91	51	92	89	161	145	116	131	99	45	44	51	45	28	26	37	25	28	30	26	17	16	5	11	7	18	26	14	5	6	7	8	56	35	45	28	41	34	30	33	19	18
Pavir.1KG043300	208	149	210	251	407	360	186	72	34	108	96	141	311	206	122	111	268	241	267	336	432	439	385	347	320	428	327	329	205	220	137	162	248	313	293	165	321	372	348	358	229	226	251	288	259	236	244	295	361
Pavir.1KG043500	170	180	133	262	349	330	62	46	23	43	54	68	85	52	69	47	56	46	41	174	132	133	417	412	468	596	514	531	202	254	186	158	261	343	259	209	294	74	62	257	171	195	235	220	216	170	199	110	136
Pavir.1KG043539	645	506	649	678	1341	1378	1541	1269	578	1082	1098	512	629	861	500	756	656	565	586	809	683	775	1241	940	1339	1485	1271	1109	304	251	228	232	315	436	374	191	388	608	543	640	447	467	528	523	497	435	432	483	547
Pavir.1KG043600	624	708	586	634	1050	897	408	509	200	443	534	1079	899	700	742	712	434	400	388	718	444	477	832	565	686	725	610	518	529	562	511	527	855	1001	632	443	684	359	351	282	201	230	171	195	174	98	102	88	86
Pavir.1KG043800	1337	1365	1225	1815	3874	3304	110	57	39	31	37	1954	2005	719	3137	1580	350	277	336	382	188	228	910	771	852	2302	2024	2625	1470	1571	1105	1141	1767	2408	1879	1434	2277	286	260	1594	1054	1192	573	678	655	455	480	392	497
Pavir.1KG043900	69	54	55	117	163	193	4	1	1	1	0	7	1	2	14	6	6	12	12	18	10	11	78	58	56	52	46	93	98	65	35	60	56	126	98	48	80	33	34	29	34	23	37	23	31	22	22	20	14
Pavir.1KG044000	40	28	28	18	54	77	9	5	2	11	5	4	3	4	16	3	14	22	22	38	31	45	131	97	150	207	190	128	14	10	26	14	32	31	27	13	24	34	36	67	50	67	80	71	89	64	62	68	85
Pavir.1KG044100	9	2	4	8	29	30	53	23	19	25	34	20	19	8	15	24	7	5	7	5	4	2	11	5	8	14	11	8	14	6	5	6	4	14	13	8	9	9	4	99	72	79	20	15	21	4	4	8	11
Pavir.1KG044200	0	0	0	2	0	0	0	0	0	0	0	0	0	0	0	0	1	1	0	0	1	0	0	0	1	0	0	0	0	0	0	0	0	0	0	0	0	0	0	7	5	5	3	2	1	0	0	0	0
Pavir.1KG044400	62	40	37	18	48	41	65	53	67	50	39	42	50	24	37	43	120	145	152	43	62	53	57	50	56	70	44	41	22	4	12	12	13	28	20	8	20	42	23	103	76	78	70	64	85	43	54	59	56
Pavir.1KG044500	25	23	13	14	46	66	30	25	16	39	17	53	49	33	16	32	61	76	54	33	59	63	29	38	35	62	44	40	25	10	14	7	6	20	16	3	9	33	18	57	50	52	81	62	70	51	46	49	54
Pavir.1KG044600	399	307	353	314	587	447	252	108	82	150	140	117	120	152	115	127	68	71	51	853	857	960	3876	3842	3882	1847	1507	1139	914	791	1030	579	1172	1503	1218	976	1301	1222	1201	612	453	452	439	411	416	200	171	131	181
Pavir.1KG044800	0	0	0	0	0	0	0	1	0	0	0	0	0	0	0	0	0	0	0	0	0	0	1	1	0	0	0	0	0	0	0	0	0	0	0	0	0	0	0	1	2	3	2	6	0	2	6	0	1
Pavir.1KG044977	0	0	0	0	0	0	0	0	0	0	0	0	0	0	0	0	0	0	0	0	0	0	0	0	0	0	0	0	0	0	0	0	0	0	0	2	0	0	0	14	7	18	1	8	3	0	0	0	1
Pavir.1KG045000	433	331	421	243	820	619	964	643	457	437	623	214	153	123	130	198	518	496	516	1493	1076	1454	518	599	536	444	309	328	832	532	494	488	426	684	664	482	692	929	951	1389	893	988	1065	955	1034	733	747	1093	1280
Pavir.1KG045100	154	261	187	203	491	372	376	269	168	246	219	419	600	343	370	382	432	413	378	295	262	289	307	344	404	372	366	284	157	108	113	125	111	227	153	89	129	124	121	388	293	320	356	337	305	218	230	338	324
Pavir.1KG045200	436	365	403	507	838	764	600	195	85	387	290	536	706	569	557	360	432	354	402	722	811	939	869	778	907	1060	731	723	716	812	522	564	811	1067	952	698	1159	1000	983	637	478	479	445	524	511	340	302	392	541
Pavir.1KG045300	5	3	11	4	10	10	0	1	0	2	1	0	2	1	1	1	0	1	2	4	11	5	6	17	9	14	10	16	10	6	9	11	14	19	10	10	14	10	6	208	162	129	57	54	80	33	33	15	32
Pavir.1KG045400	0	1	0	2	0	3	0	0	0	0	2	0	0	0	2	0	0	0	0	0	1	2	2	0	3	6	0	1	0	0	1	0	0	0	1	1	3	0	0	9	2	2	7	7	4	0	4	1	2
Pavir.1KG045500	6	1	1	2	3	3	0	0	0	0	0	0	0	0	0	0	0	0	0	0	1	0	1	1	3	3	3	13	1	1	2	1	1	1	1	1	4	0	0	0	2	0	0	1	0	0	0	1	2
Pavir.1KG045600	28	13	9	14	48	24	15	14	10	10	9	10	9	6	7	8	24	18	28	16	27	24	35	31	25	56	31	26	17	8	2	7	14	15	20	8	19	19	17	60	49	32	19	12	24	27	24	50	70
Pavir.1KG045700	319	309	329	317	704	505	2477	1383	828	1478	1486	1342	2172	1480	1200	1873	682	593	638	1103	931	1209	756	777	841	736	633	547	674	509	436	524	647	1033	654	522	810	1067	951	919	705	628	548	623	607	386	435	467	755
Pavir.1KG045800	225	191	261	203	434	406	687	509	240	401	480	390	545	664	356	795	255	277	226	472	360	409	591	517	778	574	480	392	310	214	212	219	201	411	275	170	284	470	440	428	307	332	434	475	433	500	505	582	758
Pavir.1KG045900	1649	1653	1577	2226	3285	3005	2129	1241	875	1318	1171	1154	2000	1911	951	1447	1540	1389	1494	2092	2260	2540	2901	2719	3622	3478	3072	3118	1543	1305	1164	1166	1785	2439	1731	1283	1865	1244	1145	3476	2344	2379	2325	2322	2474	1838	1949	2190	2787
Pavir.1KG046000	0	0	0	0	0	0	0	0	0	0	0	0	0	0	0	1	1	0	2	0	0	0	0	0	0	0	0	0	1	0	0	1	0	2	0	0	0	0	0	0	0	1	0	0	0	0	0	0	0
Pavir.1KG046100	214	199	232	226	504	440	234	198	121	210	198	243	298	220	161	188	263	224	210	244	283	291	405	368	356	358	270	331	140	118	79	105	135	188	158	87	160	176	176	325	243	219	202	301	266	265	210	267	291
Pavir.1KG046200	376	361	409	460	887	740	772	510	271	591	550	572	677	671	385	825	395	387	384	505	440	599	737	574	843	726	633	561	379	283	285	263	304	469	385	250	451	565	564	518	330	362	486	474	489	481	418	585	651
Pavir.1KG046300	512	353	497	160	520	288	446	195	154	586	336	544	930	239	222	222	2390	2181	2282	752	1089	1682	140	127	120	15	20	25	704	310	312	640	417	842	570	367	633	595	484	253	203	176	219	229	198	90	85	79	83
Pavir.1KG046377	1298	1093	1264	1507	2480	2448	4344	2740	1822	3004	2795	2673	3451	2573	2311	2747	1798	1619	1695	2463	2579	2792	3026	2909	3426	3366	2811	2724	2107	1868	1524	1641	2096	2999	2380	1673	2734	2042	1982	2367	1763	1578	1602	1667	1711	1467	1371	1590	1956
Pavir.1KG046477	0	0	0	0	3	0	0	3	2	6	0	2	9	0	1	2	2	1	0	0	2	0	2	0	2	5	1	2	1	1	2	0	2	2	1	0	3	1	4	0	0	0	0	1	1	0	0	0	0
Pavir.1KG046500	387	356	348	363	791	588	1608	1095	875	996	1185	1884	2042	1445	1514	1415	1233	1032	1177	2074	1846	1659	1379	1211	1401	1311	1143	1093	514	344	360	377	393	619	457	282	415	561	514	896	675	645	710	719	763	1004	1181	1401	1857
Pavir.1KG046577	0	0	0	0	0	0	0	0	0	0	0	0	0	0	0	0	13	14	23	0	0	16	0	0	0	0	0	0	0	0	0	0	0	0	0	0	0	1	0	0	0	0	0	0	1	0	3	0	0
Pavir.1KG046700	338	328	316	261	663	587	4208	3071	1937	2851	3605	2512	3085	2485	2173	3090	801	771	773	1719	1281	1449	1278	1187	1398	1215	835	827	2428	1885	1731	1932	1950	3399	2434	1493	2895	1996	1829	716	518	490	523	534	508	426	405	440	546
Pavir.1KG046800	474	465	404	499	1041	993	399	273	174	282	285	395	375	269	254	284	622	575	599	724	883	807	1189	972	1044	1339	1164	1284	305	245	211	209	273	409	327	217	337	398	401	733	495	522	533	494	599	457	507	702	650
Pavir.1KG046900	180	216	175	223	533	560	19	26	23	32	30	38	42	26	45	17	103	103	79	79	63	77	222	161	189	228	183	185	81	72	46	49	58	75	72	41	83	90	88	248	166	182	231	170	196	194	178	193	170
Pavir.1KG047000	93	99	100	156	272	258	82	44	28	41	37	70	116	70	105	81	61	54	65	99	108	99	245	228	267	213	263	274	110	130	101	90	180	225	122	91	146	53	58	182	147	106	119	121	143	57	70	65	42
Pavir.1KG047100	930	1141	1077	1081	2070	1534	3950	3579	2035	3068	3385	4003	5176	4585	3640	5455	3117	3211	2773	4071	2742	2909	2849	2394	2814	2255	2041	1811	2922	1568	1775	1948	2065	3547	2070	1355	2253	1104	985	3755	2601	2751	1797	1859	1725	861	894	1370	1366
Pavir.1KG047200	0	0	0	0	0	0	0	0	0	0	0	0	0	0	0	0	0	0	0	0	0	0	0	0	0	0	0	0	0	0	0	0	0	0	0	0	0	0	0	1	0	3	0	0	1	1	0	3	2
Pavir.1KG047277	9	7	3	8	3	7	0	0	0	2	0	1	0	1	0	1	2	3	6	8	6	6	39	47	75	70	46	41	5	3	1	2	3	2	2	3	3	10	8	134	84	103	143	165	157	112	111	115	144
Pavir.1KG047300	0	0	0	0	0	0	1	0	0	0	0	0	0	1	0	0	0	0	0	0	0	0	2	1	0	1	2	0	0	0	0	0	0	0	1	0	0	1	0	0	1	1	3	3	2	4	3	4	7
Pavir.1KG047500	594	509	525	587	1210	983	1533	1043	755	1120	1044	1492	1594	1093	1058	1182	1863	1673	1679	1730	1742	2025	1436	1201	1539	1202	1139	1000	456	399	378	386	575	808	487	347	553	828	803	1057	923	749	820	764	782	539	613	583	878
Pavir.1KG047600	0	0	1	0	0	1	0	0	0	1	0	4	5	5	3	2	6	15	11	1	3	3	0	2	1	1	2	3	0	1	2	0	3	0	1	1	2	0	2	965	697	674	214	260	222	9	10	6	10
Pavir.1KG047654	1786	1785	1882	1669	2579	2780	6502	5074	4215	5817	4536	4246	6426	6004	3557	6692	8499	7531	7794	7075	8507	10810	6450	6194	8968	5868	4933	4666	2501	1774	1840	2074	2480	3660	2418	1727	2467	4457	4077	3648	2654	2589	2596	3046	2909	2933	3107	4214	5914
Pavir.1KG047677	1	1	0	7	10	7	0	0	0	0	0	0	0	0	0	0	0	0	0	0	0	0	0	0	0	0	0	0	0	0	0	0	0	0	0	0	0	0	0	4	2	5	0	0	0	1	0	0	0
Pavir.1KG047700	292	217	280	226	310	507	67	69	63	68	97	36	48	40	44	39	749	649	764	514	920	971	660	854	1529	1624	1228	1426	153	117	117	84	139	202	160	123	176	636	577	271	212	207	292	333	323	262	302	370	373
Pavir.1KG048100	356	408	360	378	1047	891	415	353	246	366	371	487	386	285	249	340	681	693	639	903	826	1031	930	621	875	1135	862	624	342	234	155	195	175	334	273	213	324	758	715	536	475	376	412	399	418	463	443	608	642
Pavir.1KG048200	425	409	407	245	601	464	3051	2449	1666	2494	2387	2616	3741	2676	2158	2818	1805	1654	1614	2381	2619	2611	1377	1322	1266	1115	841	736	1332	694	812	1013	1033	1686	1004	712	1015	1300	1203	1506	1216	1007	786	816	852	545	710	743	1020
Pavir.1KG048300	304	350	334	140	354	273	233	160	85	211	141	252	185	120	138	143	358	387	360	674	577	604	957	897	1050	929	638	691	181	124	126	174	167	309	201	135	197	654	541	332	227	225	307	313	323	455	505	563	661
Pavir.1KG048400	4	2	0	0	1	3	0	0	0	0	0	0	0	0	1	0	0	0	1	0	0	0	1	0	1	1	0	0	0	0	0	0	2	0	1	0	0	1	0	3	0	0	0	1	0	0	0	1	0
Pavir.1KG048500	2	5	10	0	7	7	0	0	0	0	0	0	0	0	0	0	1	0	0	4	1	3	1	3	8	11	10	8	2	1	5	0	1	2	0	5	2	12	8	7	4	1	5	2	5	13	11	14	30
Pavir.1KG048600	46	40	32	3	18	23	2	2	3	0	3	10	3	2	25	1	3	2	2	14	10	8	103	46	90	30	33	22	92	42	145	46	146	185	143	66	124	132	70	14	12	4	3	10	9	3	3	2	4
Pavir.1KG048700	298	322	344	252	456	605	48	55	26	44	79	123	96	94	104	74	215	165	192	264	302	268	810	804	919	1018	713	708	273	239	195	165	322	401	316	179	330	301	262	544	430	450	213	213	179	60	78	64	109
Pavir.1KG048900	721	722	777	811	1188	1144	975	768	433	779	888	789	1285	1236	695	1659	889	841	812	1203	1269	1512	1157	1094	1292	1456	1397	1259	1662	1321	1029	951	1269	1811	1551	1277	1717	2491	2310	2377	1726	1699	974	1026	1152	755	827	842	1091
Pavir.1KG049077	0	0	0	0	0	0	0	0	0	0	0	0	0	0	0	0	0	0	0	0	0	0	0	0	0	0	0	0	0	0	0	0	0	0	0	0	0	0	0	0	0	0	0	0	0	0	0	0	0
Pavir.1KG049100	14	16	17	13	47	34	151	99	66	87	111	102	104	74	44	87	3	15	0	29	12	34	19	20	33	24	23	10	37	32	20	28	33	68	36	36	36	30	27	74	45	57	52	38	46	13	30	19	31
Pavir.1KG049200	13	12	7	16	15	28	7	2	0	6	4	2	7	2	1	6	6	2	4	9	18	12	8	6	10	17	16	17	7	8	10	13	14	16	13	12	15	19	29	28	39	40	12	31	25	11	22	15	29
Pavir.1KG049277	0	2	3	1	2	5	41	23	14	21	24	16	17	27	10	28	0	2	0	5	2	7	4	3	2	8	5	1	6	7	5	4	6	14	8	6	11	2	4	4	9	5	7	2	4	1	1	1	0
Pavir.1KG049300	195	227	198	231	316	343	165	116	64	206	102	134	162	172	55	103	182	198	194	162	317	336	291	298	303	142	115	130	100	86	80	119	129	180	135	84	137	137	142	293	208	199	173	172	196	133	137	127	94
Pavir.1KG049400	2	1	1	0	3	5	0	0	1	0	0	2	2	0	1	0	3	0	1	1	2	2	0	0	2	0	2	0	0	0	0	0	0	2	0	1	0	0	0	3	2	2	4	0	2	0	0	0	0
Pavir.1KG049577	0	0	0	2	1	0	4	1	1	1	1	0	9	1	0	0	0	0	0	3	4	2	2	2	1	8	4	2	2	4	0	1	2	4	8	1	6	3	2	1	1	7	1	4	3	1	2	3	6
Pavir.1KG049900	0	0	0	1	0	0	0	1	0	0	0	0	0	0	0	0	0	0	0	0	0	0	0	0	0	1	1	0	0	0	0	0	0	0	0	0	0	0	0	39	22	27	144	125	133	142	145	83	52
Pavir.1KG049954	2	3	0	6	5	10	0	0	0	0	0	0	0	0	0	0	48	49	45	0	4	5	0	0	3	0	0	0	0	0	0	0	0	0	0	0	0	0	1	0	0	0	0	1	1	0	0	0	0
Pavir.1KG050100	1	1	0	1	1	1	0	0	0	1	0	0	0	0	1	1	3	2	2	1	1	1	3	2	1	0	1	0	0	0	0	0	0	0	0	0	0	0	0	1	5	4	0	1	0	0	1	2	0
Pavir.1KG050200	0	0	0	0	0	0	0	0	1	0	0	1	0	0	0	1	0	0	0	1	1	0	0	0	0	0	0	0	0	0	0	0	0	1	0	0	0	0	0	1	0	0	0	0	0	0	0	1	0
Pavir.1KG050277	2	2	2	7	10	10	5	14	9	21	16	2	1	3	1	10	6	10	6	0	7	7	2	3	4	3	8	5	1	0	0	0	1	1	0	2	1	4	3	0	1	1	1	0	2	1	2	0	0
Pavir.1KG050300	82	99	80	122	194	179	213	33	11	97	58	136	151	78	170	44	130	124	149	139	164	264	128	184	176	244	169	179	79	96	54	69	65	125	96	59	103	160	174	239	141	133	139	163	153	106	83	118	145
Pavir.1KG050331	1741	1286	1734	2231	4023	3203	4813	3712	2163	3594	3226	4511	4641	4236	2929	3939	7253	5597	6402	4040	3857	4496	4118	2785	4211	3278	2954	2601	1628	1104	1115	1470	1785	2546	1402	1219	1569	1756	1598	6064	4426	4613	3837	3736	4067	3183	3572	4279	5205
Pavir.1KG050400	20	31	31	35	55	49	46	7	2	23	8	36	32	21	23	14	29	17	21	30	67	87	53	56	84	74	50	69	20	21	12	25	18	39	32	20	36	55	38	61	52	44	46	58	53	34	54	61	50
Pavir.1KG050477	1	3	2	0	1	3	0	0	0	0	1	0	0	1	0	1	1	0	0	0	1	0	1	0	1	0	0	0	5	0	2	1	2	4	1	0	3	4	3	1	0	2	5	2	1	1	3	2	1
Pavir.1KG050600	25	29	21	41	64	66	3	0	0	0	1	0	0	0	0	1	5	3	4	12	24	6	25	27	44	20	24	19	25	23	9	11	25	23	19	13	19	8	5	28	21	12	18	19	12	4	12	1	3
Pavir.1KG050654	17	16	15	42	37	36	15	31	27	62	31	13	15	19	3	17	57	39	45	39	35	63	48	56	43	108	87	75	13	12	6	5	12	24	16	4	13	38	31	138	102	112	77	51	78	20	27	18	8
Pavir.1KG050677	3	0	0	0	0	3	3	3	1	3	8	4	1	2	2	2	1	2	0	1	1	2	6	4	2	0	1	4	9	0	1	3	2	3	3	0	2	4	3	0	1	0	0	0	1	0	0	1	1
Pavir.1KG050708	0	0	1	0	0	0	0	0	0	0	0	0	0	0	0	0	0	0	0	0	0	0	0	0	0	1	0	2	0	0	0	0	0	0	0	0	0	0	0	110	70	72	9	26	16	2	2	0	0
Pavir.1KG050977	0	0	0	1	2	0	0	0	1	0	0	0	0	0	0	0	0	0	4	0	0	0	3	0	1	0	0	0	0	0	0	0	0	0	0	0	0	0	0	2	1	0	0	0	0	0	1	0	0
Pavir.1KG051000	47	60	62	88	160	144	43	23	16	36	39	35	27	21	31	11	58	59	49	81	101	95	159	136	147	118	109	101	42	35	26	24	35	64	37	41	37	44	58	107	87	90	79	69	74	68	62	78	75
Pavir.1KG051085	0	0	0	0	0	0	0	0	0	0	0	0	0	0	0	0	0	0	0	0	0	0	0	0	0	0	0	0	0	0	0	0	0	0	0	0	0	0	0	0	0	0	0	0	0	0	0	0	0
Pavir.1KG051300	340	270	342	360	644	636	1258	622	385	900	996	961	1031	875	838	814	293	234	250	801	740	988	840	753	837	1182	1048	655	1399	1390	1072	1166	1583	2192	1663	1146	1997	1637	1505	551	487	387	362	365	395	250	258	220	392
Pavir.1KG051354	4	4	2	1	0	4	12	15	10	15	14	20	17	19	16	30	32	33	44	16	17	18	7	12	10	7	5	8	15	4	7	8	6	17	8	3	4	13	4	6	6	4	4	3	5	2	6	11	6
Pavir.1KG051377	0	0	0	0	0	0	2	0	0	1	1	0	2	1	1	1	0	0	0	0	1	5	2	1	0	1	2	1	3	2	1	0	0	1	2	1	0	0	4	0	0	0	0	0	0	0	1	0	0
Pavir.1KG051400	300	272	317	109	301	288	135	68	55	155	58	238	391	216	131	172	382	432	319	251	335	545	187	167	178	62	71	66	418	293	259	456	260	599	407	289	431	269	257	246	196	174	119	178	142	84	68	103	107
Pavir.1KG051500	225	243	236	204	407	391	18	9	12	16	13	43	36	24	39	20	27	26	27	122	47	52	195	164	158	165	142	152	421	333	234	347	330	614	400	240	419	316	315	162	123	113	76	99	72	48	52	39	37
Pavir.1KG051600	7	5	9	0	3	4	113	118	47	69	93	66	123	138	139	125	54	37	36	87	80	130	46	49	55	33	30	29	13	8	6	10	7	10	9	4	5	72	77	20	17	23	25	19	28	15	15	11	10
Pavir.1KG051754	3	2	4	2	1	0	18	7	4	7	7	9	12	5	4	8	6	2	2	4	14	8	5	2	4	3	2	6	2	4	1	1	4	1	2	5	2	8	8	0	1	0	4	3	0	1	1	1	1
Pavir.1KG051800	0	0	0	1	0	3	3	4	10	5	12	15	14	8	3	10	10	8	6	8	15	6	1	2	0	0	0	0	18	6	8	6	6	6	5	4	3	0	6	3	2	1	2	2	2	1	1	1	4
Pavir.1KG052000	2	5	0	0	5	8	0	0	0	0	1	2	2	0	3	1	0	1	0	0	1	2	2	1	6	4	3	6	3	5	1	3	3	4	3	4	2	4	4	3	3	2	1	6	2	2	0	1	4
Pavir.1KG052177	2	3	6	3	4	3	0	1	0	1	2	3	2	0	0	0	1	0	2	4	3	3	0	2	1	3	8	4	8	3	3	2	6	4	2	4	2	0	1	8	12	4	1	3	8	2	0	3	0
Pavir.1KG052200	3	1	2	0	9	7	0	0	0	0	1	0	0	0	0	0	0	0	0	2	1	0	3	0	1	3	6	2	3	5	7	8	9	10	5	4	4	3	4	3	3	0	0	0	3	3	2	4	9
Pavir.1KG052300	27	28	29	13	29	33	93	83	50	57	60	57	31	61	40	36	9	13	10	180	113	123	85	64	68	111	100	86	61	65	74	76	86	156	78	70	87	124	112	49	28	32	59	63	47	32	29	32	40
Pavir.1KG052377	3	1	1	0	0	0	1	0	0	1	0	0	0	1	1	0	0	1	1	0	1	1	0	0	1	0	0	0	1	0	0	0	0	2	1	0	3	0	0	1	0	2	0	1	0	0	2	1	2
Pavir.1KG052677	2	1	0	0	0	0	86	131	108	116	88	36	28	17	14	123	13	12	15	0	3	7	0	2	0	0	1	0	8	0	3	0	1	1	0	0	0	4	4	10	10	8	4	3	3	4	3	1	0
Pavir.1KG052754	2	0	0	1	1	1	0	0	1	1	0	0	0	0	0	0	0	1	0	0	0	0	0	0	0	0	0	2	0	1	0	0	0	3	1	1	0	1	1	1	4	2	0	1	4	2	1	0	1
Pavir.1KG053000	0	0	0	0	0	0	0	0	0	0	0	0	0	0	0	0	0	0	0	0	0	0	0	0	0	0	0	0	0	0	0	0	0	0	0	0	0	0	0	0	0	0	1	0	0	0	0	1	0
Pavir.1KG053054	4	24	3	0	3	16	1	9	4	4	3	0	1	1	0	4	9	21	10	6	8	11	3	1	4	5	2	9	0	2	2	0	1	1	2	0	0	2	7	15	3	12	13	11	5	1	1	3	0
Pavir.1KG053200	0	0	0	0	0	1	0	0	0	0	0	0	0	0	0	0	0	0	0	0	0	0	0	0	0	14	10	30	0	0	0	0	0	0	0	0	0	0	0	0	0	0	0	0	0	1	0	0	0
Pavir.1KG053300	0	0	0	0	0	0	0	0	0	0	0	0	0	0	0	0	0	0	0	0	0	0	5	5	2	6	12	20	0	0	0	0	0	1	0	0	0	0	0	0	0	0	0	0	2	1	0	1	1
Pavir.1KG053400	3	1	4	2	6	2	0	0	0	1	1	2	0	0	0	0	1	1	0	4	0	0	0	5	4	7	18	7	2	1	1	0	0	1	4	2	1	1	1	14	12	16	13	16	8	9	8	3	4
Pavir.1KG053431	0	0	0	0	0	0	0	0	0	0	0	0	0	0	0	0	0	0	0	0	0	0	0	0	0	0	0	0	0	0	0	0	0	0	0	0	0	0	0	0	0	0	0	0	0	0	0	0	0
Pavir.1KG053500	0	0	0	1	1	34	0	0	0	0	0	0	0	0	0	0	0	4	0	5	0	10	11	5	11	62	32	39	0	0	0	0	0	0	0	0	0	3	8	3	0	0	0	0	1	3	1	2	1
Pavir.1KG053600	2	3	2	3	10	12	0	1	0	0	0	0	0	0	0	0	23	12	12	17	5	10	42	33	31	37	27	33	3	13	9	2	17	17	13	5	6	1	2	2	5	9	6	4	6	0	1	1	3
Pavir.1KG053808	0	0	0	0	0	0	0	0	0	0	0	0	0	0	0	0	0	0	0	0	0	0	0	0	0	0	0	0	0	0	0	0	0	0	0	0	0	0	0	0	0	0	0	0	0	0	0	0	0
Pavir.1KG053977	0	1	0	2	0	2	0	1	0	0	0	0	0	0	0	0	0	0	0	0	1	1	7	11	9	17	17	23	1	4	4	0	7	1	4	10	3	0	0	6	1	2	2	0	1	0	4	0	1
Pavir.1KG054185	21	13	19	23	42	44	23	24	9	14	24	23	15	10	11	14	29	31	22	23	18	25	41	33	33	44	37	34	32	15	15	20	16	45	26	18	21	10	20	60	35	21	22	26	16	21	19	36	35
Pavir.1KG054200	2	0	2	2	2	1	11	3	0	2	5	0	2	3	5	0	0	1	0	2	0	1	10	8	6	10	14	16	5	5	3	2	7	3	2	1	4	0	3	7	2	6	6	5	4	1	3	1	4
Pavir.1KG054300	0	0	0	0	0	0	0	0	0	0	0	5	3	0	0	0	0	0	0	0	0	0	0	0	0	0	0	1	0	0	0	0	0	0	0	0	0	0	0	2	0	0	2	0	0	1	1	1	0
Pavir.1KG054354	30	21	22	32	43	55	30	10	6	19	10	9	5	9	11	9	11	10	9	24	13	24	79	94	64	92	108	107	18	27	17	8	31	40	23	26	14	17	16	52	40	37	65	58	40	22	32	32	41
Pavir.1KG054577	2	4	4	4	16	5	1	0	0	0	0	1	3	0	1	1	4	2	2	5	6	7	7	10	4	3	4	1	2	1	4	0	3	4	0	1	1	5	8	22	9	15	18	17	7	16	6	12	4
Pavir.1KG054677	7	8	10	2	7	2	0	0	0	0	0	0	2	0	5	1	0	3	1	3	16	3	1	10	0	0	1	0	7	1	8	4	6	19	3	3	6	5	2	7	1	5	1	3	1	1	0	0	0
Pavir.1KG054900	0	8	4	1	2	14	0	0	0	1	0	0	0	1	0	1	1	0	0	7	6	5	59	58	98	81	81	117	1	1	1	0	1	0	2	3	4	1	3	60	49	56	64	54	57	35	38	20	32
Pavir.1KG055000	269	241	261	124	259	240	2975	2932	1800	3254	2961	3051	4500	3420	1541	4213	2544	2711	2570	1717	1368	1815	229	272	298	188	156	152	1564	539	489	873	409	1296	877	481	932	900	844	417	278	293	265	320	285	184	155	259	265
Pavir.1KG055054	745	584	775	755	1282	1163	96	93	64	119	82	59	69	68	69	92	1629	1296	1546	1815	1599	1449	1657	1725	1659	1767	1333	1471	39	27	22	23	22	46	29	16	26	548	543	704	500	382	389	396	228	216	223	334	421
Pavir.1KG055100	0	0	0	0	0	1	0	0	0	0	0	0	0	0	0	0	0	0	0	0	0	0	0	0	0	0	0	0	0	0	0	0	0	0	0	0	0	0	0	4	7	7	0	1	2	1	0	0	0
Pavir.1KG055431	0	0	0	0	0	0	0	0	0	0	0	0	0	0	0	0	0	0	0	1	0	0	0	0	0	0	0	0	0	0	0	0	0	0	0	0	0	0	0	3	1	0	1	2	1	2	0	6	3
Pavir.1KG055477	1	1	2	0	0	0	0	2	0	0	0	2	0	0	1	3	1	2	2	2	0	1	0	0	1	2	0	11	0	0	0	0	1	1	0	0	0	2	0	116	88	97	50	37	30	3	5	5	7
Pavir.1KG055500	4	0	3	0	0	1	123	143	136	174	126	41	45	47	13	154	18	15	13	3	2	4	0	0	1	0	1	2	4	0	1	3	0	1	3	0	0	7	3	21	26	11	7	13	10	0	1	0	0
Pavir.1KG055808	1	7	1	3	7	8	0	0	0	0	0	0	0	0	0	1	0	0	0	9	9	7	119	77	178	150	140	182	1	5	3	1	3	6	5	5	4	3	4	74	49	51	61	62	47	43	46	26	39
Pavir.1KG055877	27	17	15	14	53	52	17	7	5	8	12	17	15	7	5	9	24	24	13	13	16	13	31	42	24	45	29	29	19	8	9	12	13	27	17	12	20	11	8	48	36	34	34	21	27	29	29	40	33
Pavir.1KG056185	0	0	0	0	0	0	0	0	0	0	0	0	0	0	0	0	0	0	0	0	0	0	0	0	0	0	0	0	0	0	0	0	0	0	0	0	0	0	0	0	0	0	0	0	2	1	0	1	0
Pavir.1KG056254	11	6	8	15	20	29	3	4	2	14	8	9	14	6	2	5	5	7	6	7	6	7	11	10	7	14	12	18	2	6	3	2	3	8	2	3	3	5	6	25	14	14	5	12	15	6	10	7	9
Pavir.1KG056300	287	343	393	276	617	493	444	316	210	322	254	378	621	644	360	737	480	462	445	532	629	641	573	561	789	644	530	459	276	184	189	185	222	300	223	172	196	411	385	609	452	442	427	459	434	510	532	726	936
Pavir.1KG056400	0	0	0	0	0	0	0	0	0	0	0	0	0	0	0	0	7	5	3	0	0	0	0	0	0	0	0	0	0	0	0	0	0	0	0	0	0	0	0	0	0	0	0	0	0	0	0	0	0
Pavir.1KG056600	2	0	1	0	1	0	1	0	0	0	0	0	1	0	0	0	0	0	0	0	0	0	3	0	0	0	0	0	0	0	0	0	0	0	0	1	0	0	0	2	2	2	6	3	2	7	6	1	0
Pavir.1KG056631	1	3	5	5	10	6	4	1	0	2	6	1	8	3	2	1	4	3	5	3	2	2	6	3	6	11	8	7	1	2	5	3	1	3	2	3	2	1	3	12	1	10	7	8	8	7	6	1	3
Pavir.1KG056700	0	0	0	0	0	0	0	0	0	0	0	0	0	0	0	0	0	0	0	0	0	0	1	0	0	0	0	0	0	0	0	0	0	0	0	0	0	0	0	0	0	0	2	0	0	2	1	3	0
Pavir.1KG056977	0	0	0	0	0	0	0	0	0	0	0	0	0	0	0	0	0	0	0	0	0	0	0	0	0	0	0	0	0	0	0	0	0	0	0	0	0	0	0	0	0	0	0	0	0	0	0	0	0
Pavir.1KG057000	22	11	6	25	30	28	24	14	4	18	19	38	39	35	16	27	33	14	21	34	19	23	42	33	34	41	25	49	42	24	24	19	42	49	43	31	33	15	23	43	32	13	29	24	25	10	20	16	17
Pavir.1KG057008	0	0	0	0	0	0	0	1	0	0	0	0	1	0	0	0	0	0	0	0	0	1	0	0	0	0	0	1	0	0	0	0	0	0	0	0	0	0	2	0	0	0	0	0	0	0	0	0	0
Pavir.1KG057077	27	17	15	16	31	29	125	95	47	88	94	113	138	143	78	166	50	56	50	72	50	65	43	26	42	36	28	24	39	24	14	18	19	62	31	22	33	22	15	87	57	57	34	41	35	17	22	26	33
Pavir.1KG057100	12	4	9	7	12	12	19	11	8	8	7	8	1	2	8	6	13	8	15	9	11	6	13	16	12	15	10	5	5	9	6	8	9	8	8	4	13	4	6	39	41	35	17	17	30	15	15	12	9
Pavir.1KG057200	208	248	248	548	707	802	17	18	10	24	16	31	25	13	15	17	15	29	12	43	35	36	126	65	43	131	235	316	81	125	54	72	156	144	135	98	187	23	27	127	134	118	137	120	137	105	88	42	44
Pavir.1KG057300	1222	1264	1277	1789	2845	2877	960	516	394	756	669	847	1003	752	683	582	1233	1014	1134	1371	1389	1501	1999	1697	2065	2464	2177	2486	888	898	620	626	1014	1255	1216	745	1337	787	714	1573	1110	1207	1167	1243	1164	1011	1002	1400	1647
Pavir.1KG057385	1	0	0	0	0	0	3	0	0	0	0	0	0	0	0	0	0	0	0	0	0	0	0	0	0	0	0	0	0	0	0	0	0	0	0	0	0	0	0	0	0	0	0	0	0	0	1	1	0
Pavir.1KG057454	46	38	33	23	71	60	121	58	58	56	66	140	168	193	114	137	80	66	65	90	73	73	106	63	151	83	80	61	75	28	33	28	38	63	35	33	42	68	41	135	90	86	82	78	70	67	87	122	156
Pavir.1KG057677	0	0	0	0	2	0	0	1	1	0	1	1	0	0	0	0	0	1	0	0	1	0	3	0	0	0	1	0	0	0	2	0	1	2	0	0	0	0	0	0	0	0	0	1	0	1	0	0	0
Pavir.1KG057762	0	0	0	0	0	0	0	0	0	0	0	0	0	1	0	0	0	0	0	0	0	0	0	0	0	0	0	0	0	0	0	0	0	0	0	0	0	0	0	0	0	0	0	0	0	1	0	0	0
Pavir.1KG057800	0	0	0	0	0	1	0	0	0	0	0	0	0	0	0	0	0	0	0	0	0	0	0	0	0	0	0	0	0	0	0	0	0	0	0	0	0	0	0	71	44	53	5	6	15	6	2	2	1
Pavir.1KG057900	234	162	199	139	330	393	502	324	157	259	333	124	532	403	315	382	77	83	106	162	145	173	413	302	404	566	433	494	142	143	98	114	125	228	168	79	204	292	279	401	284	346	537	514	601	529	451	709	673
Pavir.1KG058054	0	0	0	0	0	0	0	0	0	0	0	0	0	0	0	0	0	0	0	0	0	0	0	0	0	0	0	0	0	0	0	0	0	0	0	0	0	0	0	6	4	2	0	0	1	0	0	0	0
Pavir.1KG058100	0	0	0	0	0	0	0	0	0	0	0	0	0	0	0	0	0	0	0	0	0	0	0	0	0	0	0	0	0	1	2	0	0	1	0	0	0	0	0	0	0	0	0	1	0	0	0	0	0
Pavir.1KG058139	0	0	1	1	1	1	0	0	0	1	0	0	0	0	0	0	0	1	0	0	0	0	0	0	0	0	0	0	0	0	0	0	0	0	0	0	0	0	1	0	0	0	0	0	0	0	0	1	0
Pavir.1KG058177	0	0	0	0	0	0	0	0	0	0	0	0	0	0	0	0	0	0	0	0	0	0	0	0	0	0	0	0	0	0	0	0	0	0	0	0	0	0	0	0	0	0	0	0	0	0	0	0	0
Pavir.1KG058477	6	6	9	6	8	4	0	1	0	1	0	3	2	1	0	0	0	1	0	0	1	1	0	1	3	0	5	1	1	2	2	1	6	2	2	0	5	1	2	8	2	3	7	6	11	3	2	10	10
Pavir.1KG058500	1	0	4	4	2	4	9	7	1	3	2	3	3	1	4	1	5	0	4	5	1	7	5	7	3	4	0	1	4	3	1	1	1	5	3	3	3	2	5	2	4	2	4	2	0	3	0	1	2
Pavir.1KG058516	0	0	0	0	0	0	1	0	2	0	0	0	0	0	0	0	1	2	5	0	1	0	0	0	0	0	0	0	0	0	0	0	0	0	0	0	0	0	0	1	0	0	0	1	0	0	0	0	0
Pavir.1KG058800	0	0	0	0	0	0	0	0	0	0	0	0	0	1	0	0	2	0	0	1	1	2	1	0	0	0	0	0	0	0	0	0	0	1	0	1	0	0	0	0	0	0	0	0	0	0	0	0	0
Pavir.1KG058893	0	0	0	0	0	0	0	0	0	0	0	0	0	0	0	0	0	0	0	0	0	0	0	0	0	0	0	0	0	0	0	0	0	0	0	0	0	0	0	0	0	0	0	0	0	0	0	0	0
Pavir.1KG058900	4	1	2	9	8	7	14	8	8	11	15	8	17	12	6	15	57	65	68	41	53	56	22	29	42	9	19	12	6	4	2	2	2	12	4	4	5	17	9	123	84	85	28	33	22	8	18	7	13
Pavir.1KG059000	214	175	182	173	369	292	422	338	276	384	252	222	302	250	162	286	412	368	351	274	255	342	252	235	325	311	275	245	102	56	58	65	53	125	67	38	62	202	172	195	128	195	347	339	309	481	485	353	342
Pavir.1KG059100	6	8	3	4	9	9	16	5	7	26	9	10	9	7	7	15	26	18	21	21	13	15	28	15	20	9	14	10	5	2	2	2	4	5	3	0	1	13	14	139	85	100	52	63	55	23	33	15	19
Pavir.1KG059270	0	0	0	0	1	0	0	1	0	0	0	1	0	0	1	0	2	2	1	8	4	6	22	10	7	15	12	1	0	0	0	2	1	0	0	0	2	5	1	0	0	0	0	0	1	0	0	0	0
Pavir.1KG059647	3	5	4	1	2	5	7	4	3	5	9	6	6	2	0	4	4	1	3	1	12	5	6	3	3	3	7	11	4	4	3	4	6	0	4	1	5	7	6	7	3	3	1	2	1	1	3	1	3
Pavir.1KG060024	5	3	0	5	2	2	9	2	0	4	1	5	3	3	2	3	8	4	8	5	4	3	5	5	7	5	4	5	5	3	3	7	7	13	4	4	5	3	2	2	3	9	0	2	4	3	0	2	0
Pavir.1KG060900	21	16	20	12	29	21	35	32	40	34	20	86	73	36	80	59	19	21	17	46	53	56	131	145	126	111	100	79	68	42	53	35	100	79	48	36	55	29	31	126	106	97	141	191	203	109	135	89	198
Pavir.1KG061400	1	0	2	0	3	2	0	0	0	0	0	0	2	0	0	0	2	4	2	10	23	6	16	26	0	23	8	9	0	0	0	0	0	0	0	0	0	14	15	0	0	0	0	0	0	2	0	2	4
Pavir.1KG061500	4	0	1	0	0	0	1	0	0	1	0	0	0	0	0	1	4	1	1	2	4	0	3	4	1	2	0	7	0	0	0	1	0	0	0	0	0	0	0	1	0	2	0	3	1	0	1	3	2
Pavir.1KG061800	4	2	0	1	1	4	5	2	1	2	3	1	1	0	0	1	1	4	3	4	2	1	2	0	0	0	0	1	1	0	0	1	0	0	1	0	1	1	2	0	2	0	0	4	2	1	2	0	1
Pavir.1KG062000	1275	1306	1173	1776	3176	4936	1	1	2	1	1	141	174	61	158	63	90	83	78	241	88	74	1305	761	687	437	600	580	528	553	483	528	712	1063	640	516	739	76	65	541	432	373	181	186	152	44	46	55	75
Pavir.1KG062100	735	749	648	982	1610	1684	147	62	39	150	95	166	176	154	98	78	392	377	414	303	342	381	1200	743	943	598	649	642	311	275	224	254	358	634	460	249	445	588	597	708	484	506	486	507	482	333	361	319	342
Pavir.1KG062177	1	3	2	5	6	9	0	0	0	0	0	0	0	0	0	0	0	1	0	1	0	0	5	0	2	0	3	1	0	0	2	0	0	0	0	0	2	0	1	12	11	15	0	6	4	1	1	0	2
Pavir.1KG062200	393	491	276	72	197	255	0	0	0	0	0	122	13	6	109	0	32	23	15	94	44	39	1665	1442	1252	536	467	378	233	102	284	199	439	714	383	191	307	513	318	16	14	7	19	19	14	3	3	3	0
Pavir.1KG062300	238	254	232	232	550	487	318	214	193	280	265	437	453	370	313	254	719	664	637	498	591	601	592	564	624	474	434	382	172	108	129	117	140	257	148	113	168	202	172	681	496	459	487	423	407	222	274	234	305
Pavir.1KG062400	127	129	110	149	217	251	68	43	22	64	61	69	55	63	37	55	68	63	61	112	94	105	199	197	218	298	257	247	97	110	99	79	136	156	140	117	143	94	94	155	110	164	101	120	122	86	121	139	188
Pavir.1KG062500	2	0	0	0	5	3	0	1	0	0	0	0	0	1	0	0	0	0	0	2	0	0	2	1	2	1	1	2	1	0	1	1	0	1	1	0	2	0	0	3	5	4	10	19	14	45	68	94	132
Pavir.1KG062577	0	0	0	0	0	0	0	0	0	0	0	1	0	0	0	0	0	1	0	0	0	0	0	0	0	0	0	0	0	0	0	0	1	1	0	0	0	0	0	0	0	0	0	0	0	0	0	0	0
Pavir.1KG062600	198	241	218	174	271	234	357	337	146	229	338	913	1024	910	776	731	265	243	278	782	472	401	1126	858	866	755	678	610	643	496	575	587	672	1086	636	354	617	196	218	297	218	172	210	173	209	159	192	97	119
Pavir.1KG062800	0	0	0	0	0	0	0	0	0	0	0	0	0	0	0	0	0	0	0	0	0	0	0	0	0	0	0	1	0	0	0	0	0	0	0	0	0	0	0	38	51	20	136	127	102	56	43	0	20
Pavir.1KG063000	200	136	201	146	500	337	129	91	43	116	89	118	272	172	99	175	266	222	224	177	193	276	260	230	296	320	228	264	72	90	36	40	69	144	99	59	104	183	162	319	196	240	268	216	215	208	175	235	218
Pavir.1KG063100	196	182	201	192	395	354	526	271	156	345	352	296	383	307	295	354	258	236	234	277	249	339	392	288	371	276	252	239	307	251	163	274	296	491	326	183	379	318	302	282	172	181	187	158	188	125	104	155	192
Pavir.1KG063177	0	0	0	0	0	0	0	0	0	0	0	0	0	0	0	0	0	0	0	0	0	0	0	0	0	0	0	0	0	0	0	0	0	0	0	0	0	0	0	4	5	2	0	1	1	0	0	0	0
Pavir.1KG063200	38	28	28	39	37	42	131	59	50	89	84	62	97	79	100	90	38	32	33	56	57	54	63	61	72	66	59	54	80	76	42	64	81	102	87	45	137	53	60	19	12	26	7	12	12	16	5	16	26
Pavir.1KG063400	0	0	0	0	0	0	0	0	0	0	0	0	0	0	0	0	0	0	0	0	0	0	0	0	0	0	0	0	0	0	0	0	0	0	0	0	0	0	0	15	9	16	0	2	1	0	0	0	0
Pavir.1KG063500	110	111	118	118	313	223	552	374	146	332	352	659	800	1099	481	926	263	237	221	352	269	285	379	365	472	331	273	234	221	131	124	120	145	291	139	124	155	190	182	342	256	213	238	265	244	182	217	240	293
Pavir.1KG063700	5	5	5	3	7	14	1	1	0	3	4	0	2	1	2	1	5	3	6	2	2	3	13	4	4	7	9	7	1	3	3	0	3	4	3	1	2	8	4	2	1	4	8	7	3	4	2	6	3
Pavir.1KG063800	73	65	53	69	171	151	22	14	5	8	19	28	16	18	16	28	63	47	56	66	55	55	108	117	133	104	110	116	33	30	23	28	34	62	31	24	37	40	38	113	82	92	94	70	70	37	76	86	67
Pavir.1KG063900	0	1	0	0	0	1	24	15	27	12	27	26	22	10	24	21	5	10	10	19	7	6	2	0	2	0	1	1	5	1	4	1	4	4	2	1	2	2	0	319	288	196	75	74	68	2	4	1	4
Pavir.1KG064100	271	213	163	53	168	143	1663	705	1149	1764	2020	2876	4209	2764	2896	2204	27246	24845	28531	4289	5582	5901	352	303	306	15	14	23	501	107	224	285	354	554	303	162	223	1219	840	2785	2189	1879	2247	2107	1774	371	521	315	404
Pavir.1KG064300	171	170	182	192	312	329	306	214	151	204	199	218	269	155	242	241	276	264	282	552	468	453	359	354	422	393	342	383	151	93	103	102	144	210	165	110	151	185	184	225	157	159	161	183	183	145	154	185	200
Pavir.1KG064477	0	2	1	0	1	1	1	1	1	4	6	3	5	4	7	3	62	37	40	18	24	16	0	1	0	2	3	11	0	0	1	0	1	0	0	0	0	2	5	15	11	15	36	34	20	14	11	9	6
Pavir.1KG064500	37	43	31	52	93	69	40	30	15	44	27	52	28	36	14	29	20	21	21	31	20	46	62	38	44	83	94	75	76	87	52	67	90	139	75	52	105	44	38	107	66	56	36	39	42	42	38	65	89
Pavir.1KG064800	0	1	0	0	0	1	0	0	0	0	0	0	0	0	0	0	0	0	0	0	0	0	0	0	0	0	0	0	0	0	0	0	0	0	0	0	0	0	0	67	34	45	7	10	7	5	3	1	1
Pavir.1KG065000	912	926	891	1048	2262	2286	1713	1137	716	1206	1332	1322	1390	1073	977	1354	1949	1619	1741	1618	1287	1617	1879	1569	1832	1866	1508	1558	754	540	400	439	517	997	744	405	752	934	959	1337	919	1012	1014	1030	1035	819	802	932	1049
Pavir.1KG065100	449	488	465	548	1296	1205	769	390	254	490	517	585	668	454	415	519	657	620	589	553	501	581	616	541	521	658	551	586	368	319	210	267	316	542	393	237	413	389	359	581	430	415	394	338	394	303	355	385	414
Pavir.1KG065200	1	1	0	2	0	0	40	35	22	23	25	22	11	13	66	19	10	10	5	67	60	48	177	153	121	121	52	39	11	2	13	12	6	12	8	9	8	15	14	0	8	1	4	5	7	3	2	0	1
Pavir.1KG065300	16	9	8	7	12	32	0	0	0	0	0	0	0	0	0	0	0	2	1	2	1	0	15	21	17	16	21	12	15	9	16	4	23	18	13	4	17	2	1	14	19	14	5	4	3	1	2	0	0
Pavir.1KG065500	0	1	2	0	0	0	1	1	1	0	0	3	2	1	0	0	1	0	0	1	0	0	0	1	0	0	0	0	2	0	0	0	1	1	2	1	1	3	0	2	6	2	4	2	2	4	4	13	5
Pavir.1KG065600	4577	4474	5322	2896	6303	4601	12292	11499	7547	8928	8650	8227	9102	8473	11038	10219	6707	6037	6094	11073	9000	10922	11994	11456	16404	10931	9153	7624	8931	4559	5974	6904	6480	11018	6192	5157	7076	10246	9304	7157	5128	5095	5544	5165	5494	5566	5990	6426	8012
Pavir.1KG065677	60	72	65	54	100	101	16	10	8	7	15	11	19	6	10	6	27	32	28	36	34	33	112	82	113	77	78	95	47	35	37	22	43	57	33	25	39	17	22	67	52	54	42	42	48	27	20	28	26
Pavir.1KG065700	2	0	0	0	1	1	1	3	0	0	0	2	1	0	1	0	0	0	4	0	0	1	1	7	4	1	1	2	3	0	4	2	1	0	1	1	0	2	1	4	3	1	1	3	3	3	2	4	6
Pavir.1KG066077	0	0	1	0	0	0	1	3	1	0	0	0	0	3	1	3	2	1	2	1	4	1	0	0	1	0	0	1	0	0	0	0	0	0	0	1	1	1	0	0	0	1	2	0	1	1	0	1	0
Pavir.1KG066100	170	212	146	49	125	109	0	0	0	0	0	1	1	0	0	0	31	14	22	34	16	22	122	90	73	57	14	31	19	14	12	26	20	17	18	14	27	125	104	66	38	51	7	10	11	4	4	1	4
Pavir.1KG066200	10	9	5	3	4	20	0	0	0	0	0	0	0	0	0	0	1	0	2	0	0	0	2	2	4	2	2	7	15	7	18	5	14	15	11	7	15	2	0	1	0	0	0	0	0	0	0	0	0
Pavir.1KG066400	207	208	227	270	371	350	46	30	15	37	24	11	46	44	9	16	99	102	73	94	184	149	267	262	397	277	230	332	142	122	133	125	163	245	162	141	194	135	90	691	391	487	198	199	190	166	147	140	140
Pavir.1KG066454	2	9	8	1	7	6	6	3	5	5	5	9	16	11	5	4	4	5	11	4	1	6	7	8	13	4	8	6	6	4	3	3	4	10	6	4	6	2	5	19	7	12	12	17	17	2	9	11	10
Pavir.1KG066500	3	8	1	0	0	0	5	2	0	1	2	12	90	30	55	56	6	12	9	23	27	12	1	0	0	1	2	1	4	1	0	0	0	0	0	2	1	2	4	12	4	8	16	9	14	5	10	83	84
Pavir.1KG066577	7	6	3	6	9	18	0	0	0	1	0	0	0	0	0	0	0	0	0	0	0	0	1	0	2	2	3	5	8	1	5	0	12	4	1	1	7	0	0	0	0	1	1	0	0	0	0	0	0
Pavir.1KG066700	0	0	0	0	0	0	0	0	0	0	0	0	0	0	0	0	0	0	0	0	0	0	0	0	0	0	0	0	0	0	1	0	0	0	0	0	0	0	0	6	3	5	1	0	1	2	0	0	2
Pavir.1KG066800	130	104	125	133	242	217	2634	1871	1037	1344	2265	1001	1242	1265	1106	1613	236	224	272	807	621	830	612	634	690	637	443	340	1597	1234	1010	1104	1284	1935	1561	997	1821	1271	1252	329	222	215	181	197	197	126	137	165	238
Pavir.1KG066831	2	3	5	1	2	5	0	0	0	0	0	1	1	0	0	2	2	0	0	0	1	1	0	1	3	1	0	0	1	1	0	2	3	0	2	4	0	2	3	11	7	1	4	2	3	0	2	1	0
Pavir.1KG066877	1	1	0	1	0	0	0	0	0	0	0	0	0	2	0	1	0	0	0	0	0	1	1	0	0	0	1	0	0	0	0	0	0	0	1	0	0	0	0	3	0	2	0	0	1	2	2	5	12
Pavir.1KG066900	6	3	5	2	6	4	2	2	3	2	7	0	2	3	2	0	1	2	3	5	8	5	9	6	7	7	13	6	8	8	9	10	14	10	17	13	14	16	13	23	19	26	42	18	37	14	20	15	30
Pavir.1KG067000	622	729	747	491	1029	970	426	321	150	259	266	329	479	390	352	326	276	293	266	638	504	458	1489	1522	1788	1272	1160	1272	999	811	822	768	878	1570	992	638	1017	794	744	531	327	405	314	340	346	220	234	282	341
Pavir.1KG067100	0	4	4	3	3	10	0	0	0	0	0	0	0	0	0	0	0	0	0	0	1	1	5	4	0	0	5	3	1	1	4	0	0	2	3	1	2	0	1	2	7	3	5	2	3	2	0	0	1
Pavir.1KG067200	51	27	29	29	69	75	84	62	15	62	69	52	62	49	49	55	34	27	24	113	98	99	111	124	126	112	97	94	79	66	56	52	64	100	60	48	82	142	115	132	86	77	71	66	61	31	28	46	66
Pavir.1KG067300	433	402	386	351	599	693	113	101	49	93	66	141	134	98	96	160	296	244	263	261	242	253	500	535	681	615	568	617	256	197	184	199	238	420	278	191	284	181	192	256	175	239	226	235	203	197	233	214	206
Pavir.1KG067400	401	312	436	476	930	883	429	308	169	231	215	60	177	168	121	353	41	47	37	319	264	357	624	594	742	1122	880	788	525	540	375	367	658	777	593	434	832	362	329	368	251	248	223	246	276	205	227	320	494
Pavir.1KG067500	400	480	476	242	523	389	570	438	163	360	337	274	439	592	216	578	410	451	396	756	509	785	802	523	1019	836	678	657	534	300	329	266	256	455	337	284	447	1310	1308	412	225	310	354	366	348	577	399	1679	1754
Pavir.1KG067577	0	0	0	0	0	0	0	0	0	1	0	0	0	0	0	0	0	0	0	0	0	0	0	0	0	0	0	0	0	0	0	0	0	0	0	0	0	0	0	0	0	0	0	0	0	0	0	0	0
Pavir.1KG067677	0	0	0	0	0	0	0	0	0	0	0	0	0	0	0	0	0	0	0	0	0	0	0	0	0	0	0	0	0	0	0	0	0	0	0	0	0	0	0	0	0	0	0	0	0	0	0	0	0
Pavir.1KG067777	0	2	1	0	0	0	0	0	0	0	0	0	0	0	0	0	0	0	1	0	2	0	0	0	2	0	2	2	0	0	2	0	0	0	0	0	1	4	0	0	0	0	0	0	0	0	0	1	1
Pavir.1KG067800	17	22	11	6	64	35	0	0	1	0	0	3	6	8	5	4	2	0	2	6	11	9	12	19	18	16	38	24	8	5	11	3	8	18	11	10	6	19	19	25	32	28	18	21	13	5	10	9	9
Pavir.1KG067954	0	0	0	0	0	0	0	0	0	0	0	0	0	0	1	0	0	0	0	0	0	1	0	0	0	0	0	0	0	0	0	0	0	1	0	0	0	0	0	0	0	0	0	0	0	0	0	0	0
Pavir.1KG068000	5	4	5	7	9	19	0	0	0	1	0	1	0	0	2	0	1	0	3	3	2	1	6	8	7	1	0	2	1	3	0	2	6	3	5	0	2	2	0	3	2	4	5	3	1	0	2	2	1
Pavir.1KG068100	0	3	0	0	3	2	40	31	16	22	25	23	17	15	15	22	23	19	21	9	4	12	7	2	2	11	8	6	2	1	3	3	4	8	3	1	8	7	5	14	5	1	5	5	5	1	7	1	1
Pavir.1KG068200	0	0	0	0	0	0	10	4	3	3	15	2	5	6	2	21	5	2	5	1	3	3	1	1	2	0	0	0	1	2	1	3	0	4	0	2	3	6	2	0	0	0	0	0	0	0	0	1	0
Pavir.1KG068400	0	0	0	0	0	0	0	0	0	0	0	0	0	0	0	0	0	0	0	0	0	0	0	0	0	0	0	0	0	0	0	0	0	0	0	0	0	0	0	0	0	0	0	0	0	0	0	0	0
Pavir.1KG068500	94	125	100	60	104	138	198	213	126	189	186	191	181	220	109	206	288	301	311	122	85	99	43	32	33	121	147	113	232	105	81	127	111	267	139	79	143	123	96	68	30	50	64	39	35	19	18	15	13
Pavir.1KG068877	4	0	5	0	3	1	85	30	7	36	23	3	6	28	4	5	76	62	72	113	139	131	61	9	17	36	13	21	7	5	3	3	4	14	3	7	5	57	26	14	15	15	17	11	15	7	9	8	19
Pavir.1KG069000	8	12	17	10	21	19	0	0	0	0	0	0	0	0	0	0	0	1	0	11	5	6	65	71	46	53	55	28	3	6	8	0	6	6	5	5	7	2	0	29	13	18	16	16	15	2	8	5	7
Pavir.1KG069200	0	0	0	0	0	0	0	0	0	0	0	0	0	0	0	0	0	0	0	0	0	0	0	0	0	0	0	0	0	0	0	0	0	0	0	0	0	0	0	0	0	0	0	0	0	0	0	0	0
Pavir.1KG069254	0	0	0	0	0	0	1	2	0	0	0	0	0	1	0	0	0	0	3	0	0	0	0	0	0	0	0	0	0	0	0	0	0	0	0	0	0	0	0	0	1	1	0	0	0	0	0	0	0
Pavir.1KG069342	0	0	0	0	0	0	0	0	0	0	0	0	0	0	0	0	0	0	0	0	0	0	0	0	0	0	0	0	0	0	0	0	0	0	0	0	0	0	0	0	0	0	0	0	0	0	0	0	0
Pavir.1KG069400	107	115	88	92	212	168	212	128	83	184	119	198	168	119	90	108	315	306	285	209	228	267	236	225	219	223	184	183	111	73	74	82	75	140	88	65	86	211	192	369	249	271	298	293	298	273	314	329	411
Pavir.1KG069500	185	162	190	137	298	349	425	312	225	401	353	299	384	253	119	341	748	720	621	338	422	545	295	265	274	263	210	221	340	208	164	197	199	376	277	143	258	329	300	285	210	241	307	282	311	253	247	357	366
Pavir.1KG069600	511	388	463	237	526	497	1689	1144	750	1475	1194	1114	785	596	632	783	2011	2050	1699	1312	1314	1602	1095	898	982	857	655	702	587	292	262	425	246	578	468	303	471	568	569	848	583	648	802	772	832	696	688	815	831
Pavir.1KG069642	0	0	0	0	0	0	0	0	0	0	0	0	0	0	0	0	0	0	0	0	0	0	0	0	0	0	0	0	0	0	0	0	0	0	0	0	0	0	0	0	0	0	0	0	0	0	0	0	0
Pavir.1KG069700	20	8	8	18	27	13	7	4	3	4	4	6	3	3	5	4	3	6	8	26	21	35	32	19	23	24	21	18	11	14	5	7	14	14	5	5	12	35	20	20	28	22	22	21	24	18	21	21	28
Pavir.1KG069800	0	0	0	0	0	0	0	0	0	0	0	0	0	0	0	0	0	0	0	0	0	0	0	0	0	0	0	0	0	0	0	0	0	0	0	0	0	0	0	0	0	0	0	0	0	0	0	0	0
Pavir.1KG069842	0	0	0	0	0	0	0	0	0	0	0	0	0	0	0	0	0	0	0	0	0	0	0	0	0	0	0	0	0	0	0	0	0	0	0	0	0	0	0	0	0	0	0	0	0	0	0	0	0
Pavir.1KG069900	2104	2222	2027	3143	4359	4149	430	309	262	295	273	483	665	347	528	446	605	553	582	1055	934	1044	2498	2335	2781	2369	2544	2437	1480	1744	1475	1197	2656	2706	1846	1667	2566	644	570	1618	1314	1165	881	891	947	492	512	387	555
Pavir.1KG070100	300	311	320	327	544	473	2319	1356	795	1425	1537	1264	1410	1278	884	1497	943	879	832	1348	1100	1337	1046	960	1072	934	733	628	1006	684	542	759	735	1170	859	529	926	949	981	759	505	497	518	566	518	385	375	484	585
Pavir.1KG070142	0	0	1	0	0	1	0	0	0	0	0	0	0	0	0	0	1	0	0	0	0	0	0	0	0	0	0	0	0	0	1	0	0	0	0	0	0	1	0	18	21	13	55	59	44	14	8	2	7
Pavir.1KG070200	20	43	9	21	40	43	27	6	2	8	7	3	19	3	14	2	2	2	3	5	5	1	3	1	8	3	3	7	6	5	5	1	14	14	4	0	8	4	0	21	19	18	9	16	16	8	5	5	9
Pavir.1KG070300	920	932	957	1288	2020	2113	2816	1679	1026	2006	2142	2430	2517	1971	1990	2090	1273	1176	1233	2257	2206	2319	2410	2248	2353	2310	1876	1874	1694	1402	1106	1201	1497	2169	2012	1239	2126	1550	1504	1614	1219	1143	1194	1265	1239	1069	1047	1280	1448
Pavir.1KG070400	35	15	35	28	63	80	16	16	4	12	7	18	13	4	10	10	54	39	28	43	36	55	50	35	48	50	38	43	22	22	17	12	21	32	16	17	16	31	30	51	51	47	43	43	53	49	47	29	40
Pavir.1KG070500	46	39	45	45	111	60	114	92	44	115	112	130	115	103	45	121	150	156	134	152	118	174	109	78	101	114	77	77	47	38	40	41	37	69	45	33	58	103	84	118	78	100	65	77	77	52	67	83	84
Pavir.1KG070600	53	49	32	27	54	51	538	230	197	297	187	416	422	274	319	242	190	160	219	178	239	338	118	148	147	110	71	80	183	97	127	87	123	189	143	90	153	210	142	270	219	247	393	369	481	284	344	341	451
Pavir.1KG070700	82	109	88	191	241	302	1	0	0	0	0	0	0	0	0	0	0	0	0	3	1	3	22	14	12	56	88	98	39	53	13	27	55	59	61	51	78	8	3	61	28	52	13	19	23	11	14	2	5
Pavir.1KG070877	23	15	14	14	39	28	19	13	6	11	15	7	15	6	3	15	32	47	33	50	26	51	43	11	35	30	25	15	14	16	11	16	9	17	11	9	14	28	28	26	21	18	15	16	13	17	10	19	26
Pavir.1KG070900	155	184	169	295	359	336	14	2	3	10	6	36	57	37	22	62	106	89	92	235	187	85	531	471	499	557	514	483	263	266	203	187	401	556	281	239	358	86	70	87	71	61	49	46	55	40	33	20	38
Pavir.1KG071077	0	0	0	0	0	0	0	0	0	0	0	0	0	0	0	0	0	0	0	0	0	0	0	0	0	0	0	0	0	0	0	0	0	0	0	0	0	0	0	0	0	0	0	1	1	1	0	0	0
Pavir.1KG071200	406	471	492	406	845	678	1041	825	469	735	767	825	806	921	756	831	789	681	766	1001	907	973	1074	931	1302	1057	900	736	400	277	294	281	309	542	346	263	361	606	611	775	617	557	495	543	491	338	359	345	458
Pavir.1KG071300	297	309	324	382	813	773	179	207	102	180	179	91	87	86	66	93	304	254	323	206	200	188	440	358	467	422	405	406	126	120	100	94	126	193	136	82	144	86	76	252	154	200	261	271	266	327	361	441	470
Pavir.1KG071400	10	1	13	6	25	9	9	7	5	7	14	15	14	6	12	11	134	85	138	54	69	30	65	81	58	59	47	53	6	5	3	3	5	8	9	3	11	21	19	70	35	23	61	61	64	64	82	96	97
Pavir.1KG071500	0	0	0	1	2	1	0	0	0	0	0	0	2	0	0	0	3	1	3	0	2	2	9	4	7	5	8	4	2	0	0	0	0	0	1	0	2	1	1	5	0	2	0	0	2	3	2	8	8
Pavir.1KG071600	1285	1077	1182	726	1454	1448	944	723	441	987	605	801	1349	907	519	792	1388	1405	1248	1069	1479	1696	889	876	1021	630	596	605	1275	891	794	1186	831	1784	1231	933	1283	1002	867	729	609	532	615	579	678	501	551	803	846
Pavir.1KG071700	145	156	114	192	399	394	132	96	83	146	99	125	120	91	80	56	214	199	161	141	169	153	192	145	166	198	189	183	94	65	60	70	77	114	89	57	92	76	55	380	263	294	242	221	237	134	162	170	165
Pavir.1KG071800	1	0	0	1	0	0	0	0	0	0	0	0	0	0	0	0	0	0	0	0	0	0	3	1	0	2	0	1	0	0	0	0	0	0	0	0	0	0	0	21	6	8	50	41	36	48	40	9	14
Pavir.1KG071900	118	83	84	78	137	134	203	106	61	230	128	304	339	222	123	197	453	349	408	173	239	235	96	69	87	103	85	115	112	62	58	87	42	122	100	63	104	105	120	130	85	76	106	89	99	58	82	81	71
Pavir.1KG072000	470	359	246	252	470	684	77	65	65	83	33	47	105	74	43	48	134	196	203	95	158	151	402	259	325	391	506	455	237	167	243	112	430	292	350	194	443	124	60	667	442	421	471	464	472	204	252	185	200
Pavir.1KG072100	5773	7235	5812	6772	12812	11958	6547	6746	3636	5065	5251	4994	8886	5257	5108	4496	9174	10011	8540	9345	10340	11038	12500	11369	11857	13482	11552	12687	3457	2774	2621	2930	3100	4868	3575	2855	4012	3295	3013	12342	8059	8582	6483	7238	6370	3567	3703	3569	3478
Pavir.1KG072300	280	333	239	244	382	489	342	271	236	322	299	603	503	342	313	442	1037	978	1000	579	495	654	436	384	415	423	355	469	285	188	166	209	172	364	260	165	312	260	225	323	322	310	313	326	370	285	268	235	240
Pavir.1KG072400	206	172	208	65	196	121	138	110	112	298	305	58	92	24	18	64	1264	1208	1176	414	596	787	92	101	94	38	30	20	321	120	103	262	165	329	276	162	289	484	446	149	102	118	80	100	85	51	34	46	52
Pavir.1KG072477	3	4	3	2	21	9	13	1	2	0	1	3	4	2	5	1	0	0	0	1	1	1	20	16	16	20	15	13	7	6	7	3	8	5	16	8	12	5	7	2	2	4	0	4	1	4	5	8	19
Pavir.1KG072500	12	18	28	2	17	6	24	14	4	19	23	27	13	20	7	11	26	16	30	74	43	56	102	111	131	99	86	52	41	13	25	23	18	46	24	24	28	75	59	55	40	51	23	21	22	18	10	14	19
Pavir.1KG072600	2366	2793	2044	1750	3574	3544	97	102	48	94	71	258	116	92	257	69	266	281	252	645	549	589	4291	3077	4029	4103	4038	4167	664	514	686	471	970	1529	1052	573	907	892	756	1871	1449	1422	1204	1166	1307	1193	1165	1663	1717
Pavir.1KG072700	172	150	177	184	331	336	247	150	100	222	157	207	277	196	100	125	180	218	226	222	265	248	311	314	333	330	266	261	80	70	66	83	81	159	110	52	110	121	132	483	386	321	361	362	363	222	287	357	384
Pavir.1KG072800	106	130	103	112	282	209	245	122	93	168	156	142	188	158	95	177	219	211	219	153	127	221	176	130	255	194	220	136	123	87	85	100	74	171	113	77	129	125	93	249	157	192	242	223	200	189	172	222	267
Pavir.1KG072854	3	2	3	7	16	22	23	16	3	14	10	4	7	18	8	23	5	4	6	4	12	7	11	6	8	17	10	4	15	8	9	10	8	11	23	13	20	8	11	13	12	9	11	6	15	13	9	11	13
Pavir.1KG072900	0	0	0	0	0	0	0	0	0	0	0	0	0	0	0	0	0	0	0	0	0	1	0	0	1	0	0	0	0	0	0	0	0	0	0	0	0	0	1	87	49	53	150	169	151	70	75	25	39
Pavir.1KG073077	0	0	0	0	0	2	0	0	0	0	0	0	0	0	0	0	0	0	0	0	0	0	0	0	0	0	0	0	0	0	0	0	0	0	0	0	0	0	0	0	0	0	0	0	0	0	0	0	0
Pavir.1KG073100	18	18	26	22	59	40	136	102	44	101	89	131	146	103	83	88	22	22	28	21	41	57	38	68	62	76	63	49	94	90	65	87	122	153	89	70	83	56	45	62	51	56	52	40	41	18	24	24	32
Pavir.1KG073200	0	5	2	0	1	2	0	0	0	0	0	0	0	0	0	0	0	0	0	9	1	2	7	5	5	20	23	21	5	14	11	15	16	22	18	17	21	4	1	0	0	1	1	4	2	2	0	1	0
Pavir.1KG073277	4	4	1	1	3	3	0	0	2	0	0	0	0	1	0	1	0	1	5	1	1	0	3	2	10	1	3	3	2	1	2	0	2	1	0	1	1	0	0	5	3	4	3	7	0	1	5	2	5
Pavir.1KG073400	798	771	843	923	1585	1651	1229	985	550	922	1001	1038	1000	888	753	967	1313	1116	1127	1287	1158	1297	1266	1184	1323	1501	1349	1267	793	512	487	598	641	958	641	489	728	700	630	954	681	693	752	773	767	538	513	613	669
Pavir.1KG073600	358	313	414	213	632	684	4	6	2	1	5	122	22	11	108	6	28	23	24	125	47	55	597	535	611	504	360	376	397	356	330	318	436	708	483	227	464	322	367	739	478	557	164	209	208	64	68	61	84
Pavir.1KG073700	1289	1503	1253	1487	2487	2472	389	398	233	287	308	963	1054	710	844	721	894	877	857	1094	1000	878	1740	1731	1853	2137	1817	2158	1277	897	817	1162	930	1691	1160	794	1256	689	594	2364	1827	1739	1448	1495	1492	1496	1459	1421	1563
Pavir.1KG073777	5	3	1	2	2	5	0	0	0	0	0	0	0	1	0	0	0	1	0	1	0	0	13	11	7	12	11	18	0	0	3	0	2	2	1	3	4	2	1	3	1	1	4	7	1	4	0	0	0
Pavir.1KG073800	2	1	0	1	0	7	0	0	0	0	0	0	0	0	0	0	0	0	0	0	0	0	1	1	1	1	2	0	0	0	0	0	1	0	0	0	0	0	0	33	34	12	45	71	39	18	9	4	7
Pavir.1KG073900	0	0	0	0	0	0	0	0	0	0	0	0	0	0	0	0	0	1	0	0	0	0	0	0	0	2	4	0	0	0	0	0	0	0	0	0	0	0	0	7	1	2	4	1	4	8	7	0	3
Pavir.1KG073977	2	0	0	0	2	0	0	0	0	0	0	0	0	0	0	0	0	0	0	0	1	0	3	4	0	0	1	2	3	0	2	0	0	3	2	0	6	3	1	2	3	0	0	1	0	0	0	0	1
Pavir.1KG074000	0	0	0	0	0	0	0	0	0	0	0	0	0	0	0	0	0	0	0	0	0	0	1	0	0	0	0	1	0	0	0	0	0	0	0	0	3	0	0	0	0	0	0	0	0	0	0	0	0
Pavir.1KG074100	0	0	0	0	0	0	1	0	0	0	0	0	0	0	0	0	0	0	0	0	0	0	0	0	0	0	0	0	0	0	0	0	0	0	0	0	0	0	0	84	79	78	662	669	619	364	337	80	91
Pavir.1KG074177	0	0	0	0	0	0	0	0	0	0	0	0	0	0	0	0	0	0	0	0	0	0	0	0	0	0	0	0	0	0	0	0	0	0	0	0	0	0	0	5	2	2	1	2	1	0	0	0	0
Pavir.1KG074200	0	0	0	0	0	0	0	0	0	0	0	0	0	0	0	0	0	0	0	0	0	0	0	0	0	0	0	1	0	0	0	0	0	0	0	0	0	0	0	304	252	254	2672	2519	2508	1544	1319	411	398
Pavir.1KG074300	297	218	316	272	626	464	959	800	390	744	860	474	555	555	489	744	578	474	534	900	748	781	753	594	768	985	705	648	372	262	257	284	326	519	347	267	417	652	601	591	408	436	488	490	508	490	419	484	660
Pavir.1KG074677	0	0	0	0	0	0	0	0	0	0	0	0	0	0	0	0	0	0	0	0	0	0	0	0	0	0	0	0	0	0	0	0	0	0	0	0	0	0	0	0	0	0	0	0	0	0	0	0	0
Pavir.1KG075400	184	227	177	346	739	625	3	0	1	0	1	2	0	1	0	0	0	1	4	40	4	7	323	203	130	352	443	443	77	110	78	39	142	144	93	105	160	5	4	73	68	57	31	30	35	39	40	50	74
Pavir.1KG075500	115	126	106	96	267	261	197	108	87	111	143	82	61	78	51	94	189	183	189	112	138	117	148	182	157	192	173	171	76	41	34	49	48	90	73	34	61	106	128	222	159	165	180	156	142	146	170	209	194
Pavir.1KG075600	289	247	289	205	463	454	469	447	298	513	486	433	622	382	194	455	730	849	722	530	530	642	354	342	323	218	168	209	827	340	355	527	242	689	490	324	576	410	426	301	226	198	291	294	290	289	319	398	454
Pavir.1KG075700	67	81	96	17	76	37	130	114	34	49	39	19	25	42	23	33	21	19	21	102	79	147	115	84	241	134	115	75	205	68	67	69	69	105	70	64	124	269	232	85	62	63	81	76	112	128	105	163	196
Pavir.1KG075800	641	631	656	572	1557	1185	1654	1434	968	979	1214	1565	2096	1610	1555	1692	1720	1560	1623	1809	1626	1470	2102	1668	2278	2564	2449	2125	734	398	456	385	502	769	520	364	498	672	567	1461	1027	1077	900	969	904	746	802	1143	1433
Pavir.1KG076000	13	12	12	11	20	27	0	0	0	0	0	0	0	1	0	0	1	0	1	0	1	0	7	3	6	8	13	9	10	15	15	3	14	18	22	13	18	2	1	13	2	3	2	5	5	5	9	3	10
Pavir.1KG076100	317	183	321	269	436	570	56	76	47	81	62	43	54	20	25	45	775	649	693	331	633	644	250	293	280	231	182	246	173	136	97	157	133	250	225	152	227	417	420	181	133	161	183	164	163	195	194	262	266
Pavir.1KG076200	313	234	362	196	422	358	903	834	409	744	669	356	375	674	381	437	508	486	518	1064	956	1196	1190	895	1330	1178	887	813	496	315	385	336	310	638	369	251	380	872	861	511	305	331	464	500	551	563	537	862	892
Pavir.1KG076400	125	90	89	89	131	163	324	249	178	364	330	317	535	312	271	410	600	642	648	396	451	423	574	639	664	270	214	155	140	74	93	61	121	146	115	76	132	93	53	63	39	56	27	38	28	7	5	11	9
Pavir.1KG076500	227	273	274	190	410	347	250	213	122	262	209	304	316	277	221	225	158	169	148	383	355	373	598	526	681	586	488	458	321	256	255	231	327	548	309	211	307	440	374	161	128	96	155	128	106	86	94	86	93
Pavir.1KG076577	0	0	0	0	0	0	0	0	0	0	0	0	0	0	0	0	0	0	0	0	0	0	0	0	0	0	0	0	0	0	0	0	0	0	0	0	0	0	0	0	0	0	0	0	0	0	0	0	0
Pavir.1KG076600	1197	1161	1155	1087	2406	2049	1498	1411	883	1141	1225	735	1030	1070	887	1069	1136	1030	1045	1873	1763	1778	2144	1909	2354	3196	2506	2229	1058	714	747	691	908	1273	881	667	938	1569	1367	1113	773	794	814	922	963	796	827	1083	1315
Pavir.1KG076800	0	0	0	0	0	0	1	0	0	0	0	0	0	0	0	0	0	0	0	0	0	0	0	0	0	0	0	0	0	0	0	0	0	0	0	0	0	0	0	16	15	5	53	41	63	47	67	11	32
Pavir.1KG076900	3	0	0	0	0	0	2	4	2	3	3	0	3	4	0	2	3	3	2	7	3	3	15	16	6	7	3	1	4	4	1	1	5	1	1	1	3	2	0	7	3	3	3	1	1	1	0	0	1
Pavir.1KG076954	418	426	388	441	951	883	1523	1018	552	1027	955	1570	1506	1151	1205	1118	898	815	824	1026	1027	1052	981	1007	961	1227	953	952	529	447	295	372	357	676	489	320	506	526	502	1332	895	948	833	996	948	1750	1790	2892	3354
Pavir.1KG076977	53	48	59	96	175	204	36	17	31	39	31	34	29	17	10	24	69	57	63	47	54	50	56	52	53	84	85	117	46	33	31	22	55	65	38	38	55	40	20	48	47	31	29	42	30	37	50	94	117
Pavir.1KG077000	12	17	5	1	2	2	183	230	65	301	232	226	390	274	188	339	178	207	194	248	215	269	290	273	189	204	108	150	56	19	52	53	42	114	42	24	45	35	37	28	17	16	35	26	25	5	23	2	7
Pavir.1KG077100	234	284	199	151	310	330	593	462	422	357	349	436	363	327	462	307	605	538	597	454	393	360	878	621	726	671	609	514	291	184	202	152	197	280	273	172	296	210	163	762	440	614	933	1093	1036	655	802	1264	1360
Pavir.1KG077200	412	350	343	427	834	752	364	249	195	183	276	413	607	269	406	383	207	184	224	395	371	395	732	763	773	837	714	609	823	754	591	662	805	1192	876	586	981	562	525	423	326	327	429	417	382	211	260	189	225
Pavir.1KG077277	0	0	0	0	0	0	0	1	0	0	0	0	0	0	0	0	1	0	0	0	0	0	0	0	0	0	0	1	2	0	1	1	0	0	0	0	0	0	1	0	0	0	0	0	0	0	0	0	0
Pavir.1KG077354	0	0	0	0	0	0	0	0	0	0	0	0	0	0	1	0	0	0	0	0	0	0	0	0	0	0	0	0	0	0	0	0	0	0	0	0	0	0	0	209	158	138	44	52	25	2	5	0	2
Pavir.1KG077477	1	3	2	1	2	2	3	2	1	8	3	10	5	5	0	4	13	12	13	5	5	9	4	4	7	2	1	1	4	7	5	5	9	5	2	2	7	1	2	0	2	0	0	0	0	1	0	0	0
Pavir.1KG077600	140	135	92	91	223	287	140	111	50	103	90	91	91	66	82	74	119	139	115	150	121	140	168	149	184	204	145	121	66	41	45	36	50	86	67	44	58	124	111	163	118	114	129	139	152	93	146	135	145
Pavir.1KG077700	1	4	0	2	7	7	0	0	0	0	0	0	0	0	0	0	0	0	0	0	0	0	0	2	2	0	0	1	0	1	3	4	4	3	0	1	3	0	0	0	1	0	0	0	2	0	6	1	4
Pavir.1KG077800	13	4	4	9	11	10	0	0	0	0	0	0	0	0	0	0	0	0	0	0	0	0	5	2	1	5	7	0	3	10	4	2	6	10	11	4	5	0	0	1	0	0	0	1	2	1	1	1	2
Pavir.1KG077854	0	2	0	3	0	12	0	0	1	0	0	0	0	0	0	0	0	1	0	7	0	6	3	0	1	9	2	0	0	0	1	0	1	0	0	1	1	7	8	0	1	0	3	2	1	0	1	0	0
Pavir.1KG078231	0	1	2	1	4	4	0	1	0	1	0	0	0	0	0	0	0	2	1	0	1	2	0	0	0	1	0	0	0	0	0	0	0	1	0	0	0	2	10	1	2	1	3	2	1	0	1	1	2
Pavir.1KG078600	398	342	423	456	774	711	578	228	153	384	435	402	370	302	299	251	683	582	707	655	724	722	773	654	766	792	575	756	337	311	214	281	318	495	412	219	437	617	632	670	473	538	554	528	536	491	334	511	566
Pavir.1KG078608	3175	3198	3133	3329	6025	6104	6777	4758	3249	5067	4874	5690	7566	5289	4836	4868	7691	6942	7023	8086	8757	9683	6129	6027	6811	6505	5683	6271	3369	2805	2438	2372	2903	4399	3527	2348	3853	3960	3842	5819	4065	4112	3789	3720	3702	2791	2804	3596	3875
Pavir.1KG078700	22	24	24	37	58	72	0	0	0	0	2	0	0	0	1	0	27	16	30	0	19	20	6	38	16	10	18	29	4	8	3	5	6	4	11	9	9	1	1	62	52	45	12	20	16	5	5	13	17
Pavir.1KG078985	310	278	323	344	664	669	363	281	149	271	281	255	282	226	181	208	619	501	590	646	670	700	720	722	806	761	628	566	342	218	234	241	296	473	327	203	348	369	384	478	320	325	379	349	352	350	307	318	332
Pavir.1KG079077	9	2	4	2	15	12	0	0	1	0	2	2	1	2	1	1	5	0	4	1	8	3	11	7	10	4	10	5	1	1	2	1	2	4	2	0	3	4	5	13	9	10	13	12	11	9	7	4	9
Pavir.1KG079362	6	2	5	7	16	6	7	0	2	3	4	21	30	32	21	12	4	4	6	13	8	9	12	9	16	14	12	13	15	3	7	6	10	9	9	6	11	9	10	3461	2687	2680	812	1001	925	72	54	33	52
Pavir.1KG079400	351	287	361	413	711	662	1575	973	485	1038	1193	683	1509	1065	979	1705	834	679	791	919	763	996	684	628	760	570	520	440	968	788	538	636	758	1260	971	636	1077	805	790	799	539	542	647	716	697	517	528	507	581
Pavir.1KG079454	12	8	12	0	5	2	10	8	11	11	15	25	18	24	16	23	54	54	65	26	28	22	11	10	9	8	8	5	29	7	11	11	12	30	11	13	22	55	29	41	45	42	20	24	14	11	13	7	16
Pavir.1KG079739	1691	1874	1497	1629	2896	3442	532	449	414	479	434	777	975	602	1027	579	1510	1438	1652	1112	1067	1126	2437	1918	2288	2320	2540	2288	870	657	692	528	922	1192	822	688	996	595	545	3217	2328	2286	1546	1552	1493	795	912	897	985
Pavir.1KG079777	0	0	0	0	0	0	0	0	0	0	0	0	0	0	0	0	0	0	0	0	1	0	0	0	0	0	0	0	0	0	0	0	0	0	0	0	0	0	0	0	0	0	0	0	0	0	2	0	0
Pavir.1KG080000	577	535	550	578	1116	1117	923	524	318	728	537	705	863	702	524	638	886	829	774	862	840	921	874	746	875	1040	874	892	589	404	366	485	531	806	508	411	576	607	554	845	573	571	481	533	570	427	448	585	723
Pavir.1KG080100	0	0	0	0	0	0	0	0	0	0	0	0	1	0	0	1	0	0	0	0	0	0	0	0	0	0	0	0	0	0	0	0	0	0	0	0	0	0	0	0	0	0	0	0	0	0	0	0	0
Pavir.1KG080116	149	122	114	175	250	250	174	116	83	158	119	129	224	132	98	172	219	188	220	238	253	264	262	221	320	240	194	231	116	100	77	68	115	155	119	77	140	112	86	181	128	143	156	148	141	99	112	107	150
Pavir.1KG080154	0	0	0	0	0	0	0	0	0	0	0	0	0	0	0	0	0	0	0	0	0	0	0	0	0	0	0	0	0	0	0	0	0	0	0	0	0	0	0	0	0	0	0	0	0	0	0	0	0
Pavir.1KG080200	150	144	145	136	319	326	399	319	208	344	266	228	189	199	130	188	206	226	183	309	316	283	243	186	167	287	172	180	79	51	48	51	68	96	69	56	72	200	238	701	509	484	503	468	460	370	423	512	526
Pavir.1KG080400	10	11	10	15	36	66	0	0	0	0	0	0	0	0	0	0	0	0	0	0	0	0	2	1	6	11	8	7	8	8	4	1	18	11	11	5	15	0	0	2	3	3	0	0	0	0	0	0	0
Pavir.1KG080493	84	83	93	76	178	143	609	647	494	395	476	311	759	650	436	912	333	312	298	617	445	526	347	300	378	302	243	204	389	182	289	275	334	502	238	189	252	269	233	151	110	111	122	120	98	108	127	168	245
Pavir.1KG080531	0	0	0	0	0	0	0	0	0	0	0	0	0	0	0	0	0	0	0	0	0	0	0	0	0	0	0	0	0	0	0	0	0	0	0	0	0	0	0	0	0	0	0	0	0	0	0	0	0
Pavir.1KG080600	420	295	504	349	645	885	1022	706	391	882	807	262	228	241	222	329	1165	1103	1159	636	929	1220	640	842	1075	1046	1132	922	718	413	375	442	411	695	574	364	648	637	572	583	405	448	547	565	580	546	539	609	642
Pavir.1KG080800	12	6	7	0	0	0	177	101	235	163	142	79	166	99	153	124	180	222	225	130	130	122	25	15	20	4	13	4	38	6	10	16	10	15	16	9	13	66	35	85	74	74	85	90	85	36	44	52	55
Pavir.1KG080870	8	24	4	3	4	5	76	47	15	39	32	116	171	129	173	124	22	40	30	128	85	87	48	27	90	7	20	25	47	17	18	29	33	68	42	19	49	52	17	23	16	22	13	19	17	19	24	51	74
Pavir.1KG080900	5	3	5	2	5	8	0	0	0	0	0	0	0	0	0	0	3	3	5	0	4	1	18	26	18	24	20	4	4	3	5	0	4	1	5	3	4	0	1	4	0	2	1	2	1	0	1	0	0
Pavir.1KG080977	0	0	2	0	0	0	5	3	4	3	2	3	2	0	3	1	24	22	25	3	6	9	0	1	0	0	0	0	1	0	1	0	1	0	0	0	0	8	2	1	3	2	1	3	1	2	0	2	1
Pavir.1KG081000	566	441	401	329	740	878	158	155	119	147	122	111	237	189	98	204	546	541	651	375	404	428	1025	660	917	736	827	599	348	217	318	168	440	483	351	237	359	431	291	754	576	565	589	569	605	354	387	378	430
Pavir.1KG081100	249	247	247	434	646	638	113	66	39	70	59	62	62	37	49	39	67	73	84	117	112	129	240	192	237	308	361	351	151	209	136	137	305	340	241	219	305	100	99	339	268	216	237	261	220	140	164	136	227
Pavir.1KG081200	1	2	4	0	2	3	15	11	9	11	11	1	10	5	3	4	4	5	6	13	4	14	8	7	2	3	4	3	2	0	3	1	3	4	1	1	3	15	19	15	7	6	13	12	12	12	8	9	16
Pavir.1KG081247	0	0	0	0	0	0	0	0	0	0	0	0	0	1	0	0	0	0	0	0	0	0	1	0	0	0	0	0	0	0	0	0	0	0	0	0	0	0	0	0	1	0	1	0	1	0	0	0	0
Pavir.1KG081300	0	0	0	0	0	1	0	0	0	0	0	0	0	0	0	0	0	1	0	4	1	2	3	4	4	0	1	1	0	0	1	1	0	0	0	0	0	0	0	1	2	1	0	0	1	0	0	0	0
Pavir.1KG081400	107	160	120	185	229	387	1	0	0	0	0	0	0	0	0	0	1	1	4	27	34	18	74	112	87	36	43	71	42	40	61	19	105	84	33	42	64	1	2	193	121	163	39	28	32	2	3	0	0
Pavir.1KG081500	245	213	175	217	374	458	59	44	41	59	50	103	239	88	92	94	81	80	110	383	320	260	94	66	72	188	254	169	216	164	155	135	293	317	220	134	242	146	110	405	329	298	208	172	180	100	115	96	123
Pavir.1KG081642	1	0	0	0	0	0	0	0	0	0	0	0	0	0	0	0	0	2	3	0	0	0	0	0	0	0	0	0	0	0	0	0	0	0	0	0	0	0	0	0	0	0	0	0	0	0	0	0	0
Pavir.1KG081800	190	150	160	170	403	487	97	77	55	62	82	64	79	82	66	97	164	129	168	145	88	102	825	531	878	355	302	342	83	90	63	55	66	124	113	60	104	102	105	307	182	204	122	122	133	245	225	473	460
Pavir.1KG081877	1	2	2	0	4	4	1	2	6	1	4	0	1	1	0	1	0	0	5	1	1	0	2	2	1	7	3	2	3	2	2	0	1	3	3	1	6	4	4	4	2	1	0	2	2	0	0	0	0
Pavir.1KG081900	326	305	318	301	651	623	531	408	274	522	437	695	866	689	362	638	813	787	769	523	561	575	417	375	416	461	344	395	470	283	280	336	266	620	402	250	421	299	265	990	669	723	571	507	478	277	302	373	440
Pavir.1KG082000	4	1	1	1	5	0	0	0	1	0	0	1	0	0	0	1	5	0	1	1	0	1	16	5	16	17	46	55	4	0	13	1	1	3	0	1	5	1	1	3	5	4	0	2	4	0	1	0	0
Pavir.1KG082254	0	0	0	0	0	0	0	0	0	0	0	0	0	0	0	0	0	0	0	0	0	0	0	0	0	0	0	0	0	0	0	1	0	0	0	0	0	0	0	1	3	1	1	1	0	0	0	0	0
Pavir.1KG082377	0	0	0	0	0	0	1	0	0	0	0	0	0	0	0	0	0	0	0	0	0	0	0	0	0	0	0	0	0	0	0	0	0	0	0	0	0	0	0	0	0	0	0	0	0	0	0	0	0
Pavir.1KG082754	0	0	0	0	0	1	0	0	0	0	0	0	6	1	0	9	1	1	0	1	0	0	6	0	5	7	36	3	0	0	6	0	1	0	1	1	2	9	4	0	1	1	4	2	0	16	11	119	138
Pavir.1KG082900	100	74	117	111	149	263	43	18	12	40	26	34	38	35	31	15	50	46	55	45	64	69	115	106	231	138	165	156	45	64	34	45	55	84	83	48	92	51	51	135	95	118	123	92	104	72	80	70	57
Pavir.1KG083000	627	463	577	762	1624	1494	110	69	38	108	58	113	97	78	104	27	230	195	225	299	315	340	774	749	838	1116	924	929	297	290	183	163	348	382	350	245	402	286	294	758	511	648	439	464	498	557	550	880	919
Pavir.1KG083100	118	139	96	303	352	396	0	0	0	0	0	0	0	1	0	0	0	1	0	6	1	1	29	19	16	62	106	84	29	47	10	12	50	60	55	37	65	1	0	20	8	7	8	17	10	7	8	4	0
Pavir.1KG083200	14	12	4	6	17	30	3	6	4	5	3	4	1	0	2	3	5	2	5	10	3	7	18	11	18	9	17	20	10	7	6	6	13	16	9	6	18	3	3	55	60	56	20	26	19	5	4	2	7
Pavir.1KG083400	0	1	2	0	1	4	6	1	0	5	0	0	1	0	0	0	0	2	0	0	0	3	6	0	10	2	6	2	1	0	1	0	2	0	4	2	1	6	2	12	8	10	12	8	3	3	5	4	14
Pavir.1KG083500	300	219	264	263	421	411	1026	814	515	970	946	939	654	479	513	817	730	652	687	1040	966	974	719	647	697	681	598	507	513	324	310	429	402	685	495	342	537	738	643	403	346	330	358	392	407	385	392	403	582
Pavir.1KG083577	31	28	32	28	119	52	91	64	53	50	69	46	42	34	24	33	42	39	55	97	104	84	87	79	99	112	66	82	39	18	22	27	34	61	24	11	31	81	59	94	97	86	118	88	105	72	92	58	120
Pavir.1KG083700	158	178	170	193	436	429	303	225	171	216	231	272	297	241	176	249	354	297	357	273	221	274	359	297	307	294	308	271	155	132	93	120	120	187	177	89	171	163	160	384	267	264	279	274	282	209	184	205	202
Pavir.1KG083800	0	1	0	1	2	5	33	4	4	12	10	6	9	5	3	15	1	0	0	10	0	4	2	5	9	63	32	65	1	0	0	0	1	1	1	0	1	9	12	12	7	7	19	8	13	2	2	5	4
Pavir.1KG083877	426	419	475	385	804	678	2423	1683	938	1734	1698	1434	2071	1655	1283	1750	1013	882	937	1491	1466	1729	1287	1262	1431	1373	1039	958	783	680	547	638	719	1155	838	587	945	1283	1223	953	666	670	647	758	744	540	491	744	990
Pavir.1KG084100	12	1	34	11	4	0	7	7	3	15	8	0	1	2	0	0	6	1	4	3	4	4	1	2	1	2	3	6	0	0	0	0	1	0	0	0	0	13	10	92	77	92	28	28	21	21	27	37	30
Pavir.1KG084177	159	153	162	156	308	348	735	442	254	549	561	431	493	409	273	537	514	432	518	488	494	491	410	492	493	497	351	432	246	166	105	181	164	326	207	130	272	308	339	223	164	148	139	187	205	199	144	224	218
Pavir.1KG084200	0	0	0	0	2	0	3	5	0	3	1	1	0	2	0	5	1	0	0	0	0	1	0	0	0	2	0	1	0	0	0	0	0	0	0	0	0	0	0	0	1	0	0	2	1	0	0	0	1
Pavir.1KG084254	0	0	0	0	0	0	0	0	0	0	0	0	0	0	0	0	0	0	0	2	1	1	11	5	6	3	2	19	0	0	0	0	0	0	0	0	0	2	1	0	1	0	1	0	0	0	1	0	0
Pavir.1KG084500	51	47	44	24	87	71	81	75	69	90	100	89	96	81	52	89	97	101	69	61	32	106	86	81	100	93	76	51	89	33	32	67	49	89	64	34	55	83	69	54	67	63	57	70	59	31	32	44	68
Pavir.1KG084577	0	1	0	1	1	1	5	5	0	6	9	1	2	0	1	1	1	5	5	5	0	0	31	18	21	45	29	20	1	0	1	0	2	2	1	1	0	8	5	6	4	4	7	12	6	10	3	3	5
Pavir.1KG084800	8	18	13	0	5	8	534	983	2214	823	725	47	130	88	25	414	1481	1936	1663	821	953	914	213	208	128	83	35	15	1152	250	332	236	226	432	382	214	351	265	163	235	180	163	322	354	337	117	164	172	240
Pavir.1KG085000	0	0	0	0	0	0	0	0	0	0	0	0	0	0	0	0	2	1	4	0	0	0	0	0	0	0	0	7	0	0	0	0	0	0	0	0	0	0	0	0	0	0	0	0	0	0	0	3	4
Pavir.1KG085200	45	25	36	14	64	85	27	28	22	41	30	51	38	45	17	38	52	47	43	28	34	48	61	36	56	70	46	48	32	11	16	14	23	43	24	11	26	31	24	78	71	54	59	44	41	33	30	43	64
Pavir.1KG085300	0	2	0	0	0	0	0	0	0	0	0	0	0	0	0	1	0	0	1	0	0	0	0	0	0	0	0	0	0	0	0	0	0	0	0	0	0	0	0	1	2	0	1	4	0	4	4	2	0
Pavir.1KG085400	124	105	143	164	323	277	225	237	120	187	195	94	155	178	93	313	154	148	135	284	207	316	375	270	398	445	305	272	185	109	121	114	122	200	142	83	175	341	327	320	249	207	203	183	202	142	142	173	214
Pavir.1KG085500	622	767	624	500	700	702	4732	5521	3767	4009	3762	3702	5313	4085	3300	4695	2247	2290	2063	3050	3443	3544	1869	2264	1936	1320	1123	988	3457	1412	1760	2564	1733	3551	2239	1596	2325	1285	1247	1482	1209	1045	1231	1207	1198	615	638	446	592
Pavir.1KG085577	0	0	0	1	2	0	1	0	4	1	2	0	1	1	0	1	0	0	0	0	0	0	0	0	1	0	2	1	1	0	2	0	0	2	1	0	0	3	1	3	4	0	13	4	4	5	3	2	2
Pavir.1KG085600	1191	1095	1320	912	2145	2041	528	448	267	491	510	549	466	332	371	376	1091	1056	1051	1719	1761	1873	3020	3287	3594	3114	2407	2077	1090	883	741	776	1035	1692	1454	829	1265	2349	2267	666	535	531	479	508	500	386	326	443	524
Pavir.1KG085700	0	0	0	0	0	0	0	1	0	0	0	0	0	0	0	0	0	0	0	0	0	0	0	0	0	0	0	0	0	0	0	0	0	0	0	0	0	0	0	0	0	0	0	0	0	0	0	1	0
Pavir.1KG085877	0	0	0	0	0	0	2	0	2	0	1	1	0	1	0	0	3	3	3	3	0	0	2	2	0	4	1	1	1	0	3	2	1	2	3	0	0	1	0	29	31	22	5	4	7	3	2	1	1
Pavir.1KG086000	1090	1066	879	715	1555	1678	664	522	368	713	463	691	1023	606	360	555	1707	1867	1694	855	1003	1168	870	762	961	758	652	760	832	509	452	641	503	1024	710	491	840	549	496	965	695	734	757	720	647	524	540	675	634
Pavir.1KG086077	0	0	0	0	0	0	0	0	0	2	0	1	3	1	0	5	0	1	0	0	0	0	0	0	0	0	0	0	0	0	0	0	0	2	0	0	0	0	0	8	0	3	1	4	3	3	1	1	3
Pavir.1KG086100	0	0	0	0	0	0	0	0	0	0	0	0	0	0	0	0	0	0	0	0	0	0	0	0	0	0	0	1	0	0	0	0	0	0	0	0	0	0	0	0	0	0	0	0	0	0	0	1	1
Pavir.1KG086200	0	0	0	0	0	0	0	0	0	0	0	0	0	0	0	0	0	0	0	0	3	0	0	0	0	0	0	0	0	0	0	0	0	0	0	0	0	0	0	0	0	0	0	0	0	0	0	0	0
Pavir.1KG086254	0	0	0	0	0	0	0	0	0	0	0	0	0	0	0	0	0	0	0	0	0	0	0	0	0	0	0	0	0	0	0	0	0	0	0	0	0	0	0	0	0	0	0	0	0	0	0	0	0
Pavir.1KG086400	193	252	224	172	403	468	122	102	70	78	82	167	696	290	242	1317	203	250	203	308	378	498	457	470	605	494	496	427	166	96	127	82	107	148	130	103	117	229	261	683	440	481	522	483	492	312	357	432	498
Pavir.1KG086577	0	0	0	0	0	0	0	0	2	0	0	0	0	0	0	0	0	0	0	0	0	0	0	0	0	0	0	0	0	0	0	0	0	0	0	0	0	0	0	1	0	0	1	0	0	0	0	0	0
Pavir.1KG086600	45	62	47	13	35	35	160	90	47	69	44	47	125	349	27	359	24	54	42	92	36	136	70	25	109	53	94	57	128	22	42	23	23	36	28	34	41	109	83	141	97	129	101	75	83	116	103	451	536
Pavir.1KG086631	1	1	0	0	0	2	2	0	0	0	0	0	0	0	0	0	0	0	0	0	1	1	2	2	1	0	1	0	0	0	0	0	0	0	0	1	0	0	0	0	0	4	0	0	1	1	0	0	0
Pavir.1KG086900	114	30	87	61	176	119	116	94	84	113	92	84	121	72	37	140	165	141	129	109	102	204	107	100	106	129	135	107	143	66	72	64	90	150	137	79	125	206	173	212	165	138	96	103	131	140	147	177	184
Pavir.1KG086954	0	0	0	0	0	0	0	0	0	0	0	0	0	0	0	0	0	5	0	0	0	1	0	0	0	0	0	0	0	0	0	0	0	0	0	0	0	0	0	1	5	3	1	0	1	0	0	0	0
Pavir.1KG087000	76	9	85	10	42	35	54	46	36	24	19	0	0	1	0	1	789	758	768	413	405	375	66	100	67	22	15	19	70	3	23	27	32	60	38	5	13	133	121	139	86	106	155	190	236	136	172	165	199
Pavir.1KG087277	0	0	0	0	0	0	1	0	0	1	0	0	1	0	0	0	0	1	0	1	0	1	0	2	3	3	3	0	0	1	0	0	0	1	0	1	1	0	0	0	0	0	1	0	0	1	0	1	0
Pavir.1KG087300	279	486	407	18	97	30	809	414	367	340	217	123	967	1179	640	1955	160	176	133	638	641	795	691	262	1039	354	506	320	1360	161	446	327	243	528	324	314	537	2671	2056	357	217	280	315	277	313	571	648	1308	2204
Pavir.1KG087331	0	1	0	0	0	0	0	0	0	0	0	0	0	0	0	0	0	0	0	0	0	0	1	1	2	30	23	29	1	0	1	0	0	0	1	0	0	0	1	0	0	0	0	0	0	0	1	0	0
Pavir.1KG087377	0	1	3	2	5	5	0	0	0	0	0	0	0	0	0	0	0	2	1	1	4	0	3	1	2	1	2	0	2	1	0	1	2	2	3	0	0	2	10	15	14	11	17	16	2	38	47	99	111
Pavir.1KG087708	0	0	0	0	0	0	0	0	0	0	0	0	0	0	0	0	0	0	0	0	0	0	0	0	0	1	0	0	0	0	0	0	0	0	0	0	0	0	0	3	0	0	0	0	0	1	6	4	3
Pavir.1KG088000	124	89	113	124	181	148	183	183	149	160	158	106	105	61	70	153	234	213	209	318	362	402	342	279	308	567	458	413	124	78	65	79	95	115	102	71	111	164	122	145	111	106	104	122	125	118	130	133	222
Pavir.1KG088200	1	3	0	0	0	4	0	0	1	0	0	0	0	0	1	0	2	0	0	0	1	1	1	0	1	0	2	0	0	0	0	0	0	0	1	0	0	0	0	3	1	0	3	0	1	0	0	4	1
Pavir.1KG088800	3	2	0	0	3	1	0	1	1	1	0	0	1	0	0	0	0	0	0	3	6	2	1	0	1	3	0	1	3	3	1	1	3	3	2	2	1	4	1	0	1	1	2	0	3	0	2	2	0
Pavir.1KG088900	477	456	485	507	987	852	977	645	385	697	631	1037	1096	633	904	855	1065	935	957	1007	810	916	1308	1102	1527	1044	842	883	354	234	261	307	274	535	340	229	315	359	317	981	602	626	632	671	594	557	553	679	635
Pavir.1KG089100	71	129	90	139	403	216	1533	602	264	490	533	1213	2182	837	2020	897	114	134	109	313	261	283	413	374	349	534	416	376	189	167	135	151	207	290	176	123	201	62	64	1260	610	873	706	714	556	400	518	743	975
Pavir.1KG089477	26	32	25	34	108	61	909	657	331	653	756	652	777	785	493	1382	53	94	43	222	106	176	131	95	65	222	94	24	395	237	195	246	227	382	335	160	384	285	285	72	51	70	42	63	44	61	42	67	106
Pavir.1KG089500	64	58	77	73	149	92	204	187	134	161	132	94	119	71	69	143	98	99	96	202	181	223	200	148	127	326	245	185	152	94	66	84	104	146	83	67	109	116	110	173	108	127	117	118	143	127	138	150	187
Pavir.1KG089800	632	494	498	818	1556	1412	259	235	196	266	211	296	337	225	236	204	648	598	661	492	456	483	941	713	818	1078	1028	991	304	254	196	193	322	426	307	254	329	284	234	1031	754	793	831	815	822	540	627	597	674
Pavir.1KG089854	49	79	51	63	266	166	1034	583	401	582	785	752	938	744	537	1229	124	153	133	328	131	222	200	159	114	315	143	43	463	331	255	326	372	599	445	269	448	336	381	284	235	245	235	233	252	154	163	155	207
Pavir.1KG089877	28	16	31	25	47	28	60	66	53	59	47	33	30	20	27	52	61	46	42	87	101	114	72	71	74	146	116	93	40	20	19	16	12	30	26	17	27	47	33	63	31	29	22	44	36	43	30	30	44
Pavir.1KG090000	328	311	348	506	885	806	3	6	3	1	6	21	30	17	21	24	43	34	33	172	70	38	457	393	403	460	396	393	400	357	313	397	450	720	453	270	429	264	263	187	138	149	96	107	91	92	70	77	81
Pavir.1KG090300	84	76	75	53	109	98	97	64	32	61	50	75	137	137	48	123	86	84	78	76	47	51	93	72	77	88	90	79	87	54	62	46	45	99	61	27	50	84	81	82	66	66	65	68	56	49	52	86	121
Pavir.1KG090400	918	920	919	827	1796	1667	1151	827	572	1133	905	1374	1523	996	903	993	2474	2112	2250	1605	1721	1933	1570	1579	1818	1965	1601	1575	735	475	445	533	534	971	617	416	642	951	900	1237	912	921	942	1050	1023	739	783	891	1027
Pavir.1KG090500	3	1	1	0	0	7	0	3	2	5	1	2	0	0	0	1	10	11	11	25	18	20	10	5	12	19	22	15	2	4	0	1	5	0	1	2	2	7	14	15	8	13	14	18	39	24	22	14	17
Pavir.1KG090600	10	4	7	0	2	2	435	575	828	399	454	101	135	66	50	313	680	635	705	405	322	290	47	19	48	10	3	1	295	77	103	86	81	149	84	54	88	104	68	157	95	111	228	204	177	187	221	321	349
Pavir.1KG090700	278	247	266	270	436	391	968	968	533	777	818	727	1097	786	583	805	685	635	646	1025	934	1129	899	824	1033	750	598	582	588	445	403	384	522	759	533	378	548	531	533	697	516	539	452	467	467	329	372	518	619
Pavir.1KG090800	1	1	0	0	0	0	6	3	2	10	5	5	7	2	3	4	2	0	0	5	5	2	3	2	1	0	1	0	3	1	2	2	0	3	1	0	0	4	4	0	3	0	0	0	0	0	1	1	1
Pavir.1KG090900	0	0	0	0	0	0	3	5	2	6	1	2	5	2	2	4	2	0	3	0	2	3	0	1	2	1	0	0	1	0	0	1	2	0	3	3	2	1	3	0	1	0	0	1	0	1	0	0	2
Pavir.1KG091000	628	482	660	502	1218	1245	529	534	404	563	505	448	529	426	299	691	645	586	577	783	691	905	1145	1029	1385	1039	984	680	786	478	473	437	477	801	623	453	628	964	963	779	581	568	674	560	590	693	762	1936	1996
Pavir.1KG091100	2	6	7	3	1	3	42	10	18	12	10	11	12	10	12	12	8	11	8	16	17	18	6	11	4	2	2	3	7	3	3	8	1	5	9	1	3	2	6	24	22	11	31	20	27	11	14	3	15
Pavir.1KG091277	1	0	0	0	0	0	12	7	3	4	8	9	10	4	4	11	0	1	3	2	2	6	2	1	0	1	0	1	3	4	2	3	9	2	3	0	4	4	1	4	1	2	1	0	0	0	0	1	2
Pavir.1KG091300	66	92	66	46	94	120	2	8	8	4	8	99	90	31	98	34	62	55	54	97	83	69	172	127	117	207	225	188	120	95	90	93	118	240	147	98	146	51	35	15	21	23	10	11	9	0	2	0	1
Pavir.1KG091377	1	5	4	0	0	1	17	4	6	6	12	4	6	1	4	6	1	4	3	5	3	2	1	3	1	0	2	0	1	5	0	1	0	2	0	0	3	1	1	7	4	6	4	3	10	0	2	3	3
Pavir.1KG091654	0	0	1	0	1	0	9	10	1	10	10	5	21	9	3	9	4	0	6	11	5	3	4	4	8	3	1	1	4	4	1	3	4	4	6	2	3	6	8	2	2	0	0	2	1	1	2	1	4
Pavir.1KG091700	241	219	177	146	329	381	325	307	494	375	382	477	335	206	225	364	462	502	555	375	336	326	532	516	511	433	474	334	458	201	296	320	331	605	302	221	342	180	139	120	107	88	70	71	66	29	50	58	68
Pavir.1KG091800	150	155	157	119	232	225	2072	1572	1117	1748	1743	2093	2352	1864	1366	1763	1110	1064	1014	1118	1154	1306	338	343	368	213	223	227	614	295	301	429	331	726	480	291	471	411	377	917	706	657	385	464	400	283	305	283	397
Pavir.1KG092000	4	1	2	2	4	5	0	0	0	0	0	0	0	1	0	0	0	1	0	3	6	1	8	6	2	8	6	9	0	0	1	0	2	1	1	1	1	4	6	3	2	2	1	5	9	5	5	2	5
Pavir.1KG092100	403	294	357	362	670	556	95	82	43	51	88	99	93	92	90	97	182	177	152	427	323	384	539	364	511	704	670	564	210	156	135	143	209	288	171	129	212	271	259	212	164	173	169	142	211	113	156	103	110
Pavir.1KG092200	387	325	352	436	921	802	181	96	57	182	118	139	203	176	62	85	444	372	431	273	302	525	556	386	677	595	530	605	121	92	82	79	127	182	137	78	145	253	215	496	349	305	354	448	418	325	374	473	501
Pavir.1KG092300	2	2	0	0	0	0	31	11	16	14	13	9	10	6	13	7	4	5	7	10	7	3	6	7	9	5	6	4	2	2	4	2	4	2	1	1	1	4	3	10	8	6	9	5	12	6	6	0	4
Pavir.1KG092400	0	0	0	0	0	0	0	0	0	0	0	0	0	0	0	0	0	0	0	0	0	0	0	0	0	1	0	0	0	1	0	0	0	0	0	0	1	0	0	24	16	14	4	1	3	0	0	0	0
Pavir.1KG092700	788	570	699	405	1415	1235	538	445	329	569	508	1030	927	535	702	420	1565	1540	1532	1243	870	1200	949	681	729	892	763	539	482	278	302	430	361	672	422	285	416	1073	1019	1716	1275	1305	2184	1956	2056	1331	1570	1732	1881
Pavir.1KG092800	254	214	216	218	577	524	286	181	96	234	202	308	255	228	271	137	215	145	168	345	238	260	329	215	239	378	298	339	93	63	58	68	80	144	79	52	109	143	158	538	371	367	550	492	468	360	401	367	423
Pavir.1KG092900	114	102	93	126	279	309	107	67	41	77	98	133	115	94	63	81	90	67	112	116	138	134	209	218	197	198	197	223	77	56	57	55	79	131	77	60	96	59	51	282	231	213	169	194	220	141	167	180	206
Pavir.1KG093000	113	74	70	37	117	90	641	625	402	570	641	852	1360	901	502	882	740	663	669	494	387	513	111	87	81	28	21	25	596	220	210	328	200	552	313	169	317	184	176	148	105	96	178	162	128	87	87	84	114
Pavir.1KG093100	3	2	0	0	0	0	1	1	1	7	2	8	30	32	17	7	0	0	4	3	6	1	0	2	6	2	2	0	5	2	1	1	4	2	2	3	3	4	2	667	533	454	151	187	110	9	5	4	11
Pavir.1KG093200	203	238	194	269	570	631	240	177	179	242	191	390	339	249	186	212	591	518	489	297	376	347	331	329	421	332	317	275	175	96	87	107	134	214	134	85	139	135	136	345	258	266	375	320	280	305	339	496	488
Pavir.1KG093300	402	455	342	370	649	819	127	93	97	141	127	231	227	111	245	84	414	405	434	230	384	391	413	416	426	437	449	389	461	331	321	351	379	627	467	310	532	171	150	388	348	349	336	363	373	186	225	194	216
Pavir.1KG093500	7	18	15	15	23	62	0	0	0	0	0	0	0	0	0	0	1	0	0	13	8	12	29	43	54	42	60	69	9	6	13	6	11	15	10	7	12	4	0	32	33	22	12	14	9	7	7	3	6
Pavir.1KG093600	1701	1667	1262	270	880	845	158	218	223	154	182	136	108	83	204	68	264	286	326	1578	1129	977	4805	3852	4066	3181	3147	2441	2300	974	2008	1687	2356	3048	2398	1289	2357	2534	1587	321	253	265	223	287	260	140	173	85	129
Pavir.1KG093700	13	5	5	2	7	6	19	21	28	18	16	10	14	10	8	11	19	30	23	38	31	37	61	28	53	19	38	13	35	10	32	10	42	44	27	7	45	31	15	11	4	4	8	7	11	0	1	3	3
Pavir.1KG093900	32	0	19	0	20	7	0	0	0	0	0	0	0	0	0	0	14	12	13	29	44	13	27	31	13	62	21	63	0	0	0	0	0	0	0	0	0	44	62	4	10	2	0	0	0	6	5	5	2
Pavir.1KG094000	1	0	1	0	0	1	58	21	45	30	13	10	8	10	24	9	5	6	19	3	2	3	0	2	0	0	0	0	0	2	0	0	2	0	1	4	2	1	1	6	3	1	4	9	3	1	3	5	8
Pavir.1KG094100	81	68	79	149	240	197	5	3	6	3	1	7	4	3	8	11	11	5	9	9	15	6	61	50	50	82	62	78	35	37	16	21	31	48	38	19	42	20	9	335	253	230	119	102	126	28	34	23	28
Pavir.1KG094300	0	0	2	0	1	2	1	0	0	1	0	1	0	0	1	0	0	0	0	0	0	0	1	0	5	1	0	1	0	0	2	0	0	1	0	0	1	0	1	431	347	308	68	81	60	1	2	0	2
Pavir.1KG094377	1	0	0	2	1	1	0	0	0	0	0	0	0	0	0	0	0	0	0	1	0	0	4	4	1	3	4	1	0	0	0	0	2	4	2	0	2	0	0	1	1	0	3	1	0	3	2	0	1
Pavir.1KG094400	283	199	173	67	139	182	185	191	217	197	163	117	101	66	75	118	281	339	337	148	158	200	69	52	52	27	28	19	407	164	234	234	203	394	363	183	371	123	78	95	84	72	83	71	81	27	34	44	38
Pavir.1KG094600	0	0	0	0	0	0	0	0	0	0	0	0	0	0	0	0	0	0	0	0	0	0	0	0	0	0	0	0	0	0	0	0	0	0	0	0	0	0	0	18	26	20	36	48	41	18	16	2	6
Pavir.1KG094900	182	144	144	218	415	402	162	123	83	118	89	110	93	112	93	75	207	164	168	129	148	149	271	246	327	267	246	282	101	98	76	94	93	185	120	61	132	100	79	258	225	255	223	248	220	152	194	187	173
Pavir.1KG095000	0	0	0	0	0	0	3	7	2	1	6	0	0	0	0	0	2	3	2	5	4	5	0	0	1	6	5	12	2	2	0	1	2	0	0	0	0	0	0	4	6	3	5	2	6	10	18	25	21
Pavir.1KG095100	10	9	11	6	12	8	0	0	0	0	0	0	0	0	0	0	0	0	1	6	3	3	5	3	5	4	3	7	15	11	14	11	21	30	8	9	18	1	0	1	0	2	5	1	2	2	7	1	3
Pavir.1KG095400	2	0	0	1	2	1	0	0	0	0	0	0	0	0	0	2	0	0	0	0	0	0	0	0	0	0	0	0	2	6	2	3	10	9	9	5	11	0	0	1	3	0	4	0	0	0	0	0	0
Pavir.1KG095477	42	42	51	98	231	194	8	0	1	5	7	8	7	4	2	2	17	18	14	10	4	6	21	14	12	19	25	20	23	28	12	6	26	32	21	10	39	12	9	27	31	15	21	28	17	35	21	38	38
Pavir.1KG095500	0	0	0	0	0	0	0	0	0	0	0	0	1	0	0	0	0	0	0	1	0	0	0	0	0	0	0	0	2	0	0	2	0	1	0	0	0	0	0	2	0	0	4	2	1	0	1	0	1
Pavir.1KG095600	4	2	2	0	4	4	28	35	48	47	56	24	9	16	16	13	44	48	43	30	31	12	5	10	10	2	1	0	15	5	6	5	6	15	19	8	16	3	3	9	5	5	9	6	7	0	1	2	1
Pavir.1KG095700	1	0	0	0	0	0	0	2	0	1	0	0	0	1	0	0	0	0	0	0	0	0	0	0	0	0	1	0	0	0	3	0	0	1	0	0	1	0	0	0	0	1	0	1	2	0	1	2	2
Pavir.1KG095800	0	0	0	0	0	0	0	1	0	0	0	0	0	0	0	0	0	0	0	0	0	0	0	0	1	0	0	0	0	0	0	0	0	0	0	0	0	0	0	0	0	0	0	0	0	1	1	2	8
Pavir.1KG095854	3	6	5	8	8	18	0	0	0	0	0	0	0	1	0	0	0	0	0	2	0	1	5	0	5	3	1	0	12	21	21	13	22	29	19	11	15	0	1	0	0	0	0	0	1	1	0	0	0
Pavir.1KG096000	4	3	3	3	7	11	0	0	0	0	0	0	0	0	0	0	0	0	1	0	0	0	9	5	8	3	5	5	5	7	2	4	10	5	1	3	6	4	2	3	1	2	14	3	1	2	4	0	0
Pavir.1KG096177	4	0	1	0	3	6	1	0	0	0	0	1	9	1	2	0	0	1	0	0	0	0	0	0	0	0	0	0	0	0	0	3	1	1	0	2	0	0	0	0	0	0	0	0	0	2	7	23	24
Pavir.1KG096377	0	2	1	0	1	4	0	0	1	0	0	0	0	0	0	0	0	1	0	0	0	3	2	2	2	0	0	2	0	3	1	1	2	4	0	1	1	2	1	94	104	76	80	63	75	88	94	115	94
Pavir.1KG096400	83	95	61	21	62	79	0	0	1	1	0	3	6	1	2	1	2	1	0	29	12	9	101	50	98	109	112	58	82	91	123	48	166	170	145	81	130	66	37	162	103	137	43	44	42	7	10	11	10
Pavir.1KG096500	40	39	22	33	67	102	45	23	15	35	32	24	36	29	40	21	28	35	31	40	36	27	63	72	57	52	43	43	25	17	18	11	29	42	38	17	28	22	14	71	61	62	52	61	40	25	25	39	32
Pavir.1KG096600	0	0	0	0	0	0	0	0	0	0	0	0	0	0	0	0	0	0	0	0	0	0	0	0	0	0	0	0	0	0	0	0	0	0	0	0	0	0	0	0	0	0	0	0	0	0	0	0	0
Pavir.1KG096777	15	19	24	6	23	19	20	15	10	14	13	21	17	19	13	17	15	23	11	34	31	29	47	50	39	24	18	17	14	5	10	8	15	18	13	8	16	15	11	32	36	34	34	32	29	18	17	30	47
Pavir.1KG096877	0	0	0	0	0	0	0	0	0	0	0	0	0	0	0	0	0	0	0	0	0	0	0	0	0	0	0	0	0	0	0	0	0	0	0	0	0	0	0	0	0	0	0	0	0	0	1	0	0
Pavir.1KG096900	0	0	0	0	1	0	1	0	0	0	0	0	0	0	0	0	1	1	2	0	0	0	7	3	17	10	16	8	0	1	3	0	1	2	5	2	0	1	0	0	1	4	0	0	0	0	0	0	0
Pavir.1KG097277	14	10	14	4	19	19	33	35	26	21	10	22	16	33	28	31	72	78	95	128	125	174	290	298	476	296	263	187	102	88	81	70	119	172	123	103	146	110	85	20	11	12	42	53	43	40	33	27	21
Pavir.1KG097300	255	213	230	337	601	500	22	14	6	11	32	87	38	26	78	47	51	51	37	68	38	38	119	99	99	189	193	200	267	274	236	184	389	415	291	222	354	53	59	192	168	123	96	75	111	68	78	52	91
Pavir.1KG097400	80	68	59	30	87	72	381	277	285	328	252	288	400	248	170	263	502	480	509	291	393	441	238	178	178	142	125	101	153	68	78	91	106	153	99	90	109	134	95	119	97	87	90	68	80	25	36	17	30
Pavir.1KG097500	1	1	0	0	0	1	0	0	0	0	0	0	0	0	0	0	0	0	0	0	0	0	0	0	1	5	5	5	0	0	0	0	0	0	1	0	0	0	0	0	0	0	1	0	1	0	0	1	0
Pavir.1KG097700	188	201	181	126	302	291	156	100	90	116	118	129	138	105	65	122	278	242	235	269	288	280	337	249	343	382	287	298	146	114	105	105	132	209	136	108	193	232	196	193	156	143	154	161	140	79	89	124	153
Pavir.1KG097800	168	164	119	156	303	399	93	72	58	111	59	121	97	82	104	68	266	290	293	108	128	141	172	128	155	165	201	170	94	53	47	50	78	100	82	61	89	68	48	270	179	194	160	175	191	89	113	119	89
Pavir.1KG097900	2	2	3	4	7	3	141	125	77	112	98	9	6	37	13	20	11	11	15	24	41	40	10	1	12	17	8	17	7	4	4	4	6	6	5	3	2	18	22	22	18	14	13	19	22	40	41	62	52
Pavir.1KG098200	4	7	13	9	14	17	1	0	0	0	0	8	0	1	4	0	8	8	10	8	6	5	18	12	27	26	22	34	2	1	0	0	2	5	2	0	0	1	2	4	5	4	2	1	2	3	4	0	0
Pavir.1KG098300	82	81	86	90	247	168	171	128	71	80	121	82	120	214	130	202	44	47	50	200	207	179	332	327	443	391	246	264	68	59	70	37	72	100	62	48	67	213	237	1095	768	761	250	257	291	216	212	302	302
Pavir.1KG098400	20	14	9	2	22	30	3	0	1	3	0	0	0	0	0	2	12	3	6	12	6	10	160	118	161	165	165	74	6	9	25	4	17	10	21	9	18	10	2	15	11	13	12	12	13	6	4	1	0
Pavir.1KG098700	213	141	196	237	410	396	1368	808	500	918	909	930	1022	846	794	1042	243	244	230	614	548	643	471	424	507	512	383	344	703	632	517	561	684	1066	815	568	910	655	655	282	212	247	230	227	256	277	274	247	313
Pavir.1KG098777	0	0	0	0	1	0	21	18	27	21	20	5	8	5	0	13	95	76	76	2	5	5	37	18	13	15	13	12	13	2	4	3	2	2	1	4	0	1	0	20	16	11	15	9	9	11	16	14	18
Pavir.1KG098900	683	538	666	921	1892	1723	0	0	0	0	0	33	28	15	60	51	57	56	56	404	398	324	2382	2080	2156	2665	2666	2489	619	735	573	413	771	1017	870	564	900	98	92	562	403	444	230	197	219	150	197	114	148
Pavir.1KG099100	0	0	0	0	0	0	51	36	46	45	28	11	4	20	8	3	7	7	5	3	1	3	0	0	0	1	1	0	0	0	1	0	0	0	0	0	0	0	0	1	1	2	0	3	1	1	0	1	0
Pavir.1KG099154	0	0	0	0	0	0	0	0	0	0	0	0	0	0	0	0	0	0	0	0	0	0	1	0	1	0	2	0	0	0	0	0	0	0	0	0	0	0	0	0	0	0	0	0	0	0	0	0	0
Pavir.1KG099200	0	0	0	0	0	0	0	0	0	0	0	0	0	0	0	0	0	0	0	0	0	0	0	0	0	0	0	0	0	0	0	0	0	0	0	0	0	0	0	2	0	0	5	2	2	1	1	0	0
Pavir.1KG099277	104	56	34	7	17	36	54	58	47	105	45	194	275	152	96	103	324	383	440	45	91	78	11	3	6	0	0	1	126	40	64	48	36	111	93	37	107	54	37	40	35	30	19	21	29	11	10	10	19
Pavir.1KG099400	0	0	0	0	0	0	0	0	0	0	0	0	0	0	0	0	0	0	0	0	0	0	0	0	0	0	0	0	0	0	1	0	0	0	0	0	0	0	0	0	0	0	0	1	2	5	1	2	0
Pavir.1KG099477	0	0	0	0	0	0	0	0	0	0	0	0	0	0	0	0	0	0	0	0	0	0	0	0	0	0	0	0	0	0	0	0	0	0	0	0	0	0	0	0	5	2	21	7	15	27	8	6	10
Pavir.1KG099531	12	17	6	11	25	21	6	2	1	1	2	16	12	3	6	17	9	8	5	9	7	8	12	18	12	14	28	12	15	4	15	17	9	15	9	6	21	11	16	24	13	11	18	19	13	19	20	10	35
Pavir.1KG099600	210	286	210	599	660	979	0	1	0	0	0	0	0	0	0	0	0	0	0	11	2	4	63	31	33	95	164	224	54	68	42	40	98	85	107	56	146	4	5	51	47	63	29	21	25	15	8	1	5
Pavir.1KG099654	5	7	3	2	6	8	109	63	86	63	32	7	21	55	9	31	0	5	3	16	14	13	5	10	19	26	18	12	29	5	15	2	10	12	20	7	14	31	22	25	22	11	22	19	16	7	9	8	24
Pavir.1KG099700	0	3	1	0	2	0	0	0	0	0	0	0	0	0	0	0	0	0	0	0	2	0	10	3	10	7	6	10	2	0	0	0	0	0	2	0	0	0	0	0	0	2	3	5	4	0	0	0	0
Pavir.1KG099777	0	0	0	0	0	0	0	0	0	0	0	0	0	0	0	0	0	0	0	0	0	0	0	0	0	0	0	0	0	0	0	0	0	0	0	0	0	0	0	0	0	0	0	0	0	0	0	0	0
Pavir.1KG099800	110	91	113	94	190	162	428	315	119	250	277	171	234	224	175	237	99	82	81	283	255	305	360	359	481	430	300	294	265	210	217	204	278	364	284	171	316	279	266	382	359	313	176	173	200	136	128	121	152
Pavir.1KG099854	4	3	3	0	3	1	0	0	0	0	0	0	0	0	0	0	0	0	2	1	1	0	0	4	5	0	1	2	0	2	2	2	1	5	1	2	0	1	0	0	1	2	0	3	2	1	0	0	0
Pavir.1KG099900	46	47	51	33	36	88	87	84	39	48	80	70	69	69	43	86	109	89	111	76	66	79	150	104	186	124	125	157	58	32	30	40	32	66	40	37	40	39	27	102	76	85	73	88	93	54	50	55	36
Pavir.1KG099908	35	12	9	7	25	35	8	3	5	10	3	0	10	18	15	0	0	1	3	5	5	3	78	49	61	105	121	86	6	5	8	3	7	6	7	3	12	4	4	79	63	45	43	55	50	17	22	16	31
Pavir.1KG100000	107	108	132	121	220	299	126	80	74	86	93	75	97	85	43	69	121	117	106	148	163	170	232	227	230	215	226	218	100	80	43	70	84	168	114	87	109	118	107	172	143	117	101	136	96	73	81	62	71
Pavir.1KG100154	0	0	0	0	0	0	0	0	0	0	0	0	0	0	0	0	0	0	0	0	0	0	0	0	0	0	0	0	0	0	0	0	0	0	0	0	0	0	0	0	1	0	0	3	1	3	3	0	0
Pavir.1KG100200	165	220	155	141	305	247	140	73	24	75	61	137	313	166	110	301	90	83	70	280	145	208	372	344	376	342	248	218	50	45	50	42	53	76	32	37	60	198	206	401	272	313	266	256	247	209	223	262	273
Pavir.1KG100231	0	0	0	0	0	0	0	0	0	0	0	0	0	0	0	0	0	0	0	0	0	0	0	0	0	0	0	0	0	1	0	0	0	0	0	0	0	0	0	1	1	6	14	15	21	24	19	17	9
Pavir.1KG100285	220	231	236	224	443	421	457	369	229	353	353	449	419	333	292	342	426	424	373	448	479	510	416	460	484	465	394	384	327	243	224	275	294	414	297	197	339	328	310	475	313	296	297	288	311	226	302	219	312
Pavir.1KG100300	297	261	337	355	686	677	449	323	196	470	375	458	497	385	278	430	525	508	460	442	446	472	516	509	472	535	420	405	278	238	221	196	219	418	283	194	323	301	259	654	489	457	494	428	486	316	328	407	460
Pavir.1KG100377	1	0	0	0	0	2	0	0	0	1	1	1	0	0	0	0	2	0	1	0	0	0	0	0	1	0	0	0	1	1	1	0	0	0	0	0	0	0	1	0	0	0	0	0	0	0	0	0	0
Pavir.1KG100531	0	0	0	0	0	0	0	0	0	0	0	0	0	0	0	0	0	0	0	0	0	0	0	0	0	0	0	0	0	0	0	0	0	0	0	0	0	0	0	0	0	0	0	0	0	0	0	0	0
Pavir.1KG100600	5	0	3	1	9	2	16	1	3	3	4	3	2	1	6	4	10	3	5	16	8	10	6	1	9	12	2	6	1	4	0	4	0	3	5	0	2	3	5	12	5	11	3	8	3	5	18	25	30
Pavir.1KG100677	0	0	0	1	2	4	1	0	0	1	0	1	1	0	2	1	1	5	2	2	4	0	0	1	1	0	1	0	2	0	0	0	0	0	0	0	0	0	0	0	1	1	1	1	6	2	8	1	4
Pavir.1KG100700	0	0	0	0	0	0	12	0	0	2	0	0	9	1	113	0	1	1	0	0	0	0	0	0	0	0	1	0	0	0	0	0	0	0	0	0	0	0	0	276	66	210	33	35	28	9	8	30	37
Pavir.1KG100754	7	6	2	1	2	9	0	0	1	0	1	3	0	1	0	0	2	1	5	6	6	1	19	23	9	13	18	16	8	3	4	2	8	4	1	4	14	4	2	21	8	8	6	5	1	1	3	2	0
Pavir.1KG100800	0	0	0	0	0	0	0	0	0	0	0	0	0	0	0	0	0	0	0	0	0	0	0	0	0	0	0	0	0	0	0	0	0	0	0	0	0	0	0	0	0	0	0	0	0	0	0	0	0
Pavir.1KG100908	0	0	0	0	0	0	0	0	0	0	0	0	0	0	0	0	0	0	0	0	0	0	0	0	0	0	0	0	0	0	0	0	0	0	0	0	0	0	0	0	2	2	6	0	3	3	2	5	1
Pavir.1KG101000	183	131	220	217	244	348	233	151	116	169	130	253	260	175	150	137	207	219	224	248	288	310	389	405	475	515	445	488	186	143	136	103	179	254	156	136	143	102	87	495	347	316	306	304	306	168	192	193	220
Pavir.1KG101054	42	27	34	55	121	75	30	22	8	23	19	30	33	17	13	29	10	20	16	24	14	34	55	44	45	57	74	61	63	47	39	42	74	103	64	39	71	39	33	36	36	22	28	26	26	12	13	7	11
Pavir.1KG101200	18	14	11	26	53	44	0	0	0	1	1	3	3	2	3	2	0	2	1	2	5	4	12	10	20	20	19	19	11	9	10	6	13	14	5	11	13	7	8	27	15	17	22	20	27	35	19	31	20
Pavir.1KG101285	0	0	0	0	0	0	0	0	0	0	0	0	0	0	0	0	0	0	0	0	0	0	0	0	0	0	0	0	0	0	0	0	0	0	0	0	0	0	0	0	0	0	2	2	0	3	0	0	0
Pavir.1KG101300	1097	1100	1084	1047	1672	1935	1491	1185	713	1093	1088	1206	1326	1029	1040	901	1249	1178	1140	1568	1349	1556	1977	1440	1927	1632	1595	1614	1176	800	723	821	864	1455	1104	703	1085	847	860	4820	3732	3492	1904	1990	1963	1279	1240	1527	1731
Pavir.1KG101400	283	289	294	488	671	667	121	98	46	112	90	139	144	95	71	88	310	269	246	187	144	174	175	118	135	163	221	180	92	94	36	61	104	129	116	80	120	103	102	324	218	217	211	207	205	168	162	194	173
Pavir.1KG101500	78	47	63	57	143	144	231	120	60	208	124	149	198	133	79	104	25	25	38	128	124	175	167	189	205	190	154	134	138	165	105	133	199	274	178	134	188	128	139	189	163	133	151	171	144	89	109	65	102
Pavir.1KG101600	22	14	14	19	15	20	268	188	105	248	243	159	189	158	105	188	70	57	55	127	166	197	56	75	78	134	102	95	215	127	114	138	164	261	141	118	160	170	156	57	39	27	30	49	54	29	32	36	64
Pavir.1KG101662	0	0	0	0	0	0	0	0	0	0	0	0	0	0	0	0	0	0	0	0	0	0	0	0	0	0	0	0	0	0	0	0	0	0	0	0	0	0	0	9	0	1	2	3	5	11	7	4	3
Pavir.1KG101700	134	121	117	188	377	291	128	37	18	55	51	137	167	150	163	125	66	46	36	108	132	140	271	260	379	248	222	199	127	153	101	95	201	253	183	175	241	172	172	433	288	267	256	226	214	167	145	165	184
Pavir.1KG101800	84	69	61	45	82	62	151	104	185	83	100	288	989	256	892	1339	238	267	277	110	176	200	107	71	85	101	177	126	375	231	340	241	458	480	329	254	493	178	100	693	695	500	822	758	718	126	186	35	69
Pavir.1KG101977	0	0	0	0	0	0	0	4	5	3	2	6	4	2	0	1	0	1	1	2	1	8	2	1	0	2	0	0	2	1	4	2	2	4	4	2	6	1	0	0	0	1	0	0	0	0	0	0	1
Pavir.1KG102000	402	286	349	371	772	723	633	425	243	433	384	499	736	496	461	543	336	251	272	600	562	692	892	866	1004	799	688	702	630	516	438	469	639	923	612	471	685	484	462	753	634	571	413	396	430	281	336	349	476
Pavir.1KG102300	602	511	592	600	909	855	610	275	166	379	324	543	703	552	352	438	1060	949	888	640	911	1067	841	718	821	638	602	676	378	319	287	354	349	650	412	292	449	523	501	813	611	590	526	599	561	466	441	454	462
Pavir.1KG102377	8	6	3	1	4	2	22	16	7	9	15	29	44	33	13	15	17	13	25	57	41	31	61	40	52	37	42	29	37	14	16	33	29	43	31	25	27	42	36	14	19	23	18	17	11	16	5	9	9
Pavir.1KG102400	1	1	0	0	1	0	1	0	1	0	0	0	0	0	2	2	0	0	1	1	1	2	0	0	0	1	0	2	1	1	4	0	0	4	1	2	1	1	0	2	0	0	0	2	0	1	1	0	0
Pavir.1KG102677	0	0	0	0	0	0	0	0	0	0	0	0	0	0	0	0	0	0	0	0	0	0	0	0	0	0	0	0	0	0	0	0	0	0	0	0	0	0	0	0	0	0	0	0	0	0	0	0	0
Pavir.1KG102754	207	217	180	225	376	389	38	43	29	30	40	127	115	47	74	28	59	61	64	104	100	96	320	268	283	315	258	321	183	172	177	183	234	371	228	130	254	103	125	411	384	345	246	229	200	114	144	98	111
Pavir.1KG102777	545	513	510	316	593	599	809	537	362	545	558	830	959	795	709	1067	666	623	650	981	599	698	822	650	766	959	667	649	2015	1268	1258	1709	1340	2391	1483	964	1541	780	693	545	370	296	347	309	309	196	179	209	341
Pavir.1KG102800	0	0	0	0	0	0	2	1	0	3	1	15	26	31	31	4	1	0	0	0	1	1	1	1	0	1	5	7	0	1	0	0	0	1	0	0	1	0	1	2980	2298	2422	807	934	917	33	41	27	41
Pavir.1KG103100	353	317	283	353	692	559	704	331	210	567	424	571	803	537	389	379	562	470	448	628	680	785	736	709	806	723	512	487	260	189	140	244	270	387	308	193	292	377	386	717	461	473	539	547	538	500	489	555	779
Pavir.1KG103131	549	448	518	309	678	644	618	454	174	492	476	591	388	436	394	281	392	407	327	1380	960	1225	1858	1900	1854	1727	1382	1192	1029	695	776	863	860	1539	946	634	994	1635	1540	822	653	639	560	677	641	725	738	935	1261
Pavir.1KG103154	0	0	0	0	0	0	4	4	2	3	0	0	2	3	1	4	0	0	0	0	1	0	0	0	0	0	0	0	4	4	2	3	3	1	1	1	2	4	2	0	0	0	0	0	0	0	0	1	0
Pavir.1KG103177	155	179	199	178	380	292	271	172	89	156	212	178	182	132	105	128	277	236	243	232	224	223	308	277	387	246	265	307	193	155	124	195	190	315	215	106	229	193	199	315	186	168	213	185	216	154	173	170	219
Pavir.1KG103200	0	0	0	0	0	0	0	0	0	0	0	0	0	0	0	0	0	0	1	0	0	7	0	0	2	0	8	0	0	0	0	0	0	0	0	0	0	0	0	0	0	0	0	0	0	0	0	0	2
Pavir.1KG103400	304	318	280	308	702	602	747	875	578	726	790	2392	1740	1330	1633	1073	770	809	666	1007	866	890	909	788	849	959	859	686	793	456	365	601	467	907	636	375	654	394	418	1146	899	842	816	872	831	909	1043	1139	1363
Pavir.1KG103477	0	0	0	0	0	0	0	0	0	0	0	0	0	0	0	0	0	0	0	0	0	0	0	0	0	0	0	0	0	0	0	0	0	0	0	0	0	0	0	0	0	0	0	0	0	0	0	0	0
Pavir.1KG103500	145	143	131	152	282	303	284	163	97	188	208	170	253	197	106	212	266	268	234	221	228	291	226	231	270	270	186	216	174	113	90	123	137	208	159	121	156	198	159	267	170	208	225	211	221	213	223	249	304
Pavir.1KG103508	662	652	599	660	1935	1964	350	251	192	317	304	552	609	508	452	432	1252	1045	1108	839	824	846	1054	915	1192	1221	1095	902	415	224	280	284	343	725	336	231	342	380	337	1783	1346	1585	1767	1650	1663	819	1016	1266	1345
Pavir.1KG103554	7	5	5	7	12	12	19	14	5	16	10	11	10	9	7	9	7	4	7	9	10	9	14	20	14	14	15	16	14	10	9	10	10	13	14	7	17	10	9	10	6	5	4	6	2	0	3	3	5
Pavir.1KG103577	0	0	0	0	0	0	0	0	0	0	0	0	0	0	0	0	0	1	0	0	0	6	0	0	3	0	3	0	0	0	0	0	0	0	0	0	0	0	0	0	0	0	0	0	0	0	0	0	0
Pavir.1KG103800	19	15	4	6	29	33	11	5	9	11	2	4	9	5	2	8	4	9	16	3	6	12	10	10	13	8	11	16	6	2	2	2	3	4	5	2	5	7	4	40	27	29	19	33	30	17	19	35	24
Pavir.1KG103854	0	0	0	0	0	0	0	0	0	0	0	0	0	0	0	0	0	0	0	0	0	0	0	0	0	0	0	0	0	0	0	0	0	0	0	0	0	0	0	0	0	0	0	0	0	0	0	0	0
Pavir.1KG103877	2	8	1	1	6	9	0	0	0	0	0	0	1	0	0	0	0	0	1	1	0	0	4	2	7	4	6	2	1	4	1	1	2	1	2	4	5	0	0	4	0	2	1	1	4	0	2	1	0
Pavir.1KG103885	3278	3491	3676	3789	8656	7477	1769	1381	1085	1218	1321	2404	2654	1958	1897	2192	6710	5683	5904	5589	5302	4970	5359	4594	5986	7162	6358	6531	1484	1066	1013	994	1467	1934	1230	995	1408	2120	1922	7430	4730	5773	5554	6266	6006	4128	4182	6984	7048
Pavir.1KG103900	53	46	34	30	65	51	111	103	53	106	95	86	50	45	31	61	119	84	111	101	65	107	135	110	104	159	80	47	74	55	39	66	49	107	55	50	66	120	115	113	89	97	78	78	71	53	55	87	122
Pavir.1KG103954	68	76	58	59	136	126	66	57	36	66	81	95	112	80	45	112	105	87	122	98	75	94	83	83	101	138	82	88	55	41	31	54	55	75	61	30	70	52	45	93	88	80	74	82	85	74	46	62	89
Pavir.1KG104000	24	48	38	44	45	72	7	15	7	14	25	9	2	4	6	7	10	9	18	47	4	24	27	32	33	31	52	34	102	87	51	97	75	165	88	73	100	42	61	196	132	120	66	40	58	27	28	19	23
Pavir.1KG104200	497	480	447	514	1155	1134	95	60	56	63	76	139	159	97	99	110	171	177	174	197	145	113	413	335	391	540	427	423	267	198	186	182	198	405	286	132	289	205	204	1711	1195	1433	641	705	640	192	207	253	251
Pavir.1KG104254	0	0	0	0	0	0	4	0	0	0	1	0	0	1	0	1	1	0	0	1	0	2	0	0	0	0	0	1	0	0	1	0	1	0	0	0	1	1	1	5	4	0	10	5	4	5	11	20	22
Pavir.1KG104262	361	440	357	724	969	807	119	115	64	132	102	128	163	104	96	99	228	189	213	192	221	224	281	204	242	290	362	361	152	183	73	123	251	257	240	160	261	116	118	441	311	273	269	269	304	234	217	272	262
Pavir.1KG104300	456	579	482	867	1337	1090	84	65	59	56	46	132	114	179	131	174	102	86	114	236	131	144	745	506	928	616	627	508	227	268	192	193	298	424	307	166	304	170	176	2525	1934	1832	824	939	831	719	663	625	677
Pavir.1KG104331	362	391	311	409	798	801	547	378	306	455	440	696	634	435	370	436	466	444	476	565	562	632	677	660	741	682	547	526	290	220	243	237	334	488	294	204	341	314	324	792	594	542	614	564	548	446	490	483	505
Pavir.1KG104377	0	0	0	0	0	0	0	0	0	0	0	0	0	0	0	0	0	0	0	0	0	0	0	0	0	0	0	0	0	0	0	0	0	0	0	0	0	0	0	0	0	0	0	0	0	0	0	0	0
Pavir.1KG104600	221	283	264	351	716	683	126	92	53	79	112	129	148	101	152	125	223	189	184	121	126	92	221	205	243	213	201	229	84	102	73	87	117	130	97	67	113	70	60	345	234	242	208	166	172	206	238	343	349
Pavir.1KG104639	0	5	3	4	5	2	8	2	2	2	5	1	4	6	1	3	6	6	3	10	2	6	6	8	7	6	5	5	7	6	8	4	10	10	4	4	7	10	6	11	5	8	1	3	3	3	6	0	0
Pavir.1KG104677	0	0	0	1	1	0	2	1	0	0	0	2	1	0	0	1	1	0	4	3	0	1	1	0	0	0	0	0	0	0	1	1	1	2	3	0	0	3	1	0	0	0	0	0	0	1	0	0	0
Pavir.1KG104700	149	157	134	333	317	382	9	5	5	10	2	4	4	2	2	4	9	1	1	19	18	20	95	35	35	106	181	225	187	325	148	152	331	363	389	248	488	30	25	133	71	103	49	45	47	26	29	24	32
Pavir.1KG104708	2	3	2	3	4	0	13	13	1	7	8	10	5	7	2	14	8	4	7	3	8	13	5	10	8	6	3	5	4	3	5	7	7	4	15	2	9	6	5	10	6	7	2	3	8	5	2	8	13
Pavir.1KG104800	1	2	1	0	1	1	3	0	0	3	0	0	0	0	0	0	3	1	2	2	0	0	0	0	0	1	3	1	2	0	2	0	1	2	2	4	3	2	1	0	2	1	1	0	2	11	11	22	37
Pavir.1KG104900	718	842	789	941	1186	1629	720	627	388	632	563	675	618	489	490	455	858	824	858	737	796	914	1103	1160	1550	1281	1342	1546	568	485	429	432	571	833	636	438	723	431	449	1160	811	800	825	875	874	705	711	687	703
Pavir.1KG105000	16	10	7	3	20	18	0	3	0	0	1	1	1	0	0	0	3	0	1	8	1	2	23	9	6	10	13	8	28	26	38	14	31	32	32	15	36	16	13	341	223	205	24	25	43	2	0	0	1
Pavir.1KG105054	7	17	10	1	3	2	11	2	6	1	1	8	8	1	4	2	15	11	8	8	14	13	35	15	54	19	30	19	6	2	2	1	3	16	6	4	8	19	10	16	10	10	12	13	21	16	19	18	21
Pavir.1KG105100	0	0	0	0	0	0	0	0	0	0	0	0	0	0	0	0	0	0	0	0	0	0	0	0	0	0	0	0	0	0	0	0	0	0	0	0	0	0	0	11	11	18	1	2	0	0	0	0	0
Pavir.1KG105200	0	0	0	0	0	0	0	0	0	0	0	0	0	0	0	0	0	1	0	0	0	0	0	0	2	0	0	0	0	0	0	0	0	0	0	0	0	0	0	60	33	37	10	15	11	2	1	0	0
Pavir.1KG105300	404	402	421	393	860	746	291	181	146	236	192	317	406	291	230	309	678	621	588	444	515	583	642	496	670	557	549	546	309	181	198	234	319	439	263	193	259	290	237	501	382	382	393	407	415	328	357	382	379
Pavir.1KG105400	4	4	7	7	10	17	0	0	0	0	0	0	0	0	0	0	3	2	4	13	3	2	15	6	6	4	3	9	0	0	0	0	0	0	0	0	0	5	1	5	0	5	0	0	2	1	1	2	0
Pavir.1KG105600	58	50	51	49	127	106	7	2	0	0	3	0	2	2	3	7	24	30	24	32	23	15	53	62	50	42	32	31	27	10	5	15	13	12	20	10	20	25	28	32	18	27	20	30	34	14	15	21	18
Pavir.1KG105700	149	128	137	191	311	317	100	51	53	93	82	114	76	42	62	45	130	152	154	177	174	174	223	196	233	285	231	206	65	65	50	66	94	105	86	50	104	121	108	173	120	127	91	128	102	70	81	84	107
Pavir.1KG105777	2	0	0	0	0	0	0	0	0	0	0	0	0	0	0	0	0	0	0	2	1	0	0	2	0	0	0	0	0	0	0	1	0	0	0	0	0	1	0	0	0	0	2	2	0	0	0	0	0
Pavir.1KG105800	7	9	5	4	8	8	122	91	136	93	110	72	119	60	100	117	100	132	143	63	63	84	21	21	26	11	9	6	80	19	37	24	49	57	39	26	41	35	15	53	35	20	62	64	41	16	28	21	20
Pavir.1KG105900	119	99	88	123	218	168	235	72	40	135	82	126	237	112	120	88	185	225	179	192	301	409	220	207	276	273	223	234	73	67	64	60	118	148	104	57	122	132	114	376	318	260	255	268	238	134	144	159	199
Pavir.1KG106100	0	1	2	0	2	1	3	4	4	4	5	3	2	2	0	0	6	6	5	5	4	6	5	5	5	4	2	2	1	1	1	0	0	3	1	1	3	3	2	173	132	148	56	67	55	9	7	9	13
Pavir.1KG106200	1908	1842	1884	2056	3642	3486	2026	1921	1177	1957	1704	2006	2330	1635	1245	1556	2599	2281	2243	2567	2341	2729	3486	3181	3785	3001	2705	2798	1218	1194	988	997	1414	2152	1517	1046	1701	1313	1226	2373	1799	1830	1661	1712	1797	1400	1433	1661	1908
Pavir.1KG106577	0	0	0	0	0	0	0	0	0	0	0	0	0	0	0	0	0	0	0	0	0	0	0	0	0	0	0	0	0	0	0	0	0	0	0	0	0	0	0	0	0	0	0	0	0	0	0	0	0
Pavir.1KG106600	411	323	360	371	766	666	325	297	182	255	280	318	379	266	270	238	330	281	302	561	522	556	994	925	1164	1057	853	770	371	278	250	225	314	499	353	224	399	452	402	417	380	372	539	508	524	688	771	975	1124
Pavir.1KG106700	10	16	12	7	17	32	17	13	20	16	10	0	1	1	1	5	10	11	9	20	38	21	26	30	38	25	24	18	49	36	47	30	46	71	58	33	37	28	25	8	4	2	4	9	8	4	4	3	3
Pavir.1KG106800	603	738	679	1011	1551	1686	6	9	17	10	8	23	22	8	22	11	28	43	24	325	236	341	1319	1163	1336	1258	1319	1269	395	521	419	291	622	737	610	431	646	207	170	581	436	426	236	288	259	146	140	104	95
Pavir.1KG107000	0	0	0	0	0	0	1	1	2	0	1	0	0	0	0	0	0	0	0	0	2	0	0	0	1	0	0	0	2	0	0	0	0	0	0	0	0	0	0	0	0	1	2	1	0	0	0	2	0
Pavir.1KG107100	24	14	20	23	79	32	50	44	20	40	43	46	34	28	16	32	13	15	21	45	16	18	59	31	30	31	24	9	44	30	20	20	41	44	38	22	34	40	27	22	35	19	23	29	30	20	24	28	21
Pavir.1KG107300	679	699	665	434	952	879	4985	3059	2971	3420	3237	3939	4974	3522	3785	4635	3213	2814	2904	5334	5254	6484	2713	2520	3596	2619	2396	1483	4819	2490	2811	3425	3393	5783	3265	2673	3758	4634	4302	1680	1395	1242	947	1011	927	677	871	1129	1936
Pavir.1KG107400	0	3	1	3	0	0	0	1	0	2	8	9	19	10	1	3	41	25	31	184	229	210	30	22	45	12	12	23	12	3	1	8	7	25	8	0	3	23	15	27	16	30	17	25	24	6	3	3	3
Pavir.1KG107500	54	49	54	57	112	114	37	44	30	38	48	88	70	40	40	68	108	110	86	77	96	85	140	91	155	126	113	113	44	30	18	39	55	70	46	19	44	29	23	151	120	111	82	90	70	68	62	54	69
Pavir.1KG107600	3	3	1	5	23	11	6	0	0	2	0	1	3	0	2	1	4	1	1	0	2	0	10	8	4	4	4	1	1	2	0	1	2	1	3	1	1	0	1	33	7	11	5	12	15	27	30	62	97
Pavir.1KG107700	508	462	465	374	979	807	321	293	194	363	297	481	349	290	213	346	1271	1121	1216	463	588	614	467	381	406	456	395	397	324	173	176	219	218	468	314	194	288	360	310	386	312	268	368	328	273	237	212	276	306
Pavir.1KG107777	0	0	0	0	0	2	0	3	0	1	2	0	0	0	0	1	3	5	1	2	0	1	0	0	0	0	0	0	0	0	1	1	0	2	0	0	2	0	0	0	0	0	0	1	0	0	0	1	0
Pavir.1KG107800	0	0	0	0	0	0	1	0	1	0	2	1	0	0	0	0	0	0	0	0	0	3	0	0	0	0	0	0	0	0	0	0	0	0	0	0	0	0	0	0	0	0	0	0	0	0	0	0	1
Pavir.1KG107900	0	0	0	0	0	0	0	0	0	0	0	0	0	0	0	0	0	0	0	0	0	0	1	0	0	0	0	0	0	0	0	0	0	0	1	0	0	0	0	0	1	4	1	1	0	0	0	0	0
Pavir.1KG108000	67	45	35	20	45	53	7	2	2	5	4	3	8	9	8	20	22	20	39	23	18	20	56	28	55	61	65	56	45	12	23	20	24	28	27	22	41	57	58	43	28	21	58	47	41	53	71	126	150
Pavir.1KG108154	0	0	0	0	0	0	0	0	0	0	0	3	0	2	0	1	0	0	0	0	0	0	0	0	0	0	0	0	0	0	0	0	0	0	0	1	0	0	0	0	0	0	0	0	0	0	0	0	0
Pavir.1KG108300	152	150	148	214	443	414	28	9	6	22	17	26	37	22	28	31	19	28	29	64	64	56	201	204	211	231	204	209	57	83	50	46	90	104	87	60	104	51	51	229	158	169	146	130	153	169	158	212	266
Pavir.1KG108677	0	0	0	0	0	0	0	1	0	0	0	0	0	0	0	0	0	1	0	8	0	5	5	0	11	7	13	1	1	0	0	0	0	0	0	0	0	1	0	1	0	1	8	2	3	0	0	1	2
Pavir.1KG108700	3	7	9	14	26	22	3	0	0	3	3	4	5	0	1	7	23	16	23	18	14	12	25	17	17	20	13	5	4	4	0	0	6	9	7	4	3	9	8	84	72	67	43	34	32	14	10	12	7
Pavir.1KG109000	1	0	1	0	0	1	0	0	1	0	0	4	1	2	0	0	0	1	0	2	2	1	0	1	1	0	0	0	1	7	4	2	4	4	2	3	5	0	0	264	217	207	57	99	84	5	9	4	3
Pavir.1KG109500	295	265	271	188	578	511	555	334	363	362	329	343	355	220	339	301	799	734	811	868	971	815	854	810	974	916	757	663	249	185	207	170	303	424	314	176	289	437	330	465	337	375	392	463	469	389	519	646	767
Pavir.1KG109600	408	327	435	524	1097	880	2018	1743	1394	1768	1887	2289	2361	1746	1433	1991	3064	2715	2847	2827	2586	2574	4189	3623	4384	4911	4287	3993	1722	1077	1111	1231	1486	2344	1576	1037	1497	1504	1457	1634	1142	1119	767	763	746	476	464	548	665
Pavir.1KG109700	59	53	33	52	118	124	20	12	16	14	10	20	57	47	27	59	85	95	91	33	31	21	41	44	48	51	61	67	70	52	49	79	72	127	92	59	90	26	22	69	64	61	67	75	67	44	45	20	23
Pavir.1KG109800	366	441	363	469	741	788	5	5	0	3	5	20	8	5	18	6	71	56	64	164	176	145	715	706	1004	699	725	746	111	152	134	104	193	206	176	125	215	130	119	245	189	222	147	171	129	97	86	68	84
Pavir.1KG109900	0	1	0	0	0	0	0	0	3	0	0	0	0	0	0	0	1	5	1	1	0	0	2	0	0	0	0	0	0	0	0	1	0	0	1	0	1	2	0	1	0	0	1	0	0	1	0	0	0
Pavir.1KG110000	38	78	61	33	117	102	259	169	87	197	282	153	194	186	83	275	112	156	140	125	82	122	130	94	123	121	101	69	167	96	73	108	119	154	120	80	139	102	87	120	57	83	81	103	88	58	62	73	89
Pavir.1KG110100	6	6	0	4	5	7	22	13	27	25	12	11	22	4	13	16	11	8	26	11	6	9	17	8	6	17	11	6	19	10	14	9	24	12	27	6	32	15	7	7	6	2	4	11	7	3	3	1	1
Pavir.1KG110200	1050	767	984	672	1151	1073	16657	7615	3934	14446	10554	20321	33012	24435	11127	22061	20314	17570	18977	8831	9420	15353	1435	1295	1443	1102	898	912	3467	2129	1885	3058	1716	4334	3071	1965	3323	5345	5205	1801	1412	1255	1393	1412	1272	791	715	967	1295
Pavir.1KG110300	26	25	27	16	55	56	15	49	18	17	22	26	37	12	18	28	21	34	17	34	17	23	56	35	45	60	33	49	39	23	20	18	34	54	42	23	34	13	20	74	40	75	63	51	81	41	39	30	48
Pavir.1KG110400	13	10	10	10	24	28	20	18	34	22	21	31	19	9	26	13	26	21	31	13	10	11	14	5	19	16	19	11	8	6	4	6	3	12	10	1	9	5	3	50	33	37	17	23	34	4	9	11	16
Pavir.1KG110500	224	245	221	265	482	457	99	86	34	76	75	138	90	103	108	68	128	127	112	105	138	99	520	505	566	411	303	358	136	136	119	89	173	248	140	93	155	125	94	383	305	277	245	250	256	159	179	190	226
Pavir.1KG110600	81	103	76	76	175	142	492	453	255	550	490	512	682	577	203	590	711	822	692	371	337	465	127	107	157	91	78	75	232	93	106	144	91	229	169	64	136	133	139	155	98	128	158	137	117	108	103	119	111
Pavir.1KG110700	1285	1190	1233	1606	2645	2586	1312	816	552	1122	914	812	1201	953	564	749	1643	1601	1657	1384	1628	1802	2028	1649	2181	2299	1946	2339	622	566	391	503	585	922	760	507	847	1012	850	1655	1127	1235	1533	1481	1491	1267	1224	1556	1397
Pavir.1KG110800	202	167	156	195	357	368	320	219	140	299	235	230	300	260	139	166	288	288	283	216	256	300	455	357	459	423	439	356	201	177	122	149	147	296	215	129	264	194	184	372	236	292	289	257	288	204	203	187	182
Pavir.1KG110813	245	164	160	93	239	343	76	71	93	78	64	63	54	49	42	146	117	107	131	78	64	93	202	134	248	121	132	95	155	93	99	59	136	146	119	64	171	95	57	214	149	128	146	152	177	105	130	166	194
Pavir.1KG110826	81	35	47	38	103	135	2	0	0	0	0	3	2	0	1	1	6	8	7	38	44	15	22	26	45	59	82	88	135	83	74	106	119	236	80	61	124	12	5	77	72	51	27	27	21	5	5	4	7
Pavir.1KG110839	69	90	66	115	200	136	4	1	0	3	1	0	2	0	3	0	14	10	13	47	34	24	48	29	36	76	73	76	55	69	29	42	57	94	63	38	88	26	20	73	50	74	49	48	41	26	25	28	26
Pavir.1KG110852	0	0	0	0	0	2	1	1	1	2	2	2	0	1	0	0	0	0	0	0	2	0	2	0	0	0	0	3	0	0	0	0	0	0	0	0	0	7	0	7	8	6	0	5	0	4	5	4	6
Pavir.1KG110865	1408	892	1153	556	1563	1321	1291	1057	1370	764	980	275	431	419	539	762	842	915	829	1562	1948	2173	5201	4702	8004	3430	3686	2730	714	415	490	363	595	839	503	294	480	1484	1167	1482	1029	1113	1604	1670	1707	981	1004	1130	1274
Pavir.1KG110878	0	0	1	1	1	0	0	0	0	0	0	0	2	2	0	0	0	0	1	3	2	0	5	2	10	1	5	40	2	0	1	0	2	3	0	0	1	0	0	11772	9361	8683	1810	1791	1651	87	94	8	35
Pavir.1KG110891	0	0	0	0	0	0	0	0	0	0	0	0	0	0	0	0	0	0	0	0	0	0	0	0	0	0	0	0	0	0	0	0	0	0	0	0	0	0	0	0	0	0	0	0	0	1	0	0	0
Pavir.1KG110904	24	15	13	4	12	17	72	55	37	33	26	15	14	36	21	9	21	20	20	79	100	95	119	143	146	79	101	68	47	39	43	26	47	45	31	21	34	96	82	32	20	18	20	17	32	18	23	23	47
Pavir.1KG110917	0	0	0	0	0	0	0	0	0	0	0	0	0	1	0	0	0	0	0	0	3	0	0	2	0	2	0	2	0	0	0	0	0	0	0	0	0	0	0	1	0	0	1	0	0	0	1	0	0
Pavir.1KG110930	53	48	48	72	152	122	145	103	68	103	115	144	113	72	81	111	147	109	94	103	109	131	115	100	133	106	85	108	50	28	35	48	38	46	30	22	49	36	45	104	61	62	66	62	64	39	60	51	54
Pavir.1KG110943	21	31	31	10	33	25	469	178	133	203	116	159	189	449	155	305	130	89	110	134	69	146	64	44	99	69	44	53	161	48	91	51	54	75	44	59	82	107	126	113	90	60	111	120	102	100	140	233	296
Pavir.1KG110956	0	0	0	1	1	0	0	0	0	0	0	0	0	0	0	0	0	0	0	0	0	0	3	2	0	2	2	1	0	1	0	0	0	0	0	0	1	0	0	1	0	1	1	0	1	0	0	1	1
Pavir.1KG110969	36	28	31	36	104	75	2	0	0	1	2	0	4	3	0	5	3	4	2	52	46	33	245	229	214	32	54	47	43	41	33	16	37	53	54	23	46	14	22	196	162	148	59	63	59	41	47	30	46
Pavir.1KG110982	213	320	194	34	54	84	3051	3196	2693	3870	3407	7416	6586	5016	3024	6504	6533	6699	6127	1939	1828	2204	198	142	122	0	2	4	1053	247	321	547	197	895	476	279	486	576	515	453	327	396	486	391	446	149	171	163	170
Pavir.1KG110995	5	4	3	0	2	3	1	0	1	0	1	0	14	6	1	29	0	3	1	3	3	9	14	5	12	0	2	1	3	1	5	1	1	1	0	1	2	65	45	10	4	3	3	9	2	11	4	26	47
Pavir.1KG111008	0	0	2	0	1	0	0	1	2	0	0	0	0	0	0	3	0	0	0	1	2	3	1	0	5	0	0	0	0	0	0	0	0	0	1	0	0	9	8	0	3	3	5	6	5	25	52	96	121
Pavir.1KG111021	126	93	68	18	50	64	1673	919	972	1187	500	547	1958	1032	224	450	266	461	316	1067	1012	799	809	783	836	310	226	116	535	209	390	394	624	971	490	277	475	762	485	318	193	199	214	228	210	84	97	186	248
Pavir.1KG111034	179	168	180	122	325	277	441	285	138	432	346	595	649	476	340	431	895	880	884	442	457	588	153	109	153	89	77	98	220	118	122	205	154	315	166	119	178	220	182	209	194	192	197	215	207	133	125	146	163
Pavir.1KG111047	291	314	213	114	313	443	402	326	269	283	310	647	883	590	537	393	690	679	704	448	400	486	247	251	365	288	325	209	301	123	157	223	198	510	188	105	171	209	127	624	430	431	400	388	346	143	171	125	152
Pavir.1KG111060	842	220	628	174	798	914	471	679	228	229	497	885	1803	900	1152	878	463	405	373	755	638	408	520	383	556	496	367	425	410	155	190	233	231	445	214	93	167	266	228	386	247	300	394	442	372	329	304	768	896
Pavir.1KG111073	0	0	0	0	0	0	0	0	0	0	0	0	0	0	0	0	0	0	0	0	0	0	0	0	0	0	0	0	0	0	0	0	0	0	0	0	0	0	0	11	5	4	1	3	1	0	1	0	1
Pavir.1KG111086	548	492	537	786	1294	1309	614	392	294	632	598	798	1183	847	440	939	574	550	510	651	569	583	658	559	547	749	658	697	507	451	368	321	490	721	498	361	563	328	283	447	298	353	325	364	342	296	249	286	304
Pavir.1KG111099	422	360	405	474	861	826	677	516	336	579	518	665	669	543	362	491	532	550	559	788	720	825	787	653	799	873	713	757	424	346	295	335	418	602	473	322	512	460	435	695	502	502	477	561	550	429	415	469	496
Pavir.1KG111112	4	9	4	1	3	5	3	2	8	7	2	0	0	0	0	0	1	3	3	6	6	3	37	35	32	22	24	19	3	2	3	4	1	2	3	0	7	5	7	8	3	10	22	15	30	13	18	4	11
Pavir.1KG111125	444	500	313	150	332	372	137	95	84	137	141	5255	4679	2657	5566	2037	644	504	707	121	59	85	133	58	129	175	173	212	245	87	166	263	191	531	207	132	226	59	58	824	626	567	141	154	188	75	104	31	59
Pavir.1KG111138	0	2	1	1	0	0	0	0	0	0	0	2	1	0	2	1	1	1	0	5	2	5	7	2	2	16	14	15	0	1	10	4	4	10	3	5	7	4	7	5	2	1	2	1	5	1	3	0	3
Pavir.1KG111151	842	883	788	658	972	995	2181	2613	1601	2275	2423	1852	4359	2725	2601	3432	3312	3868	3143	3582	2780	3144	1342	1138	1417	1277	1268	1401	3201	1514	1601	2320	1739	3274	1926	1364	2029	715	657	908	765	648	667	684	665	342	379	306	408
Pavir.1KG111164	18	8	9	4	9	21	6	5	4	7	14	5	27	14	2	9	10	17	10	9	6	3	7	9	3	3	11	2	6	11	10	7	14	17	20	8	18	9	4	9	3	1	4	5	7	1	7	7	1
Pavir.1KG111177	663	683	676	797	1319	1347	596	511	305	544	444	636	705	631	382	682	974	979	872	725	747	863	1050	858	1260	1021	951	937	439	330	232	273	376	559	386	257	433	462	445	823	596	610	705	697	704	589	618	627	612
Pavir.1KG111190	1	5	2	2	6	2	0	0	0	0	0	0	3	0	3	0	0	3	1	33	33	68	48	24	57	41	45	48	21	9	24	2	6	9	3	7	15	43	35	46	35	35	80	104	100	52	56	117	139
Pavir.1KG111203	0	0	0	0	0	0	0	0	0	0	0	0	0	0	0	0	0	0	0	0	0	0	0	0	0	0	0	0	0	0	0	0	0	0	0	0	0	0	0	0	0	0	0	0	0	0	0	0	0
Pavir.1KG111216	85	73	57	43	108	101	38	25	18	54	22	48	72	50	27	29	91	94	118	42	56	65	56	60	50	41	56	37	65	30	37	38	38	59	50	26	41	49	44	71	61	52	69	52	62	32	30	39	42
Pavir.1KG111229	41	35	47	26	53	71	7	8	6	19	17	19	9	6	11	6	11	13	5	36	41	58	67	57	76	119	86	61	89	53	66	83	77	131	98	35	83	24	26	17	10	13	14	14	16	16	13	9	9
Pavir.1KG111242	416	331	366	361	777	865	259	183	156	182	186	216	184	124	142	133	353	321	301	416	416	411	688	666	807	876	839	865	201	163	150	141	214	299	218	153	225	207	189	523	314	318	406	365	416	316	350	328	364
Pavir.1KG111255	4	1	2	0	1	1	0	0	0	0	0	0	0	0	0	0	0	0	0	2	0	0	225	208	215	75	67	58	1	3	4	0	2	1	7	0	4	1	0	116	73	74	311	281	331	280	353	92	92
Pavir.1KG111268	2276	2212	1958	860	2069	1983	6426	6509	3605	8307	5175	12117	17596	12862	5927	9811	11874	12147	11206	6272	5863	6760	2167	2054	2004	1151	987	975	5470	2166	2434	3651	1847	5716	3425	2252	3620	3143	2800	3340	2392	2285	2565	2215	2326	991	1149	998	1188
Pavir.1KG111281	44	42	35	58	133	132	32	21	20	42	23	33	21	19	17	20	62	59	53	57	48	53	71	51	53	90	68	84	55	24	30	39	42	66	49	29	38	26	26	51	57	50	42	47	55	47	39	34	40
Pavir.1KG111294	337	306	344	355	603	543	1915	1213	646	1247	1563	1487	1830	1479	1073	1959	788	698	754	1090	883	1193	874	731	920	874	694	592	917	587	523	649	663	1087	884	496	969	1043	970	637	461	505	486	576	457	480	473	582	737
Pavir.1KG111307	0	0	0	0	0	0	0	0	0	0	0	0	0	0	0	0	0	0	0	0	0	0	0	0	0	0	0	0	0	0	0	0	0	0	0	0	0	2	0	0	0	0	0	0	1	0	0	1	1
Pavir.1KG111320	95	63	89	12	54	28	38	34	56	27	27	19	58	33	33	46	81	122	132	112	128	99	179	158	262	126	234	124	42	21	25	20	26	48	37	28	33	149	113	35	49	39	50	77	66	35	48	74	87
Pavir.1KG111333	71	68	68	110	204	251	0	0	0	4	1	3	4	5	6	0	0	1	2	5	1	8	31	35	40	44	56	56	45	64	33	29	79	85	75	63	59	4	0	4	8	8	4	3	5	1	3	2	0
Pavir.1KG111346	65	63	70	64	167	146	80	58	42	56	66	60	139	97	92	87	39	70	53	60	45	41	77	57	73	90	102	83	63	23	29	27	64	48	47	33	61	32	21	125	77	103	72	77	78	41	47	92	71
Pavir.1KG111359	0	0	0	0	1	3	0	0	0	0	0	0	0	0	0	0	0	0	1	0	0	0	0	0	0	0	0	0	0	0	0	0	0	0	0	0	0	0	0	0	2	3	0	0	1	0	0	0	0
Pavir.1KG111372	3	3	7	3	20	7	0	0	0	0	0	0	0	0	0	0	0	0	0	3	0	1	7	2	3	4	6	2	2	0	0	1	3	1	0	0	1	0	0	2	1	0	0	0	1	0	1	2	2
Pavir.1KG111385	1	3	4	7	7	11	1	0	2	0	0	1	0	2	0	0	1	5	0	2	3	6	3	7	13	4	5	8	5	1	1	0	1	1	2	0	2	5	2	6	6	8	0	9	9	7	6	11	10
Pavir.1KG111398	40	51	58	25	78	62	61	46	31	44	57	77	227	513	66	164	86	58	58	131	63	102	111	46	132	161	80	83	76	17	38	19	12	43	22	13	24	145	139	52	34	33	62	65	80	85	77	215	250
Pavir.1KG111411	1	1	1	1	1	0	0	1	2	0	1	6	5	3	0	1	1	2	1	0	0	0	0	2	1	1	0	0	1	0	0	1	0	2	0	0	0	1	0	6	3	3	1	0	1	0	1	1	1
Pavir.1KG111424	33	37	35	32	64	61	28	16	11	14	10	15	14	9	14	15	37	37	43	34	46	58	39	25	38	20	29	23	37	19	27	18	40	55	30	31	31	33	22	44	26	37	22	24	39	18	15	25	30
Pavir.1KG111437	291	289	400	383	542	516	481	257	157	364	294	322	330	422	250	285	497	501	511	578	622	701	575	526	675	802	703	599	310	202	169	188	211	310	190	176	255	464	487	427	266	251	271	348	354	336	348	808	841
Pavir.1KG111450	2	0	0	0	1	0	2	6	0	2	2	0	0	0	0	0	0	2	0	2	0	1	3	2	0	10	8	4	0	0	0	1	1	0	0	0	0	3	1	7	1	4	13	17	25	27	38	47	46
Pavir.1KG111463	273	310	271	281	452	527	515	368	218	339	355	587	666	467	421	543	591	531	589	571	456	483	473	363	425	353	386	384	305	222	218	281	313	463	262	231	342	190	197	599	448	421	302	309	300	255	236	276	315
Pavir.1KG111476	78	51	64	149	192	178	13	5	4	13	6	16	9	9	26	15	4	1	4	25	10	24	48	49	44	84	89	90	188	279	113	116	291	343	295	235	450	39	35	73	62	62	55	50	68	25	43	21	43
Pavir.1KG111489	1	0	2	0	2	2	5	4	7	22	6	5	5	0	5	0	2	3	2	7	26	16	123	180	163	112	49	22	11	12	9	1	42	19	12	15	18	25	11	14	9	3	5	7	14	2	0	2	0
Pavir.1KG111502	393	445	405	399	730	609	2562	1934	1016	1807	2218	3611	3649	2584	1806	3099	2615	2650	2541	1936	1599	1991	935	801	955	474	427	431	1019	541	530	795	650	1256	814	426	803	514	461	665	458	552	575	653	578	389	394	411	428
Pavir.1KG111515	175	180	115	155	356	332	133	75	56	109	75	68	166	94	81	83	124	111	95	136	204	163	263	202	246	273	247	247	101	77	93	60	164	178	90	83	132	93	63	372	244	235	222	227	269	154	169	165	244
Pavir.1KG111528	24	27	19	26	47	53	15	21	7	13	5	16	12	16	7	18	23	7	14	3	4	11	86	45	113	135	116	43	2	3	6	4	4	4	10	6	5	14	8	40	34	37	30	21	21	19	14	22	33
Pavir.1KG111541	189	102	163	72	194	120	110	47	119	91	42	9	64	22	16	32	45	78	64	337	468	411	1531	1271	1805	659	853	432	761	309	428	248	397	571	450	321	586	130	95	1394	1074	1109	1116	1365	1348	612	683	757	1163
Pavir.1KG111554	394	298	223	384	772	925	88	26	244	17	17	2	80	7	53	148	16	13	7	87	43	109	289	129	415	373	547	311	246	177	230	95	367	298	297	173	360	138	98	369	298	291	327	348	326	89	80	58	78
Pavir.1KG111567	0	0	0	0	0	0	0	0	0	0	0	0	0	0	0	2	0	0	0	1	0	0	0	0	1	0	0	0	0	0	0	0	0	0	0	0	0	0	0	0	0	0	0	0	0	0	0	0	0
Pavir.1KG111580	388	354	427	436	958	738	105	59	56	54	66	113	130	205	130	258	69	59	61	204	124	210	297	255	476	555	403	372	369	345	257	175	314	441	343	251	475	424	439	688	503	505	504	527	502	700	714	1173	1402
Pavir.1KG111593	24	28	19	17	61	63	11	6	3	13	6	1	5	4	0	5	10	13	9	9	21	15	8	13	15	6	4	7	17	4	7	8	9	19	3	3	10	26	48	610	464	419	211	196	173	86	79	71	85
Pavir.1KG111606	2	2	1	2	2	2	0	0	0	0	0	0	0	0	0	0	0	0	0	0	0	0	0	0	0	1	0	1	0	0	0	0	0	0	0	0	0	0	0	1	1	0	0	2	1	0	1	1	1
Pavir.1KG111619	1	0	0	0	1	0	2	0	0	0	0	0	1	0	0	0	0	1	1	0	0	0	0	0	0	0	0	0	0	0	0	0	0	0	0	1	0	0	0	25	11	17	15	11	11	20	13	23	13
Pavir.1KG111632	140	121	104	149	296	264	158	141	69	149	151	167	167	172	100	156	264	188	222	119	99	127	167	148	179	181	154	193	69	46	41	44	52	94	62	31	51	70	84	234	155	180	145	142	160	178	186	219	194
Pavir.1KG111645	0	0	0	0	0	0	0	0	0	0	0	0	0	0	0	0	0	0	0	0	0	0	0	0	0	0	0	0	0	0	0	0	0	0	0	0	0	0	0	1	0	0	12	7	6	4	8	4	4
Pavir.1KG111658	60	61	54	89	125	105	0	0	0	0	0	1	0	3	0	3	0	2	0	17	8	5	4	8	5	19	40	23	120	125	86	93	236	224	120	106	182	11	12	41	17	22	16	9	21	9	7	4	10
Pavir.1KG111671	0	0	0	0	0	0	0	0	0	0	0	0	0	0	0	0	0	0	0	0	0	0	0	0	0	0	0	0	0	0	0	0	1	0	0	0	0	0	0	0	0	0	0	0	0	0	0	0	0
Pavir.1KG111684	111	88	111	102	214	142	631	391	188	460	484	456	480	393	318	378	260	200	238	395	351	393	330	288	316	320	254	228	217	164	140	170	188	308	189	138	178	279	282	179	132	156	164	177	146	121	128	139	196
Pavir.1KG111697	31	38	28	35	72	101	1	0	0	0	0	1	0	0	0	1	2	4	0	0	0	1	17	9	20	46	81	30	7	5	8	4	10	28	9	7	15	6	3	23	12	21	15	13	5	1	3	2	2
Pavir.1KG111710	0	0	0	0	0	0	0	0	0	0	0	0	0	0	0	0	0	0	1	0	0	0	0	0	0	0	0	0	0	0	0	0	0	0	0	0	0	0	0	0	0	0	0	0	0	0	0	0	0
Pavir.1KG111723	32	42	33	34	86	73	5	3	6	4	2	18	11	4	6	5	12	9	14	16	29	14	110	113	102	113	106	86	29	23	25	9	33	49	35	18	46	10	17	69	45	27	25	34	28	27	24	28	28
Pavir.1KG111736	0	0	0	0	0	0	3	1	0	3	0	0	0	0	0	0	0	1	0	0	0	0	1	0	0	0	0	1	0	0	0	0	0	1	0	0	0	2	1	1	1	1	3	0	1	2	4	0	4
Pavir.1KG111749	16	9	12	9	38	15	0	0	0	1	0	2	2	0	7	0	61	62	82	138	92	68	403	309	568	661	493	567	3	3	3	2	1	4	1	2	3	21	6	151	101	74	79	104	86	35	50	11	16
Pavir.1KG111762	518	516	510	433	931	1070	1249	1223	821	1113	1277	1408	1342	961	1037	1240	2263	2034	2142	2113	2211	2188	1668	1564	1586	1452	1387	1373	631	347	371	418	396	814	577	324	561	821	724	743	502	632	578	677	716	605	594	727	849
Pavir.1KG111775	146	160	145	179	344	270	808	475	154	434	440	239	356	293	275	281	124	114	111	306	269	315	427	501	562	513	363	274	188	198	185	188	210	379	259	132	261	282	280	316	172	195	298	287	342	282	263	397	423
Pavir.1KG111788	5	5	5	5	9	14	5	12	9	16	11	10	7	9	5	8	20	17	16	17	17	19	9	3	5	1	5	5	3	5	1	3	12	17	6	4	4	0	1	4	1	1	6	6	4	3	6	4	2
Pavir.1KG111801	1	0	0	0	0	0	18	1	5	5	6	10	24	6	12	11	6	13	8	5	9	6	3	4	6	0	3	6	6	1	1	1	4	6	3	2	1	3	3	99	68	82	35	28	28	6	8	4	9
Pavir.1KG111814	5	0	3	2	2	0	3	2	0	8	0	1	1	1	4	1	1	5	4	5	12	11	3	13	15	12	23	8	10	4	1	2	7	6	7	5	6	8	2	5	12	8	1	5	10	12	9	9	15
Pavir.1KG111827	6	4	6	2	10	10	3	9	2	7	7	4	0	0	0	1	53	44	49	4	20	20	1	2	3	2	0	0	1	0	1	1	1	3	1	0	2	17	7	7	7	4	7	7	9	10	4	1	8
Pavir.1KG111840	27	22	19	19	47	68	0	0	0	0	0	2	2	1	0	1	2	6	3	5	2	1	11	8	8	12	4	9	7	5	9	4	19	8	10	8	14	1	0	42	25	13	4	17	20	4	7	4	8
Pavir.1KG111853	4	4	4	4	15	8	6	9	7	4	2	1	4	2	4	7	8	4	7	15	31	28	114	141	130	93	83	53	10	13	12	5	18	16	25	29	29	10	14	99	104	81	10	11	21	8	10	18	23
Pavir.1KG111866	477	167	443	188	728	628	61	135	92	142	134	199	117	54	64	117	1568	1289	1542	374	770	727	209	274	352	247	165	172	136	28	26	42	24	66	73	36	69	717	644	529	328	351	327	366	351	323	284	392	356
Pavir.1KG111879	14	27	22	5	3	7	27	34	27	35	25	2	8	12	4	8	72	61	52	38	61	45	26	5	18	25	30	18	40	12	19	9	10	10	11	11	26	75	60	33	30	36	79	86	80	243	243	436	577
Pavir.1KG111892	1	0	0	1	0	4	0	0	0	0	0	0	0	0	0	0	3	2	1	0	1	0	0	0	0	0	0	2	0	0	0	0	0	0	1	0	0	1	3	2	0	0	1	1	0	1	2	0	0
Pavir.1KG111905	6	5	7	4	13	13	0	0	0	0	0	0	0	0	0	0	42	24	20	10	5	19	29	16	15	22	29	30	0	0	0	0	0	0	0	0	0	9	2	14	5	10	5	5	7	3	5	10	7
Pavir.1KG111918	18	38	26	29	39	47	56	44	43	42	59	79	65	66	54	67	126	133	126	91	72	90	52	46	58	62	63	49	31	15	16	16	14	36	23	19	24	30	32	53	33	24	52	58	45	27	45	31	37
Pavir.1KG111931	0	0	0	1	0	0	0	0	0	0	0	0	0	0	0	0	0	0	0	0	0	0	0	0	0	0	0	0	0	0	0	0	0	0	0	0	0	0	0	0	0	0	0	0	0	0	0	0	0
Pavir.1KG111944	194	182	184	189	429	365	423	391	272	330	306	205	351	208	187	250	526	520	438	513	490	563	777	824	936	1013	834	821	231	124	103	114	129	230	172	108	173	239	260	425	277	326	438	417	401	371	392	579	545
Pavir.1KG111957	480	487	469	958	1441	1276	213	97	71	194	140	241	222	179	124	109	412	425	411	314	396	424	553	424	478	613	592	654	144	155	92	135	196	252	209	159	242	223	197	524	407	441	427	410	479	373	393	437	427
Pavir.1KG111970	32	30	25	8	24	23	45	8	15	23	10	57	88	60	107	70	47	52	81	11	13	11	24	12	25	22	22	11	39	11	20	11	32	31	27	14	22	26	16	35	23	19	16	17	29	3	7	7	22
Pavir.1KG111983	885	827	914	824	1491	1581	360	201	90	272	223	283	602	346	311	300	102	98	79	435	293	350	1442	1323	1673	1523	1249	1163	886	900	772	613	919	1585	1126	688	1256	1205	1123	753	588	567	430	517	528	292	255	172	216
Pavir.1KG111996	0	0	0	7	10	4	15	7	10	15	9	2	1	1	0	3	1	3	2	1	4	6	11	15	8	7	5	9	0	0	0	0	0	0	0	0	0	0	1	8	2	8	31	22	22	15	21	4	10
Pavir.1KG112009	70	64	50	16	46	57	14	13	17	13	9	187	340	179	195	216	179	238	248	144	120	112	261	159	156	292	309	183	312	114	241	123	290	300	197	109	221	93	68	35	34	23	32	32	31	10	8	5	11
Pavir.1KG112022	0	0	0	0	0	0	0	0	0	0	0	0	0	0	0	0	0	0	0	0	0	0	0	0	0	0	0	1	0	0	0	0	0	0	0	0	0	0	0	185	218	142	936	912	827	264	212	27	60
Pavir.1KG112035	0	0	1	0	0	0	1	0	0	0	0	0	0	0	0	0	0	0	0	0	0	0	1	0	1	1	3	0	0	0	0	0	0	0	0	0	0	0	0	15	28	24	279	297	260	169	162	59	39
Pavir.1KG112048	0	0	0	0	0	0	0	0	0	0	0	0	0	0	0	0	0	0	0	0	0	0	1	0	0	0	0	0	0	0	0	0	0	0	0	0	0	0	0	9	18	11	49	56	74	5	15	2	0
Pavir.1KG112061	16	11	8	6	16	15	7	6	2	7	1	4	6	4	1	6	155	121	140	110	103	73	133	85	118	284	233	318	20	10	12	10	3	11	13	4	17	64	58	33	20	17	36	41	59	44	52	39	50
Pavir.1KG112074	0	1	1	3	3	7	0	0	1	0	0	0	0	0	0	0	3	2	3	4	3	1	12	10	7	20	15	12	1	0	4	0	1	1	1	2	8	0	1	4	0	2	2	1	1	1	0	0	0
Pavir.1KG112087	367	328	369	320	646	526	1100	988	516	942	871	1195	1087	853	779	751	736	694	693	966	843	926	1171	973	1188	1071	854	862	372	289	301	288	333	506	370	246	363	551	475	855	638	684	589	657	624	495	470	521	639
Pavir.1KG112101	166	129	176	146	313	263	486	362	202	420	326	493	494	347	275	447	324	295	305	319	292	373	230	202	245	307	210	246	349	186	215	298	281	454	280	230	312	261	224	404	317	273	236	290	324	247	257	342	417
Pavir.1KG112114	22	22	35	31	41	62	47	37	26	32	39	56	46	34	21	39	46	38	38	22	14	15	11	10	15	16	12	19	20	13	8	16	17	20	20	9	22	14	12	44	26	37	31	36	40	31	29	20	17
Pavir.1KG112127	93	70	85	85	215	161	10	4	4	11	10	11	20	17	2	11	216	169	160	166	159	208	130	119	166	120	135	78	7	4	4	2	6	11	5	5	9	107	125	253	182	195	83	84	59	26	15	48	61
Pavir.1KG112140	18	26	16	32	54	55	0	0	1	0	0	0	0	0	0	0	0	1	0	0	1	0	24	12	5	20	14	24	7	18	10	7	42	25	26	13	46	0	0	16	8	6	8	4	6	2	0	0	9
Pavir.1KG112153	246	183	268	238	574	446	2271	1777	1092	1842	1736	709	1022	1065	607	1330	897	860	840	1368	1529	1518	884	995	949	917	680	628	795	390	382	438	421	740	601	390	621	1168	1196	726	467	528	569	625	588	517	589	753	861
Pavir.1KG112166	0	0	1	1	1	0	1	0	0	0	0	0	0	0	0	0	0	0	0	0	0	0	0	4	3	8	3	2	0	1	0	0	4	1	2	0	1	0	0	7	6	6	3	0	8	1	2	3	3
Pavir.1KG112179	1012	977	975	1814	2926	2780	22	16	8	22	17	26	34	28	9	36	20	28	19	99	30	49	449	284	206	350	458	505	1221	1664	871	886	2148	2214	1792	1365	2395	36	45	386	314	255	102	108	109	62	58	51	76
Pavir.1KG112192	65	45	96	84	106	88	1152	930	466	857	1065	845	817	781	597	1122	294	271	285	524	420	532	170	134	185	162	155	123	391	293	167	304	284	432	425	209	489	433	394	94	44	45	34	48	51	75	48	106	133
Pavir.1KG112205	1	0	2	1	2	0	14	6	4	17	16	2	6	2	4	5	3	1	3	5	4	4	2	2	2	3	2	2	4	3	4	3	5	5	4	2	6	7	1	0	0	0	1	0	0	1	1	2	1
Pavir.1KG112218	11	14	13	3	38	18	7	2	3	4	1	0	4	4	1	7	2	3	2	1	1	2	12	11	35	8	10	15	0	0	1	0	0	1	0	0	1	5	9	27	14	27	29	31	40	109	127	348	401
Pavir.1KG112231	28	32	21	5	26	27	0	0	0	0	0	1	4	1	2	2	0	0	3	13	1	7	23	21	34	27	24	29	29	20	17	12	20	26	28	24	26	31	30	10	6	7	6	6	8	14	5	28	26
Pavir.1KG112244	0	0	0	0	0	0	0	0	0	0	0	0	0	0	0	0	0	0	0	0	0	0	0	0	0	0	0	0	0	0	0	0	0	0	0	0	0	0	0	0	0	0	0	0	0	0	0	0	0
Pavir.1KG112257	276	245	227	169	265	258	1607	980	495	1409	1099	1852	2750	2359	1188	2031	778	765	791	805	737	1281	330	330	412	318	223	224	1202	670	589	931	579	1279	879	562	1027	885	798	336	214	258	227	236	224	165	157	195	291
Pavir.1KG112270	295	236	272	332	647	653	455	297	218	279	257	296	345	390	257	500	412	365	387	332	331	356	457	408	602	537	440	509	171	145	123	99	160	276	198	120	221	260	211	340	268	255	309	309	310	284	273	378	370
Pavir.1KG112283	25	23	18	21	38	46	17	18	14	12	11	20	31	24	12	18	15	22	19	25	14	16	39	19	23	32	38	30	32	27	38	13	46	37	49	28	66	14	5	25	12	11	4	20	13	15	11	19	26
Pavir.1KG112296	1805	1772	1595	1853	2993	3383	1015	794	359	695	599	953	1311	1068	901	852	913	843	921	1444	1395	1435	4464	3551	5478	3908	3306	3523	773	768	663	668	898	1533	926	635	989	762	761	2231	1735	1725	1355	1318	1323	945	1034	1113	1089
Pavir.1KG112309	467	402	426	376	757	832	375	298	232	265	299	859	720	600	746	444	369	323	388	889	776	704	1546	1438	1608	878	712	853	545	357	371	355	440	853	561	243	527	643	613	832	627	631	570	629	633	621	615	565	559
Pavir.1KG112322	0	0	0	0	0	1	0	0	0	0	1	0	0	5	4	0	0	0	0	0	0	0	0	0	0	0	0	0	0	1	0	0	0	0	1	1	1	0	0	628	482	500	148	195	188	10	18	2	3
Pavir.1KG112335	271	348	242	384	750	643	70	49	25	60	46	95	122	151	74	121	105	112	94	95	66	75	155	117	144	187	179	163	140	109	130	116	168	254	142	107	156	99	80	378	304	250	293	249	244	151	156	148	182
Pavir.1KG112348	1	0	0	0	0	0	0	0	0	0	0	0	0	0	0	0	0	0	0	0	0	0	0	0	0	0	0	0	0	0	0	0	0	0	0	0	0	0	0	0	0	0	1	0	0	0	0	0	1
Pavir.1KG112361	0	0	0	0	0	0	0	0	0	0	0	0	0	0	0	0	0	0	0	0	0	0	0	0	0	0	0	0	0	0	0	0	0	0	0	0	0	0	0	0	0	0	0	0	0	0	0	0	0
Pavir.1KG112374	90	58	91	63	151	110	444	229	136	272	258	103	193	207	87	256	82	99	97	317	279	362	260	276	296	319	218	222	154	118	109	96	139	182	148	97	205	333	343	200	125	124	91	161	144	106	104	179	261
Pavir.1KG114200	20	21	29	13	56	27	229	111	82	168	159	116	161	155	100	231	41	46	57	110	123	155	86	106	154	88	47	50	75	32	50	58	69	117	81	40	61	161	176	58	56	67	56	57	54	92	78	176	228
Pavir.1KG114700	1	0	0	0	1	4	0	0	0	0	0	0	0	0	0	0	2	0	1	0	0	0	1	1	0	0	1	1	0	0	0	0	0	0	0	0	0	0	0	44	24	49	73	72	90	19	32	16	27
Pavir.1KG114800	65	75	56	67	250	108	209	194	144	190	132	338	232	137	364	181	234	206	206	109	95	83	228	202	153	183	89	111	37	36	35	35	35	46	46	30	30	25	17	639	434	469	676	722	683	1009	1201	2935	3221
Pavir.1KG115077	3	0	0	1	8	5	2	0	0	1	1	1	1	0	1	1	6	4	1	5	9	3	21	26	10	14	3	7	3	4	1	1	2	6	0	2	3	2	2	89	56	63	20	26	16	5	8	5	3
Pavir.1KG115100	3	0	3	0	0	2	20	28	5	7	13	0	2	7	1	3	1	1	1	2	9	13	6	5	10	5	1	0	0	0	1	0	0	1	1	0	0	36	33	13	7	11	6	12	17	8	8	4	7
Pavir.1KG115177	0	0	0	0	0	0	0	0	0	0	0	0	0	0	0	0	0	0	0	0	0	0	0	0	0	0	0	0	0	0	0	0	0	0	0	0	0	0	0	0	0	2	1	2	3	0	0	0	2
Pavir.1KG115454	12	16	8	6	4	10	21	15	11	16	23	18	15	13	12	16	13	22	14	10	15	15	14	15	19	25	33	13	15	5	14	12	21	22	20	12	23	19	12	14	8	6	7	8	5	4	5	10	7
Pavir.1KG115831	232	297	256	91	134	278	383	325	154	222	216	241	263	437	393	206	240	220	230	241	410	501	447	519	923	538	769	638	281	102	184	123	160	206	160	128	150	302	269	719	476	511	608	606	694	400	369	451	499
Pavir.1KG116000	94	246	128	97	161	168	0	0	0	0	1	0	0	0	0	1	111	83	114	89	102	287	124	95	468	168	306	240	0	0	0	0	0	0	0	0	0	59	59	1	0	0	2	3	3	5	3	15	6
Pavir.1KG116084	0	0	0	0	0	0	0	0	1	0	0	0	0	0	0	0	0	0	0	0	1	0	0	0	0	0	0	0	0	0	1	0	0	0	0	0	0	0	0	0	0	0	0	0	0	0	0	0	1
Pavir.1KG116100	0	0	0	0	0	0	0	0	0	0	0	0	0	0	0	0	0	0	0	0	0	0	0	0	0	0	0	0	0	0	0	0	0	0	0	0	0	0	0	33	15	9	1	0	2	0	0	0	0
Pavir.1KG116208	259	461	567	57	90	100	1038	436	439	311	267	268	475	1672	545	765	196	254	185	352	410	802	566	229	1416	307	991	657	1094	272	561	376	468	669	398	467	449	310	287	805	485	528	1014	954	1000	912	962	1371	1680
Pavir.1KG116300	0	2	7	0	1	0	907	1294	448	613	623	89	53	302	99	48	24	14	22	84	83	132	145	125	195	58	82	55	39	10	30	15	22	23	18	27	25	29	35	27	21	13	33	34	35	25	13	15	14
Pavir.1KG116377	5	0	0	0	0	4	0	1	0	0	0	0	0	0	0	0	1	1	1	0	0	0	5	2	3	1	5	3	1	0	0	1	3	4	1	1	0	0	1	0	0	0	0	0	1	0	1	0	0
Pavir.1KG116500	0	0	0	0	0	0	0	0	0	0	1	0	1	0	0	0	0	0	0	0	0	0	0	0	0	0	0	0	0	0	0	0	0	0	0	0	1	0	0	0	0	0	0	0	0	0	1	2	1
Pavir.1KG116600	0	0	0	0	0	0	0	0	0	0	0	0	0	0	0	0	0	0	0	0	1	0	0	0	0	0	0	0	0	0	0	0	0	0	0	0	0	1	0	0	0	0	0	0	1	1	0	2	0
Pavir.1KG116754	1	0	1	0	3	2	0	0	0	0	0	0	0	0	0	0	0	0	0	0	0	0	1	0	0	1	1	2	0	0	0	0	0	0	0	0	0	0	0	6	0	3	0	0	3	0	1	0	0
Pavir.1KG116800	0	0	0	0	0	0	2	2	5	5	1	0	0	0	0	0	0	0	0	1	0	1	0	0	0	1	0	3	0	0	0	0	0	2	0	1	1	0	1	0	0	1	1	3	5	6	8	2	6
Pavir.1KG116877	0	0	0	1	0	1	0	0	0	1	0	0	0	0	0	0	0	0	0	0	0	0	0	2	0	0	0	1	0	0	0	1	2	1	0	0	0	1	0	0	1	0	0	0	1	0	0	0	3
Pavir.1KG116900	15	8	14	6	8	25	15	18	5	14	16	16	12	20	12	3	4	6	4	17	15	19	38	62	71	67	74	53	26	21	19	23	30	32	22	18	24	47	48	13	17	10	10	5	9	1	2	1	0
Pavir.1KG117100	0	0	0	0	0	0	0	0	0	0	0	0	0	0	0	0	0	0	0	0	0	0	0	0	0	0	0	0	0	0	0	0	0	0	0	0	0	0	0	0	0	0	0	0	0	0	0	0	0
Pavir.1KG117177	0	0	1	0	0	0	0	0	0	2	0	0	0	0	0	0	0	0	0	1	0	0	0	0	0	1	0	0	1	0	0	0	0	0	0	0	0	1	0	0	0	1	1	0	0	0	0	0	1
Pavir.1KG117200	301	282	299	317	644	561	670	383	289	430	414	497	587	452	423	473	895	853	919	931	889	1011	1010	859	1137	906	801	773	341	250	255	265	325	505	314	192	389	419	391	747	484	484	703	571	617	468	578	736	781
Pavir.1KG117254	0	1	0	0	0	0	0	0	1	0	0	0	0	0	0	0	0	0	0	0	0	1	0	0	3	0	0	0	0	0	0	0	0	0	0	0	0	0	0	0	0	0	0	0	0	0	0	0	0
Pavir.1KG117300	206	200	165	204	426	401	1294	862	362	625	877	820	1677	839	871	1146	472	414	445	610	522	620	596	567	652	609	500	478	312	211	167	207	262	465	295	180	301	345	379	575	387	397	529	424	436	260	273	323	435
Pavir.1KG117400	1	5	2	1	5	3	0	0	0	0	0	0	0	0	1	0	0	0	0	2	2	2	3	5	5	0	2	4	26	22	23	20	24	51	24	18	14	0	3	1990	2017	1488	473	491	369	17	30	3	21
Pavir.1KG117500	14	18	14	9	40	27	25	12	16	21	21	9	8	24	0	10	29	24	38	25	31	38	96	90	134	79	74	75	19	6	7	6	15	22	9	8	10	58	59	111	68	94	148	171	212	98	134	96	99
Pavir.1KG117600	4	1	2	0	0	0	110	42	30	78	45	19	35	102	11	13	23	15	17	18	7	24	16	4	20	16	6	4	2	0	0	0	0	2	0	0	0	16	20	166	129	131	274	244	336	141	163	117	144
Pavir.1KG118000	1	0	0	0	0	0	6	1	5	4	6	0	0	4	0	1	1	1	0	2	1	1	3	0	4	8	4	0	0	0	0	0	1	0	0	0	0	4	4	0	1	1	0	1	2	2	0	0	0
Pavir.1KG118100	8	4	8	0	1	1	154	136	67	146	77	7	5	83	53	5	7	11	8	29	15	16	23	29	23	151	90	65	0	0	1	0	9	1	2	2	5	35	19	157	106	105	198	200	326	150	172	111	134
Pavir.1KG118200	0	0	0	0	0	0	0	0	0	0	0	0	0	0	0	0	0	0	0	0	0	0	0	0	0	0	0	1	0	0	0	0	0	0	0	0	0	0	0	2012	1752	1485	136	123	144	15	18	4	14
Pavir.1KG118400	1	1	1	0	2	0	1	0	2	0	1	0	0	0	0	0	0	0	0	1	0	0	0	0	0	8	3	2	0	0	0	0	0	1	0	0	0	0	0	44	16	35	103	88	115	125	141	93	98
Pavir.1KG118477	2	1	0	0	0	0	6	11	1	4	1	0	0	8	2	1	1	0	1	2	0	0	0	1	2	11	1	1	0	0	1	0	0	0	0	0	0	5	2	3	0	0	2	1	1	2	2	3	1
Pavir.1KG118500	0	0	0	0	0	0	0	0	0	0	0	0	0	0	0	0	0	0	0	0	0	0	0	0	0	0	0	0	0	0	0	0	0	0	0	0	0	0	0	6	1	2	16	13	16	4	5	1	0
Pavir.1KG118600	12	4	13	0	6	0	164	125	44	146	55	0	14	89	49	8	14	14	17	51	29	45	26	32	26	226	115	99	3	0	2	0	4	1	0	2	4	45	38	134	74	92	185	163	284	159	192	114	139
Pavir.1KG118700	5	3	4	0	3	1	4	2	0	3	1	0	2	1	5	0	5	3	2	11	7	16	9	18	7	48	30	20	0	0	4	0	0	0	2	0	0	8	6	367	190	318	858	849	883	897	1038	1023	1016
Pavir.1KG118777	10	6	5	0	1	0	264	221	210	308	121	9	39	178	26	33	3	4	13	18	19	6	1	8	4	90	18	24	1	0	1	1	3	2	0	1	5	35	15	133	69	102	157	195	235	150	199	143	177
Pavir.1KG118800	0	0	0	0	1	0	0	0	0	0	0	0	0	0	0	0	0	0	0	0	0	0	1	0	1	0	5	9	0	0	0	0	0	0	0	0	0	0	0	3146	2689	2252	264	264	241	20	24	4	5
Pavir.1KG118854	0	0	0	0	0	0	0	0	0	0	0	0	0	0	0	0	0	0	0	0	0	0	0	0	0	0	0	0	0	0	0	0	0	0	0	0	0	0	0	2	0	0	6	2	2	1	1	1	0
Pavir.1KG119000	35	15	22	24	58	40	282	343	106	203	300	114	82	158	47	180	107	115	112	157	154	225	123	149	141	106	80	77	52	53	51	43	49	90	60	32	32	81	75	54	47	28	40	47	43	25	37	39	45
Pavir.1KG119231	0	0	0	0	0	0	0	0	0	0	0	0	0	0	0	0	0	0	0	0	0	0	0	0	0	0	0	0	0	0	0	0	0	0	0	0	0	0	0	0	0	0	0	0	0	0	0	0	0
Pavir.1KG119300	0	0	0	0	0	0	0	0	0	1	1	0	0	0	0	0	0	0	0	0	0	0	0	0	0	6	1	0	0	0	0	0	0	0	0	0	0	0	1	0	0	1	3	10	2	2	8	1	5
Pavir.1KG119377	1	0	0	0	0	0	37	54	18	28	39	3	1	7	0	0	3	6	4	3	5	8	2	0	0	4	1	1	1	0	0	0	0	0	0	0	0	2	1	1	2	5	5	8	0	0	1	0	1
Pavir.1KG119400	8	5	11	7	5	6	0	0	0	0	0	0	0	0	4	0	2	3	3	40	26	14	1	22	11	4	1	12	0	2	1	4	2	5	3	2	3	508	514	1306	883	960	414	379	431	201	161	69	85
Pavir.1KG119500	0	0	0	0	2	0	0	1	0	2	0	0	0	0	0	1	0	0	2	1	1	1	0	0	0	6	0	3	3	1	2	5	2	1	2	0	1	0	0	479	416	392	103	101	100	25	14	20	20
Pavir.1KG119608	2	0	0	0	0	0	0	0	1	0	0	0	0	0	8	0	1	3	0	0	1	1	104	77	48	58	24	44	0	0	4	0	0	0	0	1	0	0	0	3	0	0	0	0	0	0	0	0	0
Pavir.1KG119677	0	0	1	0	0	1	370	426	152	283	242	7	15	238	62	11	4	3	6	63	54	91	0	2	0	17	6	6	1	0	3	1	0	1	0	2	1	20	17	32	18	19	37	27	41	27	28	13	12
Pavir.1KG119700	19	17	22	4	9	8	1376	689	340	1041	1190	254	231	332	168	363	398	342	418	217	240	251	60	82	47	65	18	27	24	9	9	7	8	21	7	5	5	103	96	145	102	81	144	125	111	74	55	97	98
Pavir.1KG119754	0	0	0	0	0	0	13	14	6	7	8	0	0	8	0	0	0	0	0	10	11	6	0	7	2	31	8	5	1	1	0	0	0	0	0	0	2	2	1	4	0	0	5	0	3	6	6	4	3
Pavir.1KG119800	0	0	0	0	0	0	0	0	0	0	0	0	0	0	0	0	0	0	0	0	0	0	0	0	0	0	0	1	0	0	0	0	0	0	0	0	0	0	0	0	0	0	0	0	0	0	0	0	0
Pavir.1KG119900	43	40	30	42	74	77	93	42	29	85	60	22	31	37	18	42	38	42	38	43	58	72	66	61	63	58	57	57	47	30	23	33	24	59	42	25	34	66	48	96	73	69	56	74	86	57	69	69	80
Pavir.1KG119985	13	5	4	1	1	1	267	251	145	266	134	5	18	82	49	10	11	17	13	35	22	24	37	21	31	213	101	50	0	0	2	1	7	3	1	1	5	42	21	132	104	111	202	202	284	117	144	86	80
Pavir.1KG120054	3	0	0	0	0	0	144	135	110	115	95	3	4	80	19	13	7	12	10	27	18	35	0	5	1	19	10	5	0	0	0	0	1	2	1	0	0	14	8	42	42	40	37	45	85	47	49	28	47
Pavir.1KG120077	0	0	1	0	1	0	0	0	0	0	0	0	0	0	0	0	0	0	0	0	0	0	0	0	0	0	0	0	0	0	0	0	0	0	0	0	0	1	1	0	1	0	0	0	0	0	0	0	0
Pavir.1KG120100	0	0	0	0	0	0	1	1	1	0	0	0	1	1	0	1	6	10	2	1	2	3	0	0	0	0	0	0	0	0	0	0	0	0	0	0	0	0	0	6	1	14	0	3	2	0	0	0	0
Pavir.1KG120131	9	6	11	6	18	12	13	16	4	6	19	3	2	4	0	2	8	12	11	10	11	12	11	10	21	9	9	16	9	3	4	4	3	9	6	2	2	17	15	25	7	14	11	12	17	5	22	20	21
Pavir.1KG120362	1	0	0	0	0	0	10	5	3	10	2	0	5	3	13	0	3	3	6	2	1	5	215	94	83	101	73	66	0	0	2	0	1	0	0	0	0	2	0	0	0	0	0	0	0	1	0	0	0
Pavir.1KG120400	0	0	0	0	0	0	0	0	0	0	0	0	0	0	0	0	0	0	0	0	0	0	0	0	0	0	0	0	0	0	0	0	0	0	0	0	0	0	0	0	0	0	0	0	0	1	1	0	0
Pavir.1KG120500	0	0	0	0	2	0	0	0	0	0	0	0	0	0	0	0	2	0	0	0	1	0	0	0	0	1	0	0	0	0	0	0	0	0	0	0	0	2	0	4	2	2	1	3	0	5	4	5	12
Pavir.1KG120600	24	66	31	5	29	9	192	69	27	30	26	17	74	138	61	43	14	12	18	89	41	68	62	2	59	88	66	32	73	12	48	17	19	34	29	25	51	90	69	82	77	86	78	77	70	117	97	395	542
Pavir.1KG120700	2226	2080	2459	1978	3441	3324	3667	2885	1543	2358	2505	1941	2973	2183	2065	2429	1901	1754	1691	3677	3433	3903	6119	5273	7025	5137	4103	4076	3001	3000	2576	2317	3380	4844	3763	2291	4108	3460	3319	2261	1651	1499	1364	1503	1585	1159	1024	1312	1736
Pavir.1KG120739	1349	1376	1143	1657	2649	2412	477	167	127	567	248	333	764	588	165	332	847	888	882	741	1194	1421	1911	1531	2044	1914	1546	1953	418	481	287	401	454	785	683	395	704	676	646	1225	865	880	1033	1014	1147	1034	1009	1197	1336
Pavir.1KG120777	0	0	0	0	0	2	0	0	0	0	0	0	0	0	0	0	0	0	0	0	0	0	0	0	0	0	0	0	0	0	0	0	0	0	1	0	0	0	0	2	2	3	2	1	6	0	0	1	0
Pavir.1KG120800	451	387	483	518	880	763	968	675	426	630	707	576	632	567	447	589	434	374	386	888	933	883	1250	1157	1410	1379	1140	1069	796	649	657	587	912	1213	810	541	881	724	690	429	300	323	307	296	319	373	333	386	498
Pavir.1KG120900	12	20	9	6	25	37	66	31	20	32	25	32	47	21	27	27	52	62	54	28	33	71	21	27	48	17	30	28	15	10	11	9	20	16	21	6	16	13	16	60	33	27	58	41	30	19	23	20	21
Pavir.1KG121100	1	0	7	0	3	3	6	6	2	1	5	1	2	1	3	1	11	6	6	6	8	14	28	15	26	26	26	8	2	0	2	3	2	4	2	0	3	4	6	14	9	12	24	26	28	6	11	7	8
Pavir.1KG121154	0	0	0	0	0	0	0	0	0	0	0	0	0	0	0	1	0	0	0	0	0	0	0	0	0	0	0	0	0	0	0	0	0	0	0	0	0	0	0	2	1	0	0	0	0	0	0	0	0
Pavir.1KG121477	0	1	0	0	3	0	1	0	0	0	0	0	0	0	0	0	0	0	0	0	0	0	0	0	1	0	0	0	1	0	0	0	0	0	0	0	0	0	1	1	3	0	3	0	0	1	0	2	2
Pavir.1KG121531	0	0	0	0	0	0	0	1	0	0	0	0	0	0	0	0	0	0	0	0	0	0	0	0	0	0	0	0	0	0	0	0	0	0	0	0	0	0	0	0	0	0	0	0	0	1	0	0	0
Pavir.1KG121600	41	40	45	44	87	65	71	70	60	110	84	89	107	81	68	75	119	118	124	93	127	148	130	115	130	93	92	77	27	22	28	26	43	62	36	24	41	83	78	87	80	41	51	56	70	42	45	59	62
Pavir.1KG121700	1	1	0	0	0	1	0	0	0	0	0	0	1	0	0	0	0	0	0	0	0	0	0	0	0	0	0	0	0	0	0	0	0	0	0	0	0	0	0	14	14	19	4	2	2	0	0	0	2
Pavir.1KG121800	298	224	307	280	435	397	1226	815	573	880	931	1114	1110	792	742	1109	684	622	601	854	859	1004	564	612	707	605	482	451	545	362	366	443	519	731	509	373	561	671	640	483	411	333	391	434	411	383	386	372	556
Pavir.1KG121977	0	0	0	0	0	0	1	0	0	0	0	0	0	0	0	0	0	0	0	0	0	0	0	0	0	0	0	0	0	0	0	0	0	0	0	0	0	0	0	0	0	0	0	0	0	0	0	0	1
Pavir.1KG122000	232	195	222	48	187	158	757	737	501	807	775	720	499	456	371	395	955	840	767	2157	2326	2343	1632	1776	1721	1370	899	882	697	409	402	389	375	812	618	389	527	1544	1361	554	444	405	577	591	691	592	660	862	1060
Pavir.1KG122100	708	690	742	105	1099	633	173	191	235	271	322	476	238	168	229	180	2078	2048	1922	5391	6546	6338	3964	4957	6237	2983	2614	2041	2087	1159	980	1496	1185	2208	1804	1235	1615	2229	2172	412	282	261	300	288	285	122	130	107	109
Pavir.1KG122200	0	2	0	0	3	0	73	106	68	31	68	1	3	4	1	5	5	9	10	89	185	118	16	13	15	3	2	2	6	2	1	2	3	6	5	0	4	21	18	33	24	51	38	43	93	68	75	118	162
Pavir.1KG122300	1195	971	1176	1343	3014	2958	967	539	356	856	782	911	987	728	709	538	1573	1437	1495	1332	1437	1502	1701	1278	1682	2058	1898	1906	585	498	438	373	550	829	652	430	782	909	838	1318	965	957	1116	1145	1079	1024	1046	1688	1839
Pavir.1KG122354	0	0	1	0	6	6	0	0	0	0	0	0	0	0	0	0	0	3	0	0	0	0	2	0	1	1	0	0	10	7	10	3	9	20	5	5	10	0	0	0	0	3	0	1	0	0	1	1	3
Pavir.1KG122400	1307	1086	1366	601	2130	1329	2313	1500	1023	2168	1945	1525	2036	1454	972	1360	4946	4468	4698	4637	5535	6724	2387	2522	3040	3388	2637	2238	1844	1048	1135	1341	1198	2147	1648	1302	1652	4574	4255	2472	2058	1705	2040	1999	2097	1512	1784	2423	3586
Pavir.1KG122500	0	0	0	0	0	0	0	0	0	0	0	0	0	0	0	0	0	1	0	1	1	0	1	0	0	0	0	0	0	0	0	0	0	0	0	0	0	1	1	2	1	5	6	6	7	6	7	6	3
Pavir.1KG122700	89	102	55	36	73	51	154	112	185	104	116	124	73	79	137	123	125	134	182	188	201	207	339	190	335	259	325	229	138	66	145	62	156	181	112	75	145	164	104	156	120	142	130	129	160	68	83	56	92
Pavir.1KG122731	0	0	0	0	0	0	0	0	0	0	0	0	0	0	0	0	0	0	0	0	3	0	0	0	0	0	0	0	0	0	0	0	1	0	1	0	0	5	0	0	0	0	0	0	0	0	0	0	0
Pavir.1KG122900	15	11	11	0	5	0	221	300	212	248	278	93	63	109	69	85	44	43	59	188	219	275	52	68	77	137	95	80	21	8	15	19	20	31	20	11	17	108	127	177	116	115	195	189	200	110	143	106	119
Pavir.1KG123000	11	38	17	10	15	28	69	42	52	40	59	139	80	31	178	27	39	36	32	65	63	30	44	29	24	28	23	26	22	9	29	28	28	53	46	10	29	2	4	55	47	38	45	50	42	13	12	17	25
Pavir.1KG123100	10	43	17	4	27	19	0	0	0	0	0	0	0	0	0	0	15	23	17	1	8	10	0	5	11	0	8	12	0	0	0	0	0	0	0	0	0	3	2	1	0	0	0	0	3	1	0	3	0
Pavir.1KG123200	1	2	3	0	0	1	126	73	111	95	72	79	118	67	77	66	98	118	110	91	42	48	10	12	7	1	3	2	23	3	6	5	10	21	9	3	6	11	5	10	13	10	7	7	11	1	3	0	0
Pavir.1KG123377	0	0	0	0	0	0	7	2	0	4	0	1	3	0	1	6	2	0	0	1	0	1	2	0	0	0	0	1	2	2	1	0	1	1	1	0	1	1	1	5	0	0	0	1	4	0	0	0	0
Pavir.1KG123400	10	5	2	1	7	8	4	8	10	2	5	3	10	0	2	3	3	3	7	17	14	11	13	22	18	26	21	10	11	5	6	1	11	7	10	6	6	10	3	10	8	8	3	7	9	0	6	4	11
Pavir.1KG123700	48	95	59	2	32	19	653	225	228	183	59	53	264	512	67	174	18	35	37	145	142	119	208	61	263	200	184	132	1213	188	506	228	361	522	399	342	736	892	531	236	136	140	161	157	199	158	190	394	808
Pavir.1KG123754	0	0	0	0	0	0	0	1	0	0	0	0	0	0	0	0	0	0	0	0	0	0	0	0	0	0	0	0	0	0	0	0	0	0	0	0	0	0	0	0	0	0	0	0	0	0	0	0	0
Pavir.1KG123800	173	144	141	176	327	316	204	171	131	170	177	235	232	175	133	171	300	253	246	278	294	324	377	350	353	359	268	320	156	147	113	133	179	221	149	120	190	174	144	297	204	207	209	217	203	188	184	234	261
Pavir.1KG124000	2225	2011	2039	2532	4051	3967	2497	2208	1266	2192	2174	3086	3233	2412	2462	2474	3303	3044	3087	3279	3266	3650	4088	3777	4571	3773	3438	3414	1727	1416	1257	1357	1730	2601	1905	1299	2165	1530	1390	3247	2476	2488	2427	2310	2419	1989	2166	2750	3241
Pavir.1KG124077	0	0	0	0	0	0	0	0	0	0	0	0	0	0	0	0	0	0	0	0	0	0	0	0	0	0	0	0	0	0	0	0	0	0	0	0	0	0	0	0	0	0	0	0	0	0	0	0	0
Pavir.1KG124100	4	1	0	0	2	1	4	9	1	3	1	0	1	1	0	0	0	0	0	0	0	0	0	1	2	3	2	1	0	0	2	0	1	0	0	1	1	1	0	39	13	37	2	5	6	5	2	2	6
Pavir.1KG124131	6	2	5	1	7	4	12	14	12	4	5	5	8	2	6	1	2	2	6	9	7	4	10	2	2	6	0	1	3	1	5	6	4	3	3	2	5	6	4	8	8	9	17	15	18	6	6	2	4
Pavir.1KG124200	2	2	1	1	2	9	1	0	0	0	0	0	0	0	1	0	0	0	0	0	0	1	3	0	5	5	6	2	0	0	0	0	0	1	0	0	0	0	0	1	0	0	0	2	2	1	2	5	1
Pavir.1KG124377	8	16	11	2	11	6	4	2	2	2	4	2	5	6	1	4	11	13	9	14	5	10	27	13	15	14	9	18	8	11	11	9	10	16	11	5	18	9	7	17	4	8	4	5	3	4	4	10	12
Pavir.1KG124400	0	1	1	0	1	4	0	0	0	0	0	0	0	0	1	0	0	0	0	0	0	0	1	0	2	2	2	2	0	0	2	0	4	2	1	0	1	0	0	23	19	24	9	7	5	2	0	0	0
Pavir.1KG124500	534	580	493	813	1284	1161	727	480	264	596	631	1023	1239	1125	575	1311	625	630	605	690	495	542	943	761	823	727	591	525	591	382	313	359	427	704	417	292	489	533	528	814	560	559	521	459	477	248	262	275	302
Pavir.1KG124800	2	5	10	6	11	7	4	0	0	0	2	1	0	0	4	2	0	2	0	11	19	13	12	6	6	30	44	20	1	0	2	4	4	2	6	2	3	8	3	9	1	8	4	2	9	8	9	9	26
Pavir.1KG125100	60	57	48	48	85	57	974	640	387	611	631	662	771	544	405	581	540	586	508	659	501	664	189	202	191	12	13	23	298	137	153	249	215	389	237	110	240	336	307	649	433	529	563	508	549	331	320	321	337
Pavir.1KG125177	1	0	1	1	6	1	6	4	0	3	4	9	13	14	3	18	0	1	1	5	1	0	3	0	7	0	1	1	0	0	1	1	1	2	1	2	0	1	2	1	2	6	0	0	0	0	0	0	0
Pavir.1KG125200	748	731	810	877	1619	1389	1116	716	424	859	945	1076	1268	968	659	1095	1275	1054	1161	1712	1806	1924	1753	1723	1872	2003	1592	1676	801	660	567	692	836	1165	863	652	1004	1403	1361	974	738	775	829	866	874	712	680	949	1311
Pavir.1KG125400	0	0	0	0	1	0	0	0	0	0	0	0	0	0	1	0	4	3	2	2	1	0	0	0	0	0	0	0	0	0	0	0	0	0	0	0	0	0	0	2	0	0	0	0	0	0	0	0	0
Pavir.1KG125577	3	1	1	2	0	0	2	0	0	0	0	1	1	1	0	1	0	0	0	0	0	0	2	1	0	0	0	2	0	0	1	0	0	1	0	1	0	0	0	3	9	3	2	2	1	0	0	1	0
Pavir.1KG125600	40	48	37	32	107	109	38	31	40	30	26	20	20	11	12	12	37	37	40	57	47	47	122	127	129	113	77	80	25	16	6	15	18	32	19	13	19	46	51	57	65	52	49	45	52	34	55	41	48
Pavir.1KG125700	0	0	0	1	0	1	0	0	0	0	2	0	0	0	0	0	2	2	1	3	1	0	0	0	0	1	0	1	0	0	0	0	1	0	0	0	0	2	1	2	0	0	0	1	0	1	0	0	1
Pavir.1KG125800	1297	1752	1193	2818	3592	4852	300	191	203	165	212	48	97	56	56	84	935	800	885	404	363	468	1281	849	844	1284	1582	1713	576	667	341	388	1000	1019	719	712	886	192	147	1052	726	716	428	368	413	468	503	648	823
Pavir.1KG125900	79	101	81	62	102	86	1250	987	557	839	1010	527	896	981	604	1003	415	414	390	579	685	761	254	245	319	317	253	225	391	227	258	281	242	463	295	206	291	344	304	274	190	166	238	232	222	116	146	115	183
Pavir.1KG126000	2	0	0	2	1	0	8	3	1	3	4	2	1	6	3	7	1	0	1	4	3	5	1	1	3	3	1	1	0	1	0	1	1	0	0	0	1	1	0	0	0	0	0	0	0	0	0	0	0
Pavir.1KG126100	48	66	41	27	60	47	536	447	189	414	469	774	1124	635	523	783	435	501	430	592	336	445	159	141	144	22	36	29	129	76	75	94	120	218	105	71	127	63	30	122	71	86	128	117	99	47	67	46	50
Pavir.1KG126300	13	6	5	8	13	9	20	12	31	10	15	1	3	4	1	6	6	4	3	5	9	9	8	15	6	8	6	3	16	9	12	6	12	19	14	9	22	8	2	7	7	10	16	18	13	10	18	12	33
Pavir.1KG126400	341	269	325	315	626	773	326	219	106	347	283	403	512	381	276	305	490	537	438	447	446	523	476	433	519	541	467	510	256	213	156	148	191	358	227	186	237	248	243	868	588	595	547	517	548	366	415	544	581
Pavir.1KG126500	183	201	166	219	409	390	39	22	2	33	16	34	35	27	19	13	162	106	164	118	137	138	112	90	60	166	148	209	86	81	69	74	77	144	89	53	84	96	87	204	149	129	143	120	160	116	133	129	143
Pavir.1KG126600	0	0	0	0	0	0	0	0	0	0	0	0	0	0	0	0	0	0	0	0	0	0	0	0	0	0	0	3	0	0	0	0	0	0	0	0	0	0	0	172	103	145	1224	1434	1259	1737	2054	515	502
Pavir.1KG126677	0	0	0	0	0	0	0	0	0	0	0	0	0	0	0	0	0	0	0	0	0	0	0	0	0	0	0	0	0	0	0	0	0	0	0	0	0	0	0	0	0	0	0	0	0	0	1	0	0
Pavir.1KG126700	559	427	536	739	1178	1188	891	329	123	608	489	692	774	578	795	504	562	461	532	1023	1137	1440	1284	1160	1423	1421	1200	1007	1220	1334	807	897	1257	1768	1621	1122	2036	1742	1728	831	600	610	773	746	817	599	615	750	978
Pavir.1KG126800	106	75	69	63	113	154	128	86	27	26	94	284	522	109	182	265	244	227	262	281	207	184	59	35	48	79	93	84	27	11	16	18	34	45	39	22	35	17	19	287	182	201	133	140	138	96	94	126	129
Pavir.1KG126900	119	121	118	129	218	187	278	174	99	194	196	283	252	187	228	218	231	234	223	253	255	346	286	230	299	297	234	238	136	86	87	85	103	153	112	75	119	182	169	285	225	210	161	179	198	162	150	198	272
Pavir.1KG127000	251	296	250	320	501	490	0	0	0	0	0	0	0	0	0	0	0	0	0	20	2	0	28	23	28	53	101	52	125	147	126	142	187	283	119	103	157	27	27	76	61	47	110	96	84	66	51	6	16
Pavir.1KG127054	0	0	0	0	0	0	0	0	0	0	0	0	0	0	0	0	0	0	0	0	0	0	0	0	0	0	0	0	0	0	0	0	0	0	0	0	0	0	0	0	0	0	0	0	0	1	1	0	0
Pavir.1KG127277	0	0	0	0	0	0	0	0	0	0	0	0	0	0	0	0	0	0	0	0	0	0	0	0	0	0	0	0	0	0	0	0	0	0	0	0	0	0	0	0	0	0	0	0	0	0	0	0	0
Pavir.1KG127400	0	0	0	0	0	0	0	0	0	0	0	0	0	0	0	0	0	0	0	0	0	0	0	0	0	0	0	0	0	0	0	0	0	0	0	0	0	0	0	11	12	11	105	85	74	16	11	2	0
Pavir.1KG127500	0	0	0	0	0	0	0	0	0	0	0	0	0	0	0	0	0	0	0	0	0	0	0	0	0	0	0	0	0	0	0	0	0	0	0	0	0	0	0	30	27	27	189	181	203	41	35	4	0
Pavir.1KG127600	0	0	0	0	0	0	0	0	0	0	0	0	0	0	0	0	0	0	0	0	0	0	0	0	0	0	0	0	0	0	0	0	0	1	0	0	0	0	0	8	3	4	41	41	35	11	11	0	0
Pavir.1KG127700	0	0	0	0	0	0	0	0	0	0	0	0	0	0	0	0	0	0	0	0	0	0	0	0	0	0	0	0	0	0	0	0	0	0	0	0	0	0	0	4	3	9	43	47	34	15	7	3	0
Pavir.1KG127877	22	15	21	33	43	60	188	78	78	56	92	14	68	59	27	253	2	3	6	30	18	35	20	6	77	12	26	24	4	8	5	5	7	10	12	6	11	13	9	98	44	63	103	94	118	85	64	152	142
Pavir.1KG127900	2	6	3	0	1	2	0	0	1	0	0	0	0	0	1	2	3	4	5	1	1	0	5	1	7	3	4	4	0	0	2	0	0	1	1	1	0	1	0	11	5	4	13	5	11	0	0	2	0
Pavir.1KG127977	0	0	0	0	0	0	0	0	0	0	0	0	0	0	0	0	0	0	0	0	0	0	0	0	0	0	0	0	0	0	0	0	0	0	0	0	0	0	0	1	0	1	1	5	2	0	0	0	0
Pavir.1KG131700	1	2	0	0	0	1	0	0	0	0	0	0	0	0	1	0	0	0	1	0	0	0	0	0	0	0	0	1	0	0	0	1	1	6	1	0	1	0	0	4	3	2	0	0	0	0	0	0	0
Pavir.1KG131800	58	58	48	31	89	90	112	65	61	62	98	61	47	44	54	56	76	67	91	121	121	102	175	136	133	138	140	115	51	38	42	50	76	84	56	54	57	81	53	150	134	99	56	71	85	49	37	73	85
Pavir.1KG131900	3	0	12	8	1	8	0	0	0	0	0	0	0	0	0	0	0	0	0	2	2	5	9	0	24	8	4	2	0	0	0	0	0	0	0	0	0	0	0	0	0	0	0	0	0	4	0	1	0
Pavir.1KG132077	0	0	0	0	0	0	0	0	0	0	1	0	1	0	0	0	0	0	0	0	0	0	1	1	0	0	0	0	0	1	0	0	0	0	0	0	0	0	0	0	0	0	0	0	0	0	0	0	0
Pavir.1KG132100	6	6	5	9	23	12	2	0	0	0	0	1	2	0	0	0	1	2	1	2	3	5	13	2	14	13	14	14	0	3	3	1	0	4	0	3	2	3	6	14	13	11	12	7	17	14	10	6	6
Pavir.1KG132177	0	0	0	0	0	0	0	0	0	0	0	2	9	1	5	2	0	0	0	0	0	0	0	0	0	0	2	2	0	0	0	0	0	0	0	0	0	0	0	1833	1377	1467	425	550	411	18	8	20	24
Pavir.1KG132277	146	195	162	167	345	317	298	222	157	234	227	177	238	196	102	249	216	171	230	185	145	160	401	272	381	303	311	230	138	107	84	84	134	190	144	90	140	111	100	327	196	227	205	190	168	94	89	117	108
Pavir.1KG132477	0	0	0	0	0	0	0	0	0	0	0	0	0	0	0	0	0	0	0	0	0	0	0	0	0	0	0	0	0	0	0	0	0	0	0	0	0	0	0	1	5	2	1	0	0	0	0	0	0
Pavir.1KG132500	0	0	0	0	0	0	0	0	0	0	0	0	0	0	0	0	0	0	0	0	0	0	0	0	0	0	0	0	0	0	0	0	0	0	0	0	0	0	0	49	42	32	153	156	140	96	38	3	61
Pavir.1KG132554	511	516	526	585	1086	1058	823	609	334	738	683	917	852	606	541	563	1414	1243	1371	982	1049	1093	1343	1240	1344	1401	1200	1237	532	315	339	342	402	709	535	320	595	550	483	1001	800	815	1086	1047	1069	1012	1074	1299	1379
Pavir.1KG132654	0	0	0	0	0	0	0	0	0	0	0	0	0	0	0	0	0	0	0	0	0	0	0	0	0	0	0	0	0	0	0	0	0	0	0	0	0	0	0	0	0	0	0	0	0	0	0	0	0
Pavir.1KG132877	0	0	0	0	0	0	0	0	0	0	0	0	0	0	0	0	0	0	0	0	0	0	0	0	0	0	0	0	0	0	0	0	0	0	0	0	0	0	0	0	0	0	0	0	0	0	0	0	0
Pavir.1KG132931	35	26	33	34	65	57	7	5	3	10	7	9	14	8	7	6	19	13	16	24	48	61	39	59	55	32	33	39	18	20	13	17	28	25	25	19	27	40	47	67	43	44	40	48	52	26	41	54	51
Pavir.1KG137600	42	58	37	21	56	51	372	277	99	206	170	22	16	110	23	31	30	17	36	49	37	68	67	62	50	53	33	39	8	0	5	5	6	11	5	2	4	69	52	28	28	16	11	31	18	18	20	23	23
Pavir.1KG137700	0	0	0	0	0	0	1	1	0	1	1	0	1	2	0	1	0	0	0	0	1	0	0	0	0	0	1	4	0	0	0	0	0	0	0	0	0	0	0	11	3	1	3	0	2	2	1	1	2
Pavir.1KG137705	0	0	0	0	0	0	0	0	0	0	0	0	0	0	0	0	0	0	0	0	0	0	0	0	0	0	0	0	0	0	0	0	0	0	0	0	0	0	0	0	0	0	0	0	0	0	0	0	0
Pavir.1KG138000	20	4	16	23	37	30	18	24	10	16	15	31	23	22	21	16	123	80	93	174	84	164	90	65	120	164	144	134	9	1	2	2	3	11	6	3	1	12	26	22	25	16	20	17	19	12	23	31	27
Pavir.1KG138005	144	92	115	144	218	268	68	33	31	68	49	73	74	40	55	39	179	165	182	58	67	100	87	82	136	98	174	113	49	37	47	36	48	88	51	43	76	48	37	110	99	115	96	108	120	60	78	81	106
Pavir.1KG138010	74	121	52	23	67	123	1764	568	162	617	466	132	418	370	65	250	128	130	101	150	207	209	123	196	185	113	110	119	54	32	35	47	34	79	38	25	41	176	168	185	81	159	125	171	149	86	88	131	132
Pavir.1KG138015	1	0	0	0	0	0	3	2	3	0	0	0	1	1	0	1	1	3	2	0	0	1	0	0	0	1	1	1	1	0	0	0	0	0	0	0	0	0	2	1	0	1	0	0	0	0	0	0	0
Pavir.1KG138600	155	168	189	160	346	251	181	134	74	155	132	143	179	135	164	131	292	235	313	445	503	486	623	619	644	555	410	443	178	132	142	115	154	257	198	131	171	266	257	251	221	170	156	222	189	170	134	178	294
Pavir.1KG138605	0	0	0	0	0	0	1	0	0	0	0	0	0	0	0	0	0	0	0	0	0	0	0	0	0	0	0	0	0	0	0	0	0	0	0	0	0	0	0	0	0	0	0	0	0	0	0	0	0
Pavir.1KG138610	0	0	0	0	0	0	0	0	0	0	0	0	0	0	0	0	0	0	0	0	0	0	0	3	0	0	0	0	0	0	0	0	0	0	0	0	0	0	0	0	0	1	0	0	0	0	0	0	0
Pavir.1KG138700	30	42	17	16	25	31	20	8	4	13	9	16	61	38	40	25	21	18	22	24	43	81	31	29	57	57	50	69	22	14	14	16	11	40	16	13	7	21	15	250	155	174	174	189	186	55	59	85	106
Pavir.1KG138800	227	485	287	398	493	525	0	0	1	0	0	2	110	48	74	98	9	20	5	104	112	162	334	382	470	659	963	727	1016	1092	1271	615	1940	1672	871	950	1371	92	69	118	80	59	40	44	50	18	16	13	22
Pavir.1KG139000	0	0	0	0	0	0	1	2	0	0	0	0	0	0	1	0	0	0	0	0	0	0	0	0	0	0	0	0	0	0	0	0	0	0	0	0	0	0	0	1	0	0	0	0	0	0	0	0	1
Pavir.1KG139005	0	0	0	0	0	0	0	0	0	0	0	0	0	0	0	0	0	0	0	0	0	0	0	0	0	0	0	0	0	0	0	0	0	0	0	0	0	0	0	0	0	0	0	0	0	0	0	0	0
Pavir.1KG139010	0	1	0	0	0	0	1	8	0	2	0	7	4	3	1	3	1	3	4	2	0	3	1	0	0	0	0	0	0	0	0	3	0	0	3	0	1	0	1	0	0	0	0	0	0	0	0	0	0
Pavir.1KG139015	0	0	0	0	0	0	0	0	0	0	0	0	0	0	0	0	0	0	0	1	0	0	0	0	0	0	0	0	0	1	0	0	0	0	0	0	1	0	1	0	1	0	0	0	1	0	1	0	2
Pavir.1KG139020	0	0	0	0	0	0	0	0	0	0	0	0	0	0	0	0	0	0	0	0	0	0	0	0	0	0	0	0	0	0	0	0	0	0	0	0	0	0	0	0	0	0	0	0	0	0	0	0	0
Pavir.1KG139300	0	1	0	0	1	0	0	0	0	1	0	0	0	0	1	0	8	16	14	5	0	4	16	6	16	43	42	24	2	2	2	0	2	0	1	1	1	0	0	0	1	0	0	1	0	1	0	1	0
Pavir.1KG139400	0	0	0	0	0	0	0	0	0	0	0	0	0	0	0	0	0	0	0	1	0	0	2	0	2	4	4	0	1	0	0	1	1	0	0	0	1	0	0	0	0	0	0	0	1	1	0	1	0
Pavir.1KG139600	156	163	144	138	246	246	166	111	70	132	122	107	82	67	87	51	201	150	180	277	356	358	349	345	393	367	312	296	100	65	65	65	91	137	112	72	108	176	141	230	227	160	137	168	149	138	110	131	188
Pavir.1KG139700	180	201	186	273	411	428	29	15	25	26	11	19	20	10	19	12	53	59	65	200	227	228	464	406	399	372	272	290	112	112	84	73	160	218	133	131	147	149	133	161	125	122	98	120	100	68	67	76	65
Pavir.1KG139900	2	0	3	0	2	0	1	1	0	1	0	0	0	0	0	0	2	6	7	8	4	3	5	1	2	3	0	1	0	0	0	0	1	0	0	0	0	2	1	0	1	0	5	1	0	6	4	5	7
Pavir.1KG140000	595	554	631	201	444	442	13046	13635	7459	15506	13635	15653	20702	18650	7138	19603	11606	12183	10756	12423	10750	13149	1819	1582	1671	712	524	532	4041	1502	1662	2488	1463	3524	2370	1498	2453	3510	3340	980	784	749	842	941	845	502	446	594	741
Pavir.1KG140200	0	0	0	0	0	0	0	0	0	0	0	0	0	0	0	0	0	0	0	0	0	0	0	0	1	0	0	0	0	0	0	0	0	0	0	0	0	0	0	0	0	0	0	0	0	0	0	0	0
Pavir.1KG140300	21	29	19	14	53	40	24	7	9	8	8	15	12	13	23	10	25	18	18	34	23	25	60	32	51	31	40	35	17	16	16	18	21	33	20	12	26	41	28	34	23	19	16	22	38	27	39	35	55
Pavir.1KG140600	368	381	318	465	762	715	387	242	120	281	247	268	273	287	194	254	341	276	269	398	303	361	638	460	687	569	512	493	375	280	258	315	320	536	300	205	378	187	206	966	743	822	495	474	473	269	249	294	298
Pavir.1KG140700	0	1	0	0	0	0	928	980	399	533	745	125	193	380	189	200	14	8	23	57	57	67	7	10	6	22	10	4	2	1	2	3	1	3	1	2	1	25	23	10	6	8	7	6	8	4	3	3	2
Pavir.1KG140800	0	0	0	0	0	3	0	0	1	0	0	0	0	0	0	0	0	0	0	0	0	0	0	0	0	0	0	0	0	0	0	0	0	0	0	0	0	0	1	0	1	0	0	0	0	0	0	0	0
Pavir.1KG140805	715	785	703	1021	1846	1758	505	373	199	396	443	504	487	405	338	446	1005	860	906	799	699	842	968	797	1033	1083	910	986	297	273	183	237	268	411	321	195	319	400	357	699	537	426	421	498	488	463	449	579	474
Pavir.1KG140810	91	72	79	55	108	114	84	50	34	50	47	72	60	30	51	34	103	134	131	44	88	92	58	81	78	49	53	41	60	53	43	52	46	93	50	38	77	78	52	112	70	80	84	74	63	58	66	59	55
Pavir.1KG141077	12	19	18	8	22	16	25	19	7	26	22	38	38	46	18	34	22	17	19	3	13	23	13	30	39	9	22	9	19	14	14	20	11	21	15	6	19	15	17	1	5	7	4	8	8	4	12	9	11
Pavir.1KG141454	0	0	0	0	0	0	0	0	0	0	0	0	0	0	0	0	0	0	0	0	0	0	0	0	0	0	0	0	0	0	0	0	0	0	0	0	0	0	0	11	4	9	0	0	1	0	1	0	2
Pavir.1KG141831	3	3	1	3	8	7	4	3	1	6	5	3	1	1	4	1	0	1	1	3	6	3	1	4	2	3	6	2	10	4	2	2	5	6	9	0	6	2	0	19	24	25	6	10	11	2	7	8	4
Pavir.1KG142000	23	23	21	16	57	29	0	0	2	1	1	2	0	0	1	1	1	0	1	5	2	4	28	18	16	40	26	21	4	2	4	4	7	7	6	4	6	2	1	38	37	27	28	31	32	20	22	27	22
Pavir.1KG142208	0	0	0	0	0	0	0	0	0	0	0	0	0	0	0	0	0	0	0	0	0	0	0	0	0	0	0	0	0	0	0	0	0	0	0	1	0	0	0	0	0	0	0	0	1	3	18	23	41
Pavir.1KG142300	144	185	171	147	345	245	392	359	206	366	384	368	496	373	217	415	240	225	241	387	343	409	328	294	287	347	302	293	165	121	121	135	160	256	223	114	191	238	244	177	142	105	92	118	118	123	99	120	141
Pavir.1KG142400	13	6	8	10	31	51	2	5	7	6	7	0	0	0	0	1	0	0	3	5	4	3	6	5	2	49	44	40	13	7	8	7	13	8	10	14	17	3	0	0	2	2	10	4	3	5	9	12	20
Pavir.1KG142500	0	0	0	0	0	0	0	0	0	0	0	0	0	1	0	0	0	0	0	0	0	0	0	0	0	0	0	1	0	0	0	0	0	0	0	0	0	0	0	39	34	41	15	21	15	1	5	0	3
Pavir.1KG142800	22	11	9	2	6	3	2590	3156	1424	1817	2628	697	920	1369	678	1127	536	317	433	329	323	348	19	26	31	4	12	5	75	12	20	38	19	58	31	19	24	75	78	136	74	97	121	94	114	61	90	51	61
Pavir.1KG142805	1	0	1	1	0	1	1	0	0	0	0	0	2	0	0	0	0	0	0	1	0	0	0	0	1	2	0	0	0	0	0	0	0	0	0	0	0	0	0	0	2	2	1	0	0	0	1	0	1
Pavir.1KG142810	0	0	0	0	0	0	3	0	0	0	0	0	0	0	1	0	1	0	0	0	0	0	0	0	0	0	0	0	0	0	0	0	0	0	0	0	0	0	0	2	1	0	0	0	0	0	0	0	0
Pavir.1KG143000	14	16	8	10	18	27	11	10	6	6	6	13	14	14	15	9	4	8	5	27	58	58	98	124	171	89	97	90	47	33	42	29	42	99	49	31	52	63	82	5	16	7	1	3	6	0	0	0	1
Pavir.1KG145100	2	1	0	1	1	1	209	239	95	210	229	75	67	212	77	64	71	57	63	80	43	93	7	1	9	1	1	0	1	1	2	1	1	2	0	0	0	21	13	6	7	7	7	8	6	3	3	1	1
Pavir.1KG145105	0	0	0	0	0	0	0	0	0	0	0	0	0	0	0	0	1	3	1	0	2	2	0	0	0	0	0	0	0	0	0	0	0	0	0	0	0	0	1	0	0	0	0	0	0	0	0	0	0
Pavir.1KG145110	1	6	3	0	0	4	249	348	112	245	289	44	32	90	12	27	449	214	419	232	121	79	2	2	4	0	0	0	0	0	0	0	1	0	1	0	1	63	34	2	1	0	1	5	0	0	0	0	0
Pavir.1KG145115	7	4	8	3	3	3	27	22	5	30	36	33	58	27	29	44	34	41	42	14	19	22	3	4	5	6	2	3	0	1	2	1	5	3	6	3	7	1	2	2	3	4	10	3	4	1	4	2	10
Pavir.1KG145120	2	1	4	0	0	0	2606	2509	873	1995	2610	1841	4185	3154	2785	4714	334	405	358	119	300	422	11	6	7	0	0	1	20	5	7	3	6	20	7	5	5	98	86	45	30	32	19	17	23	9	6	3	6
Pavir.1KG146700	0	0	0	0	0	0	0	0	0	0	0	0	0	0	0	0	0	0	0	0	0	1	0	0	0	0	0	0	0	0	0	0	0	0	0	0	0	1	1	6	6	5	0	1	0	0	0	0	1
Pavir.1KG146800	1	0	0	0	0	0	0	0	0	0	0	0	1	0	0	0	22	31	19	0	0	0	4	3	2	4	0	21	0	0	0	0	0	0	0	1	0	0	1	0	0	1	0	1	0	1	1	3	0
Pavir.1KG146805	33	36	32	36	55	76	62	23	10	44	45	17	43	46	26	44	29	33	28	8	36	33	24	68	62	27	65	51	28	21	24	27	25	34	37	18	29	14	13	58	39	46	34	43	30	30	41	34	44
Pavir.1KG146810	437	451	457	362	645	919	385	176	143	305	312	398	521	403	238	432	436	381	443	46	325	371	76	707	637	119	518	419	482	422	235	328	398	675	542	304	546	195	187	560	348	416	389	357	401	239	224	252	240
Pavir.1KG147000	10	3	17	5	25	11	8	10	7	5	10	14	24	14	10	32	8	24	7	19	9	27	24	15	13	18	9	14	21	8	12	17	15	27	9	17	15	6	2	7	10	4	2	4	8	0	4	4	2
Pavir.1KG147300	15	11	9	3	7	5	31	46	67	51	35	3	11	12	19	6	34	48	26	114	135	193	133	115	175	201	118	97	12	4	8	10	19	21	10	5	14	111	96	32	34	25	35	39	43	27	29	17	20
Pavir.1KG147377	43	57	42	79	128	107	92	66	26	51	102	180	179	157	139	164	84	82	63	98	69	70	145	62	93	130	73	52	89	34	41	37	50	89	54	29	59	31	45	88	70	64	80	76	69	41	24	30	57
Pavir.1KG147400	21	18	27	8	16	12	247	263	145	344	345	205	612	697	211	489	238	309	276	503	425	709	127	135	202	199	113	68	67	29	31	33	49	64	56	38	48	460	391	60	36	49	49	50	66	37	44	36	53
Pavir.1KG147500	0	1	0	0	0	0	1	0	1	0	0	0	0	0	0	0	3	2	0	2	3	1	0	0	1	0	0	0	0	0	0	0	0	0	0	0	0	0	1	23	14	16	3	10	2	10	10	11	15
Pavir.1KG147600	5	3	6	0	1	2	1	0	1	1	0	0	0	0	0	0	5	5	4	2	3	6	7	4	2	5	2	4	8	3	4	2	6	5	5	3	7	10	3	2	2	0	4	4	5	0	0	0	0
Pavir.1KG147677	8	7	6	7	18	17	23	18	11	7	4	14	19	15	32	28	4	4	5	34	23	27	29	26	38	48	20	15	51	59	64	37	35	78	79	54	90	33	45	13	6	7	1	4	10	5	3	4	6
Pavir.1KG147700	80	107	64	118	167	177	0	0	0	0	0	1	0	0	1	0	0	0	1	6	1	0	78	52	24	90	52	73	106	140	153	68	208	164	144	135	188	6	1	8	14	4	2	4	1	3	5	5	4
Pavir.1KG147754	0	0	0	0	0	0	1	0	0	0	1	0	0	0	0	0	0	0	0	0	1	0	0	0	0	0	0	0	0	0	0	0	0	0	0	0	0	0	0	0	0	0	0	0	0	1	1	0	0
Pavir.1KG147800	0	0	0	0	0	0	0	0	0	0	0	0	0	0	0	0	0	0	0	0	0	0	0	0	0	0	0	0	0	0	0	0	0	0	0	0	0	0	0	0	0	0	0	0	0	0	0	0	1
Pavir.1KG147900	2	2	7	0	4	2	0	0	1	0	0	0	0	0	0	0	1	1	1	0	0	0	0	0	0	0	0	0	2	0	1	0	0	1	0	1	2	0	0	0	0	0	0	0	0	0	0	0	0
Pavir.1KG147905	20	33	21	36	15	32	1	0	0	0	0	0	0	1	3	0	0	2	0	5	3	0	33	29	30	10	11	7	3	0	3	1	6	6	2	3	5	1	3	16	21	20	5	7	10	2	6	3	3
Pavir.1KG147910	0	0	0	0	0	0	0	0	0	0	0	0	0	0	0	0	0	0	0	0	0	0	0	0	0	0	0	0	0	0	0	0	0	0	0	0	0	0	0	0	0	0	0	0	0	0	0	0	0
Pavir.1KG147915	0	0	0	0	0	0	0	0	0	0	0	0	0	0	0	0	0	0	0	0	0	0	0	0	0	0	0	0	0	0	0	0	0	0	0	0	0	0	0	0	0	0	0	0	0	0	0	0	0
Pavir.1KG148131	0	0	0	0	0	0	0	0	0	0	0	0	0	0	0	0	0	0	0	0	0	0	0	0	0	0	0	0	0	0	0	0	0	0	0	0	0	0	0	0	0	0	0	0	0	0	0	0	2
Pavir.1KG148200	0	1	0	0	0	0	70	77	39	56	102	3	10	23	66	5	13	18	8	88	48	85	305	652	627	121	103	73	3	0	1	3	2	0	1	1	0	13	8	24	20	24	38	36	34	13	23	6	17
Pavir.1KG148300	1	0	0	0	0	0	0	0	0	0	0	0	0	0	0	1	0	0	0	1	2	0	0	2	3	0	1	1	0	0	0	0	0	0	0	0	0	0	0	0	0	0	0	0	0	0	0	0	0
Pavir.1KG148577	0	0	0	0	0	0	0	0	0	0	0	0	0	0	0	0	0	0	0	0	0	0	0	0	0	0	0	0	0	0	0	0	0	0	0	0	0	0	0	0	0	0	0	0	0	0	0	0	0
Pavir.1KG148600	0	0	0	0	0	0	0	0	0	0	0	0	1	0	0	1	0	1	0	0	0	1	0	1	1	1	0	1	0	0	0	0	1	0	0	0	0	0	0	32	28	31	261	217	203	68	37	6	2
Pavir.1KG148700	1	0	0	0	7	0	0	0	0	0	0	0	0	0	0	0	0	0	0	0	0	0	0	0	0	0	1	1	0	0	0	0	0	0	0	0	0	0	0	5	5	2	44	39	36	120	185	212	306
Pavir.1KG148800	0	0	0	0	0	0	0	0	0	0	0	0	0	0	0	0	0	0	0	0	0	0	0	0	0	0	0	0	0	0	0	0	0	0	0	0	0	0	0	40	28	14	214	215	217	92	110	49	46
Pavir.1KG148900	143	81	72	4	78	58	599	267	518	531	239	139	162	73	236	185	788	709	985	337	330	347	464	321	331	247	310	210	65	13	64	45	60	135	54	34	50	485	229	967	698	657	744	852	873	249	349	256	320
Pavir.1KG148954	7	10	5	0	1	0	450	343	213	671	723	181	225	473	335	137	129	170	125	202	229	274	35	112	116	82	27	10	27	2	7	9	4	11	11	5	6	262	186	6	9	7	11	9	12	0	1	1	1
Pavir.1KG149000	13	17	13	22	43	43	26	14	10	17	10	10	12	3	2	4	30	15	17	28	23	23	50	31	44	28	31	32	7	6	6	7	11	11	14	8	10	26	18	28	23	41	23	32	28	13	19	16	26
Pavir.1KG149200	36	35	28	17	24	52	68	84	58	68	97	126	153	103	125	84	122	124	122	219	180	136	284	205	182	186	96	173	50	44	37	38	32	73	33	27	44	28	34	16	11	8	6	9	8	5	4	2	5
Pavir.1KG149400	155	152	169	113	228	253	225	129	138	103	109	45	5	22	82	8	84	48	104	114	248	241	287	314	264	482	595	640	91	83	158	48	194	193	129	111	114	108	92	777	521	628	824	865	831	897	956	1045	1147
Pavir.1KG149500	0	0	0	0	0	0	0	0	0	0	0	0	0	0	0	0	0	0	0	0	0	0	0	0	0	0	0	0	0	0	0	0	0	0	0	0	0	0	0	0	0	0	0	0	0	0	0	0	0
Pavir.1KG149600	0	0	0	0	0	0	0	0	0	0	0	0	0	0	0	0	0	0	0	0	0	0	0	0	0	0	0	0	0	0	0	0	0	0	0	0	0	0	0	0	0	0	0	1	0	0	0	0	0
Pavir.1KG149900	613	558	586	475	1203	1293	716	585	749	698	684	492	392	336	322	608	2363	2001	2119	1284	1298	1454	1417	1405	1607	773	648	671	572	295	244	350	344	688	416	308	411	785	752	635	527	467	471	506	442	311	361	277	287
Pavir.1KG150000	4	3	5	0	0	1	2	1	0	1	4	3	6	2	4	1	3	3	0	13	13	24	13	4	5	6	3	1	7	3	3	3	2	3	2	1	3	25	16	0	0	1	0	2	2	2	0	1	3
Pavir.1KG150100	1142	1129	1083	1098	2456	2226	1907	1216	613	1473	1319	1660	2273	1684	1138	1797	2767	2548	2618	2566	1710	2026	2418	2083	2470	2314	1781	1857	1411	933	719	786	848	1604	1238	783	1273	1182	1085	1946	1333	1298	1472	1566	1412	1120	1174	1264	1420
Pavir.1KG150200	225	206	213	304	607	505	206	190	118	198	173	119	157	138	88	111	423	413	367	269	381	342	330	331	393	436	346	520	66	53	36	56	57	92	81	50	71	139	142	337	257	272	290	340	365	321	288	509	468
Pavir.1KG150400	22	38	10	9	39	24	11	4	19	15	14	10	21	6	11	16	89	121	84	24	12	15	119	76	86	90	78	59	33	9	15	17	25	42	23	12	17	3	3	32	9	17	40	41	54	25	19	24	10
Pavir.1KG150500	5	7	4	1	5	2	0	0	0	3	0	3	0	0	0	1	0	20	0	13	14	0	79	49	12	84	9	20	3	0	0	1	2	3	3	1	2	1	1	0	2	3	0	0	0	0	1	1	0
Pavir.1KG150600	0	0	0	0	0	0	0	0	0	1	0	0	0	0	0	0	0	0	0	1	0	1	1	0	0	2	0	0	1	0	1	0	0	2	1	0	0	0	0	0	0	0	0	0	0	1	0	0	0
Pavir.1KG150700	0	0	0	0	0	0	0	0	0	0	1	0	0	0	0	0	0	0	0	1	0	1	3	1	7	17	25	10	0	0	0	0	0	0	0	0	0	0	0	0	1	0	0	0	1	1	2	4	7
Pavir.1KG150800	0	0	1	0	0	0	0	0	0	0	0	0	0	0	0	0	0	4	0	8	0	1	0	0	0	0	0	0	0	0	0	0	0	0	0	0	0	1	0	0	0	0	0	0	0	0	0	0	0
Pavir.1KG150833	0	0	0	0	0	0	0	0	0	0	0	0	0	0	0	1	0	0	0	0	0	0	0	0	0	0	0	0	0	0	0	0	0	0	0	0	0	0	0	1	0	0	0	0	0	0	0	0	4
Pavir.1KG150933	2	8	17	9	14	18	14	10	4	10	17	8	31	8	9	20	19	24	18	14	19	20	16	10	9	17	17	12	12	12	6	4	4	21	10	11	11	8	9	11	9	8	7	6	2	6	2	6	5
Pavir.1KG151000	41	137	46	19	72	31	438	537	251	622	636	403	505	401	117	486	715	766	668	1193	343	657	254	154	134	50	27	2	159	22	23	36	22	80	34	16	29	187	200	80	70	63	45	50	35	3	5	11	11
Pavir.1KG151100	4	6	2	0	0	0	25	22	14	10	7	14	10	9	3	7	7	10	4	4	9	4	1	0	0	0	0	0	23	4	5	5	6	16	12	1	11	7	2	1	1	5	1	3	4	16	8	25	43
Pavir.1KG151200	0	3	2	0	0	0	2	7	8	3	1	1	3	10	2	1	1	1	2	0	1	1	0	0	0	0	0	0	1	0	0	1	0	0	0	1	1	2	0	0	3	0	0	2	6	0	2	3	0
Pavir.1KG151300	135	128	118	132	428	305	234	126	80	164	136	141	184	162	99	73	387	378	340	215	288	244	286	260	328	407	304	304	41	27	34	44	42	63	37	26	52	124	122	507	385	306	344	369	401	292	317	598	624
Pavir.1KG151500	0	0	2	0	0	0	0	0	0	0	0	0	0	0	0	1	0	0	2	0	0	1	0	0	3	1	0	0	0	0	0	0	0	0	0	0	0	0	0	1	0	0	0	0	0	5	11	5	9
Pavir.1KG151900	1138	1025	1183	1075	1829	1640	1365	908	575	799	975	966	1194	1016	1090	1528	1815	1587	1746	2298	1849	1687	2704	1744	2251	1856	1323	1396	2537	1536	1357	1835	1470	2908	1958	1120	1996	1584	1582	878	682	638	706	668	685	422	384	502	511
Pavir.1KG152300	115	89	101	130	220	180	139	94	75	122	92	89	106	67	79	73	111	99	115	125	119	123	163	130	159	193	166	146	69	62	63	53	87	96	92	50	97	94	63	223	176	158	158	180	168	120	135	146	171
Pavir.1KG152400	631	635	627	750	1258	1235	473	402	165	417	408	447	694	470	364	436	495	446	465	410	419	500	899	791	1019	861	882	986	467	428	318	346	446	742	557	361	598	477	372	1531	1136	1175	707	694	649	393	427	464	447
Pavir.1KG152500	208	220	214	201	339	268	750	523	313	593	585	621	504	494	379	475	484	434	461	931	776	826	675	554	698	759	562	474	518	367	329	386	379	724	443	282	467	533	530	449	301	280	285	280	261	230	248	229	292
Pavir.1KG152600	3	2	2	0	1	0	600	326	198	123	82	18	30	228	13	15	14	9	12	53	35	31	26	4	31	23	8	20	16	8	16	4	11	15	12	8	9	79	51	64	29	40	86	82	109	153	156	238	373
Pavir.1KG153800	1609	2262	1620	657	1262	1577	280	140	76	77	83	363	269	341	476	331	207	198	175	909	469	460	2771	2488	2998	1769	1387	1341	2493	1548	2092	2125	2142	4067	2204	1396	2135	1937	1710	483	380	402	362	381	367	449	393	845	1096
Pavir.1KG154000	423	324	448	448	929	791	686	297	260	564	543	771	930	558	535	419	1069	885	890	832	950	1171	708	692	772	857	653	642	431	321	263	367	414	651	406	339	440	617	554	551	464	477	429	479	459	328	308	295	469
Pavir.1KG154500	1407	1249	806	178	576	778	5845	5390	9668	8247	6159	8245	11683	6381	5290	7848	19189	19368	25384	4484	4948	5023	985	565	513	44	67	37	4595	1018	1814	1356	1612	2937	2608	1225	2658	2805	1488	1980	1475	1431	1639	1583	1501	343	494	477	522
Pavir.1KG154700	5	2	3	0	3	2	1	0	1	0	0	0	4	0	0	0	0	0	0	0	0	0	1	4	2	3	4	5	1	0	0	1	2	2	3	3	3	1	0	60	24	63	3	9	1	0	2	2	0
Pavir.1KG154705	3	11	3	0	4	4	4	0	0	1	3	12	11	3	8	6	4	9	4	0	8	11	0	7	1	0	0	0	11	2	6	4	3	10	6	4	3	3	1	2	4	6	6	5	8	1	2	4	3
Pavir.1KG154877	8	16	17	12	31	23	11	9	9	10	14	9	10	7	3	12	10	6	12	26	20	14	36	16	17	32	20	41	7	7	10	1	9	12	8	9	14	14	15	37	23	15	14	7	19	13	12	20	20
Pavir.1KG155254	1	2	1	2	2	5	2	0	0	1	2	1	1	1	0	3	2	0	0	2	5	1	8	3	3	5	2	6	4	1	3	1	2	3	1	1	2	1	4	2	2	6	3	1	3	2	1	3	3
Pavir.1KG155300	0	0	0	0	0	0	0	0	0	0	0	0	0	0	0	1	1	1	1	8	0	3	28	12	5	10	7	3	1	2	4	3	3	5	1	1	2	0	1	0	0	0	0	0	1	2	0	1	1
Pavir.1KG155500	0	0	0	0	0	0	0	0	0	0	0	0	0	0	0	0	0	0	0	0	0	0	0	0	0	0	0	0	0	0	0	0	0	0	0	0	0	0	0	2	0	0	1	2	2	4	4	5	7
Pavir.1KG155631	46	44	32	32	95	60	93	75	38	85	74	81	67	64	32	48	51	57	56	70	83	90	70	69	73	75	69	72	32	32	23	34	38	63	26	20	40	62	43	45	39	30	23	41	47	25	37	29	64
Pavir.1KG155677	0	0	0	0	0	0	0	0	0	0	0	0	0	0	0	0	0	0	0	0	0	0	0	0	0	0	0	0	0	0	0	0	0	0	0	0	0	0	0	0	0	0	0	0	0	0	0	0	0
Pavir.1KG155700	0	0	0	0	0	1	0	0	0	0	0	1	0	0	0	0	0	0	0	2	0	0	1	0	1	0	0	0	0	0	0	0	0	0	0	0	0	0	0	0	0	0	0	0	0	0	0	0	0
Pavir.1KG155705	0	1	1	0	0	0	15	3	5	12	4	6	3	4	3	0	0	0	1	5	1	4	3	0	5	6	4	4	1	2	0	3	0	3	1	1	2	0	2	1	0	0	0	1	0	0	0	0	0
Pavir.1KG155710	0	0	0	1	0	0	1	1	1	0	1	2	7	3	3	2	6	0	2	0	1	2	1	1	1	1	2	0	0	1	0	1	0	0	0	0	1	0	0	1	1	2	0	3	0	0	1	1	0
Pavir.1KG155715	20	0	16	18	80	16	1	0	0	0	0	0	0	1	0	0	2	3	1	24	17	13	48	28	28	12	13	1	2	0	0	0	0	1	0	0	2	17	10	3	5	0	1	6	1	1	4	6	10
Pavir.1KG155720	1	0	0	0	0	0	0	0	0	0	0	0	0	0	0	0	0	0	0	0	0	1	0	0	0	0	0	0	0	0	0	0	0	0	0	0	0	0	0	0	0	0	0	0	0	2	0	1	0
Pavir.1KG155725	0	0	0	0	1	1	3	1	0	3	1	0	2	2	1	3	2	2	2	1	0	0	0	0	0	0	0	0	3	1	1	3	2	0	1	2	4	0	2	1	4	3	0	3	1	0	0	0	0
Pavir.1KG156200	5	7	4	7	22	14	2	1	3	0	1	1	2	2	3	3	0	2	2	2	1	3	10	13	4	9	5	7	0	0	1	0	6	1	0	0	0	1	2	3	2	8	0	4	1	2	1	4	2
Pavir.1KG156205	0	0	0	0	0	1	0	0	0	0	0	0	0	0	0	0	1	0	0	0	0	0	0	0	0	0	0	0	0	0	0	0	0	0	0	0	0	0	0	0	0	0	0	0	0	0	0	0	0
Pavir.1KG156400	1	1	1	1	7	3	3	3	1	1	1	0	1	1	0	3	2	1	5	1	2	4	2	2	4	2	2	0	2	0	1	0	0	5	3	1	3	2	1	5	4	4	3	3	3	1	2	4	2
Pavir.1KG156600	130	171	150	164	393	370	216	204	112	213	234	161	151	120	144	160	170	158	156	365	337	272	450	433	406	564	384	321	143	111	115	96	152	177	155	102	146	121	110	209	186	173	180	200	164	115	147	127	185
Pavir.1KG157000	1	0	1	1	1	3	0	0	0	1	0	0	0	0	0	1	1	2	2	0	1	0	1	0	1	0	1	1	0	0	0	0	1	0	0	0	0	0	0	2	0	4	0	1	2	2	1	1	0
Pavir.1KG157005	1	0	0	0	0	0	0	0	0	0	0	0	0	0	0	0	0	0	0	0	0	0	2	1	0	0	1	0	2	2	3	2	7	2	8	4	6	0	0	0	0	1	0	0	0	0	0	0	0
Pavir.1KG157010	11	11	11	14	40	41	13	9	7	13	19	22	16	23	9	15	9	18	5	18	21	18	26	31	41	50	24	31	15	28	14	12	24	33	11	9	18	7	16	88	63	61	32	36	39	29	35	39	42
Pavir.1KG157400	0	0	0	0	1	0	0	1	0	0	0	0	0	0	0	0	0	0	0	0	0	0	0	0	0	0	2	1	0	0	0	0	0	0	0	0	0	0	0	0	0	0	0	0	0	0	0	0	0
Pavir.1KG157405	2	0	3	1	4	7	132	115	101	39	113	36	191	176	54	441	8	7	9	17	21	29	9	20	14	2	5	3	78	46	40	46	42	83	31	26	46	18	20	3	1	4	4	2	4	4	0	4	1
Pavir.1KG157410	1	1	2	2	1	4	8	2	1	5	9	5	15	12	5	10	1	5	1	5	20	7	1	8	11	1	1	5	9	11	7	9	11	14	18	11	25	13	12	0	1	0	4	3	4	2	3	2	6
Pavir.1KG157415	0	1	1	0	0	1	2	1	0	2	3	4	4	5	4	6	1	1	0	1	5	7	1	2	2	0	5	1	9	8	7	5	9	6	11	6	15	8	9	0	0	0	0	0	0	0	0	1	2
Pavir.1KG157700	28	13	14	19	19	40	4	1	3	5	1	3	2	5	2	3	8	7	17	5	11	14	13	13	21	27	26	24	10	10	8	5	14	15	18	9	26	8	7	42	18	39	34	20	29	16	21	12	8
Pavir.1KG157705	1	1	0	2	0	3	0	0	0	0	0	0	0	0	0	0	0	0	0	0	0	0	0	0	3	2	0	0	4	7	4	1	7	8	6	4	2	0	0	0	0	0	0	0	0	0	0	0	0
Pavir.1KG157800	0	1	0	0	1	0	0	0	0	0	0	0	0	0	0	0	0	0	0	0	0	0	0	0	0	0	1	0	3	1	2	2	1	3	0	0	1	0	0	0	0	0	0	1	1	0	1	3	0
Pavir.1KG158300	8	4	8	9	26	33	3	7	2	0	1	4	1	5	1	0	10	5	5	3	7	5	7	7	7	18	4	15	5	2	2	2	6	6	6	4	13	3	2	16	13	7	7	12	11	6	5	10	12
Pavir.1KG158400	8	11	14	11	25	36	24	20	8	18	24	24	49	26	18	26	19	26	13	14	22	27	10	20	32	17	23	16	22	12	13	13	15	23	12	9	16	23	14	34	38	31	24	41	42	36	30	31	33
Pavir.1KG158500	52	61	66	82	79	96	5274	3994	2342	3989	3989	2975	2627	2735	2018	4416	3596	3256	3380	707	905	1323	104	155	127	160	70	117	634	124	168	270	114	405	216	88	208	299	310	158	129	118	186	177	194	93	116	157	204
Pavir.1KG158800	176	171	171	198	267	261	661	566	344	554	552	587	609	489	440	502	803	750	747	562	610	659	458	387	436	385	314	266	243	164	138	170	204	326	175	137	174	234	227	424	296	280	239	262	262	221	199	200	284
Pavir.1KG158805	0	0	2	0	0	0	0	0	0	0	0	0	0	0	0	0	0	0	0	0	0	0	0	0	0	0	0	0	0	0	0	0	0	0	0	0	0	0	0	0	0	0	1	0	0	0	1	1	2
Pavir.1KG158810	0	0	0	0	2	0	4	4	2	1	0	1	5	3	0	0	0	4	1	0	3	2	6	3	2	0	0	1	1	1	1	0	0	1	4	1	1	0	1	1	0	0	1	1	2	0	0	0	0
Pavir.1KG159000	0	1	0	0	0	0	0	0	0	0	0	1	0	0	0	0	0	0	1	0	1	0	2	2	2	1	0	0	1	0	0	0	1	0	0	0	0	0	1	2	1	1	13	4	5	3	2	3	2
Pavir.1KG159500	766	665	700	730	1252	1320	2142	1849	1083	1487	1835	1333	1384	1230	1199	1716	1259	1141	1225	1748	1608	1824	1679	1544	2069	1671	1542	1330	882	685	580	599	744	1159	939	538	1003	1069	997	685	487	525	659	667	642	653	571	728	843
Pavir.1KG159505	0	0	0	0	0	0	0	0	0	0	0	0	0	0	0	0	0	0	0	0	0	0	0	0	0	0	0	0	0	0	0	0	0	0	0	0	0	0	0	0	0	0	0	0	0	0	0	0	0
Pavir.1KG159510	0	0	0	0	0	0	0	0	0	0	0	0	0	0	0	0	0	0	0	0	0	0	0	0	0	0	0	0	0	0	0	0	0	0	0	0	0	0	0	0	0	0	0	0	0	0	0	0	0
Pavir.1KG159700	2	10	1	6	12	13	7	8	4	5	7	3	6	7	2	4	12	9	8	5	4	7	3	3	0	2	1	2	8	8	3	5	6	8	3	7	6	3	5	2	0	0	3	3	3	4	0	2	0
Pavir.1KG159800	5	1	2	0	2	4	2	0	0	3	1	0	0	0	0	1	33	26	41	12	30	31	11	11	7	15	7	7	0	0	0	0	1	2	3	3	0	13	12	17	21	20	14	14	7	7	6	2	14
Pavir.1KG159900	0	0	0	0	0	0	0	0	0	0	0	0	0	0	0	0	0	0	0	0	0	0	0	0	0	0	0	0	0	0	0	0	0	0	0	0	0	0	0	0	0	0	0	0	1	4	8	14	26
Pavir.1KG160000	0	0	0	0	0	0	0	0	0	0	0	0	0	0	0	0	0	0	0	0	0	0	0	0	0	0	0	0	0	0	0	0	0	0	0	0	0	0	0	0	0	0	0	0	0	0	0	0	0
Pavir.1KG160100	0	0	1	0	0	0	0	0	0	0	0	0	0	0	0	0	0	0	0	0	0	1	1	1	0	1	0	2	0	0	3	4	1	2	0	2	1	4	1	2	0	1	0	2	0	0	0	0	0
Pavir.1KG160105	0	0	0	0	0	0	0	0	0	0	0	0	0	0	0	0	0	0	0	0	0	0	0	0	0	0	0	0	0	0	0	0	0	0	0	0	0	0	0	0	0	0	0	0	1	0	0	0	0
Pavir.1KG160110	0	0	0	0	0	1	0	0	0	0	0	0	0	0	0	0	0	0	0	0	0	0	0	0	0	0	0	0	0	0	0	0	0	0	0	0	0	0	0	8	4	2	0	0	3	1	0	0	0
Pavir.1KG160177	12	12	15	21	38	26	65	34	26	69	36	25	35	29	17	24	22	12	23	27	30	58	21	32	24	25	22	20	30	24	19	27	24	48	36	17	44	72	63	45	31	36	22	23	36	23	22	19	30
Pavir.1KG160400	26	29	19	17	25	44	0	0	0	0	0	0	0	0	0	0	2	4	0	3	2	3	13	14	19	133	114	152	5	7	2	3	7	5	7	6	11	0	0	8	13	8	4	10	6	18	21	23	31
Pavir.1KG160405	0	0	0	0	0	0	0	0	0	0	0	0	0	0	0	0	0	0	0	0	0	0	0	0	0	0	0	0	0	0	0	0	0	0	0	0	0	0	0	0	0	0	0	0	0	0	0	0	0
Pavir.1KG160554	4	7	0	0	1	5	13	5	21	14	12	1	0	0	0	2	30	33	30	22	26	18	14	20	29	19	13	15	4	1	7	3	10	5	9	5	14	8	9	2	3	2	6	4	0	0	0	2	1
Pavir.1KG160600	148	193	153	203	383	374	114	102	46	104	107	90	109	89	85	96	130	123	141	164	95	131	289	210	230	356	204	209	92	94	41	68	101	153	91	71	123	122	103	251	176	197	198	167	177	128	120	123	155
Pavir.1KG160837	631	1046	611	249	476	406	701	642	485	665	667	1806	3154	2268	1047	1493	1424	1698	1324	1762	1317	1236	1040	997	795	148	156	173	5076	2027	2220	3432	1948	5335	2883	2070	3069	648	603	353	268	273	287	302	234	73	89	63	103
Pavir.1KG160900	320	213	317	297	759	753	1023	569	415	779	767	550	745	496	354	1025	984	847	835	251	343	572	303	424	555	212	377	321	358	235	171	275	226	470	290	191	322	677	673	303	203	236	300	249	244	145	152	215	263
Pavir.1KG160905	0	0	0	0	0	0	0	0	0	0	0	0	0	0	0	0	0	0	0	0	0	0	0	0	0	0	0	0	0	0	0	0	0	0	0	0	0	0	0	0	0	0	0	0	0	0	0	0	0
Pavir.1KG160931	0	0	0	0	0	0	0	0	0	0	0	0	0	1	0	0	0	0	0	0	0	0	0	0	0	0	0	0	0	0	0	0	0	0	0	0	0	0	0	0	1	0	0	0	0	0	0	0	0
Pavir.1KG161100	58	52	31	14	37	52	36	36	32	23	21	1	3	5	7	15	19	10	13	58	37	52	134	136	201	98	93	63	26	29	34	32	37	47	30	21	29	107	89	42	24	31	42	51	32	66	59	79	117
Pavir.1KG161137	35	53	33	34	82	60	95	57	31	50	62	60	90	62	54	87	80	55	75	82	61	46	141	107	122	109	107	82	54	22	31	27	51	74	46	25	49	32	20	103	73	65	53	60	44	26	23	39	35
Pavir.1KG161300	0	0	0	1	7	0	16	7	3	6	7	1	13	9	5	6	0	1	1	0	1	2	0	3	4	0	0	0	0	1	2	1	0	0	1	1	1	0	0	9	4	8	14	10	2	5	1	12	9
Pavir.1KG161305	0	0	0	0	2	0	6	3	3	4	6	0	2	4	6	2	0	0	1	0	0	3	0	1	1	0	0	0	2	0	0	0	0	0	0	0	0	0	0	1	0	1	0	0	1	1	1	2	1
Pavir.1KG161308	0	0	1	1	2	0	1	0	0	1	2	0	0	0	0	1	2	1	1	0	1	0	0	0	0	0	0	1	0	2	1	0	2	0	0	1	1	0	0	1	4	2	0	0	1	0	0	0	0
Pavir.1KG161310	2	6	0	0	6	1	27	18	22	27	33	14	10	20	9	59	5	3	3	4	7	7	4	3	4	0	4	1	1	0	4	2	1	2	0	3	0	5	5	1	0	1	5	1	0	5	3	6	12
Pavir.1KG161315	0	4	2	0	3	2	16	25	12	12	13	24	16	24	11	46	7	3	15	16	14	9	7	10	7	2	4	8	19	5	11	10	4	17	7	7	4	7	11	8	10	8	5	5	3	2	3	2	4
Pavir.1KG161500	2078	2303	2110	2443	4625	4610	1682	1430	1025	1454	1349	1941	1692	1357	1524	1364	3957	3509	3584	3176	3707	3565	4794	4285	5169	4373	4361	4411	1109	822	901	955	1225	1777	1161	835	1203	1350	1141	3172	2415	2345	2488	2534	2473	1971	2273	2288	2502
Pavir.1KG161505	0	0	0	0	0	0	0	0	0	0	0	0	0	0	0	0	0	0	0	0	0	0	0	0	0	0	0	0	0	0	0	0	0	0	0	0	0	0	0	0	0	0	0	0	0	0	0	0	0
Pavir.1KG161510	0	0	0	0	0	0	0	0	0	0	0	0	0	0	0	0	0	0	0	0	0	0	0	0	0	0	0	0	0	0	0	0	0	0	0	0	0	0	0	0	0	0	0	0	0	0	0	0	0
Pavir.1KG161537	0	0	0	0	0	0	0	0	0	0	0	0	0	0	0	0	0	0	0	0	0	0	0	0	0	0	0	0	0	0	0	0	0	0	0	0	0	0	0	0	0	0	0	0	0	0	0	0	0
Pavir.1KG161737	22	32	29	42	55	51	2	4	4	10	4	23	8	1	7	4	39	41	49	12	24	30	14	17	50	12	32	46	3	6	8	9	11	18	12	4	8	9	10	3	4	1	0	2	2	1	2	1	2
Pavir.1KG162300	104	111	93	90	211	155	285	262	118	284	304	292	375	235	132	267	412	406	416	337	294	295	324	317	352	340	293	293	125	84	82	101	124	194	116	74	103	77	83	221	178	195	217	199	194	98	116	172	150
Pavir.1KG162305	0	0	0	0	0	0	0	0	0	0	0	0	0	0	0	0	0	0	0	0	0	0	0	0	0	0	0	0	0	0	0	0	0	0	0	0	0	0	0	0	0	0	0	1	1	0	0	0	0
Pavir.1KG162310	0	0	0	0	6	4	2	2	3	5	2	2	7	3	8	10	1	1	0	4	1	2	6	4	5	12	4	0	10	7	4	9	18	11	6	7	12	10	4	1	4	1	0	3	4	2	1	0	1
Pavir.1KG162315	0	0	0	1	1	1	0	0	0	0	0	1	3	0	1	0	1	0	0	0	0	0	0	1	0	0	2	0	0	0	0	0	1	0	0	0	1	0	1	3	1	0	3	0	0	0	0	0	0
Pavir.1KG162320	1	1	2	0	7	1	0	0	0	0	0	3	0	1	1	1	0	0	0	0	1	0	1	0	4	0	1	0	2	1	1	0	1	2	0	0	0	0	0	2	0	0	0	0	0	0	1	0	0
Pavir.1KG162400	354	319	349	273	521	484	892	314	202	886	602	1212	1559	1191	708	587	1958	1744	1751	919	1151	1442	515	513	612	408	377	401	215	141	123	207	181	347	241	126	237	430	439	567	444	426	525	461	511	630	660	975	1004
Pavir.1KG162500	0	0	0	0	1	0	0	0	0	1	0	0	0	0	0	0	1	0	0	0	0	0	0	0	0	1	0	0	1	0	0	1	0	0	0	0	0	0	0	0	0	0	2	3	2	1	0	0	0
Pavir.1KG162700	11	23	22	27	50	33	3	3	1	0	1	0	0	0	3	0	6	11	15	66	54	45	341	289	444	166	105	145	64	36	37	47	32	83	43	22	38	4	9	25	11	22	23	24	19	12	7	4	14
Pavir.1KG162800	1	2	1	0	7	2	0	0	0	0	0	0	0	0	0	0	0	0	0	0	1	0	1	0	1	2	1	0	2	1	0	0	0	1	2	0	3	1	0	55	30	31	9	10	17	12	18	28	45
Pavir.1KG162900	213	208	235	220	471	334	767	643	376	653	561	448	514	452	467	368	479	425	420	796	860	870	756	669	846	723	609	572	327	282	267	255	346	523	329	250	392	603	522	643	522	445	360	368	406	335	393	432	628
Pavir.1KG162905	0	0	0	0	0	0	0	0	0	0	0	0	0	0	2	0	0	0	0	0	0	0	0	0	0	0	0	0	0	0	0	0	0	0	0	0	0	0	0	4	2	0	1	0	0	0	0	0	0
Pavir.1KG163100	126	107	150	160	366	207	71	65	39	87	64	89	120	85	83	57	112	107	102	333	257	281	469	351	479	414	247	265	73	71	76	64	102	190	112	67	110	126	132	607	400	445	345	319	368	303	303	448	518
Pavir.1KG163200	445	332	353	399	869	787	252	187	141	220	199	295	288	242	183	192	581	516	575	451	491	566	715	629	810	627	613	706	179	137	119	145	157	239	149	118	180	263	215	565	368	404	496	534	477	463	503	594	606
Pavir.1KG163400	79	78	94	121	230	137	198	142	116	179	170	174	212	142	123	159	258	210	187	272	238	244	249	179	242	231	181	159	91	38	46	68	74	121	91	44	61	154	149	171	174	122	123	164	142	109	106	154	236
Pavir.1KG163600	573	571	573	678	1211	1212	849	558	341	679	609	790	759	621	525	597	1225	1122	1132	1126	1110	1222	1251	1036	1252	1124	1012	976	590	410	365	407	448	740	541	377	532	581	548	790	692	581	553	574	605	411	457	487	567
Pavir.1KG163605	1	0	0	1	3	0	0	0	0	0	0	1	1	0	1	1	1	0	2	1	0	0	0	1	6	0	0	1	0	0	0	0	0	0	1	0	1	0	1	0	1	0	1	0	0	0	0	1	0
Pavir.1KG163610	0	0	0	0	0	0	0	0	0	0	0	0	0	0	0	0	0	0	0	1	3	0	1	0	1	0	1	0	0	0	0	0	0	1	1	0	0	0	0	0	0	0	0	0	1	0	1	0	0
Pavir.1KG164100	0	2	4	1	1	1	0	1	0	0	3	0	0	0	1	0	0	0	2	2	2	2	2	0	1	3	4	1	7	1	5	6	5	9	2	0	3	0	0	5	1	2	1	0	1	1	0	1	0
Pavir.1KG164200	0	0	0	0	0	0	0	0	0	0	0	0	0	0	0	0	0	0	0	0	0	0	0	0	0	0	0	0	0	0	0	0	0	0	0	0	0	0	0	0	0	0	0	0	0	0	0	0	0
Pavir.1KG164300	0	2	1	1	0	1	0	0	0	0	1	0	0	0	1	0	1	0	1	0	0	2	1	5	19	34	28	47	0	0	0	0	0	0	0	0	0	0	0	1	1	0	0	0	0	0	0	0	0
Pavir.1KG164700	7	5	1	2	12	11	0	0	0	0	0	0	0	0	0	0	0	0	0	1	1	0	5	8	3	3	6	2	14	4	16	6	15	19	18	7	9	3	1	0	2	1	1	0	1	0	0	0	1
Pavir.1KG164800	286	257	271	142	213	219	364	292	180	327	247	251	201	163	129	153	565	609	501	377	466	546	187	157	208	135	104	95	316	164	174	252	155	437	268	187	275	277	229	244	171	192	264	198	222	119	146	111	105
Pavir.1KG164837	0	0	0	0	0	0	20	17	10	20	15	2	2	5	1	4	4	0	3	12	16	6	5	9	1	9	2	3	2	1	0	1	0	3	2	0	0	10	3	7	3	1	11	4	3	2	3	7	7
Pavir.1KG164900	0	0	0	0	0	0	0	0	0	0	0	0	2	0	0	0	0	0	0	1	0	0	0	0	0	13	5	15	6	2	1	1	0	2	0	0	1	2	1	2	5	3	0	3	2	3	7	4	1
Pavir.1KG164937	0	0	0	0	0	0	0	0	0	0	0	0	0	0	0	0	0	0	0	0	0	0	0	0	0	0	0	0	0	0	0	0	0	0	0	0	0	0	0	0	0	0	0	0	0	0	0	0	0
Pavir.1KG165300	125	104	121	71	222	208	802	426	256	466	461	249	565	337	243	710	1413	1038	1313	18	435	642	64	411	608	44	370	419	122	60	61	65	84	133	108	37	71	264	240	594	401	411	724	628	660	604	676	921	953
Pavir.1KG167700	2	6	4	5	7	0	2	0	0	0	0	0	0	0	0	0	0	0	0	2	0	0	4	0	1	1	1	4	5	2	1	0	1	2	3	0	7	2	1	3	0	0	0	0	1	0	0	0	0
Pavir.1KG167705	0	0	0	0	0	0	0	0	0	0	0	0	0	0	0	0	0	0	0	0	0	0	0	0	0	0	0	0	0	0	0	0	0	0	0	0	0	0	0	0	0	2	0	1	2	2	1	0	0
Pavir.1KG167710	24	57	23	148	144	145	6	0	0	0	0	0	0	2	3	1	5	7	5	40	0	0	72	8	15	34	15	36	47	67	28	62	60	68	44	76	93	10	13	4	1	3	0	0	2	0	1	2	0
Pavir.1KG167715	0	0	0	0	0	0	0	0	0	0	0	0	0	0	0	0	0	0	0	0	0	0	0	0	0	0	0	0	0	0	0	0	0	0	0	0	0	0	0	1	0	0	8	4	6	3	5	2	7
Pavir.1KG167720	40	59	41	121	119	84	6	1	0	0	2	0	1	3	1	1	0	3	1	47	0	1	124	22	11	33	31	61	45	59	38	35	65	66	38	75	74	13	7	0	0	1	0	1	1	1	1	0	0
Pavir.1KG167725	0	0	0	0	0	0	0	0	0	0	0	0	0	0	0	0	0	0	0	0	0	0	0	0	0	0	0	0	0	0	0	0	0	0	0	0	0	0	0	1	0	0	0	2	2	0	0	0	1
Pavir.1KG167730	0	0	0	0	0	0	0	0	0	0	0	0	0	0	0	0	0	0	0	0	0	0	0	0	0	0	0	0	0	0	0	0	0	0	1	0	1	0	0	0	0	0	1	2	5	4	5	6	5
Pavir.1KG167735	4	2	2	10	8	2	1	0	0	0	0	0	0	0	0	0	0	0	0	3	0	0	3	1	0	4	0	3	6	9	1	8	7	5	7	11	9	0	0	0	0	0	0	0	0	0	0	0	0
Pavir.1KG167740	0	0	0	0	0	0	0	0	0	0	0	0	0	0	0	0	0	0	0	0	0	0	0	0	0	0	0	0	0	0	0	0	0	0	0	0	0	0	0	0	0	0	0	1	2	1	3	1	0
Pavir.1KG167745	0	0	0	0	0	0	0	0	0	0	0	0	0	0	0	0	0	0	0	0	0	0	0	0	0	0	0	0	0	0	0	0	0	0	0	0	0	0	0	0	0	0	0	0	0	0	0	0	0
Pavir.1KG167750	32	22	35	30	63	58	130	61	48	65	58	81	74	58	62	71	65	70	61	114	94	82	104	61	66	75	61	61	50	42	33	31	60	95	54	48	55	77	72	42	43	46	51	33	45	37	35	30	46
Pavir.1KG167755	34	25	37	61	126	90	20	2	1	16	13	20	28	17	11	5	75	59	76	77	76	107	60	48	76	122	82	74	20	42	23	36	35	58	56	28	48	102	91	54	59	39	43	77	44	63	52	86	82
Pavir.1KG167900	2	0	2	3	0	0	3	4	0	0	2	0	0	0	0	0	36	18	22	8	13	8	4	1	5	3	4	3	5	0	0	0	4	4	2	0	0	1	0	2	2	7	6	13	2	11	8	11	8
Pavir.1KG167905	0	0	0	0	0	0	0	0	0	0	0	0	0	0	0	0	0	0	0	0	0	0	0	0	0	0	0	0	0	0	0	0	0	0	0	0	0	0	0	0	0	0	0	0	0	0	0	0	0
Pavir.1KG167910	66	60	85	77	185	165	69	39	22	63	42	87	94	57	49	59	54	47	31	55	52	77	127	107	145	120	121	134	55	53	38	48	64	93	60	38	80	39	22	134	93	119	74	68	89	50	48	49	58
Pavir.1KG167915	0	0	0	0	0	0	0	0	0	0	0	0	0	0	0	0	0	0	0	0	0	0	0	0	0	0	0	0	2	2	1	1	0	1	0	2	2	0	0	0	0	0	0	0	0	0	1	0	0
Pavir.1KG167920	0	0	0	0	0	0	0	0	0	0	0	0	0	0	0	0	0	0	0	0	0	0	0	0	0	0	0	0	0	0	0	0	0	0	0	0	0	0	0	0	0	0	0	0	0	0	0	0	0
Pavir.1KG167925	2	0	0	2	1	0	0	1	0	0	1	0	0	0	0	0	0	0	0	0	0	0	0	0	0	0	0	0	3	0	0	1	0	0	1	0	3	0	0	1	1	0	0	1	0	0	1	0	0
Pavir.1KG167930	0	0	0	0	0	0	0	0	0	0	0	0	0	0	0	0	0	0	0	0	0	0	0	0	0	0	0	0	0	0	0	0	0	0	0	0	0	0	0	0	0	0	0	0	0	0	0	0	0
Pavir.1KG168100	0	0	0	0	0	0	33	11	5	3	16	11	2	12	11	8	0	0	0	0	2	1	0	0	0	0	0	0	0	0	0	0	0	0	0	0	0	0	0	0	0	0	0	0	1	0	0	0	0
Pavir.1KG168105	0	1	3	0	2	0	10	6	0	5	0	2	1	1	0	1	0	1	0	5	4	4	10	10	10	6	6	6	2	2	6	5	4	4	8	2	8	18	11	2	1	0	1	2	4	0	4	1	0
Pavir.1KG168110	10	12	14	2	25	8	18	11	2	6	9	10	2	7	3	2	3	5	3	20	11	14	134	61	71	60	27	27	21	8	15	12	35	46	31	17	27	93	94	8	6	8	9	7	6	3	3	4	9
Pavir.1KG168600	0	0	0	0	0	0	0	0	0	0	0	0	0	0	0	0	0	0	0	0	0	0	0	0	0	0	0	0	0	0	0	0	0	0	0	0	0	0	0	45	44	37	258	278	262	57	58	3	4
Pavir.1KG168700	0	0	0	0	0	0	0	0	0	0	0	0	0	0	0	0	0	0	0	0	0	0	0	0	0	0	0	0	0	0	0	0	0	0	0	0	0	0	0	0	0	0	0	0	0	0	0	0	0
Pavir.1KG168800	0	0	0	0	1	0	0	1	0	0	0	0	0	0	0	0	0	0	0	0	0	0	0	1	1	5	3	1	0	0	0	0	0	0	0	0	0	0	0	0	1	0	3	0	0	0	1	0	0
Pavir.1KG168900	202	194	196	204	373	344	1055	788	327	632	721	597	1020	615	534	730	478	422	400	660	508	583	667	574	641	632	437	423	423	295	242	288	363	564	418	247	452	585	556	465	281	350	350	338	350	226	262	283	327
Pavir.1KG168905	31	43	28	15	34	32	22	14	15	32	50	105	137	124	44	96	205	204	167	33	57	58	9	17	25	2	8	7	41	10	18	28	12	48	33	15	28	53	27	25	19	25	10	18	11	6	5	7	6
Pavir.1KG169300	3	5	8	1	6	14	18	13	7	16	17	79	103	110	24	64	89	75	74	5	15	35	1	2	14	4	1	4	25	6	1	15	7	20	15	8	18	5	13	11	10	11	7	3	4	3	2	0	1
Pavir.1KG169500	3	3	7	0	4	5	1067	853	531	745	874	799	818	790	557	798	222	198	165	69	234	250	4	31	32	2	7	9	57	24	20	38	24	57	26	20	25	75	85	49	51	38	45	49	36	31	25	22	21
Pavir.1KG169600	313	385	360	201	516	369	5236	4751	2717	4529	4931	4878	4267	4107	2179	4330	2006	1872	1782	2195	1707	1669	1670	1476	1707	1591	1197	1274	2577	1006	1177	1752	1242	2621	1422	770	1409	900	881	552	371	394	457	463	406	246	209	250	320
Pavir.1KG169700	214	182	192	187	539	406	453	332	198	427	387	352	397	323	223	314	478	431	461	359	384	482	388	394	383	461	422	400	220	153	101	115	140	254	166	129	182	283	261	445	275	303	467	466	431	436	422	647	685
Pavir.1KG170200	437	399	369	259	649	666	506	320	344	363	286	433	386	292	403	252	568	498	517	707	677	675	1098	1033	1178	861	680	640	254	186	239	184	207	454	276	172	211	360	350	714	538	567	576	575	555	402	476	564	566
Pavir.1KG170400	0	0	0	0	0	0	0	0	0	0	0	0	0	0	0	0	0	0	0	0	0	0	0	0	0	0	0	0	0	0	0	0	0	0	0	0	0	0	0	0	0	0	0	1	0	0	1	0	0
Pavir.1KG170600	3	2	4	3	5	2	61	20	25	21	33	17	48	37	25	29	18	13	13	31	31	31	9	5	13	0	3	5	45	13	21	30	15	50	31	10	32	87	67	27	13	13	20	23	22	13	13	9	11
Pavir.1KG170700	93	99	79	95	202	191	98	103	40	99	89	98	95	59	49	53	98	88	83	68	77	91	109	110	131	76	112	97	77	73	43	56	66	83	64	43	89	50	41	132	92	97	108	96	99	124	124	103	103
Pavir.1KG170800	740	1008	759	493	795	834	2794	2956	1755	2971	3176	6019	5369	4354	3024	4896	10380	10856	9074	3196	2654	3408	633	502	607	113	93	103	1322	526	537	889	447	1223	862	466	880	833	826	809	650	626	696	794	647	306	378	383	405
Pavir.1KG171100	1546	1212	1568	1284	3446	2759	925	608	442	735	911	752	1587	941	738	1032	2922	2732	2833	2718	2977	2970	3764	3486	4296	3034	2288	2798	598	409	408	408	613	856	713	425	629	1622	1572	1739	1171	1264	1307	1427	1388	1637	1619	2514	2872
Pavir.1KG171200	0	0	0	0	1	0	0	0	0	0	0	0	0	0	0	0	0	0	0	0	0	0	0	1	0	0	0	0	0	0	0	1	0	1	0	1	0	0	0	250	172	154	11	28	14	1	1	0	5
Pavir.1KG171400	53	59	49	27	63	104	123	98	77	81	135	125	189	142	79	174	155	140	178	16	121	125	22	112	154	24	107	85	102	54	55	73	68	123	80	46	64	69	52	114	98	125	115	117	107	53	53	54	87
Pavir.1KG171405	357	311	426	518	1162	1208	905	778	469	611	910	665	873	707	413	901	2094	1582	1965	320	702	703	495	949	1057	795	793	727	535	312	228	305	325	597	375	203	418	465	418	637	517	526	630	574	546	363	350	392	401
Pavir.1KG171410	1	0	0	0	2	2	0	0	1	0	0	0	0	0	0	0	0	0	0	0	1	1	0	0	1	0	1	1	0	0	0	0	0	0	0	0	0	0	1	0	0	0	0	0	1	0	0	1	0
Pavir.1KG171415	83	104	100	88	196	194	22	24	12	16	16	30	42	31	10	9	29	38	32	22	55	40	44	71	97	30	50	62	30	22	22	17	18	47	39	17	29	21	18	109	107	67	94	84	103	65	83	91	94
Pavir.1KG171700	0	0	0	0	0	1	7	3	6	3	3	2	1	2	1	0	2	8	4	0	0	3	6	2	2	0	0	0	1	0	0	0	0	2	0	0	0	1	1	3	2	8	3	0	0	1	0	0	0
Pavir.1KG171705	0	0	0	0	0	0	0	0	0	1	0	0	0	0	0	0	0	0	0	0	0	0	0	0	0	0	0	0	0	0	0	0	0	0	0	0	0	0	0	0	0	0	0	0	0	0	0	0	0
Pavir.1KG171900	7044	7306	7513	2959	6826	9413	0	0	0	0	0	497	40	25	568	2	217	230	233	3442	2006	2628	12736	8357	11412	3251	5629	5334	2604	2200	2295	3286	3250	6007	3386	2071	3415	5103	4884	2792	2439	2054	638	663	582	76	89	9	11
Pavir.1KG172000	420	480	413	448	817	864	391	345	232	369	318	563	528	449	324	429	720	791	680	679	460	397	698	591	530	435	459	449	481	262	268	342	349	750	385	200	426	152	153	481	311	340	367	290	299	176	206	171	183
Pavir.1KG172100	180	251	192	260	442	439	476	303	154	422	317	636	1009	640	387	601	741	736	716	395	632	654	226	260	261	293	328	381	144	129	90	115	130	212	157	110	162	275	237	431	261	233	212	245	184	157	175	227	241
Pavir.1KG172300	1	1	3	1	0	8	0	0	0	0	0	0	0	0	0	0	0	0	0	0	0	0	0	2	3	1	10	48	0	1	0	0	0	1	1	0	1	3	0	0	2	2	1	0	0	0	0	0	0
Pavir.1KG172500	257	257	266	246	382	337	38	65	36	41	66	66	64	39	56	55	104	102	102	218	243	203	556	582	653	395	441	335	366	248	273	309	350	492	342	248	368	144	136	87	69	61	47	55	43	18	25	23	14
Pavir.1KG172800	105	106	113	100	201	192	412	244	155	330	304	264	370	234	190	225	311	323	333	203	245	310	246	254	359	214	199	207	100	70	54	76	55	133	132	50	95	167	144	447	274	343	363	358	381	303	295	434	418
Pavir.1KG172900	116	114	114	91	222	159	175	98	80	130	92	165	124	75	104	102	274	257	247	128	199	183	141	144	171	125	116	106	79	51	52	70	61	123	102	55	94	99	84	182	168	141	138	133	130	99	83	124	131
Pavir.1KG173000	1	0	0	0	0	0	0	0	0	0	0	0	0	0	0	0	0	0	0	0	0	0	0	0	0	0	0	0	0	0	0	0	0	0	2	0	0	4	1	0	0	0	0	0	0	0	1	0	0
Pavir.1KG173100	31	20	37	24	32	8	136	143	65	113	101	100	80	166	72	169	59	59	57	756	362	525	762	233	537	1100	645	611	629	144	292	241	229	360	281	295	353	1153	1108	15	7	11	15	10	10	23	16	34	61
Pavir.1KG173300	54	68	42	66	126	126	0	0	0	0	1	0	0	0	0	0	58	75	55	51	53	56	103	62	103	97	73	53	0	0	0	0	0	0	0	0	0	51	37	42	35	12	19	21	10	13	18	20	14
Pavir.1KG173374	0	0	0	0	0	0	0	0	0	0	0	0	0	0	0	0	0	0	0	0	0	0	0	0	0	0	0	0	0	0	0	0	0	0	0	0	0	0	0	1	1	0	0	1	0	0	3	0	2
Pavir.1KG173677	0	0	0	0	0	0	0	0	0	0	0	0	0	0	0	0	0	0	0	0	0	3	3	4	4	1	1	0	0	0	1	0	0	2	0	0	0	0	0	0	0	0	0	2	0	0	0	1	0
Pavir.1KG173700	86	144	110	70	145	189	407	297	146	296	359	292	330	393	148	334	305	312	330	123	130	111	74	60	61	36	33	28	175	92	69	112	98	236	141	67	160	110	74	71	59	67	43	72	58	33	36	27	20
Pavir.1KG173900	0	0	0	0	0	0	0	0	1	0	0	0	0	0	0	0	0	0	0	0	0	0	0	0	0	4	4	0	0	0	0	0	0	0	0	0	0	0	0	8	17	3	52	65	40	40	48	11	11
Pavir.1KG174000	277	275	255	220	500	551	269	163	98	220	186	205	205	118	118	163	346	232	286	219	221	211	339	261	303	377	286	297	319	228	146	194	174	375	300	140	315	281	314	250	169	236	217	213	219	147	185	158	148
Pavir.1KG174054	0	0	1	0	0	0	0	0	0	0	0	0	0	0	0	0	0	0	0	0	1	0	16	5	10	3	1	3	1	2	2	0	1	1	0	0	1	0	0	78	50	42	107	120	104	174	199	182	231
Pavir.1KG174077	0	0	0	0	0	0	0	0	0	0	0	0	0	2	2	0	1	1	0	4	4	0	0	1	2	2	2	0	0	0	0	0	0	0	0	1	0	0	0	0	0	0	1	1	1	0	2	1	3
Pavir.1KG174100	0	1	0	0	0	1	0	0	0	1	0	1	1	0	0	0	0	0	0	0	0	1	1	5	3	1	4	3	1	2	3	0	1	2	1	1	0	2	0	0	1	0	1	1	1	2	2	3	4
Pavir.1KG174300	0	0	0	0	0	0	0	0	0	0	0	0	0	0	0	0	0	0	0	0	0	0	0	0	0	0	0	0	0	0	0	0	0	0	0	0	0	0	0	0	0	0	1	0	0	0	0	0	0
Pavir.1KG174400	0	0	0	0	0	0	0	0	0	0	0	0	0	0	0	0	0	0	0	0	0	0	0	0	1	2	5	4	0	0	0	0	0	0	0	0	0	0	1	29	23	14	2	2	3	0	0	0	0
Pavir.1KG174431	0	0	0	0	0	0	0	0	0	0	0	0	0	0	0	0	0	0	0	0	0	0	0	0	0	0	1	0	0	0	0	0	0	0	0	0	0	0	0	0	0	0	0	0	0	0	0	0	0
Pavir.1KG174454	0	0	0	0	0	0	0	0	0	0	0	0	0	0	0	0	0	0	0	0	0	0	0	0	0	0	0	0	0	0	0	0	0	0	0	0	0	0	0	0	0	0	0	0	0	0	0	0	0
Pavir.1KG174477	0	0	0	0	0	0	0	0	0	0	0	0	0	0	0	0	0	0	0	0	0	0	0	0	3	0	4	5	1	0	0	0	0	0	0	0	0	0	2	0	0	0	0	2	1	1	2	0	0
Pavir.1KG174600	0	1	0	0	0	0	1	4	1	1	0	0	0	0	0	0	0	0	0	0	0	0	0	0	1	1	1	0	0	1	0	0	0	0	0	0	0	1	0	0	0	3	0	1	0	1	0	0	1
Pavir.1KG174700	40	59	32	55	93	133	38	44	39	38	39	31	30	21	16	22	61	54	40	68	96	95	100	85	108	55	58	81	19	22	23	29	31	43	30	25	18	51	24	178	116	113	59	83	81	53	61	54	61
Pavir.1KG174800	134	123	112	87	223	216	686	456	220	544	447	373	543	308	216	418	460	442	411	296	346	425	166	171	227	171	145	184	208	118	86	158	139	243	166	107	190	249	234	267	180	185	250	218	245	160	157	177	244
Pavir.1KG174854	0	0	0	0	0	0	0	0	0	0	0	0	0	0	0	0	0	0	0	0	0	0	0	0	0	0	0	0	0	0	0	0	0	0	0	0	0	0	0	3	3	1	8	2	0	2	0	0	3
Pavir.1KG174977	0	0	0	0	0	0	0	0	0	0	0	0	0	0	0	0	0	0	0	0	0	0	0	0	0	0	0	0	0	0	0	0	0	0	0	0	0	0	0	0	0	0	0	0	0	0	0	0	0
Pavir.1KG175077	0	0	0	0	0	0	0	0	0	0	0	0	0	0	0	0	0	0	0	0	0	0	0	0	0	0	0	0	0	0	0	0	0	0	0	0	0	0	0	0	0	0	1	0	0	0	0	0	0
Pavir.1KG175200	189	144	162	103	362	260	1803	1428	751	1143	1116	1571	2872	1861	1332	1507	552	625	587	634	551	645	558	389	530	536	261	319	420	152	249	286	225	460	203	163	227	324	311	662	453	485	689	698	640	1049	1126	1907	2196
Pavir.1KG175231	2	0	1	0	9	4	0	0	0	2	0	0	0	0	0	0	1	0	0	1	1	0	9	16	13	47	21	31	4	3	4	0	1	5	9	7	4	40	31	1	2	3	4	7	7	7	7	2	4
Pavir.1KG175400	82	81	61	77	189	170	0	0	0	0	0	0	0	0	0	0	0	1	0	8	5	7	27	32	37	42	103	119	77	79	86	37	127	128	64	76	107	6	2	61	60	62	31	28	43	4	10	6	6
Pavir.1KG175600	174	171	180	168	351	346	180	118	42	97	83	127	145	105	262	176	71	67	68	383	238	315	557	410	479	371	300	215	655	651	537	525	708	861	779	563	895	449	445	170	146	95	143	108	120	77	68	66	72
Pavir.1KG175608	0	0	0	0	0	0	0	0	0	0	0	0	0	0	0	0	0	0	0	0	0	0	0	0	0	0	0	1	0	0	0	0	0	0	0	0	0	0	0	0	0	0	4	2	0	1	0	0	0
Pavir.1KG175800	16	11	15	7	5	9	591	543	332	750	531	279	271	323	131	232	414	346	378	557	647	800	315	399	445	531	404	313	79	29	36	38	40	78	51	32	65	258	261	60	68	45	72	49	79	55	46	31	53
Pavir.1KG175900	41	45	45	23	31	45	13	12	5	13	10	50	18	14	32	6	20	14	7	23	54	50	161	170	258	112	208	131	88	50	119	46	157	120	109	65	92	11	5	92	85	65	47	50	39	4	6	1	2
Pavir.1KG176000	613	578	500	756	1698	1657	338	237	187	332	276	322	363	298	249	199	666	631	612	490	491	479	761	658	765	836	687	711	245	213	146	117	227	346	251	157	295	230	245	1099	774	764	791	748	759	574	594	704	843
Pavir.1KG176100	0	2	0	0	1	2	2	1	0	1	7	1	1	2	0	0	0	5	0	1	0	1	1	2	0	2	2	0	1	1	2	0	1	1	0	1	0	1	1	0	3	1	5	0	2	0	1	0	0
Pavir.1KG176177	0	0	0	0	0	0	0	0	0	0	0	0	0	0	0	0	0	0	0	1	0	0	0	0	0	1	0	0	0	0	0	0	0	0	0	0	0	0	0	0	0	0	0	0	0	0	0	0	0
Pavir.1KG176200	64	85	52	77	85	151	380	516	253	308	494	610	187	253	252	170	246	232	230	401	357	506	109	93	73	23	16	11	394	290	238	199	333	462	357	199	392	123	120	71	36	34	27	40	18	3	9	8	7
Pavir.1KG176300	0	0	1	2	1	0	1	0	0	1	0	0	0	0	1	0	0	0	1	0	0	0	5	3	0	4	1	2	0	0	0	0	1	0	0	0	0	1	1	1	3	0	1	1	1	0	0	1	4
Pavir.1KG176577	0	0	0	0	0	0	0	0	0	0	0	0	0	0	0	0	0	0	0	0	0	0	0	0	0	0	0	0	0	0	0	0	0	0	0	0	0	0	0	0	0	0	0	0	0	1	0	0	0
Pavir.1KG176800	0	0	0	0	0	0	39	47	30	16	31	72	9	46	16	22	4	1	4	3	1	0	0	0	0	0	0	0	2	0	0	0	1	0	0	0	1	0	1	0	1	1	1	0	2	3	1	2	0
Pavir.1KG176954	0	0	1	0	4	1	7	2	2	2	2	0	0	1	0	1	1	0	3	0	1	2	0	3	2	4	1	1	3	2	1	4	2	1	1	0	2	2	6	5	6	4	2	7	8	2	3	6	5
Pavir.1KG177100	0	0	0	0	0	0	1	0	0	0	0	0	0	0	0	0	0	0	0	0	0	0	0	0	1	2	3	12	0	0	0	0	0	0	0	0	0	0	0	1	0	0	1	0	0	0	0	1	0
Pavir.1KG177177	0	0	0	0	0	0	0	0	0	0	0	0	0	0	0	0	0	0	0	0	0	0	0	0	0	0	0	0	0	0	0	0	0	0	0	0	0	0	0	0	0	0	0	0	0	0	0	0	0
Pavir.1KG177200	0	0	0	0	0	0	0	0	0	0	0	0	0	0	0	0	0	0	0	0	0	0	0	0	0	0	0	1	0	0	0	0	0	0	0	0	0	0	0	0	1	0	0	0	0	2	0	1	0
Pavir.1KG177300	4	0	0	0	0	1	32	18	12	10	12	0	1	6	61	9	25	26	32	24	63	106	25	28	55	51	87	69	14	8	37	6	10	7	10	4	9	36	27	9	9	6	8	22	14	3	3	2	0
Pavir.1KG177500	2	4	5	1	4	0	0	0	0	0	0	0	1	0	0	1	0	0	0	4	7	3	33	9	25	11	11	24	12	2	10	2	9	5	4	9	6	43	18	4	3	5	2	4	2	6	8	17	38
Pavir.1KG177554	0	0	0	0	0	0	0	0	0	0	0	0	0	0	0	0	0	0	0	0	0	0	0	0	1	0	1	0	0	0	0	0	0	0	0	0	0	0	0	1	0	0	0	0	0	0	0	0	0
Pavir.1KG177577	0	0	0	0	0	0	0	0	0	0	0	0	0	0	0	0	0	0	0	0	0	0	0	0	0	0	0	0	0	0	0	0	0	0	0	0	0	0	0	0	0	0	0	0	0	0	0	0	0
Pavir.1KG177677	0	0	0	0	0	0	0	0	0	0	0	0	0	0	0	0	0	0	0	0	0	0	0	0	0	0	0	0	0	0	0	0	0	0	0	0	0	0	0	0	0	0	0	0	1	0	0	3	1
Pavir.1KG177700	14	11	10	4	18	31	3	0	0	1	1	3	3	1	4	0	6	4	14	3	3	6	36	30	33	31	44	19	36	21	31	11	30	59	43	24	38	6	2	4	1	2	6	4	10	0	1	0	0
Pavir.1KG177931	7	0	6	2	14	11	0	0	0	0	0	0	0	0	0	0	0	1	0	7	6	2	9	8	1	9	4	0	0	0	0	0	0	0	0	0	0	4	5	0	0	0	1	0	0	0	0	1	1
Pavir.1KG177954	0	0	0	0	0	0	0	0	0	0	0	0	0	0	0	0	0	0	0	0	0	0	0	0	0	0	0	0	0	0	0	0	0	0	0	0	0	0	0	1	0	5	4	2	9	7	7	2	3
Pavir.1KG178000	27	45	19	17	47	93	0	0	0	0	0	0	0	1	1	0	2	0	3	19	11	5	106	153	161	209	272	195	136	103	178	54	199	271	171	90	127	30	13	9	17	10	2	4	5	1	1	1	3
Pavir.1KG178100	2030	1957	2101	2324	3833	3565	2312	1795	1182	1957	1830	1976	2106	2012	1527	1986	2163	2123	2210	3092	2559	2686	4297	3891	5079	5368	4344	3838	1833	1520	1275	1442	1706	2707	1731	1151	1787	1919	1780	2661	1907	1949	1654	1748	1793	1308	1390	1362	1533
Pavir.1KG178200	184	177	205	238	495	466	53	35	17	51	41	98	122	77	47	67	94	98	78	117	116	107	271	232	300	423	278	297	107	94	64	69	120	165	116	87	127	50	55	291	212	216	212	231	224	142	173	218	204
Pavir.1KG178300	2205	2516	2006	1082	1964	2000	3241	3646	2337	3764	4331	3138	4842	2985	2641	3276	11641	12378	10649	6466	5747	6665	1645	1244	1380	1019	928	974	3297	1184	1321	2049	956	2849	2152	1312	2197	2118	1918	1613	1366	1170	1506	1462	1498	957	979	1066	1229
Pavir.1KG178400	10	5	8	5	6	9	9	6	3	5	7	4	1	0	4	2	3	6	12	10	3	5	12	11	21	24	21	10	3	5	2	9	6	4	3	6	0	6	7	3	6	1	3	6	3	1	0	0	0
Pavir.1KG178477	0	0	0	0	0	0	0	0	0	0	0	0	0	0	0	0	0	0	0	0	0	0	0	1	0	0	0	0	0	0	0	0	0	0	0	0	0	0	0	0	0	0	0	0	0	0	0	0	0
Pavir.1KG178500	0	2	0	0	0	0	0	0	0	0	0	0	0	0	0	0	0	0	0	0	0	0	0	0	0	0	0	0	3	1	1	4	1	1	0	1	5	1	0	1	2	1	0	0	0	0	0	0	0
Pavir.1KG178577	0	0	0	0	0	0	0	0	0	0	0	0	0	0	0	0	0	0	0	0	0	0	0	0	0	0	0	0	0	0	0	0	0	0	0	0	0	0	0	0	0	0	0	0	0	0	0	0	0
Pavir.1KG178700	1	1	0	0	0	0	2	0	0	0	0	0	0	0	0	0	0	0	1	0	0	0	0	0	0	0	0	0	0	1	2	0	0	8	2	2	3	0	1	4	2	1	1	1	0	0	0	0	1
Pavir.1KG178800	415	478	422	383	766	778	358	282	197	326	321	392	338	281	321	289	510	434	436	586	585	533	938	869	1070	866	653	752	337	246	230	309	325	621	345	203	312	335	294	510	406	398	376	381	370	276	297	320	373
Pavir.1KG178854	0	0	0	0	0	0	0	0	0	0	0	0	0	0	0	0	0	0	0	0	0	0	0	0	0	1	0	0	0	0	0	0	0	0	0	0	0	0	0	0	0	0	0	1	0	0	0	2	0
Pavir.1KG179000	110	87	65	38	100	88	1	1	3	5	4	14	1	1	6	1	43	45	40	34	30	24	183	141	167	90	71	47	31	16	27	13	36	51	58	24	48	58	36	13	31	16	11	10	8	3	1	6	0
Pavir.1KG179077	17	1	14	22	35	18	0	0	0	1	0	0	0	0	0	0	1	1	0	24	5	6	56	19	30	14	11	0	0	0	0	0	0	0	0	0	0	9	9	0	0	3	1	3	1	2	0	0	0
Pavir.1KG179100	457	448	485	266	589	686	9721	8153	4742	7993	8950	12746	17328	13599	7447	15037	11172	10331	10236	5675	4981	6341	788	756	768	98	76	133	2358	713	845	1314	669	1927	1301	694	1335	1690	1658	919	636	671	736	811	639	326	309	453	453
Pavir.1KG179200	1	0	0	0	0	0	0	0	0	31	0	0	0	0	1	0	0	0	2	0	4	0	0	0	0	3	0	0	0	1	0	0	0	0	0	0	2	0	0	0	0	2	0	0	0	0	0	0	0
Pavir.1KG179377	19	20	23	19	38	44	26	24	21	22	16	21	24	20	10	15	18	30	32	28	32	28	50	41	44	41	39	32	33	16	15	26	22	40	27	20	30	22	22	11	19	17	6	20	10	10	8	14	7
Pavir.1KG179600	2	3	1	0	5	5	7	2	7	8	2	6	3	5	3	7	7	11	7	7	2	4	23	6	6	11	11	4	5	3	5	2	3	8	5	3	7	0	4	0	0	0	1	3	0	0	1	0	0
Pavir.1KG179700	0	0	0	0	0	0	0	0	0	0	0	0	0	0	0	0	0	0	0	0	0	2	0	0	0	0	0	0	0	0	0	0	0	0	0	1	0	1	0	3	0	0	0	0	0	0	0	0	0
Pavir.1KG179800	0	0	1	0	0	0	0	0	3	0	1	1	0	0	0	0	0	0	1	0	1	0	1	3	1	1	2	2	2	1	0	0	1	0	0	1	0	0	0	0	0	0	0	0	0	0	1	0	0
Pavir.1KG179900	229	218	257	313	488	469	413	218	144	269	340	523	568	393	346	422	284	336	272	599	433	508	497	401	409	418	346	317	445	328	247	343	321	572	386	246	528	392	390	456	307	275	259	271	307	228	276	186	233
Pavir.1KG179977	10	19	8	3	4	10	11	2	13	18	10	19	22	18	15	28	13	15	21	19	8	17	39	17	22	14	22	5	37	28	39	20	59	60	37	32	46	25	15	3	6	3	0	0	3	1	2	0	0
Pavir.1KG180000	0	0	0	0	0	0	0	0	0	2	0	0	0	0	1	1	0	0	1	0	0	0	0	0	0	0	1	0	0	0	0	0	1	1	2	0	2	0	0	2	0	0	0	0	0	1	0	0	0
Pavir.1KG180077	0	0	0	0	0	0	0	0	0	0	0	0	0	0	0	0	0	0	0	0	0	0	0	0	0	0	0	0	0	0	0	0	0	0	0	0	0	0	0	0	0	0	0	0	0	0	0	0	0
Pavir.1KG180200	29	28	32	25	53	37	30	38	30	29	50	35	67	29	28	67	60	74	58	44	27	27	3	2	8	30	22	38	71	37	47	60	45	84	54	53	65	19	10	17	12	14	5	10	10	6	4	4	5
Pavir.1KG180354	6	10	4	6	12	7	0	0	0	1	0	1	0	0	0	0	0	1	0	1	5	0	26	19	17	12	3	4	9	9	9	8	16	31	13	7	15	18	5	2	4	0	1	0	1	2	8	10	15
Pavir.1KG180377	0	0	0	0	0	0	0	0	0	0	0	1	0	1	0	0	0	0	0	0	0	0	0	0	0	0	0	0	0	0	0	0	0	0	0	0	0	0	0	0	0	2	0	0	0	0	0	0	0
Pavir.1KG180400	0	0	0	0	0	0	27	29	22	11	15	0	0	12	12	0	0	1	0	4	0	1	0	2	0	0	0	0	0	0	0	0	0	0	0	0	0	0	1	1	0	0	1	1	0	0	0	0	0
Pavir.1KG180600	53	79	27	32	93	136	58	53	35	58	63	76	63	39	26	54	62	62	64	32	27	28	50	42	38	36	42	40	41	33	32	20	44	54	65	24	60	18	19	72	31	34	49	50	47	51	51	70	54
Pavir.1KG180700	0	0	0	0	0	0	0	0	0	0	0	0	0	0	0	0	0	0	0	0	0	0	1	0	0	0	0	0	0	0	0	0	0	0	0	0	0	0	0	0	0	0	0	1	0	0	0	0	0
Pavir.1KG180731	34	22	23	39	40	58	70	42	82	57	51	46	30	25	33	21	56	64	60	37	46	51	56	45	54	34	55	34	33	29	38	17	49	70	34	27	36	29	20	75	72	42	55	31	61	17	31	13	23
Pavir.1KG180777	0	1	0	0	0	1	0	0	1	0	0	1	0	0	4	0	0	3	2	0	0	0	2	0	1	2	2	4	1	0	1	0	1	0	0	0	1	1	0	1	0	0	0	0	0	0	0	1	0
Pavir.1KG180977	0	0	0	0	0	0	0	0	0	0	0	0	0	0	0	0	0	0	0	0	0	0	0	0	0	0	0	0	0	0	0	0	0	0	0	0	0	0	0	0	0	0	0	0	0	0	0	0	0
Pavir.1KG181000	130	118	128	72	127	126	1328	915	461	616	896	1011	1173	1663	741	1280	448	455	378	1075	758	915	451	473	694	590	487	462	763	402	541	492	502	902	471	368	503	705	604	503	419	368	274	267	247	158	189	240	390
Pavir.1KG181100	281	272	269	385	628	591	34	25	13	20	24	84	124	123	110	113	54	70	46	70	67	85	260	195	256	358	378	317	226	226	161	116	264	361	251	176	281	89	101	164	151	152	172	171	158	153	169	221	277
Pavir.1KG181108	3	15	10	5	15	22	1	0	0	0	0	0	0	1	0	0	0	0	0	7	0	0	4	5	1	8	4	1	0	0	0	1	0	3	1	4	0	0	1	5	2	5	4	4	4	5	2	3	0
Pavir.1KG181154	0	0	0	0	0	0	3	0	3	0	3	1	1	0	0	1	2	2	0	3	0	0	3	1	1	1	1	0	0	0	1	0	1	2	1	0	0	1	2	0	0	0	0	0	0	0	0	0	0
Pavir.1KG181300	0	2	0	0	0	0	0	0	0	0	0	0	0	0	0	0	1	0	0	0	0	0	0	0	0	0	0	0	0	0	0	0	0	1	0	0	0	0	1	1	0	0	0	0	0	0	0	0	0
Pavir.1KG181354	0	0	0	0	0	0	0	0	0	0	0	0	0	0	0	0	0	0	0	0	0	0	0	0	0	0	0	0	0	0	0	0	0	0	0	0	0	0	0	0	0	0	0	0	0	0	0	0	0
Pavir.1KG181400	0	0	0	0	0	0	0	0	0	0	0	0	0	0	0	0	0	0	0	0	0	0	0	0	0	0	0	0	0	0	0	0	0	0	0	0	0	0	0	0	0	0	0	3	2	2	1	1	1
Pavir.1KG181485	0	0	0	0	0	0	0	0	0	0	0	0	0	0	0	0	0	0	0	0	0	0	0	0	0	0	0	0	0	0	0	0	0	0	0	0	0	0	0	0	0	0	0	0	0	0	0	0	0
Pavir.1KG181500	126	128	139	88	200	164	390	313	215	380	338	444	397	354	255	436	525	368	453	508	454	529	377	325	414	382	292	287	328	208	223	264	212	450	285	171	301	354	322	271	189	174	188	178	199	177	183	169	248
Pavir.1KG181600	1293	1420	1158	1236	2832	3017	209	142	130	102	119	15	13	41	22	10	31	28	26	170	71	75	249	226	219	432	568	522	536	608	476	363	834	1198	569	490	709	146	113	1331	1039	1048	677	656	682	387	477	294	291
Pavir.1KG181800	313	185	319	214	484	374	300	176	112	306	387	477	658	358	240	435	881	706	798	919	649	941	641	639	657	807	542	451	787	429	376	682	440	1013	729	405	798	1421	1359	653	408	450	494	465	475	351	335	309	422
Pavir.1KG181862	1281	1159	1274	1455	2540	2319	1302	1000	640	970	914	1907	2292	1739	1939	1235	1173	1030	1180	3769	3578	4287	3957	3584	4181	3850	4232	3964	2049	1950	1780	1873	2726	3441	2549	1898	2686	1934	1622	2004	1451	1408	1537	1344	1410	952	981	1103	1383
Pavir.1KG182100	6	5	8	1	12	7	6	7	11	6	7	1	3	0	3	1	11	10	15	8	6	4	17	8	3	21	17	9	18	11	9	2	12	14	9	5	15	9	6	10	3	9	4	7	2	3	6	15	20
Pavir.1KG182239	322	489	401	267	699	537	416	359	147	298	263	1076	2176	833	1372	1369	581	627	548	550	351	465	905	717	728	715	622	614	569	326	412	564	505	903	491	303	529	133	126	1610	994	1065	626	576	540	462	499	608	735
Pavir.1KG182300	11	3	15	23	34	15	23	15	8	11	18	14	15	15	14	10	43	27	38	43	30	19	47	22	23	24	20	43	14	3	9	7	3	14	12	5	13	12	8	14	22	19	16	28	17	12	17	21	24
Pavir.1KG182400	278	302	269	318	485	521	203	198	127	215	207	281	232	178	128	157	467	454	410	301	280	353	337	241	385	431	414	375	289	133	128	192	168	326	225	129	250	313	265	400	274	297	257	212	223	137	130	150	175
Pavir.1KG182500	106	96	132	105	262	247	357	257	154	385	300	204	263	187	120	171	235	219	208	310	373	395	281	258	257	293	224	201	209	132	123	161	159	275	198	106	199	251	221	277	205	213	153	205	204	187	170	166	211
Pavir.1KG182600	365	358	381	477	752	650	335	153	117	265	220	424	566	323	290	220	564	468	526	564	657	786	584	528	540	659	588	523	257	190	140	197	259	339	228	171	281	374	325	772	499	513	509	500	454	372	434	426	620
Pavir.1KG182616	529	553	503	649	1108	1030	1021	660	393	724	797	659	899	608	601	681	426	434	470	881	732	832	1004	767	766	970	774	767	954	843	602	696	968	1326	911	682	1104	501	505	555	433	341	306	404	378	333	293	344	450
Pavir.1KG182800	393	404	371	165	556	491	1612	933	687	1040	942	798	523	453	539	485	1369	1013	1275	1205	901	885	737	706	698	781	594	542	317	153	232	217	279	490	254	171	257	755	740	898	710	788	853	805	769	568	637	671	800
Pavir.1KG182805	182	197	159	199	329	273	248	241	130	206	185	228	207	199	158	155	296	263	249	403	272	210	405	265	225	460	193	339	147	75	64	100	71	142	109	72	87	141	142	512	373	329	308	305	254	194	174	300	358
Pavir.1KG182993	199	185	223	199	382	304	147	99	59	105	120	152	178	130	89	153	254	206	220	231	210	254	225	230	266	265	228	217	167	130	101	109	137	194	131	90	172	203	196	257	187	166	189	193	182	152	183	227	259
Pavir.1KG183000	0	0	0	0	0	1	0	0	0	0	0	0	0	0	0	0	0	0	0	0	0	0	0	0	0	0	0	0	0	0	0	0	0	0	0	0	0	0	0	0	2	3	0	0	0	0	0	0	0
Pavir.1KG183100	0	0	0	0	0	0	3	0	0	0	0	0	0	2	1	0	0	0	0	0	0	2	0	0	0	0	0	0	0	0	0	0	0	0	0	0	0	0	0	2	0	0	0	0	0	0	0	0	0
Pavir.1KG183200	21	11	9	8	23	61	1	1	2	4	2	1	0	0	0	0	5	7	8	9	10	20	12	16	34	32	36	31	24	7	7	9	12	27	21	7	14	15	9	11	12	6	2	1	2	1	6	2	5
Pavir.1KG183205	0	0	0	0	0	0	0	0	0	0	0	0	0	0	0	0	0	0	0	0	0	0	0	0	0	0	0	0	0	0	0	0	0	0	0	0	0	0	0	0	0	0	0	0	0	0	0	0	0
Pavir.1KG183210	0	0	0	0	0	0	0	0	0	0	0	0	0	0	0	0	0	0	0	1	0	0	0	0	0	0	0	0	0	0	0	0	0	0	0	0	0	0	0	0	0	0	0	0	0	0	0	0	0
Pavir.1KG183300	0	0	0	0	0	0	1	0	0	2	0	0	0	0	0	0	0	0	0	0	0	0	0	0	0	0	0	0	0	0	0	0	0	0	0	0	0	0	0	0	0	0	0	0	0	0	0	0	0
Pavir.1KG183305	0	0	0	0	0	0	0	0	0	0	0	0	0	0	0	0	0	0	0	0	0	0	0	0	0	0	0	0	0	0	0	0	0	1	1	0	0	0	0	0	0	0	0	0	0	0	0	0	0
Pavir.1KG183370	20	17	12	17	39	29	18	10	7	30	10	16	18	12	5	15	33	30	14	21	22	40	29	27	24	17	20	15	6	5	5	11	7	12	7	3	11	16	5	51	51	52	53	46	55	24	41	25	37
Pavir.1KG183500	10	6	5	0	10	8	17	7	12	13	5	1	3	1	3	3	11	8	26	10	9	10	14	17	16	28	25	16	16	7	7	3	12	7	9	2	14	10	10	12	6	7	10	20	14	5	9	12	7
Pavir.1KG183505	37	42	29	19	50	52	75	37	24	58	63	18	26	18	10	24	92	59	80	66	79	106	57	75	72	94	96	89	35	13	12	27	25	34	25	16	32	31	19	102	73	70	94	93	100	68	77	84	78
Pavir.1KG184100	772	701	738	656	1403	1260	2845	2153	1579	2183	2050	1860	2068	1526	1290	1612	3199	2841	2877	2836	2708	2860	2155	2212	2358	2433	1976	1918	898	498	593	583	533	999	720	450	699	992	986	1798	1272	1381	1903	1988	1992	2374	2504	3599	4210
Pavir.1KG184200	461	422	418	389	957	714	1263	1148	657	1361	1218	1230	1347	986	769	1238	832	778	770	1217	1322	1433	996	938	1000	940	823	753	567	545	457	496	647	945	773	517	841	905	854	690	579	570	555	559	576	435	461	623	845
Pavir.1KG184300	2077	2685	2140	3480	4501	4244	171	117	69	69	139	23051	16991	9640	17581	6886	1462	1028	1320	256	97	192	651	396	521	2821	3609	3770	1421	1290	848	1405	1706	2737	1302	1105	1889	188	164	378	306	257	111	148	125	221	218	388	513
Pavir.1KG184477	8	5	6	0	11	6	7	16	17	3	12	6	5	4	13	12	2	3	2	39	32	5	24	31	9	30	7	16	129	45	62	87	46	122	65	21	46	4	2	9	6	10	32	27	16	24	36	60	110
Pavir.1KG184500	34	23	20	22	55	59	39	16	13	32	17	19	22	18	25	21	44	32	32	32	32	50	68	58	53	74	58	40	13	5	13	13	18	33	14	4	16	30	24	53	65	58	34	41	48	23	22	14	24
Pavir.1KG184600	29	29	16	21	28	14	0	1	0	1	1	1	2	3	2	4	1	0	3	36	94	19	236	495	236	160	259	421	79	164	68	73	193	332	119	123	252	7	14	419	283	339	122	103	114	34	36	16	18
Pavir.1KG184800	0	0	0	0	0	0	0	0	0	0	0	0	0	0	0	0	1	1	0	3	0	1	2	0	0	0	0	1	0	0	0	0	0	0	0	0	0	0	0	2	0	2	0	0	2	0	1	0	0
Pavir.1KG184877	1	1	1	5	2	5	0	0	2	0	1	1	2	1	2	1	10	7	1	2	1	0	0	3	1	5	0	2	1	0	1	0	0	1	5	0	0	1	0	18	11	9	13	8	7	1	3	2	2
Pavir.1KG184900	4	5	1	1	6	6	0	0	0	0	0	1	3	5	1	7	2	3	4	3	7	3	31	17	26	18	29	24	3	2	1	1	7	5	3	0	1	4	3	1	1	2	2	1	0	0	1	0	0
Pavir.1KG185000	0	2	2	0	2	0	0	0	0	0	0	0	1	0	0	3	3	2	0	9	8	12	27	18	33	16	13	16	1	3	4	0	4	2	3	0	1	3	0	1	1	0	0	0	1	1	0	0	0
Pavir.1KG185100	0	0	0	0	0	0	0	0	0	0	0	0	0	0	0	1	0	0	0	0	0	0	0	0	1	0	0	0	0	0	0	0	0	0	0	0	0	0	1	0	0	0	0	0	0	0	0	0	0
Pavir.1KG185177	0	0	0	0	0	0	0	0	0	0	0	0	0	0	0	0	0	0	0	0	0	0	0	0	0	0	0	0	0	0	0	0	0	0	0	0	0	0	0	0	0	0	0	0	0	0	0	0	0
Pavir.1KG185200	25	38	14	13	51	41	0	1	0	0	0	4	3	13	6	13	17	13	4	25	21	27	91	68	64	72	61	45	20	10	14	10	15	21	21	7	14	20	11	6	13	6	10	14	7	3	4	0	3
Pavir.1KG185277	0	0	0	0	0	0	0	0	0	0	0	0	0	0	0	0	0	0	0	0	0	0	0	0	0	0	0	0	0	0	0	0	0	0	0	0	0	0	0	0	0	0	0	0	0	0	0	0	0
Pavir.1KG185400	0	0	0	0	0	0	2	0	0	0	0	0	1	0	0	0	0	0	0	1	1	0	1	0	0	0	0	0	0	0	0	0	0	0	0	0	1	0	1	108	107	87	19	11	12	1	1	1	1
Pavir.1KG185600	0	0	0	0	0	0	1	0	0	0	0	0	0	0	0	0	0	0	0	0	0	0	0	0	0	0	0	1	0	0	0	0	0	0	0	0	0	0	0	127	109	94	20	21	16	1	1	1	1
Pavir.1KG185654	0	0	0	0	0	0	0	0	0	0	0	0	0	0	0	0	0	0	0	0	0	0	0	0	0	0	0	0	0	0	0	0	0	0	0	0	0	0	0	0	0	0	0	0	0	0	0	0	0
Pavir.1KG185700	612	668	529	579	1174	1112	998	743	347	620	625	1179	1740	963	1132	906	806	716	736	972	901	954	1189	1130	1361	1243	1108	1061	351	254	291	284	363	618	391	240	418	396	353	1567	1071	1124	1052	1081	989	726	842	1044	1044
Pavir.1KG185777	0	0	0	0	0	0	0	0	0	0	0	0	0	0	0	0	0	0	0	0	0	0	0	0	0	0	0	1	0	0	0	0	0	0	0	0	0	0	0	40	27	29	10	3	5	0	0	0	0
Pavir.1KG185800	29	17	16	21	62	73	4	0	3	3	3	1	4	0	1	0	17	21	11	17	9	18	28	20	27	28	24	23	3	8	1	3	2	11	9	7	7	7	12	64	52	34	31	15	31	8	15	12	14
Pavir.1KG185900	0	0	0	0	0	0	9	8	3	6	11	14	28	16	14	25	44	56	70	9	6	6	1	0	2	0	0	0	2	0	0	0	0	1	0	0	0	2	0	7	0	2	1	5	2	0	0	0	0
Pavir.1KG186000	25	20	20	13	53	35	5	4	4	0	4	14	16	2	7	1	8	5	5	14	16	17	6	8	10	6	5	2	18	11	6	13	21	22	19	10	20	7	8	15	27	10	29	27	42	15	16	5	17
Pavir.1KG186200	45	65	48	42	69	90	115	45	24	50	49	85	99	83	44	68	50	46	45	64	38	59	70	43	61	37	49	47	57	36	33	38	44	89	55	29	73	67	52	380	274	215	134	150	113	38	64	74	78
Pavir.1KG186300	647	636	671	580	1045	746	1214	772	390	966	865	2118	3099	3102	1896	2302	1571	1465	1320	2362	2694	2223	1322	1073	1261	1416	1127	1242	762	642	641	786	1078	1522	987	703	964	911	846	1292	1022	877	642	688	588	359	354	426	642
Pavir.1KG186577	0	0	0	0	0	0	0	0	0	0	0	0	0	0	0	0	1	0	0	0	1	0	0	0	0	0	0	0	0	0	0	0	0	0	0	0	0	0	0	0	0	0	0	0	0	0	0	1	0
Pavir.1KG186700	1087	1069	906	1646	2153	2670	174	105	99	158	100	116	258	193	87	123	428	436	444	358	473	487	863	767	1011	1023	1052	1283	323	255	259	228	418	528	413	283	418	257	205	1507	1097	1107	985	972	881	523	546	475	520
Pavir.1KG186900	153	110	128	225	382	361	10	11	6	10	8	14	18	15	19	22	39	26	24	43	19	32	88	80	90	109	139	125	26	48	36	19	45	67	57	39	62	11	4	101	95	95	87	101	84	44	75	45	63
Pavir.1KG187077	0	0	1	0	1	0	1	0	0	0	0	0	0	0	0	1	0	0	0	2	0	0	1	1	0	0	0	0	0	0	0	0	0	0	0	0	0	0	0	5	1	3	19	6	10	5	6	0	1
Pavir.1KG187100	12	4	9	2	1	1	1046	1123	672	662	1032	363	508	634	439	574	123	110	174	315	313	285	80	69	57	156	79	48	17	6	3	10	12	26	13	3	5	79	64	32	44	28	42	33	29	9	16	1	1
Pavir.1KG187200	0	0	0	0	0	0	0	0	0	0	0	0	0	0	0	0	0	0	0	0	0	0	0	0	0	0	0	0	0	0	0	0	0	0	0	0	0	0	0	24	8	7	65	51	34	14	10	0	3
Pavir.1KG187277	3	0	1	1	3	2	0	2	3	3	1	2	0	1	2	1	1	1	1	0	0	0	2	0	1	5	1	1	4	0	1	0	0	0	1	0	0	0	0	4	3	4	5	6	5	1	3	0	5
Pavir.1KG187300	0	0	0	0	0	0	0	0	0	0	0	0	0	0	0	0	0	0	0	0	0	0	0	0	0	0	0	0	0	0	0	0	0	0	0	0	0	0	0	0	0	0	0	0	0	0	0	0	0
Pavir.1KG187400	251	253	279	236	540	392	1107	698	428	693	751	464	629	623	451	797	716	668	647	814	680	889	741	636	821	867	656	535	350	254	233	214	274	408	316	193	314	678	607	319	213	267	228	300	283	244	278	383	416
Pavir.1KG187454	1	1	2	4	2	4	0	0	0	3	2	0	2	0	0	1	1	1	1	2	1	1	1	1	4	3	2	4	0	1	0	3	2	1	1	0	2	0	3	11	4	10	1	1	4	0	4	7	12
Pavir.1KG187477	0	0	0	0	0	0	0	1	2	2	0	0	0	0	1	1	0	1	3	1	1	1	0	0	0	2	1	1	0	0	0	0	0	0	0	0	0	1	0	7	5	1	2	0	1	3	1	5	7
Pavir.1KG187500	775	647	768	884	1872	1770	450	254	200	277	242	265	286	222	286	196	501	491	431	605	573	423	1049	1034	1292	1372	1064	1345	286	225	215	207	293	434	286	210	320	279	329	917	620	639	628	723	736	632	677	1019	1022
Pavir.1KG187600	0	0	0	0	0	0	0	0	0	0	0	0	0	0	0	0	0	0	0	0	0	0	0	0	0	0	0	0	0	0	0	0	0	0	0	0	0	0	0	0	0	0	0	0	0	0	0	0	0
Pavir.1KG187831	0	0	0	0	0	0	2	1	0	0	1	0	0	0	0	0	0	0	0	0	0	0	0	0	0	0	0	0	0	0	0	0	0	0	0	0	0	0	0	0	1	0	0	0	0	0	0	0	0
Pavir.1KG188000	121	119	112	111	193	161	191	123	55	146	118	85	134	239	90	180	218	220	226	204	214	244	239	194	313	290	280	229	134	85	94	64	70	127	101	76	92	202	170	482	373	391	269	262	274	163	156	201	227
Pavir.1KG188100	2	2	1	0	2	5	62	37	28	67	42	77	219	91	56	57	78	83	109	256	217	162	144	68	79	68	111	84	29	9	17	12	21	35	24	10	24	11	8	9	4	5	28	9	29	11	23	5	9
Pavir.1KG188208	0	0	0	0	0	0	0	0	0	0	0	0	0	0	0	0	1	0	0	0	0	0	0	0	0	0	0	0	0	0	0	0	0	0	0	0	0	0	0	0	0	0	0	0	0	0	0	0	0
Pavir.1KG188377	27	48	21	34	77	87	213	115	55	136	146	148	105	80	94	136	79	66	86	46	46	56	24	33	48	35	29	51	31	28	16	24	29	54	42	20	30	59	39	63	48	55	68	68	74	53	56	43	60
Pavir.1KG188500	11	12	8	6	15	23	2	0	1	2	1	59	27	17	50	13	7	9	16	7	10	6	3	3	2	28	22	35	5	5	6	3	8	7	6	5	7	1	0	2	1	4	0	0	3	1	0	0	2
Pavir.1KG188800	0	0	0	0	0	0	5	1	0	1	0	0	0	0	0	0	1	0	0	1	0	0	0	0	0	0	0	0	0	1	0	0	0	0	0	0	0	0	0	7	2	3	3	1	2	3	3	5	3
Pavir.1KG188877	1	1	0	2	0	6	1	0	1	0	2	0	0	1	1	0	2	4	3	1	1	3	1	1	2	0	2	0	0	0	0	0	0	0	0	0	0	1	0	2	3	0	1	3	0	0	1	1	0
Pavir.1KG189000	0	1	0	0	0	0	30	25	13	19	7	26	11	26	23	10	14	11	14	2	9	9	0	2	0	0	0	0	8	0	2	0	1	4	5	0	2	5	1	5	2	2	2	5	9	4	7	7	2
Pavir.1KG189177	0	0	0	0	0	0	0	0	0	0	0	0	0	0	0	0	0	0	0	0	0	0	0	0	0	0	0	0	0	0	0	0	0	0	0	0	0	0	0	0	0	0	0	0	0	0	0	0	0
Pavir.1KG189200	931	1226	989	673	1214	1375	169	87	43	66	65	252	373	564	297	305	248	228	280	480	308	315	2149	1781	2321	1880	1423	1604	815	517	503	606	561	1206	792	362	726	838	709	531	351	363	349	362	326	178	152	273	253
Pavir.1KG189400	257	282	230	225	540	452	555	308	192	438	330	291	423	306	238	372	671	638	617	639	702	789	691	658	684	615	549	537	138	108	86	84	112	188	135	82	153	335	277	997	631	745	703	791	772	650	633	807	889
Pavir.1KG189500	663	576	678	643	1235	1028	2262	1336	876	1660	1610	1412	2090	1585	1047	1543	942	884	884	1587	1640	1799	1411	1454	1678	1774	1356	1157	1412	1116	868	1093	1292	1810	1303	1051	1546	1754	1669	1023	752	740	768	760	820	640	671	704	1122
Pavir.1KG189600	0	0	0	0	0	0	0	0	0	0	0	0	0	0	0	0	0	0	0	0	0	2	0	0	0	0	0	0	0	0	0	0	0	0	0	0	0	0	0	0	0	3	13	18	8	16	26	29	24
Pavir.1KG189700	769	751	770	674	1389	1370	1681	1398	857	1501	1397	1503	1870	1525	1280	1325	1036	1026	1071	1484	1459	1611	1672	1830	1981	1976	1544	1706	1370	964	984	995	1156	1984	1274	897	1354	956	1008	1676	1197	1192	1082	1082	1144	802	887	908	1112
Pavir.1KG189800	463	474	414	531	858	785	1436	814	551	993	1035	950	1044	888	779	939	873	767	841	1001	789	997	1134	923	1139	1053	854	939	626	472	389	470	537	887	647	403	652	560	552	622	451	415	532	494	545	375	404	381	407
Pavir.1KG190200	534	415	434	127	624	628	141	182	171	142	135	209	517	176	212	320	1072	1088	1041	1106	1641	1734	1960	2397	2781	1306	976	682	318	142	193	282	288	543	292	154	224	1143	1003	662	614	470	365	410	395	118	129	61	90
Pavir.1KG190400	8	2	1	0	0	1	386	470	312	390	421	78	124	188	71	122	178	134	224	38	64	53	4	2	2	0	0	0	11	1	3	3	4	2	5	2	7	37	28	36	23	16	20	14	26	13	12	5	7
Pavir.1KG190500	0	0	1	0	1	0	888	773	405	576	593	61	146	530	78	373	65	59	63	41	25	71	0	1	3	0	0	0	6	0	0	1	2	1	0	0	1	25	15	107	72	56	100	109	92	69	70	67	53
Pavir.1KG190577	0	0	0	1	0	0	1	0	0	0	0	1	1	0	0	0	1	1	2	0	4	0	0	8	1	1	0	2	1	0	1	0	0	0	0	0	0	0	0	14	8	5	6	5	8	2	6	6	8
Pavir.1KG190800	0	1	0	0	0	0	55	4	1	8	6	0	2	4	3	2	3	0	0	15	3	8	2	0	9	23	11	17	0	1	0	0	0	0	0	0	0	3	2	3	1	0	8	9	9	7	7	0	3
Pavir.1KG190900	49	41	29	17	25	28	952	1028	921	1294	1278	809	622	474	361	841	1934	1783	1829	1896	1243	1294	1752	1222	1048	1248	805	940	178	38	113	118	131	208	132	83	118	187	147	556	425	412	572	625	533	115	109	45	66
Pavir.1KG190954	158	154	106	30	147	124	109	82	124	116	103	66	73	65	48	60	158	160	213	133	137	194	210	148	197	157	171	106	89	32	50	43	71	98	97	46	95	301	164	96	79	63	77	92	78	38	43	44	60
Pavir.1KG191000	222	157	167	187	339	408	165	110	49	131	102	141	134	133	101	90	118	126	127	228	196	183	362	371	383	363	328	280	215	171	152	159	185	385	221	165	216	179	188	330	267	241	157	172	206	113	167	165	206
Pavir.1KG191100	3	1	4	5	5	5	5	5	0	0	3	6	9	6	2	5	2	2	1	6	3	7	17	15	25	10	4	4	3	3	5	2	4	2	3	4	4	3	3	23	24	27	11	8	7	7	5	7	6
Pavir.1KG191177	0	1	1	1	0	0	3	3	1	6	4	6	5	2	2	2	3	6	7	7	10	4	32	25	24	14	9	7	5	0	2	2	5	3	1	2	2	2	2	7	5	4	2	3	7	0	1	1	5
Pavir.1KG191200	0	0	2	2	1	0	6	1	0	1	0	3	5	3	1	1	5	0	0	2	1	2	3	3	2	6	1	1	0	1	0	0	2	0	1	0	0	1	1	5	6	0	2	2	0	0	0	0	1
Pavir.1KG191300	844	726	858	798	1463	1256	1466	1009	593	1032	1091	926	1440	1178	827	1340	1908	1684	1684	1811	1913	2191	1641	1623	1965	1500	1361	1240	805	678	577	570	890	1210	902	636	995	1298	1174	1312	949	919	840	928	917	707	704	857	1148
Pavir.1KG191500	1	4	0	2	4	5	0	0	0	0	0	0	0	0	0	0	0	0	0	1	0	0	0	0	0	0	1	1	0	0	0	0	0	0	0	0	0	0	0	0	0	0	0	0	0	7	2	8	15
Pavir.1KG191554	0	0	0	0	0	0	0	0	0	0	0	0	0	0	0	0	0	0	0	0	0	0	0	1	0	0	0	0	0	0	0	0	0	0	0	0	0	0	0	0	0	0	0	0	0	0	0	0	0
Pavir.1KG191600	0	0	0	0	0	0	0	0	0	0	0	0	0	0	1	0	0	0	0	0	0	0	0	0	0	0	0	0	0	0	0	0	0	0	0	0	0	0	0	7	16	5	19	37	37	38	46	74	73
Pavir.1KG191900	149	84	158	242	393	302	56	36	23	59	59	65	71	57	53	62	47	49	47	144	65	122	269	182	359	231	294	137	86	87	87	60	115	157	106	70	131	77	52	254	195	175	107	123	101	79	57	105	146
Pavir.1KG192000	0	0	0	0	0	0	1	6	2	6	1	3	2	3	0	4	4	3	7	1	1	0	0	0	0	0	1	0	1	0	0	0	0	0	1	0	1	0	0	0	1	2	2	3	1	0	0	0	0
Pavir.1KG192100	0	0	0	0	0	0	8	17	5	9	9	3	4	13	1	9	5	4	9	5	8	1	0	0	0	0	0	0	0	0	0	1	0	2	0	0	0	6	1	0	0	0	0	0	1	0	0	0	0
Pavir.1KG192200	0	0	0	0	0	0	0	0	0	0	0	0	0	0	0	0	0	0	0	0	0	0	0	0	0	0	0	0	0	0	1	0	0	0	1	1	2	1	0	14	10	9	2	1	10	1	0	1	0
Pavir.1KG192300	0	0	0	0	0	0	0	0	0	0	0	0	0	0	0	0	0	0	0	0	0	0	0	0	0	0	0	3	1	0	0	0	0	0	0	0	0	0	0	2345	2103	1823	365	358	294	15	20	1	12
Pavir.1KG192400	141	139	126	122	346	383	314	211	79	197	231	377	432	313	271	322	330	314	260	206	138	186	257	222	279	292	226	214	111	75	62	81	56	132	119	60	117	169	203	254	183	199	317	227	266	203	239	254	292
Pavir.1KG192500	34	42	45	39	119	100	130	76	55	83	106	101	155	113	87	109	99	98	110	54	53	67	91	49	80	108	69	75	95	60	37	33	44	77	62	29	82	48	62	72	33	36	37	49	47	60	41	80	92
Pavir.1KG192600	2620	2695	2739	3349	5128	4707	1870	1350	954	2045	1539	2317	3044	2271	1649	1474	2862	2819	2624	2676	3309	3553	3334	3087	3784	3127	2957	3091	1675	1523	1250	1431	1851	2682	1783	1402	2150	1528	1409	3012	2290	2311	2246	2374	2353	1837	1923	2003	2426
Pavir.1KG192800	287	360	271	209	374	379	468	337	213	306	255	669	622	237	187	283	798	727	824	388	249	337	32	18	12	2	4	5	244	167	143	288	229	393	231	172	275	81	79	41	20	15	17	19	10	1	5	6	4
Pavir.1KG192900	0	0	0	0	0	0	1	0	0	0	0	0	0	1	0	0	0	0	0	0	1	0	0	0	0	0	1	0	0	0	0	0	0	0	0	0	0	0	0	42	38	19	5	4	5	0	0	1	0
Pavir.1KG192977	384	365	425	356	715	550	2723	2670	1275	2047	2442	2055	1926	2152	1412	2486	1754	1537	1784	1702	1608	1941	1090	894	1287	891	782	689	934	570	521	516	520	938	723	502	783	1400	1338	949	730	726	686	678	703	471	508	666	877
Pavir.1KG193000	326	160	197	81	257	415	134	47	114	131	68	171	170	99	170	109	235	225	245	129	171	121	412	314	334	428	503	473	155	78	119	65	108	142	105	74	126	122	57	110	87	84	118	147	146	180	171	409	460
Pavir.1KG193100	221	142	116	109	236	314	29	19	25	20	17	19	44	23	34	22	26	39	43	52	47	44	231	148	163	247	258	186	163	118	180	53	188	190	170	134	183	45	33	107	93	75	49	35	44	28	36	114	136
Pavir.1KG193200	366	306	341	354	772	630	426	295	154	362	345	384	461	333	255	304	546	501	489	571	545	682	752	731	796	749	681	673	253	200	191	187	204	386	250	167	248	295	275	553	392	369	392	369	370	425	432	531	604
Pavir.1KG193300	326	400	356	353	498	485	1	0	0	2	2	2	1	2	1	1	69	64	54	121	51	77	184	202	234	139	141	156	635	626	539	537	799	1108	705	491	956	51	49	266	197	196	112	136	114	92	79	45	39
Pavir.1KG193377	0	0	0	0	0	0	0	0	0	0	0	0	0	0	0	0	0	0	0	0	0	0	0	0	0	0	0	0	0	0	0	0	0	0	0	0	0	0	0	0	0	0	0	0	0	0	0	0	0
Pavir.1KG193400	0	0	0	0	0	0	0	0	0	0	0	0	0	0	0	0	0	0	0	0	0	0	0	0	0	0	0	0	0	0	0	0	0	0	0	0	0	0	0	0	0	0	0	0	0	0	0	0	0
Pavir.1KG193500	0	0	0	0	0	0	0	0	0	0	0	0	0	0	0	0	0	0	0	0	0	0	0	0	0	0	0	0	0	0	0	0	0	0	0	0	0	0	0	0	0	0	0	0	0	0	0	0	0
Pavir.1KG193600	20	24	28	32	58	66	0	0	0	0	0	0	0	0	0	0	0	0	0	8	4	3	28	16	21	27	17	13	30	33	28	27	52	79	35	34	56	20	29	31	32	18	10	9	4	4	3	6	4
Pavir.1KG193700	0	0	1	0	0	0	2	0	0	0	0	0	0	0	0	1	0	0	0	0	0	0	2	1	1	2	0	1	0	1	0	0	0	2	0	0	0	3	3	0	0	0	0	0	0	1	0	0	1
Pavir.1KG194000	0	0	0	3	4	3	46	40	52	37	56	17	21	23	12	65	52	49	50	67	62	32	13	11	6	0	1	2	60	28	28	52	28	71	31	13	32	10	5	636	460	505	159	188	173	16	17	12	12
Pavir.1KG194200	823	770	829	926	1817	1666	4613	2154	1373	3570	1977	1679	2879	1975	1433	2190	4431	3610	4070	3256	3168	4188	1678	1762	1862	2749	2007	1944	797	790	597	555	775	1099	930	626	1074	1690	1630	1744	1228	1253	1378	1414	1518	1618	1674	2807	3524
Pavir.1KG194400	0	2	1	1	1	0	1	0	0	0	0	0	0	0	0	0	1	0	0	0	0	1	0	0	0	1	2	0	0	1	0	0	1	1	0	0	2	1	0	6	6	5	30	20	29	209	269	325	416
Pavir.1KG194500	3	0	1	0	5	11	88	1	1	0	0	1	2	0	12	0	0	1	0	0	0	0	2	2	8	4	8	7	1	3	3	1	2	3	4	1	2	1	0	461	186	290	79	86	111	81	83	220	280
Pavir.1KG194577	2	2	4	2	1	8	0	0	0	0	0	0	0	2	0	0	0	0	0	0	0	1	1	0	0	0	0	0	0	3	3	1	2	2	1	2	3	1	1	0	0	2	0	0	0	0	0	0	0
Pavir.1KG194600	85	84	80	120	154	200	83	52	31	53	69	58	64	36	44	50	125	100	98	152	109	182	144	111	174	117	120	119	77	66	52	63	73	117	95	63	87	101	100	116	100	96	124	104	127	85	86	102	119
Pavir.1KG194700	752	709	754	786	1581	1450	824	674	413	693	688	887	1043	769	601	740	1060	973	1048	1189	1183	1334	1391	1137	1403	1388	1222	1086	711	525	448	505	742	1016	710	546	697	723	685	1181	864	780	680	690	734	625	708	761	854
Pavir.1KG194777	0	0	0	0	0	0	0	0	0	0	0	0	0	0	0	0	0	0	0	0	0	0	0	0	0	0	0	0	0	0	0	0	0	0	0	0	0	0	0	0	0	0	0	0	0	0	0	1	0
Pavir.1KG194800	200	223	230	269	490	477	293	172	87	226	154	186	236	221	142	124	325	317	291	187	199	301	346	282	426	263	316	312	151	104	76	73	123	181	140	93	148	117	124	368	250	266	310	320	269	233	249	317	307
Pavir.1KG194877	501	560	489	986	1746	1228	415	284	174	446	283	198	521	397	101	257	387	401	387	399	412	416	634	536	545	870	490	602	409	287	229	264	307	523	433	239	408	302	281	545	331	404	474	551	564	432	421	543	566
Pavir.1KG194900	2	2	3	0	1	0	76	61	53	31	43	0	3	6	8	0	7	4	0	4	8	18	4	2	6	12	10	18	2	3	0	5	0	2	0	1	3	2	1	8	1	7	7	9	18	9	14	7	5
Pavir.1KG194954	1	0	2	0	0	1	0	5	4	0	5	6	5	2	1	7	4	5	5	2	3	4	0	2	3	3	1	1	2	2	1	0	2	1	1	0	1	2	2	0	2	1	2	3	0	1	2	1	2
Pavir.1KG195000	7	7	14	0	2	2	197	151	95	110	87	14	8	13	20	9	30	39	31	34	66	88	23	30	62	35	68	41	13	14	16	24	18	55	18	11	10	26	20	27	18	17	40	40	31	25	22	17	14
Pavir.1KG195100	0	0	0	0	1	0	13	4	2	4	7	1	0	2	2	0	0	0	0	2	2	8	1	0	4	3	6	2	1	0	0	0	0	0	0	1	0	1	0	2	1	1	2	3	3	3	4	2	3
Pavir.1KG195331	4	0	1	1	2	2	0	0	0	0	0	0	0	0	0	0	0	0	0	0	0	0	1	2	1	3	1	1	2	0	2	0	6	2	3	2	3	1	0	0	0	0	0	0	0	1	1	3	2
Pavir.1KG195900	0	0	0	0	0	0	0	0	0	0	0	0	0	0	0	0	0	0	0	0	0	0	0	0	0	0	0	0	0	0	0	0	0	0	0	0	0	0	0	0	0	0	0	0	0	0	2	1	3
Pavir.1KG195905	0	0	0	0	0	0	0	0	0	0	0	0	0	0	0	0	0	0	0	0	0	0	0	0	0	0	0	0	0	0	0	0	0	0	0	0	0	0	0	0	0	0	0	0	0	0	0	0	0
Pavir.1KG196100	0	1	0	0	2	0	0	0	0	0	0	0	1	0	0	0	0	0	0	0	0	0	1	0	1	0	1	0	0	0	0	0	0	0	0	0	1	0	0	3	0	2	1	0	0	0	0	0	0
Pavir.1KG196105	0	1	0	0	0	0	2	1	0	1	2	3	0	0	0	0	0	3	1	0	0	2	0	1	4	0	0	3	3	0	0	1	1	2	1	1	1	1	0	0	2	0	0	0	0	1	0	0	0
Pavir.1KG196200	7	3	6	1	5	5	12	11	8	7	10	8	5	10	8	5	5	13	8	9	14	10	20	13	15	14	13	12	6	2	8	3	4	10	0	2	6	9	4	14	11	15	5	6	6	2	10	3	3
Pavir.1KG196400	1	0	0	0	0	0	1	2	0	1	1	0	6	2	3	11	6	2	4	0	2	2	0	1	4	0	2	0	1	0	1	2	1	1	0	1	1	6	2	15	10	8	9	9	4	10	17	35	43
Pavir.1KG196500	0	0	0	0	0	0	0	0	0	1	0	0	0	1	0	0	0	0	0	0	1	0	0	0	1	0	0	0	1	0	2	1	0	2	1	0	0	0	0	2	5	0	0	0	0	0	2	2	7
Pavir.1KG196600	392	332	365	188	355	363	87	49	36	134	42	185	195	118	99	82	412	381	387	212	302	403	187	190	196	126	129	126	327	169	198	339	182	435	297	202	292	230	239	226	165	155	207	184	210	145	154	171	182
Pavir.1KG196800	0	0	0	0	0	0	0	0	0	0	0	1	0	0	0	0	0	0	0	0	0	0	1	0	0	0	0	2	0	0	0	0	0	0	0	0	0	0	2	423	269	340	27	44	30	3	0	0	3
Pavir.1KG196805	3	0	0	1	0	1	0	0	0	0	0	0	0	0	0	0	0	1	0	0	0	0	0	0	0	0	3	1	0	3	0	2	1	1	2	0	1	0	0	5	2	0	5	2	3	2	4	7	5
Pavir.1KG196900	23	11	13	17	32	42	0	0	0	6	1	1	3	0	3	0	3	1	11	6	9	10	14	15	14	16	30	25	2	3	3	2	4	3	10	4	12	4	3	34	36	28	14	20	23	8	6	4	3
Pavir.1KG197200	54	62	49	26	47	50	891	574	249	530	698	443	717	515	273	522	312	307	343	882	771	731	473	415	466	180	159	121	264	84	118	188	131	236	133	95	137	248	232	372	293	266	274	324	281	171	172	167	216
Pavir.1KG197205	21	29	39	23	38	46	17	15	11	32	14	67	73	40	27	42	94	73	83	79	29	78	23	13	13	16	20	10	45	31	25	37	22	53	32	13	39	55	47	18	23	22	14	26	16	20	14	16	21
Pavir.1KG197800	164	200	175	154	287	267	916	765	564	597	750	923	414	567	640	235	422	365	415	619	612	616	617	559	560	516	408	412	297	193	202	234	209	385	253	187	213	297	274	685	515	466	550	554	552	313	369	256	304
Pavir.1KG197805	0	0	0	0	0	0	0	0	0	0	0	0	0	0	0	0	0	0	0	0	0	0	0	0	0	0	0	0	0	0	0	0	0	0	0	0	0	0	0	0	0	0	0	0	0	0	0	0	0
Pavir.1KG197810	0	0	0	0	0	0	0	0	0	1	0	0	0	0	0	0	0	0	0	0	0	0	1	0	0	0	0	0	0	0	0	0	0	0	0	0	0	0	0	11	25	16	0	0	0	0	0	0	0
Pavir.1KG197815	0	0	0	0	0	0	0	0	0	0	0	0	0	0	0	0	0	0	0	0	0	0	0	0	0	0	0	0	0	0	0	0	0	0	0	0	0	0	0	0	0	0	0	0	0	0	0	0	0
Pavir.1KG197820	0	0	0	0	0	1	0	0	0	0	0	0	0	0	0	0	0	0	0	0	0	0	0	1	0	0	1	0	0	0	0	0	0	0	0	0	0	0	0	5	0	0	1	0	1	0	0	0	0
Pavir.1KG197825	0	0	0	0	0	0	0	0	0	0	0	1	0	0	0	0	0	0	0	0	0	0	0	0	0	0	0	0	0	0	0	0	0	0	0	0	0	0	0	0	0	0	0	0	0	0	0	1	0
Pavir.1KG197900	333	319	320	379	689	643	316	281	178	275	266	262	247	186	145	169	637	542	623	341	426	412	581	540	576	571	590	519	241	146	123	144	192	316	195	122	230	155	193	461	357	280	336	331	315	235	245	291	279
Pavir.1KG198000	86	97	109	88	178	126	155	80	48	84	87	108	118	105	73	88	108	117	81	170	149	168	197	152	248	181	141	149	108	60	75	69	72	152	95	49	77	160	170	167	139	137	117	91	99	87	81	111	138
Pavir.1KG198100	11	13	6	4	20	14	47	45	21	48	51	105	128	88	40	39	19	34	24	29	5	8	1	2	0	8	7	4	14	11	19	12	23	40	11	4	13	4	2	546	466	415	169	177	112	21	20	23	34
Pavir.1KG198300	0	0	0	0	1	1	25	19	7	16	24	0	7	7	5	2	2	3	3	9	6	10	3	0	0	4	0	1	0	0	0	0	1	2	0	0	1	4	2	1	0	0	0	2	2	2	0	1	0
Pavir.1KG198700	0	0	4	2	0	0	2	1	0	3	3	1	0	0	0	0	0	0	0	0	0	0	6	0	2	1	2	1	1	1	0	1	2	4	2	0	1	0	1	0	0	0	0	0	0	0	0	0	0
Pavir.1KG198800	31	40	46	46	135	153	7	9	4	7	9	4	1	3	5	6	19	10	18	37	32	19	94	76	85	176	154	94	56	59	32	34	51	91	63	36	69	39	39	36	36	36	32	30	18	40	31	15	37
Pavir.1KG198805	0	0	0	0	2	0	0	0	0	1	1	0	0	0	0	0	0	0	0	0	0	0	3	0	1	2	1	1	4	4	5	4	5	8	4	5	6	2	5	1	0	0	0	0	1	1	0	0	0
Pavir.1KG199000	349	404	338	450	964	831	134	120	55	73	122	154	193	120	178	97	179	137	152	460	411	431	1125	1087	1173	1459	1082	1065	175	174	128	134	222	257	263	120	250	501	487	472	352	299	431	400	460	704	717	860	1001
Pavir.1KG199300	4	6	4	1	3	10	0	0	0	0	1	0	0	0	1	0	4	6	2	2	0	1	0	1	2	2	1	1	5	6	6	5	8	14	6	4	6	3	1	1	0	0	0	0	0	0	0	0	0
Pavir.1KG199305	4	0	0	0	2	0	1	1	1	1	0	0	0	0	0	0	18	16	30	9	16	25	3	13	47	13	3	7	2	0	1	1	0	2	1	0	1	28	28	1	1	0	2	0	0	0	0	0	0
Pavir.1KG199310	0	0	0	0	0	1	0	0	0	0	0	0	0	0	0	0	0	0	0	0	0	0	1	0	0	1	0	0	0	0	0	0	0	0	0	0	0	2	0	0	0	0	0	0	0	0	1	0	0
Pavir.1KG199315	0	0	0	0	0	0	0	0	0	0	0	0	0	0	0	0	0	0	0	0	0	0	0	0	0	0	0	0	0	0	0	0	1	0	0	0	0	0	0	0	0	0	0	0	0	0	0	0	0
Pavir.1KG199320	12	14	8	7	12	17	0	0	0	0	1	5	2	1	2	1	22	28	25	3	6	4	13	9	17	10	14	9	1	1	0	0	1	2	1	1	0	6	1	67	42	55	24	21	14	3	4	3	4
Pavir.1KG199325	0	0	0	0	0	0	0	0	0	0	0	0	0	0	0	0	0	0	0	0	0	0	0	0	0	0	0	0	0	0	0	0	0	0	0	0	0	0	0	0	0	0	0	0	0	0	0	0	0
Pavir.1KG199330	0	0	0	0	0	0	0	0	0	0	0	0	0	0	0	0	0	0	0	0	0	0	0	1	0	0	0	0	0	0	0	0	0	0	0	0	0	0	0	4	0	0	7	5	3	6	6	12	10
Pavir.1KG199600	58	69	21	5	28	14	301	345	356	401	374	184	435	198	215	396	1035	1148	1130	583	469	313	82	36	32	4	18	8	119	43	89	107	84	157	70	51	73	43	26	135	116	115	131	118	87	6	10	5	3
Pavir.1KG199605	0	0	0	0	0	0	0	0	0	0	0	0	0	0	0	0	0	0	0	0	0	0	0	0	0	0	0	0	0	0	0	0	0	0	0	0	0	0	0	0	0	0	0	0	0	0	0	0	0
Pavir.1KG199700	1	1	0	0	0	0	19	13	4	15	21	4	5	5	1	11	2	4	1	9	4	5	1	2	0	0	0	0	4	1	0	8	2	9	5	1	6	1	0	0	0	0	0	3	2	0	0	0	0
Pavir.1KG199900	280	296	237	374	683	679	91	94	49	108	101	103	72	62	70	64	184	151	155	192	175	212	332	317	360	372	354	357	153	142	111	116	187	287	172	124	189	103	121	230	169	167	199	187	198	159	179	178	191
Pavir.1KG200100	32	31	26	29	65	86	19	5	12	19	9	29	50	13	19	17	43	52	45	8	88	178	11	125	272	22	206	99	37	36	25	18	35	43	42	37	39	77	56	98	52	82	87	77	85	136	154	293	394
Pavir.1KG200105	0	0	0	0	0	0	0	0	0	0	0	0	0	0	0	0	1	0	0	0	0	0	0	2	2	2	3	4	0	0	0	0	0	0	0	0	0	0	1	0	0	0	0	0	0	0	0	0	1
Pavir.1KG200110	0	0	0	0	0	0	0	0	0	1	0	0	0	0	0	0	0	0	0	0	0	0	0	0	0	0	1	1	0	0	0	0	0	0	0	0	0	0	0	0	0	0	1	0	0	0	0	0	0
Pavir.1KG200115	53	43	52	52	102	77	23	21	14	34	20	8	31	19	1	4	23	38	18	19	25	25	8	6	7	0	3	10	128	64	57	90	45	102	74	65	99	31	26	27	27	40	33	40	39	12	27	18	26
Pavir.1KG200120	0	0	0	0	0	0	0	0	0	0	0	0	0	0	0	0	0	3	0	0	0	0	0	0	0	0	0	0	0	0	0	0	0	0	0	0	0	0	0	2	1	1	0	0	0	1	2	0	1
Pavir.1KG200200	0	0	0	0	0	0	0	0	0	0	0	0	0	0	0	0	0	0	0	0	0	0	0	0	0	0	0	0	0	0	0	0	0	0	0	0	0	0	0	0	0	0	0	0	0	0	0	0	0
Pavir.1KG200300	0	0	0	0	0	0	0	0	0	0	0	0	0	0	0	0	0	0	0	0	0	0	0	0	0	0	0	0	0	0	0	0	0	0	0	0	0	0	0	0	0	0	0	0	0	0	0	0	1
Pavir.1KG200400	540	412	536	479	935	848	1143	1035	552	1228	1069	713	908	974	431	1237	1154	1103	1026	1330	1267	1388	1273	1088	1399	1306	973	860	764	472	469	569	517	919	630	453	665	948	908	655	508	568	444	535	582	508	500	653	787
Pavir.1KG200500	0	0	0	0	0	0	0	0	0	0	0	0	0	0	0	0	0	0	0	0	0	0	0	0	0	0	0	0	0	0	0	0	0	0	0	0	0	0	0	0	0	0	0	0	0	0	0	0	0
Pavir.1KG200505	430	406	403	401	727	796	582	426	309	518	461	589	631	453	407	493	1138	1009	1056	683	817	849	676	718	944	510	687	610	311	268	235	268	348	487	280	246	339	297	255	834	620	619	654	602	612	412	492	491	557
Pavir.1KG200600	209	194	159	271	490	617	1	6	0	2	0	5	15	5	7	6	1	3	4	10	6	1	76	45	41	80	116	127	56	76	67	26	122	99	97	83	119	5	2	251	183	178	62	75	77	33	33	35	43
Pavir.1KG201000	0	0	0	0	0	0	1	2	0	0	0	0	0	1	0	0	1	0	2	1	1	0	1	4	6	1	12	7	0	0	0	0	0	1	0	0	0	1	0	1	4	0	0	0	0	0	0	0	0
Pavir.1KG201005	0	0	0	0	0	0	4	0	2	1	3	2	1	4	0	5	0	0	0	1	0	1	0	0	0	0	0	0	1	0	0	0	0	0	0	0	0	0	0	0	0	0	0	0	0	0	0	0	0
Pavir.1KG201010	0	0	0	0	0	0	0	0	0	0	0	0	0	0	0	0	0	1	1	0	0	0	0	0	0	0	0	0	0	0	0	0	0	0	1	0	0	0	0	0	0	0	0	0	0	0	0	0	0
Pavir.1KG201015	0	0	0	0	0	0	0	0	0	0	0	0	0	0	0	0	0	0	0	0	0	0	0	0	0	0	0	0	0	0	0	0	0	0	0	0	0	0	0	0	0	0	0	0	0	0	0	0	0
Pavir.1KG201020	9	20	8	1	9	1	91	85	39	81	84	132	155	127	88	172	112	112	116	427	503	606	69	68	152	159	141	114	122	34	66	80	61	106	65	56	87	185	182	76	65	61	33	63	55	20	26	20	24
Pavir.1KG201025	14	18	17	17	31	24	15	14	5	13	13	2	14	21	12	28	5	7	11	22	28	24	45	26	63	42	30	31	19	32	27	21	40	62	40	23	45	15	12	16	24	13	11	20	15	9	9	11	17
Pavir.1KG201030	0	0	0	0	0	0	0	0	0	0	0	0	0	0	0	0	0	0	0	0	0	0	0	1	0	0	0	0	0	0	0	0	0	0	0	0	0	0	0	1	0	0	0	0	0	0	0	0	0
Pavir.1KG201035	0	0	0	0	0	0	0	0	0	0	0	0	0	0	0	0	0	0	0	0	0	0	0	0	0	1	0	0	0	0	0	0	0	0	1	0	0	0	0	0	0	0	0	1	0	0	3	0	0
Pavir.1KG201040	9	20	19	15	19	32	4	3	1	2	1	2	5	2	7	2	12	19	21	12	8	17	37	31	40	42	29	21	2	2	1	3	2	1	2	0	1	10	13	35	20	32	15	7	12	3	9	5	8
Pavir.1KG201045	0	0	0	0	0	0	1	0	0	0	0	0	0	0	0	0	0	0	0	0	3	0	0	0	0	3	2	1	0	0	0	0	0	0	0	0	0	0	2	0	0	0	0	0	0	0	0	1	0
Pavir.1KG201050	0	0	0	0	0	0	0	0	0	0	0	0	0	0	0	0	1	0	0	0	2	0	0	0	0	0	0	0	0	0	0	0	0	0	0	0	0	1	1	63	43	43	7	6	9	1	1	1	3
Pavir.1KG201100	53	73	60	15	54	51	168	169	95	68	126	67	94	228	104	219	73	71	67	606	561	853	535	231	1064	321	828	449	934	250	518	256	340	504	356	426	492	1408	1477	68	53	51	32	46	64	105	82	123	180
Pavir.1KG201200	0	0	0	0	3	5	1	0	0	0	0	0	0	0	0	1	0	0	0	0	0	0	0	0	0	0	0	0	0	0	0	0	0	0	0	1	0	0	0	1	0	0	0	0	0	0	0	0	0
Pavir.1KG201205	0	0	0	0	1	1	0	0	0	1	0	0	0	0	0	1	0	0	0	0	1	0	1	0	1	0	1	3	0	0	1	0	0	0	0	0	0	0	0	870	654	575	72	59	75	4	9	4	4
Pavir.1KG201300	0	0	0	0	0	0	1	0	1	2	0	1	0	1	0	0	6	5	6	3	5	16	0	4	2	0	2	1	0	0	1	1	1	0	0	0	1	3	0	53	47	41	1	0	5	0	1	0	0
Pavir.1KG201400	0	0	0	0	1	0	0	0	0	0	0	0	0	0	0	0	0	0	0	0	0	0	0	2	1	1	0	2	0	0	0	0	0	0	0	0	0	0	0	0	0	0	0	0	0	0	0	0	0
Pavir.1KG201500	189	189	170	150	364	314	1148	631	317	807	756	737	832	692	502	755	554	462	555	573	511	720	486	427	495	487	339	357	408	205	204	249	226	467	363	141	339	490	476	482	392	397	429	412	460	361	341	397	500
Pavir.1KG201600	3	49	7	0	0	11	0	0	0	0	0	0	0	0	0	0	0	2	0	0	1	0	0	0	1	1	1	3	0	0	0	0	0	0	0	0	0	0	0	3	3	1	0	0	0	0	2	0	0
Pavir.1KG201605	0	0	0	0	0	0	0	0	0	0	0	0	0	0	0	0	0	0	0	0	0	0	0	0	0	0	0	0	0	0	0	0	0	0	0	0	0	0	0	0	0	0	0	0	0	0	0	0	0
Pavir.1KG201800	1	0	0	0	0	0	0	0	0	0	0	0	0	0	0	0	0	0	0	0	2	0	1	1	0	1	0	2	0	0	0	0	0	0	0	0	0	0	0	0	0	0	0	0	0	0	0	0	0
Pavir.1KG202300	267	217	180	257	512	544	70	48	22	60	47	87	75	64	58	43	62	86	60	118	139	156	258	258	282	370	296	439	115	106	96	90	126	180	127	101	165	69	60	727	477	438	274	347	300	188	198	182	188
Pavir.1KG202600	66	68	61	73	171	138	64	51	29	55	58	94	103	58	69	57	178	130	117	106	127	95	116	99	122	109	119	103	33	45	34	38	54	83	41	32	47	50	36	130	117	107	108	70	83	46	55	26	40
Pavir.1KG202605	0	0	0	0	0	0	0	0	0	0	0	0	0	0	0	0	1	3	0	0	0	1	0	0	0	0	0	0	0	0	0	0	0	0	0	0	0	0	0	0	0	0	0	0	0	0	0	0	0
Pavir.1KG203100	8	11	8	7	15	25	0	0	0	0	0	0	0	0	0	0	0	0	0	1	0	0	1	0	1	0	2	0	2	5	0	1	4	1	4	1	4	0	0	0	0	0	0	0	0	0	0	0	0
Pavir.1KG203105	12	19	8	12	10	45	0	0	0	0	0	0	0	0	0	0	0	0	0	0	0	0	7	1	0	0	1	1	6	7	4	4	5	12	15	6	11	0	0	0	0	0	0	0	0	0	0	0	0
Pavir.1KG203110	0	0	0	0	0	0	0	0	0	0	0	0	0	0	0	0	0	0	0	0	0	0	0	0	0	0	0	0	0	0	0	0	0	0	0	0	0	0	0	0	0	0	0	0	0	0	0	0	0
Pavir.1KG203300	45	61	38	16	39	39	2	0	0	0	2	13	7	2	5	5	7	9	6	32	12	24	87	81	109	57	49	56	77	41	49	76	68	177	73	34	71	81	55	21	18	16	15	16	9	3	3	1	4
Pavir.1KG203305	32	10	21	24	90	32	33	16	12	24	24	25	18	12	8	14	37	19	29	53	19	15	91	43	30	139	29	43	28	13	12	19	18	32	21	17	12	20	18	38	24	29	41	34	40	51	42	59	80
Pavir.1KG203500	721	618	707	525	1236	1111	1015	844	584	818	990	987	868	748	695	850	3134	2803	2835	1749	2280	2673	1339	1319	1593	1879	1567	1501	1344	838	795	1067	993	1617	1047	752	1066	1692	1543	3691	2602	2764	1567	1763	1751	1129	1113	1278	1484
Pavir.1KG203600	340	303	370	380	820	708	83	29	23	42	35	79	73	60	70	57	98	83	92	217	273	259	461	399	717	714	649	537	269	255	235	204	297	422	256	183	312	473	440	301	190	189	183	230	209	271	292	361	399
Pavir.1KG203800	264	294	311	269	550	444	295	284	197	424	414	703	562	534	308	575	964	817	916	752	810	906	768	920	1247	898	858	656	635	406	327	569	434	946	574	345	564	499	452	292	192	229	187	215	176	129	112	70	104
Pavir.1KG203900	550	487	451	253	481	656	145	105	75	226	117	302	262	180	153	138	714	796	694	275	443	642	204	206	208	127	102	113	616	319	327	478	290	836	576	321	546	372	342	305	254	203	215	204	204	137	148	109	95
Pavir.1KG204200	232	229	260	211	382	275	1035	633	453	665	784	574	593	502	385	548	783	638	739	1231	906	1028	909	691	765	953	602	600	674	458	495	473	537	818	597	460	645	770	754	438	339	282	280	380	382	313	329	264	367
Pavir.1KG204300	0	2	0	0	0	1	0	0	0	0	0	0	1	0	2	0	1	0	1	5	5	4	14	4	6	13	15	11	0	0	0	0	1	2	2	0	0	0	0	6	3	3	2	1	2	2	3	1	3
Pavir.1KG204400	125	99	134	120	343	195	515	381	262	637	475	746	1001	562	366	792	954	768	899	622	641	804	163	193	272	199	175	138	292	125	96	195	140	232	163	134	194	376	314	464	359	344	259	272	307	229	213	266	352
Pavir.1KG204600	30	24	31	23	84	65	722	295	191	300	440	296	331	218	249	328	191	201	230	478	324	232	147	116	71	141	64	82	191	99	87	136	121	265	174	89	170	209	170	239	138	148	158	152	144	55	54	76	84
Pavir.1KG204700	0	0	0	0	0	0	2	0	0	0	0	0	0	0	0	0	0	1	2	11	8	11	8	5	16	32	36	27	0	3	4	2	1	4	7	2	3	15	8	1	2	4	6	7	2	2	0	1	3
Pavir.1KG205100	258	260	290	450	724	675	35	21	10	33	26	56	58	48	44	65	37	48	26	85	33	52	231	174	144	467	441	349	350	402	249	242	474	602	420	330	543	158	155	72	84	64	38	46	47	51	55	30	53
Pavir.1KG205300	505	568	536	994	1373	1732	3	1	0	1	0	0	0	0	2	0	5	1	2	26	5	11	136	106	82	242	443	627	452	811	338	324	1014	923	736	663	1212	22	25	185	154	153	89	108	89	20	24	6	10
Pavir.1KG205400	2	2	1	0	0	0	11	21	8	9	17	30	23	17	5	20	54	56	79	12	16	23	1	2	0	0	0	0	6	5	0	3	1	3	3	1	3	2	6	2	2	3	6	3	1	0	2	0	2
Pavir.1KG205600	0	0	0	0	0	0	1	0	1	0	0	0	0	0	0	0	0	0	0	0	0	0	0	0	0	0	0	0	0	0	0	0	0	0	0	0	0	0	0	10	6	1	16	17	14	12	17	6	13
Pavir.1KG205800	0	0	0	0	0	0	0	0	2	1	0	0	0	0	0	0	0	0	0	3	1	2	0	0	0	0	0	0	0	0	0	0	0	0	0	0	0	0	1	22	27	19	102	54	93	42	17	0	12
Pavir.1KG205977	2	3	3	0	0	1	89	64	43	73	71	43	52	57	33	24	33	18	31	14	11	8	26	13	17	23	21	11	4	1	2	1	1	5	3	0	3	8	5	19	10	21	18	20	23	6	7	4	6
Pavir.1KG206177	3	2	0	2	1	0	6	3	10	7	5	2	8	1	5	3	6	3	2	2	4	7	4	4	1	4	0	5	6	2	0	0	2	1	5	1	3	4	1	1	2	2	0	4	0	0	1	0	2
Pavir.1KG207200	29	40	41	38	73	57	0	0	0	0	0	1	0	0	0	1	5	6	2	20	6	5	49	27	15	38	21	28	13	16	13	12	21	27	16	12	22	10	2	84	64	30	12	10	13	1	5	2	1
Pavir.1KG207300	65	49	85	54	94	54	161	107	35	133	126	123	209	215	183	105	35	31	36	218	169	182	496	470	671	535	541	397	166	159	218	153	222	280	216	126	196	273	296	44	41	27	18	32	28	18	22	16	24
Pavir.1KG207677	1	0	0	1	0	1	0	0	0	0	0	0	0	0	0	0	0	0	0	0	0	0	0	0	0	0	0	0	0	0	0	0	0	0	0	0	2	0	0	0	0	0	0	0	0	0	0	0	0
Pavir.1KG207900	36	5	23	5	20	2	2195	2593	833	2071	2226	342	156	440	358	93	195	110	139	403	753	624	64	100	66	643	300	248	5	3	7	9	24	11	14	10	8	294	305	270	176	202	258	230	266	190	175	75	65
Pavir.1KG208054	0	0	0	0	0	0	0	0	0	0	0	0	0	0	0	0	0	0	0	0	0	0	0	0	0	0	0	0	0	0	0	0	0	0	0	0	0	0	0	0	0	0	0	0	0	0	0	0	0
Pavir.1KG208300	1	5	7	8	5	11	0	0	0	0	0	0	0	0	0	1	1	1	0	3	2	5	16	10	17	77	42	86	10	8	23	3	32	33	32	16	22	1	1	6	2	5	0	0	1	1	0	1	1
Pavir.1KG208313	218	247	282	216	277	348	420	135	149	126	112	149	437	854	127	569	70	67	66	296	161	278	510	348	537	682	524	536	395	311	339	296	332	587	327	240	316	249	233	884	648	695	533	556	624	774	781	1390	1855
Pavir.1KG208326	0	0	0	0	0	0	0	0	0	0	0	0	0	0	0	0	0	0	0	0	0	0	0	0	0	0	0	0	0	0	0	0	0	0	0	0	0	0	0	0	0	0	0	0	0	0	0	0	0
Pavir.1KG208339	76	56	53	24	82	62	37	8	26	20	20	20	39	51	23	31	14	23	15	22	15	24	133	65	115	79	119	76	68	22	70	12	59	65	56	37	71	165	82	45	30	33	20	38	24	49	57	91	125
Pavir.1KG208352	439	398	442	365	750	667	1498	1037	659	1228	1076	1392	2030	1418	929	1881	1148	1139	1199	1238	1282	1463	896	839	921	887	698	721	999	724	586	802	672	1268	1028	558	1061	1185	1151	672	444	452	586	546	593	510	518	667	886
Pavir.1KG208365	0	0	0	0	0	0	0	2	0	0	0	0	0	2	0	0	0	0	0	0	0	0	0	0	0	2	0	1	0	0	0	1	0	1	0	0	0	0	0	0	0	0	0	1	0	0	0	0	0
Pavir.1KG208378	0	1	0	1	0	1	0	0	0	0	0	0	0	0	0	0	0	0	0	1	0	1	1	1	0	1	0	0	0	0	0	0	0	0	0	0	0	1	0	0	0	0	0	0	0	0	0	0	0
Pavir.1KG208391	993	1242	1296	639	1791	1318	799	777	337	644	581	1450	1414	1550	795	712	667	697	572	967	798	1005	1355	1208	1750	1119	1111	1009	1680	977	851	770	583	1271	1109	839	1330	1318	1307	1084	745	761	833	839	812	650	707	1077	1242
Pavir.1KG208400	191	151	192	170	288	284	363	297	169	297	318	338	332	262	250	298	334	329	306	441	358	409	554	480	570	656	487	469	223	158	165	145	237	352	217	132	238	276	247	276	241	182	214	239	243	199	193	220	221
Pavir.1KG208404	449	418	462	448	843	814	1473	910	447	730	778	535	1269	2192	856	3147	406	378	367	754	631	768	1087	965	1364	1018	801	804	696	646	554	483	624	1046	799	418	796	876	899	697	507	601	567	501	566	591	517	970	1082
Pavir.1KG208417	0	0	0	0	0	0	0	0	0	0	0	0	0	0	0	0	0	0	0	0	0	0	0	0	0	0	0	0	0	0	0	0	0	0	0	0	0	0	0	0	0	0	0	0	0	0	0	0	0
Pavir.1KG208430	0	1	1	0	0	1	8	1	3	1	1	1	0	0	0	0	3	1	1	3	0	2	1	0	4	30	14	8	1	1	1	1	1	1	0	0	0	1	1	42	36	32	95	108	119	149	204	159	211
Pavir.1KG208431	10	7	9	1	1	1	95	83	62	73	101	34	39	54	18	50	66	84	89	12	61	64	8	9	16	4	3	4	64	13	23	28	16	39	22	15	38	77	43	9	13	5	15	8	18	6	6	4	12
Pavir.1KG208443	0	0	0	0	0	0	0	0	0	0	0	0	0	0	0	0	0	0	0	0	0	0	0	0	0	0	0	0	0	0	0	0	0	0	0	0	0	0	0	10	2	2	0	2	0	0	2	1	2
Pavir.1KG208456	0	0	0	0	0	0	3	0	0	0	1	0	0	0	0	3	0	0	0	0	0	4	0	0	8	0	8	1	0	0	0	0	0	0	0	0	0	0	1	0	0	0	0	0	0	0	0	0	1
Pavir.1KG208469	2	0	0	0	1	0	416	5	7	70	99	2	17	4	9	113	3	2	5	6	5	3	0	3	0	1	1	1	2	0	1	0	1	2	0	0	0	0	0	9	5	11	10	11	8	4	5	9	22
Pavir.1KG208482	36	43	33	9	38	24	425	107	182	198	136	180	114	47	167	70	105	132	128	71	72	80	22	12	16	2	1	2	69	42	36	21	42	78	49	31	69	53	35	88	64	60	67	74	67	16	27	36	27
Pavir.1KG208495	78	92	65	96	204	167	116	41	52	90	71	60	83	51	38	37	82	90	98	110	113	120	129	115	125	162	152	118	128	76	69	79	145	146	82	88	118	104	60	111	113	106	98	92	107	39	61	46	59
Pavir.1KG208508	93	93	71	86	136	195	97	90	75	93	88	136	140	98	59	75	126	121	113	121	123	143	162	122	122	188	130	131	95	58	51	59	84	146	61	58	94	77	81	160	123	132	136	123	110	99	127	119	132
Pavir.1KG208521	847	794	608	161	425	524	5407	3157	5677	4275	4211	5290	7237	4340	4315	5022	4637	4933	5084	3401	3435	3725	1124	955	991	252	225	223	3710	1399	1742	2151	1687	3676	2126	1602	2095	1908	1378	1150	952	754	947	853	884	297	406	265	396
Pavir.1KG208534	355	281	321	223	452	475	236	113	77	372	134	349	470	315	191	300	644	652	569	352	527	739	201	215	250	237	187	204	506	287	279	459	332	690	467	314	466	388	353	272	227	184	266	249	254	195	214	185	260
Pavir.1KG208547	229	246	190	232	496	473	170	132	79	188	144	128	157	107	63	111	291	299	271	170	194	230	268	280	291	295	245	275	166	125	103	113	128	234	161	120	189	138	120	325	244	253	219	215	227	166	167	254	241
Pavir.1KG208560	373	348	372	169	384	349	615	561	382	481	531	464	620	787	451	792	939	900	908	1005	984	1078	804	645	960	747	579	494	523	303	329	377	384	553	398	297	451	762	737	401	329	342	298	317	367	298	357	557	626
Pavir.1KG208573	0	0	0	0	0	0	0	0	0	0	0	0	0	0	0	0	0	0	0	0	0	0	0	0	0	0	0	0	0	0	0	0	0	0	0	0	0	0	0	0	0	0	0	0	0	0	0	0	0
Pavir.1KG208586	0	0	0	0	0	0	0	0	0	1	2	0	0	0	0	1	0	0	2	0	0	0	0	1	0	0	0	0	0	0	0	1	0	0	0	0	0	1	0	12	11	7	1	6	0	0	0	3	0
Pavir.1KG208599	381	336	331	407	785	691	8	3	0	0	3	8	96	47	47	79	16	16	19	86	68	110	315	278	415	495	425	360	287	254	271	213	351	398	242	213	318	185	161	159	141	107	161	151	150	135	149	164	216
Pavir.1KG208612	21	22	16	20	84	58	0	0	0	0	0	0	0	0	0	0	0	0	0	0	0	0	6	4	2	1	11	3	3	0	0	0	0	5	1	2	4	1	0	4	2	4	4	4	1	1	1	3	3
Pavir.1KG208625	43	29	29	21	53	66	48	24	36	36	24	30	30	39	34	37	47	49	53	56	59	47	165	105	117	103	135	69	13	7	18	12	35	24	26	14	18	86	51	101	56	66	71	78	100	105	129	204	265
Pavir.1KG208638	529	653	419	128	313	335	1377	1266	1236	1459	1060	845	684	359	395	768	2832	2883	2655	1224	1482	1820	241	224	321	97	86	95	1293	480	491	868	390	1354	770	519	822	909	780	507	405	415	456	427	411	275	308	312	376
Pavir.1KG208651	216	200	246	307	497	517	185	156	94	116	109	222	218	155	186	158	108	109	102	264	258	279	468	432	587	497	407	443	153	127	126	113	191	277	178	124	178	193	184	673	523	460	390	399	423	351	374	316	317
Pavir.1KG208664	4	5	4	5	6	5	0	0	0	0	0	0	1	1	0	0	1	5	1	1	0	3	0	0	0	0	1	3	0	0	1	1	2	2	1	0	1	1	0	263	198	212	64	75	68	4	3	1	4
Pavir.1KG208677	988	794	941	601	1758	1694	976	796	576	650	643	320	777	433	350	426	353	362	304	664	643	507	1293	1274	1242	3223	2356	2436	606	533	463	364	465	749	677	397	637	606	603	1031	812	848	906	1147	1089	860	889	1231	1105
Pavir.1KG208690	2	0	5	0	4	3	0	0	0	0	0	0	0	0	0	0	0	2	0	0	0	0	1	0	0	1	0	2	0	0	3	0	0	5	0	0	0	0	0	0	0	0	0	0	1	0	1	1	0
Pavir.1KG208703	431	430	318	290	565	767	34	42	25	14	22	2	11	13	5	11	3	3	0	90	59	38	444	349	333	412	516	353	493	449	604	230	762	673	577	423	682	52	34	209	161	135	108	104	117	19	29	13	15
Pavir.1KG208716	343	328	335	604	1093	1061	21	32	19	42	40	53	33	56	25	72	29	24	34	58	52	35	171	179	188	271	293	317	117	110	61	65	106	147	146	79	145	31	40	440	337	321	231	180	211	105	93	93	106
Pavir.1KG208808	0	0	0	0	0	0	6	2	1	1	2	0	3	1	1	3	0	0	0	2	0	3	0	0	0	0	0	0	11	8	3	17	12	11	7	7	10	1	1	0	0	0	0	0	0	0	0	1	0
Pavir.1KG209185	0	0	0	0	0	0	0	0	0	0	0	0	0	0	0	0	0	0	0	0	0	1	2	0	0	0	1	0	0	1	0	0	1	0	0	0	0	0	0	0	0	0	0	0	0	0	0	0	0
Pavir.1KG212100	78	113	110	142	347	395	31	23	17	25	35	31	42	46	30	42	21	19	17	84	26	51	309	210	185	335	189	148	84	84	47	40	87	137	114	51	105	50	46	76	37	49	28	33	35	20	15	15	12
Pavir.1KG212105	0	0	0	0	0	0	0	1	0	0	2	0	0	0	0	0	0	0	0	0	0	0	0	0	0	0	0	0	0	0	0	0	0	0	0	0	0	0	0	0	0	0	0	0	0	0	0	0	0
Pavir.1KG212110	0	1	0	1	1	1	0	3	1	4	2	7	2	3	4	5	0	0	0	4	2	6	0	2	1	0	0	0	1	0	0	0	1	1	0	0	0	0	0	0	1	0	1	0	0	0	2	1	0
Pavir.1KG212115	0	0	0	0	0	0	0	0	0	0	0	0	0	0	0	0	0	0	0	0	0	0	0	0	0	0	0	0	0	0	0	0	0	0	0	0	0	0	0	0	0	0	0	0	0	0	0	0	0
Pavir.1KG212120	48	78	52	18	31	24	709	368	516	498	498	875	1344	568	800	856	1136	1206	1230	796	762	857	140	121	174	29	28	34	106	35	46	64	43	93	34	29	62	203	164	155	116	121	129	126	139	76	95	88	84
Pavir.1KG212300	60	65	59	83	192	183	131	66	39	73	92	60	56	54	37	48	67	102	74	125	120	85	192	157	102	268	136	103	82	50	67	48	92	111	94	35	88	121	106	214	164	155	104	118	124	76	123	96	120
Pavir.1KG212400	154	159	168	202	271	263	306	244	142	261	260	346	373	321	231	357	250	272	193	248	296	336	310	314	325	267	204	187	141	114	84	94	99	188	156	76	157	216	195	264	193	180	192	200	183	149	137	194	212
Pavir.1KG212405	1	0	0	0	0	0	0	0	0	0	1	0	0	0	0	0	31	24	35	1	0	0	2	0	0	0	0	0	0	0	0	0	0	0	0	0	1	0	0	0	0	0	1	2	1	0	0	0	0
Pavir.1KG212410	0	0	0	0	0	0	0	0	0	0	0	0	0	0	0	0	0	0	0	0	0	0	0	0	0	0	0	0	0	0	0	0	0	0	0	0	0	0	0	0	0	0	0	0	0	0	0	0	0
Pavir.1KG213000	0	0	1	0	1	0	0	0	0	0	0	0	0	0	0	0	0	1	0	0	2	0	0	4	0	0	0	0	0	0	0	0	0	0	0	0	0	0	0	0	0	0	0	0	0	0	0	0	1
Pavir.1KG213005	25	20	26	48	66	64	90	57	29	62	68	62	110	65	54	64	53	37	33	81	74	69	146	79	59	103	40	51	70	52	57	81	83	116	73	48	88	41	29	92	74	58	53	57	58	33	35	18	40
Pavir.1KG213010	2	6	1	0	3	9	4	7	1	4	5	7	3	4	2	3	4	8	5	3	6	4	7	8	8	11	8	10	5	4	1	4	7	6	4	3	8	8	6	17	11	8	4	8	8	7	5	5	6
Pavir.1KG213400	16	52	24	6	26	16	1	1	0	2	1	0	3	0	1	1	1	0	0	26	2	8	158	50	69	89	37	46	13	11	8	13	19	24	38	14	18	17	20	7	4	6	6	5	6	0	0	2	0
Pavir.1KG213405	0	0	0	0	0	0	0	2	0	0	0	1	1	1	2	1	0	1	1	0	3	3	0	0	2	0	0	0	0	1	0	0	0	0	0	0	0	0	0	0	0	0	0	0	1	0	2	6	2
Pavir.1KG213410	0	0	0	1	1	1	0	0	0	1	0	0	1	0	0	0	1	1	0	1	2	1	0	0	1	0	1	1	1	0	0	0	0	3	0	0	0	1	0	2	1	0	0	0	0	6	6	6	13
Pavir.1KG213415	13	11	4	3	15	11	5	2	1	1	1	0	1	2	0	0	5	2	3	0	2	2	10	4	6	12	5	5	4	3	2	3	9	5	7	2	10	3	3	16	4	7	3	8	6	3	2	2	3
Pavir.1KG214400	0	1	0	0	0	2	0	0	0	0	0	0	0	0	0	0	0	0	0	0	0	1	0	0	1	0	1	1	0	0	0	0	0	0	0	0	0	0	0	0	0	0	1	0	0	0	0	0	0
Pavir.1KG214600	55	64	60	125	200	200	3	4	4	5	2	5	4	1	4	3	8	12	3	13	12	14	18	12	17	15	39	42	21	25	15	13	24	34	40	19	29	10	8	51	50	39	27	31	28	11	10	15	7
Pavir.1KG214605	0	0	0	0	0	0	0	0	0	0	0	0	0	0	0	0	0	0	0	0	0	0	0	0	0	0	0	0	0	0	0	0	0	0	0	0	0	0	0	0	0	0	0	0	0	0	0	0	0
Pavir.1KG214900	3	7	6	0	5	4	265	292	75	168	198	5	142	64	18	84	17	14	15	202	51	90	93	17	32	52	30	37	7	6	9	2	6	3	4	3	5	94	70	21	13	17	24	26	27	30	28	21	41
Pavir.1KG215200	1	0	0	0	0	1	14618	15155	5417	11097	16797	2474	2055	4081	1245	2668	520	411	432	240	632	706	13	5	9	1	0	0	19	7	11	10	27	46	29	22	23	157	132	47	25	35	26	43	36	26	17	4	6
Pavir.1KG215205	3	4	4	2	2	3	6816	6630	2594	5053	7535	1041	797	1664	602	1241	187	135	147	79	183	276	15	8	12	12	9	8	16	7	17	12	24	26	17	11	18	58	63	46	63	48	56	52	68	22	21	4	13
Pavir.1KG215210	1	0	1	1	1	1	7	2	4	2	8	1	2	3	0	4	2	1	0	2	1	1	0	0	0	0	0	0	0	0	0	0	0	0	0	0	0	1	0	6	3	5	0	1	0	4	2	1	1
Pavir.1KG215215	1	0	0	0	0	1	3	4	0	6	4	1	0	3	1	2	4	2	0	4	1	3	0	0	1	0	0	0	5	3	2	5	3	14	8	2	8	3	2	0	0	0	0	0	1	0	0	0	0
Pavir.1KG215220	51	16	37	2	16	15	25755	24149	8808	24699	23848	8957	10888	18756	7037	12304	1204	1188	1128	646	2840	3318	74	141	199	33	24	18	361	117	192	295	173	497	241	123	287	1150	1191	134	127	119	75	113	119	69	59	23	37
Pavir.1KG215225	0	0	0	0	0	0	6	0	3	3	2	0	0	3	5	3	0	0	1	1	0	0	0	0	0	0	0	0	0	0	0	0	0	0	0	0	0	1	0	0	0	0	0	0	0	0	0	0	0
Pavir.1KG215230	0	0	0	0	0	0	0	1	0	0	0	0	0	1	0	0	0	0	0	0	1	0	1	0	0	1	1	0	0	1	0	0	0	0	0	0	0	0	0	0	0	0	2	0	0	0	1	0	1
Pavir.1KG215235	1396	1851	1291	985	1604	2549	0	0	0	0	0	0	0	0	0	0	2	0	0	227	7	12	117	156	105	210	542	283	4421	3626	3895	3576	5624	6390	3036	2361	4278	19	4	26	24	19	6	12	8	7	5	0	1
Pavir.1KG215240	288	447	334	353	542	416	264	139	59	151	163	476	504	416	305	198	90	81	103	431	266	343	665	478	634	654	533	494	633	549	423	499	638	916	648	519	765	570	504	378	271	219	149	185	203	103	87	104	104
Pavir.1KG215400	0	0	0	0	0	0	0	0	0	0	0	0	0	1	0	0	0	0	0	0	0	0	0	0	0	0	0	0	0	0	0	0	0	0	0	0	0	0	0	0	0	0	0	0	0	0	0	0	0
Pavir.1KG215405	0	0	0	0	0	0	0	0	0	0	1	0	5	2	0	1	11	10	9	61	19	34	9	1	2	3	0	0	0	0	0	0	0	0	0	0	0	49	34	0	0	0	0	0	0	0	0	0	0
Pavir.1KG215410	9	2	4	11	13	9	2	6	0	10	5	4	6	5	1	10	20	14	21	39	14	42	23	8	16	13	13	3	6	0	4	5	8	18	4	7	2	31	27	1	2	6	8	8	5	10	3	5	7
Pavir.1KG215415	53	28	53	67	107	68	28	25	18	24	17	20	27	19	16	38	11	18	11	35	21	41	139	45	104	69	96	26	30	26	26	18	27	47	25	21	38	45	45	33	14	26	15	15	13	15	21	23	41
Pavir.1KG215420	4	0	10	3	6	0	0	0	0	1	0	0	0	0	0	0	0	8	0	30	0	24	1	0	1	0	1	0	0	0	0	0	0	0	0	0	0	15	21	0	0	0	0	1	0	0	0	1	0
Pavir.1KG217400	192	367	256	300	862	889	216	175	68	132	259	193	196	176	144	245	96	87	62	297	84	83	836	330	289	1087	331	425	413	295	218	228	342	538	433	238	325	188	187	391	250	286	213	215	225	205	204	212	221
Pavir.1KG217500	1	0	1	3	22	15	0	0	0	0	0	6	2	1	2	0	1	1	1	1	0	0	13	11	4	93	32	52	0	1	1	0	0	0	1	1	0	1	0	9	6	5	48	50	43	46	53	15	9
Pavir.1KG217700	70	53	66	66	146	122	6	8	12	10	7	7	12	6	10	23	98	83	75	37	18	27	143	112	97	190	109	125	44	24	21	21	30	40	31	22	34	31	24	413	325	322	328	317	303	203	241	170	166
Pavir.1KG218000	213	217	233	98	263	203	1037	660	391	636	634	681	883	810	770	951	417	351	391	989	730	951	861	646	1003	934	695	675	540	418	423	377	497	652	483	348	537	904	881	359	278	250	196	251	223	171	182	238	330
Pavir.1KG218005	0	0	0	0	0	0	0	0	0	0	0	0	0	0	0	0	0	0	0	0	0	0	0	0	0	0	0	0	0	0	0	0	0	0	0	0	0	0	0	0	0	0	0	0	0	0	0	0	0
Pavir.1KG218010	0	0	0	0	0	0	2	1	0	0	0	0	0	0	0	0	0	0	0	0	0	0	0	0	0	0	0	0	0	0	0	0	0	0	0	0	0	0	0	2	0	0	1	1	0	2	3	0	3
Pavir.1KG219100	1039	1162	1205	1310	2082	2019	309	203	163	178	177	253	258	209	259	241	313	354	318	806	959	900	1681	2023	2412	2153	2493	2505	577	612	502	490	901	964	650	627	713	467	391	2184	1620	1487	1428	1564	1564	1569	1709	1542	2105
Pavir.1KG219200	182	193	223	71	168	122	4546	3000	1581	2418	2719	2107	2037	5241	2176	1952	804	698	724	1870	1510	1907	1417	1187	1753	1672	1296	995	873	370	591	474	489	771	433	462	565	1596	1460	341	261	216	324	343	295	311	306	292	454
Pavir.1KG219300	0	0	0	0	0	0	0	0	0	0	0	0	0	0	0	0	0	0	0	0	0	0	0	0	0	0	0	0	0	0	0	0	0	0	0	0	0	0	0	0	0	0	0	0	0	0	0	0	0
Pavir.1KG219400	157	142	119	35	120	201	0	0	0	0	0	0	0	0	1	0	2	3	7	64	17	16	269	157	186	179	209	132	142	78	92	101	122	217	155	84	141	232	136	23	54	30	35	40	43	38	63	32	23
Pavir.1KG219405	0	0	0	0	0	0	0	0	0	0	0	0	0	0	0	0	0	0	1	0	0	1	1	0	0	0	0	0	0	0	0	0	0	0	0	0	0	0	0	0	0	0	0	0	0	0	0	0	0
Pavir.1KG219600	6	8	13	3	17	25	0	0	0	0	0	0	0	0	0	0	0	0	0	1	0	1	0	4	1	0	1	0	5	5	3	1	11	6	7	1	5	0	0	1	2	1	0	0	0	1	1	0	0
Pavir.1KG219605	0	3	0	0	1	2	1	1	0	0	0	0	0	1	1	1	4	5	5	2	1	0	0	0	2	0	2	1	0	0	1	0	1	2	3	0	2	0	1	0	0	0	0	0	0	0	0	0	0
Pavir.1KG219610	0	0	0	0	0	0	0	0	0	0	0	0	0	0	0	0	0	0	0	0	0	0	0	0	0	1	1	0	0	0	0	0	0	0	0	0	0	0	0	0	0	0	0	0	0	0	0	0	0
Pavir.1KG219615	121	108	106	141	417	316	86	51	37	83	93	72	93	75	38	64	122	151	113	126	93	130	275	236	296	294	225	202	89	70	45	35	57	109	77	56	85	126	121	225	170	215	192	162	177	149	154	186	191
Pavir.1KG219620	4	2	5	6	8	3	4	6	1	4	7	2	6	3	1	4	6	6	3	2	3	7	13	4	9	5	10	6	0	1	2	3	6	4	6	2	1	4	2	14	21	18	11	9	10	4	5	6	10
Pavir.1KG219700	2538	2447	2329	2793	5790	5589	770	425	403	709	486	500	933	693	436	356	1206	1406	1101	1894	1652	1969	3243	2385	3154	4369	3112	3997	1228	1037	924	952	1462	1913	1295	1157	1466	924	788	3945	2712	2839	2937	3393	3571	2205	2330	2465	3173
Pavir.1KG219900	193	223	203	185	439	417	253	106	54	251	141	320	280	209	233	140	480	465	412	349	500	540	375	367	398	368	352	336	146	106	97	94	121	194	134	100	169	244	277	409	332	325	381	359	367	286	336	415	474
Pavir.1KG219905	2068	1670	1853	2393	4651	5013	454	229	218	407	290	294	527	415	253	203	891	1004	867	734	2122	1572	1422	2506	2832	1404	2652	2406	668	558	492	510	721	1130	739	632	808	460	410	3032	2113	2232	2140	2405	2253	1441	1466	1467	1821
Pavir.1KG220000	0	0	0	0	0	0	0	0	0	0	0	0	0	0	0	0	0	0	0	0	0	0	0	0	0	0	0	0	0	0	0	0	0	0	0	0	0	0	0	1	0	1	2	0	0	0	0	0	0
Pavir.1KG220100	0	0	0	0	0	0	0	0	0	0	0	0	0	0	0	0	0	0	0	0	20	0	0	0	0	0	1	12	0	0	0	0	0	0	0	0	2	1	0	1	7	1	1	0	0	0	0	0	0
Pavir.1KG220105	0	0	0	0	0	0	0	0	0	0	0	0	0	0	0	0	0	0	0	0	0	0	0	0	0	0	0	0	0	0	0	0	0	0	0	0	0	0	0	2	0	5	0	0	0	0	0	0	0
Pavir.1KG220400	300	285	276	216	477	432	572	473	240	454	553	236	416	338	197	483	730	487	634	652	764	942	576	590	863	715	557	500	295	216	197	195	273	398	338	169	358	968	1040	422	297	295	408	321	366	247	291	375	470
Pavir.1KG220500	88	54	98	27	105	64	75	52	41	83	65	54	67	35	24	75	344	279	314	263	436	470	145	156	179	150	132	103	70	41	46	68	63	82	74	47	82	392	281	129	78	97	134	97	95	83	107	85	78
Pavir.1KG220700	81	152	81	26	71	125	0	0	0	0	0	0	0	0	0	0	3	1	1	62	0	0	1	5	10	1	6	2	182	115	145	208	200	394	144	72	129	10	9	0	1	0	0	0	0	0	0	0	0
Pavir.1KG220705	61	60	41	34	77	149	27	26	9	30	14	33	59	48	17	27	77	75	53	17	82	53	26	109	112	24	84	56	40	34	36	25	34	78	45	27	37	4	9	106	82	77	91	82	60	42	43	52	42
Pavir.1KG221500	9	6	5	4	11	10	14	7	8	14	8	9	18	7	13	7	36	26	27	11	18	17	16	13	24	13	19	12	5	1	3	2	10	5	5	3	4	6	5	49	41	18	28	32	40	26	32	29	42
Pavir.1KG221505	0	0	0	0	0	0	0	0	0	0	0	0	0	0	0	0	0	0	0	0	0	0	0	0	0	0	0	0	0	0	0	0	0	0	0	0	0	0	0	0	0	0	0	0	0	0	0	0	0
Pavir.1KG221900	176	171	179	147	325	310	1	0	0	0	1	1	1	2	4	4	10	5	3	69	18	13	247	192	200	221	218	187	145	167	166	121	236	267	222	122	180	13	16	86	37	66	26	43	32	29	40	15	27
Pavir.1KG222000	202	137	159	216	422	425	98	110	63	131	91	91	86	98	59	84	187	213	232	176	212	243	301	265	273	361	313	316	126	115	88	92	137	192	144	101	151	124	112	344	231	242	192	203	211	167	170	179	199
Pavir.1KG222100	319	286	259	295	757	689	744	435	249	436	511	555	546	449	314	477	372	324	308	480	420	519	593	516	659	497	494	436	617	455	330	396	484	761	534	339	649	520	507	679	481	459	448	458	412	243	317	261	323
Pavir.1KG222600	132	131	125	64	169	98	181	140	75	148	106	127	170	125	140	172	212	204	210	555	480	534	529	431	643	551	363	300	183	147	174	195	159	266	177	115	166	647	583	316	193	184	281	303	336	445	462	496	592
Pavir.1KG222700	560	511	594	665	1025	1027	1082	662	377	808	766	771	911	769	558	745	871	842	808	1562	1698	1942	1322	1211	1572	1359	1202	1319	888	733	575	667	929	1245	991	742	1141	1000	1000	889	682	584	527	562	586	512	444	574	673
Pavir.1KG222800	128	101	110	36	136	105	828	590	683	411	745	277	550	202	491	989	405	407	392	634	676	811	741	513	885	489	257	259	279	128	130	189	152	326	185	110	183	761	729	330	227	249	331	269	303	271	225	324	369
Pavir.1KG223000	0	0	0	0	0	0	0	0	0	0	0	0	0	0	0	0	0	0	0	0	0	0	1	0	0	0	1	5	0	0	0	0	0	0	0	0	0	0	1	8	3	11	25	39	54	20	22	12	3
Pavir.1KG223300	54	69	77	40	87	92	180	93	49	188	105	229	205	169	110	160	150	155	142	131	163	231	116	116	130	92	89	75	135	67	62	106	61	130	122	70	98	111	109	191	126	105	104	88	100	84	79	86	123
Pavir.1KG223800	447	361	543	416	986	749	403	313	281	377	329	428	338	246	304	294	553	556	543	650	775	900	611	580	656	755	701	590	502	357	304	256	364	535	417	348	468	632	615	415	324	318	292	365	378	301	339	509	697
Pavir.1KG224100	58	63	56	57	87	50	136	104	56	101	107	127	166	86	112	83	139	135	130	158	192	207	134	105	122	60	59	78	129	94	97	135	114	197	118	66	108	53	39	116	131	95	67	67	76	23	39	33	35
Pavir.1KG224105	250	238	197	261	504	430	4198	2804	1301	2345	3477	1856	1963	1825	2392	3179	582	498	558	1415	1042	1259	951	868	940	995	670	536	2218	1513	1449	1540	1636	2630	2055	1241	2315	2084	1972	740	552	568	622	534	599	339	349	373	499
Pavir.1KG224110	0	0	0	0	0	0	0	0	0	1	1	0	1	0	0	3	1	1	2	0	2	0	0	0	0	0	3	0	0	0	0	0	0	0	0	0	0	0	0	0	0	0	0	0	0	0	0	0	0
Pavir.1KG224500	112	87	73	45	116	113	1045	1223	679	1157	1180	569	393	479	196	551	1278	1205	1230	806	725	845	159	141	133	90	75	58	473	159	172	283	172	415	214	131	229	324	327	491	311	348	295	283	239	151	172	188	223
Pavir.1KG224700	3964	2419	3272	2183	5338	5950	3186	2717	2432	3651	3744	4058	3440	2798	2940	2410	30997	23538	29376	15059	17626	21272	10536	9521	11342	9087	8041	7140	897	629	723	824	1071	1654	1261	859	1248	8583	7378	9134	7610	6849	8736	8620	9406	8936	9882	7063	8651
Pavir.1KG225000	55	30	54	32	61	42	215	175	117	189	175	177	149	108	81	130	274	265	279	204	206	314	47	62	48	54	47	37	96	61	36	56	56	107	57	38	78	123	119	33	43	30	45	49	42	26	27	22	35
Pavir.1KG225005	0	0	0	0	0	0	0	0	0	0	0	0	0	0	0	0	0	0	0	0	0	0	0	0	0	0	0	0	0	0	0	0	0	0	0	0	0	0	0	0	0	0	0	0	0	0	0	0	0
Pavir.1KG225100	340	299	333	523	1091	1145	40	66	30	37	49	160	142	79	169	63	75	69	88	258	200	188	1143	936	1033	1092	900	781	220	312	196	128	289	316	339	188	407	137	139	288	226	241	224	260	255	290	329	344	469
Pavir.1KG225105	1	0	2	2	2	1	5	3	3	1	3	2	4	2	1	3	5	6	3	7	2	5	4	1	3	2	1	2	5	2	5	1	2	3	3	0	0	11	6	9	1	8	0	1	1	0	0	0	3
Pavir.1KG225200	0	0	0	2	0	0	1	0	0	0	1	0	1	0	1	2	1	0	0	0	1	0	0	1	0	0	0	0	0	1	0	0	1	0	0	0	1	1	1	2	1	0	0	0	1	0	0	0	0
Pavir.1KG225300	1	1	2	1	3	2	4	0	4	4	2	5	5	2	1	6	5	3	1	1	0	5	0	0	0	0	0	0	7	0	3	5	1	6	1	0	5	3	3	12	5	13	1	4	4	0	1	0	1
Pavir.1KG225500	0	0	0	0	0	0	0	0	0	0	0	0	0	0	0	0	0	0	0	2	0	0	0	0	0	0	0	0	0	0	0	0	0	0	0	0	0	0	0	4	0	0	0	0	0	0	0	0	0
Pavir.1KG225700	191	173	232	223	695	518	295	201	134	278	172	254	298	199	234	237	309	324	302	236	253	348	246	193	233	343	282	254	126	72	78	89	121	181	122	75	118	177	147	393	249	296	312	279	285	359	341	624	663
Pavir.1KG225705	398	255	372	369	841	696	1674	984	569	1088	1234	954	1089	1022	858	873	697	599	552	1024	957	1123	1132	1089	1202	1210	858	812	627	489	408	430	551	892	715	437	718	885	798	1055	661	781	825	827	790	688	673	797	912
Pavir.1KG225900	33	14	28	25	38	29	49	40	34	65	33	41	50	54	42	76	36	42	35	55	49	71	55	46	57	72	38	43	21	20	13	23	18	28	20	20	30	62	52	88	57	68	80	50	56	49	55	45	53
Pavir.1KG226000	0	0	0	0	0	0	0	0	0	0	0	0	0	0	1	0	0	0	0	0	0	0	0	0	0	0	0	0	0	0	0	0	0	0	0	0	0	0	0	1	2	3	1	1	1	0	0	0	0
Pavir.1KG226200	54	121	30	2	2249	234	6	3	2	1	3	0	2	0	7	0	2	0	0	24	29	31	122	79	106	126	94	106	9	5	16	2	13	4	13	15	10	13	7	144	57	86	605	661	583	5667	6976	18432	22426
Pavir.1KG226600	0	0	0	0	0	0	2	0	0	0	0	0	0	0	0	0	0	0	0	0	0	0	0	0	0	0	0	0	0	0	0	0	0	0	0	0	0	0	0	85	74	54	21	20	22	1	0	1	0
Pavir.1KG226700	14	11	13	13	28	25	0	0	0	0	0	0	0	0	0	0	0	0	0	0	0	1	0	0	1	11	12	11	5	3	3	3	12	4	3	4	5	0	0	10	4	6	1	2	4	9	4	5	7
Pavir.1KG226900	0	0	0	0	0	0	0	0	0	0	0	1	3	3	3	0	0	0	0	0	0	0	4	3	0	0	2	3	0	0	0	0	0	0	0	0	0	0	0	1614	1421	1218	266	244	213	9	12	3	8
Pavir.1KG226905	0	0	0	0	0	0	0	0	0	0	0	0	0	0	0	0	0	0	0	0	0	0	0	0	0	0	0	0	0	0	0	0	0	0	0	0	0	0	0	0	0	0	0	0	0	0	0	0	0
Pavir.1KG227000	0	0	0	0	0	0	0	0	0	0	0	0	0	0	0	0	0	0	0	0	0	0	0	0	0	0	0	0	0	0	0	0	0	0	0	0	0	0	0	12	14	5	0	0	0	0	0	0	0
Pavir.1KG227005	94	105	90	58	125	178	272	202	105	159	214	195	166	167	160	208	161	131	167	13	217	267	19	311	368	16	301	215	269	188	154	155	242	273	257	125	272	165	147	223	150	175	160	187	194	118	146	136	167
Pavir.1KG227100	310	307	267	448	622	710	95	19	21	125	48	97	164	146	46	90	113	144	106	165	234	324	279	271	322	350	396	402	189	222	154	175	227	371	296	227	357	139	134	622	471	414	384	366	424	263	282	246	322
Pavir.1KG227200	343	494	466	159	465	299	1203	772	228	519	359	196	205	622	124	132	386	352	390	638	606	543	635	413	995	887	782	883	721	200	241	246	229	423	296	279	488	1028	1002	365	237	263	376	372	381	958	870	1687	1777
Pavir.1KG227205	0	0	0	0	0	0	0	0	0	0	0	0	0	0	0	0	0	0	0	0	0	0	0	0	0	0	0	0	0	0	0	0	0	0	0	0	0	0	0	0	0	0	0	0	0	0	0	0	0
Pavir.1KG232400	460	345	401	416	753	808	1000	632	396	739	718	965	768	670	768	900	541	487	507	972	855	1031	1023	853	1069	1124	847	820	612	592	456	508	583	976	789	522	842	1076	1000	694	575	491	498	535	494	426	381	515	658
Pavir.1KG232500	22	46	24	4	25	19	3	9	10	10	10	5	2	3	3	5	67	38	42	147	125	120	149	113	104	61	33	40	32	12	22	26	31	50	38	23	33	185	176	30	17	21	24	15	16	8	13	6	5
Pavir.1KG232600	984	951	966	825	1759	1834	837	738	387	634	630	670	708	681	613	634	1042	902	989	1121	984	1149	1692	1614	2111	1780	1544	1526	524	343	454	388	514	893	543	334	517	830	768	1171	744	831	765	792	846	786	794	1061	1141
Pavir.1KG232605	41	61	53	10	45	21	9	10	2	11	12	5	4	1	5	2	87	70	80	181	171	170	182	154	128	80	63	70	38	27	17	34	38	66	45	23	44	213	183	45	40	34	45	57	23	13	15	3	10
Pavir.1KG238400	208	171	190	205	435	474	273	211	136	216	210	283	253	168	165	132	320	321	319	259	326	334	282	285	366	367	351	371	136	100	93	97	126	157	120	100	134	108	123	517	350	339	344	320	313	254	255	216	235
Pavir.1KG238500	799	708	753	724	1357	1266	4472	3687	2160	3573	3080	2143	2164	1640	1485	2138	3701	3280	3457	4080	4004	4049	2803	2550	3212	2723	1917	1938	1269	873	862	1035	937	1743	1323	776	1308	2065	1988	1699	1223	1371	1634	1554	1676	1761	1729	2553	2964
Pavir.1KG241200	1889	1657	1453	2276	4485	5345	257	134	185	260	204	172	278	222	137	132	621	645	644	704	998	1007	1712	1537	1694	2739	3090	2958	770	776	605	478	1020	1280	842	755	874	376	292	3279	2156	2392	2857	2625	2630	1730	2113	2464	2920
Pavir.1KG241300	19	22	18	37	43	60	0	1	0	0	0	2	0	0	0	1	2	0	0	3	3	3	21	18	14	17	24	17	6	7	7	6	8	22	9	9	12	2	0	3	6	9	4	3	2	3	7	1	1
Pavir.1KG241600	233	201	201	227	431	398	636	346	204	429	373	376	501	513	272	430	331	301	301	312	378	458	368	410	522	409	337	287	282	179	162	193	246	390	208	160	269	276	289	380	292	261	406	348	338	291	310	325	399
Pavir.1KG241700	5	11	13	1	3	0	0	0	0	0	0	6	1	0	4	0	15	17	6	155	114	148	142	236	213	882	629	707	4	5	2	2	6	5	9	8	7	20	22	16	17	9	33	34	19	10	14	9	19
Pavir.1KG241800	36	36	25	29	52	53	60	37	20	43	24	43	40	25	63	33	51	37	60	98	99	91	113	81	115	168	138	102	11	9	7	11	9	25	23	12	16	49	56	30	36	58	46	32	27	33	29	43	40
Pavir.1KG241805	2	0	1	1	6	3	4	1	0	2	2	1	4	1	1	1	0	3	1	5	0	3	4	4	4	4	3	1	2	1	1	1	1	2	4	1	3	1	0	4	1	1	1	2	2	0	0	3	2
Pavir.1KG241810	0	0	0	0	0	0	0	0	0	0	0	0	0	0	0	0	0	0	0	0	0	0	0	0	0	0	0	0	0	0	0	0	0	0	0	0	0	0	0	0	0	0	0	0	0	0	0	0	0
Pavir.1KG241815	0	0	0	0	0	0	0	0	0	0	0	0	0	0	0	0	0	0	0	0	0	0	0	0	0	0	0	0	0	0	0	0	0	0	0	0	0	0	0	0	0	0	0	0	0	0	0	0	0
Pavir.1KG241820	5	11	4	27	35	21	0	0	0	0	0	0	0	0	1	0	0	2	4	13	0	0	12	6	4	7	7	9	16	15	9	22	14	21	13	19	25	1	2	0	0	0	0	0	0	0	0	1	0
Pavir.1KG241825	7	1	1	8	6	4	0	0	0	2	0	3	1	0	0	0	0	1	2	1	2	1	3	7	1	7	5	8	3	3	1	0	3	2	0	0	4	1	0	7	2	2	0	2	1	2	0	0	0
Pavir.1KG241830	0	1	0	1	0	3	0	0	0	0	0	0	0	1	0	0	0	0	0	2	0	0	0	2	1	3	1	4	0	1	0	0	0	2	1	1	0	0	1	0	0	0	0	1	0	0	0	0	0
Pavir.1KG241835	3	5	1	2	7	3	0	2	0	0	0	0	0	0	0	0	0	0	0	0	0	0	0	0	0	1	0	0	0	0	0	0	0	0	0	1	0	0	0	6	3	0	0	3	1	0	0	0	0
Pavir.1KG242000	1	0	0	0	0	0	0	0	0	0	0	0	0	0	0	0	0	0	0	0	0	0	0	0	0	0	0	0	0	0	0	0	0	0	0	0	0	0	0	0	0	0	0	0	0	0	0	0	0
Pavir.1KG242005	0	0	0	0	1	0	0	0	0	0	0	0	0	0	0	0	0	0	0	0	0	1	0	0	0	0	0	0	0	0	0	0	0	0	0	0	0	0	0	0	0	0	0	0	0	0	0	0	0
Pavir.1KG242100	82	76	81	106	183	143	107	34	27	77	62	139	105	51	92	55	65	43	60	98	84	102	101	92	78	172	108	104	73	67	48	50	92	109	75	53	91	107	98	132	152	97	94	109	127	102	106	82	118
Pavir.1KG242200	269	318	240	185	329	375	645	391	378	563	416	759	782	529	401	552	848	775	807	514	603	719	332	275	343	186	211	194	419	190	218	273	214	440	316	204	296	352	305	412	350	291	327	296	320	148	200	183	206
Pavir.1KG242400	149	183	191	75	136	162	715	762	356	570	632	674	595	482	530	675	475	445	456	446	305	364	182	133	246	228	139	157	239	142	163	216	155	292	179	94	176	198	204	160	147	110	106	98	84	97	103	110	105
Pavir.1KG242600	470	442	374	503	841	810	422	294	207	337	339	741	891	679	774	668	353	311	327	566	481	471	1007	913	1082	708	775	617	524	508	510	500	621	1114	553	402	591	241	228	516	458	391	496	424	368	161	207	123	149
Pavir.1KG242605	0	0	0	0	0	0	0	0	0	0	0	0	0	0	0	0	0	0	0	0	0	0	0	0	0	0	0	0	0	0	0	0	0	0	0	0	0	0	0	0	0	0	0	0	0	0	0	0	0
Pavir.1KG242610	0	0	0	0	0	0	0	0	0	0	0	0	0	0	0	0	0	0	0	0	0	0	0	0	0	0	0	0	0	0	0	0	0	0	0	0	1	0	0	0	0	0	0	0	0	0	0	0	0
Pavir.1KG242700	263	180	247	142	368	291	662	552	244	431	567	723	1482	1424	931	1643	550	460	478	614	391	500	482	295	546	305	191	204	355	149	220	207	199	369	194	123	234	375	380	482	315	383	198	247	186	144	108	136	182
Pavir.1KG242900	269	218	225	271	539	482	142	52	27	69	95	136	124	64	142	64	178	142	208	378	498	505	501	436	446	520	456	360	166	225	112	150	191	291	269	163	293	674	684	312	217	246	253	261	292	245	243	288	350
Pavir.1KG242905	0	0	0	0	0	0	0	0	0	0	0	0	0	0	0	0	0	0	0	0	0	0	0	0	0	0	0	0	0	0	0	0	0	0	0	0	0	0	0	0	0	0	0	0	0	0	0	0	0
Pavir.1KG242910	0	0	1	2	2	2	2	3	5	3	2	6	8	5	10	7	0	0	1	2	1	0	1	1	1	0	0	0	3	1	2	1	3	3	0	2	0	3	3	0	0	0	0	0	0	0	0	0	0
Pavir.1KG243000	2	0	0	0	0	0	0	5	3	0	0	0	0	0	1	0	0	0	0	2	0	2	0	1	1	4	1	1	0	0	0	0	0	0	0	0	0	2	1	0	0	2	2	2	0	2	5	4	3
Pavir.1KG243700	7	4	6	0	3	6	4	1	0	8	3	4	13	3	2	4	23	18	18	7	5	5	9	2	4	0	0	1	0	0	0	1	0	0	1	0	2	2	5	17	10	13	14	6	6	2	3	3	2
Pavir.1KG243800	266	278	287	366	722	641	10	7	1	9	8	29	29	10	16	17	46	58	34	114	125	126	467	466	528	973	967	829	109	119	114	71	140	182	137	100	160	134	107	255	252	230	203	224	279	184	204	236	279
Pavir.1KG244100	496	440	454	634	1020	1098	387	256	161	256	285	103	107	105	108	124	196	171	154	478	388	417	697	611	808	821	695	757	383	371	215	259	380	532	426	286	508	509	454	440	280	301	331	345	341	286	288	333	356
Pavir.1KG244300	55	69	51	52	124	141	153	82	59	110	103	105	102	65	82	63	92	77	52	132	119	132	159	169	200	130	129	109	41	42	26	28	55	88	47	29	41	65	55	243	226	185	161	156	168	100	104	92	164
Pavir.1KG244400	0	0	0	0	0	1	0	0	0	1	0	0	0	0	0	0	1	0	0	1	0	2	0	0	0	1	4	0	0	0	0	0	0	0	0	0	0	0	0	1	1	1	0	2	1	1	0	0	1
Pavir.1KG245100	343	357	324	460	758	734	383	236	133	255	217	316	442	337	215	306	287	253	242	484	613	616	821	597	814	611	552	625	307	306	248	251	380	560	383	222	371	232	217	573	405	379	411	450	478	326	391	334	372
Pavir.1KG245500	6	11	6	2	1	9	1	2	1	2	2	22	17	26	10	7	5	8	3	2	2	10	8	3	7	0	0	1	1	6	4	6	6	5	3	3	0	4	1	7	5	3	2	7	2	1	3	1	1
Pavir.1KG245505	0	0	0	0	0	0	0	0	0	0	0	0	0	0	0	0	0	0	0	0	0	0	0	0	0	0	0	0	0	0	0	0	0	0	0	0	0	0	0	0	0	0	0	0	0	0	0	0	0
Pavir.1KG246700	517	305	512	1280	1069	1576	3	0	6	0	0	6	1	0	7	2	18	21	25	43	7	27	27	12	9	23	58	26	126	108	68	102	267	215	138	169	313	24	30	105	114	100	13	25	28	5	8	5	5
Pavir.1KG246705	0	0	0	0	0	0	0	0	0	0	0	0	0	0	0	0	0	0	0	0	0	0	0	0	0	0	0	0	0	0	0	0	0	0	0	0	0	0	0	0	0	0	0	0	0	0	0	0	0
Pavir.1KG246733	0	0	0	1	0	0	0	0	0	0	0	0	0	0	0	0	0	0	0	0	0	0	1	0	0	0	0	0	0	0	0	0	0	0	0	0	0	0	0	1	1	4	0	1	2	0	2	0	0
Pavir.1KG246800	32	31	37	27	72	57	49	50	31	42	48	30	29	28	16	55	39	41	39	25	44	58	27	67	70	12	52	13	51	38	40	31	58	69	46	48	47	33	23	38	38	27	26	41	39	28	34	30	34
Pavir.1KG246900	23	13	22	13	49	57	1	3	4	1	2	1	2	0	2	0	2	0	1	7	4	7	18	13	17	41	49	30	11	5	3	0	12	9	14	5	10	9	9	14	5	7	5	15	11	11	11	22	26
Pavir.1KG247000	1419	1409	1553	1381	5758	4606	73	47	44	55	46	37	42	34	33	38	157	185	148	636	384	386	1442	1114	1701	4779	3388	3469	828	569	512	500	605	1143	589	455	604	506	456	915	636	679	903	976	955	1749	2014	2943	3475
Pavir.1KG247033	0	6	2	6	8	6	0	0	0	0	0	0	0	1	0	1	0	0	0	1	22	19	19	45	74	51	105	120	1	2	3	2	2	5	3	1	5	10	4	3	7	8	11	10	11	5	5	3	5
Pavir.1KG247100	0	0	0	2	0	1	4	0	0	2	0	0	1	0	0	0	0	1	1	3	2	8	2	0	1	0	1	2	0	0	0	0	0	0	1	0	0	3	7	1	0	0	2	0	0	0	0	0	2
Pavir.1KG247105	0	0	0	0	0	0	0	0	0	0	0	0	0	0	0	0	0	1	0	0	0	0	0	0	0	0	0	1	0	0	0	0	0	0	0	0	0	0	0	0	0	0	0	0	2	0	0	0	0
Pavir.1KG247300	0	2	1	2	2	8	0	0	0	0	0	2	0	0	0	1	1	0	0	1	1	3	1	1	5	1	2	1	0	0	0	0	0	0	0	0	0	2	1	8	8	3	6	4	10	10	6	8	12
Pavir.1KG247400	0	1	0	1	1	0	0	0	0	0	0	0	0	0	0	0	0	0	0	1	0	1	2	0	1	0	0	3	0	0	0	0	0	0	0	0	0	0	0	3	0	4	0	2	1	2	1	2	0
[truncated: 78,279 more rows]
[truncated: 35 more columns]
