# Supplementary material for: Genomic mechanisms of climate adaptation in polyploid bioenergy switchgrass
Source: Nature. 2021 Jan 27;590(7846):438–44. doi: 10.1038/s41586-020-03127-1 (PMC7886653; doi:10.1038/s41586-020-03127-1)
Supplement: Supplementary file 13 — Relative cross-coalescence data from MCMS runs. For each step (row) in the run, the calculated generations (4th column) and relative cross coalescence (RCCR) are presented. These are transformed into differences between steps and the divergence time is flagged in the seventh column. [file 41586_2020_3127_MOESM13_ESM.csv]

timeIndex	subpopContrast	replicate	generations.bp	rccr	rccr.difference	first.divergence
0	ATLANTIC vs. GULf	rep01	0	8.00E-04
1	ATLANTIC vs. GULf	rep01	53	8.00E-04	0
2	ATLANTIC vs. GULf	rep01	108	6.00E-04	-2.00E-04
3	ATLANTIC vs. GULf	rep01	166	2.00E-04	-4.00E-04
4	ATLANTIC vs. GULf	rep01	226	1.00E-04	0
5	ATLANTIC vs. GULf	rep01	289	2.00E-04	0
6	ATLANTIC vs. GULf	rep01	356	8.00E-04	6.00E-04
7	ATLANTIC vs. GULf	rep01	425	9.00E-04	1.00E-04
8	ATLANTIC vs. GULf	rep01	498	0.0036	0.0027
9	ATLANTIC vs. GULf	rep01	574	0.0038	3.00E-04
10	ATLANTIC vs. GULf	rep01	653	0.01	0.0062
11	ATLANTIC vs. GULf	rep01	736	0.0111	0.0011
12	ATLANTIC vs. GULf	rep01	823	0.0179	0.0067
13	ATLANTIC vs. GULf	rep01	915	0.0229	0.005
14	ATLANTIC vs. GULf	rep01	1010	0.0293	0.0064
15	ATLANTIC vs. GULf	rep01	1110	0.0346	0.0053
16	ATLANTIC vs. GULf	rep01	1215	0.0438	0.0092
17	ATLANTIC vs. GULf	rep01	1324	0.0468	0.003
18	ATLANTIC vs. GULf	rep01	1439	0.0596	0.0128
19	ATLANTIC vs. GULf	rep01	1559	0.0621	0.0025
20	ATLANTIC vs. GULf	rep01	1684	0.0849	0.0228
21	ATLANTIC vs. GULf	rep01	1816	0.0888	0.0039
22	ATLANTIC vs. GULf	rep01	1954	0.092	0.0032
23	ATLANTIC vs. GULf	rep01	2098	0.0961	0.0041
24	ATLANTIC vs. GULf	rep01	2248	0.1001	0.004
25	ATLANTIC vs. GULf	rep01	2406	0.1458	0.0457
26	ATLANTIC vs. GULf	rep01	2572	0.1458	0
27	ATLANTIC vs. GULf	rep01	2745	0.1451	-7.00E-04
28	ATLANTIC vs. GULf	rep01	2926	0.1484	0.0033
29	ATLANTIC vs. GULf	rep01	3115	0.1519	0.0036
30	ATLANTIC vs. GULf	rep01	3314	0.2226	0.0706
31	ATLANTIC vs. GULf	rep01	3521	0.2226	0
32	ATLANTIC vs. GULf	rep01	3739	0.2184	-0.0042
33	ATLANTIC vs. GULf	rep01	3966	0.2164	-0.002
34	ATLANTIC vs. GULf	rep01	4204	0.2169	5.00E-04
35	ATLANTIC vs. GULf	rep01	4454	0.3148	0.0979
36	ATLANTIC vs. GULf	rep01	4715	0.3148	0
37	ATLANTIC vs. GULf	rep01	4988	0.3052	-0.0096
38	ATLANTIC vs. GULf	rep01	5274	0.2944	-0.0108
39	ATLANTIC vs. GULf	rep01	5573	0.2944	0
40	ATLANTIC vs. GULf	rep01	5886	0.4139	0.1195
41	ATLANTIC vs. GULf	rep01	6214	0.4139	0
42	ATLANTIC vs. GULf	rep01	6558	0.3883	-0.0256
43	ATLANTIC vs. GULf	rep01	6917	0.3795	-0.0088
44	ATLANTIC vs. GULf	rep01	7293	0.3795	0
45	ATLANTIC vs. GULf	rep01	7687	0.5103	0.1308
46	ATLANTIC vs. GULf	rep01	8099	0.5005	-0.0098
47	ATLANTIC vs. GULf	rep01	8531	0.4652	-0.0353
48	ATLANTIC vs. GULf	rep01	8982	0.4652	0
49	ATLANTIC vs. GULf	rep01	9455	0.4652	0
50	ATLANTIC vs. GULf	rep01	9950	0.5933	0.1281
51	ATLANTIC vs. GULf	rep01	10468	0.5557	-0.0376
52	ATLANTIC vs. GULf	rep01	11010	0.5439	-0.0118
53	ATLANTIC vs. GULf	rep01	11578	0.5439	0
54	ATLANTIC vs. GULf	rep01	12172	0.5439	0
55	ATLANTIC vs. GULf	rep01	12794	0.6352	0.0913
56	ATLANTIC vs. GULf	rep01	13445	0.6095	-0.0256
57	ATLANTIC vs. GULf	rep01	14127	0.6095	0
58	ATLANTIC vs. GULf	rep01	14840	0.6095	0
59	ATLANTIC vs. GULf	rep01	15587	0.5919	-0.0176
60	ATLANTIC vs. GULf	rep01	16368	0.6608	0.0689
61	ATLANTIC vs. GULf	rep01	17186	0.6582	-0.0026
62	ATLANTIC vs. GULf	rep01	18043	0.6582	0
63	ATLANTIC vs. GULf	rep01	18939	0.6445	-0.0137
64	ATLANTIC vs. GULf	rep01	19878	0.6212	-0.0233
65	ATLANTIC vs. GULf	rep01	20860	0.6889	0.0677
66	ATLANTIC vs. GULf	rep01	21888	0.6889	0
67	ATLANTIC vs. GULf	rep01	22965	0.6777	-0.0112
68	ATLANTIC vs. GULf	rep01	24091	0.6579	-0.0198
69	ATLANTIC vs. GULf	rep01	25271	0.6493	-0.0086
70	ATLANTIC vs. GULf	rep01	26505	0.7027	0.0534
71	ATLANTIC vs. GULf	rep01	27797	0.6921	-0.0106
72	ATLANTIC vs. GULf	rep01	29150	0.676	-0.0161
73	ATLANTIC vs. GULf	rep01	30566	0.6675	-0.0085
74	ATLANTIC vs. GULf	rep01	32048	0.6675	0
75	ATLANTIC vs. GULf	rep01	33599	0.6945	0.027
76	ATLANTIC vs. GULf	rep01	35223	0.6798	-0.0147
77	ATLANTIC vs. GULf	rep01	36923	0.6719	-0.0079
78	ATLANTIC vs. GULf	rep01	38703	0.6719	0
79	ATLANTIC vs. GULf	rep01	40565	0.6653	-0.0065
80	ATLANTIC vs. GULf	rep01	42515	0.6724	0.0071
81	ATLANTIC vs. GULf	rep01	44556	0.6655	-0.0069
82	ATLANTIC vs. GULf	rep01	46692	0.6655	0
83	ATLANTIC vs. GULf	rep01	48929	0.6599	-0.0056
84	ATLANTIC vs. GULf	rep01	51269	0.6505	-0.0095
85	ATLANTIC vs. GULf	rep01	53720	0.652	0.0015
86	ATLANTIC vs. GULf	rep01	56285	0.652	0
87	ATLANTIC vs. GULf	rep01	58969	0.6475	-0.0045
88	ATLANTIC vs. GULf	rep01	61780	0.6399	-0.0076
89	ATLANTIC vs. GULf	rep01	64722	0.6364	-0.0035
90	ATLANTIC vs. GULf	rep01	67801	0.6349	-0.0014
91	ATLANTIC vs. GULf	rep01	71024	0.6306	-0.0043
92	ATLANTIC vs. GULf	rep01	74399	0.6257	-0.0049
93	ATLANTIC vs. GULf	rep01	77931	0.6234	-0.0023
94	ATLANTIC vs. GULf	rep01	81628	0.6234	0
95	ATLANTIC vs. GULf	rep01	85498	0.6145	-0.0089
96	ATLANTIC vs. GULf	rep01	89548	0.611	-0.0035
97	ATLANTIC vs. GULf	rep01	93789	0.6096	-0.0015
98	ATLANTIC vs. GULf	rep01	98228	0.6096	0
99	ATLANTIC vs. GULf	rep01	102874	0.6074	-0.0022
100	ATLANTIC vs. GULf	rep01	107738	0.5982	-0.0092
101	ATLANTIC vs. GULf	rep01	112828	0.5972	-0.001
102	ATLANTIC vs. GULf	rep01	118158	0.5972	0
103	ATLANTIC vs. GULf	rep01	123736	0.5956	-0.0016
104	ATLANTIC vs. GULf	rep01	129575	0.5944	-0.0013
105	ATLANTIC vs. GULf	rep01	135688	0.5877	-0.0067
106	ATLANTIC vs. GULf	rep01	142086	0.5877	0
107	ATLANTIC vs. GULf	rep01	148783	0.587	-7.00E-04
108	ATLANTIC vs. GULf	rep01	155794	0.5862	-8.00E-04
109	ATLANTIC vs. GULf	rep01	163132	0.5853	-9.00E-04
110	ATLANTIC vs. GULf	rep01	170814	0.5813	-0.004
111	ATLANTIC vs. GULf	rep01	178855	0.5814	1.00E-04
112	ATLANTIC vs. GULf	rep01	187272	0.5816	2.00E-04
113	ATLANTIC vs. GULf	rep01	196082	0.5812	-4.00E-04
114	ATLANTIC vs. GULf	rep01	205304	0.5815	3.00E-04
115	ATLANTIC vs. GULf	rep01	214958	0.5806	-9.00E-04
116	ATLANTIC vs. GULf	rep01	225063	0.5809	3.00E-04
117	ATLANTIC vs. GULf	rep01	235641	0.5827	0.0018
118	ATLANTIC vs. GULf	rep01	246713	0.5851	0.0024
119	ATLANTIC vs. GULf	rep01	258303	0.5858	7.00E-04
120	ATLANTIC vs. GULf	rep01	270435	0.592	0.0063
121	ATLANTIC vs. GULf	rep01	283135	0.6537	0.0616
122	ATLANTIC vs. GULf	rep01	296428	0.729	0.0753	x
123	ATLANTIC vs. GULf	rep01	310344	0.728	-9.00E-04
124	ATLANTIC vs. GULf	rep01	324909	0.7267	-0.0014
125	ATLANTIC vs. GULf	rep01	340157	0.7251	-0.0016
126	ATLANTIC vs. GULf	rep01	356117	0.727	0.0019
127	ATLANTIC vs. GULf	rep01	372823	0.7463	0.0193
128	ATLANTIC vs. GULf	rep01	390311	0.7469	6.00E-04
129	ATLANTIC vs. GULf	rep01	408616	0.7469	0
130	ATLANTIC vs. GULf	rep01	427778	0.7475	7.00E-04
131	ATLANTIC vs. GULf	rep01	447835	0.7475	0
132	ATLANTIC vs. GULf	rep01	468831	0.7483	7.00E-04
133	ATLANTIC vs. GULf	rep01	490808	0.7483	0
134	ATLANTIC vs. GULf	rep01	513814	0.749	7.00E-04
135	ATLANTIC vs. GULf	rep01	537895	0.749	0
136	ATLANTIC vs. GULf	rep01	563102	0.7496	7.00E-04
137	ATLANTIC vs. GULf	rep01	589488	0.7496	0
138	ATLANTIC vs. GULf	rep01	617108	0.744	-0.0056
139	ATLANTIC vs. GULf	rep01	646020	0.744	0
0	ATLANTIC vs. GULf	rep02	0	0.0049	-0.7391
1	ATLANTIC vs. GULf	rep02	52	0.0049	0
2	ATLANTIC vs. GULf	rep02	106	0.0015	-0.0034
3	ATLANTIC vs. GULf	rep02	162	4.00E-04	-0.0012
4	ATLANTIC vs. GULf	rep02	221	4.00E-04	0
5	ATLANTIC vs. GULf	rep02	283	4.00E-04	0
6	ATLANTIC vs. GULf	rep02	348	0.0016	0.0013
7	ATLANTIC vs. GULf	rep02	416	0.0018	2.00E-04
8	ATLANTIC vs. GULf	rep02	487	0.0053	0.0035
9	ATLANTIC vs. GULf	rep02	561	0.0053	0
10	ATLANTIC vs. GULf	rep02	639	0.0105	0.0053
11	ATLANTIC vs. GULf	rep02	721	0.0126	0.0021
12	ATLANTIC vs. GULf	rep02	806	0.0186	0.006
13	ATLANTIC vs. GULf	rep02	895	0.0216	0.0031
14	ATLANTIC vs. GULf	rep02	989	0.0289	0.0073
15	ATLANTIC vs. GULf	rep02	1086	0.0344	0.0054
16	ATLANTIC vs. GULf	rep02	1189	0.0407	0.0063
17	ATLANTIC vs. GULf	rep02	1296	0.0493	0.0086
18	ATLANTIC vs. GULf	rep02	1408	0.0566	0.0073
19	ATLANTIC vs. GULf	rep02	1526	0.0653	0.0087
20	ATLANTIC vs. GULf	rep02	1649	0.0846	0.0193
21	ATLANTIC vs. GULf	rep02	1777	0.0922	0.0076
22	ATLANTIC vs. GULf	rep02	1912	0.0979	0.0057
23	ATLANTIC vs. GULf	rep02	2053	0.1088	0.0109
24	ATLANTIC vs. GULf	rep02	2201	0.1156	0.0068
25	ATLANTIC vs. GULf	rep02	2355	0.1588	0.0432
26	ATLANTIC vs. GULf	rep02	2517	0.1591	3.00E-04
27	ATLANTIC vs. GULf	rep02	2686	0.1595	5.00E-04
28	ATLANTIC vs. GULf	rep02	2863	0.1761	0.0165
29	ATLANTIC vs. GULf	rep02	3049	0.1788	0.0027
30	ATLANTIC vs. GULf	rep02	3243	0.251	0.0722
31	ATLANTIC vs. GULf	rep02	3446	0.251	0
32	ATLANTIC vs. GULf	rep02	3659	0.2523	0.0013
33	ATLANTIC vs. GULf	rep02	3882	0.2647	0.0124
34	ATLANTIC vs. GULf	rep02	4115	0.2568	-0.0079
35	ATLANTIC vs. GULf	rep02	4359	0.3565	0.0997
36	ATLANTIC vs. GULf	rep02	4614	0.3565	0
37	ATLANTIC vs. GULf	rep02	4882	0.3578	0.0013
38	ATLANTIC vs. GULf	rep02	5161	0.3591	0.0013
39	ATLANTIC vs. GULf	rep02	5454	0.3462	-0.0129
40	ATLANTIC vs. GULf	rep02	5761	0.4646	0.1183
41	ATLANTIC vs. GULf	rep02	6082	0.4637	-9.00E-04
42	ATLANTIC vs. GULf	rep02	6418	0.4557	-0.008
43	ATLANTIC vs. GULf	rep02	6770	0.4557	0
44	ATLANTIC vs. GULf	rep02	7138	0.4351	-0.0206
45	ATLANTIC vs. GULf	rep02	7523	0.5641	0.129
46	ATLANTIC vs. GULf	rep02	7927	0.5493	-0.0149
47	ATLANTIC vs. GULf	rep02	8349	0.5457	-0.0036
48	ATLANTIC vs. GULf	rep02	8791	0.5457	0
49	ATLANTIC vs. GULf	rep02	9254	0.5124	-0.0333
50	ATLANTIC vs. GULf	rep02	9738	0.6344	0.122
51	ATLANTIC vs. GULf	rep02	10245	0.622	-0.0124
52	ATLANTIC vs. GULf	rep02	10776	0.622	0
53	ATLANTIC vs. GULf	rep02	11331	0.6045	-0.0176
54	ATLANTIC vs. GULf	rep02	11913	0.5804	-0.024
55	ATLANTIC vs. GULf	rep02	12522	0.6807	0.1003
56	ATLANTIC vs. GULf	rep02	13159	0.6807	0
57	ATLANTIC vs. GULf	rep02	13826	0.6774	-0.0033
58	ATLANTIC vs. GULf	rep02	14524	0.6459	-0.0314
59	ATLANTIC vs. GULf	rep02	15255	0.6224	-0.0236
60	ATLANTIC vs. GULf	rep02	16020	0.7205	0.0981
61	ATLANTIC vs. GULf	rep02	16820	0.7205	0
62	ATLANTIC vs. GULf	rep02	17658	0.6978	-0.0226
63	ATLANTIC vs. GULf	rep02	18536	0.6657	-0.0321
64	ATLANTIC vs. GULf	rep02	19454	0.6657	0
65	ATLANTIC vs. GULf	rep02	20416	0.7422	0.0765
66	ATLANTIC vs. GULf	rep02	21422	0.7303	-0.0119
67	ATLANTIC vs. GULf	rep02	22475	0.6957	-0.0346
68	ATLANTIC vs. GULf	rep02	23578	0.6932	-0.0025
69	ATLANTIC vs. GULf	rep02	24732	0.6932	0
70	ATLANTIC vs. GULf	rep02	25940	0.7424	0.0492
71	ATLANTIC vs. GULf	rep02	27205	0.7082	-0.0342
72	ATLANTIC vs. GULf	rep02	28529	0.7059	-0.0023
73	ATLANTIC vs. GULf	rep02	29915	0.7059	0
74	ATLANTIC vs. GULf	rep02	31365	0.7045	-0.0014
75	ATLANTIC vs. GULf	rep02	32883	0.7101	0.0056
76	ATLANTIC vs. GULf	rep02	34473	0.706	-0.0041
77	ATLANTIC vs. GULf	rep02	36137	0.706	0
78	ATLANTIC vs. GULf	rep02	37878	0.706	0
79	ATLANTIC vs. GULf	rep02	39701	0.6817	-0.0243
80	ATLANTIC vs. GULf	rep02	41609	0.6965	0.0147
81	ATLANTIC vs. GULf	rep02	43607	0.6965	0
82	ATLANTIC vs. GULf	rep02	45698	0.6965	0
83	ATLANTIC vs. GULf	rep02	47886	0.6774	-0.0191
84	ATLANTIC vs. GULf	rep02	50177	0.6746	-0.0028
85	ATLANTIC vs. GULf	rep02	52575	0.6808	0.0062
86	ATLANTIC vs. GULf	rep02	55085	0.6808	0
87	ATLANTIC vs. GULf	rep02	57713	0.6671	-0.0138
88	ATLANTIC vs. GULf	rep02	60464	0.6643	-0.0027
89	ATLANTIC vs. GULf	rep02	63343	0.6643	0
90	ATLANTIC vs. GULf	rep02	66357	0.6626	-0.0017
91	ATLANTIC vs. GULf	rep02	69511	0.6522	-0.0105
92	ATLANTIC vs. GULf	rep02	72814	0.651	-0.0011
93	ATLANTIC vs. GULf	rep02	76270	0.651	0
94	ATLANTIC vs. GULf	rep02	79888	0.651	0
95	ATLANTIC vs. GULf	rep02	83676	0.6385	-0.0125
96	ATLANTIC vs. GULf	rep02	87641	0.6378	-7.00E-04
97	ATLANTIC vs. GULf	rep02	91791	0.6378	0
98	ATLANTIC vs. GULf	rep02	96135	0.6378	0
99	ATLANTIC vs. GULf	rep02	100682	0.6346	-0.0031
100	ATLANTIC vs. GULf	rep02	105442	0.6271	-0.0075
101	ATLANTIC vs. GULf	rep02	110425	0.6271	0
102	ATLANTIC vs. GULf	rep02	115641	0.6271	0
103	ATLANTIC vs. GULf	rep02	121100	0.6279	8.00E-04
104	ATLANTIC vs. GULf	rep02	126815	0.6278	-1.00E-04
105	ATLANTIC vs. GULf	rep02	132797	0.6213	-0.0065
106	ATLANTIC vs. GULf	rep02	139059	0.6213	0
107	ATLANTIC vs. GULf	rep02	145614	0.6252	0.0039
108	ATLANTIC vs. GULf	rep02	152475	0.6275	0.0023
109	ATLANTIC vs. GULf	rep02	159657	0.63	0.0025
110	ATLANTIC vs. GULf	rep02	167175	0.632	0.002
111	ATLANTIC vs. GULf	rep02	175044	0.6352	0.0032
112	ATLANTIC vs. GULf	rep02	183282	0.6435	0.0082
113	ATLANTIC vs. GULf	rep02	191905	0.6566	0.0131
114	ATLANTIC vs. GULf	rep02	200930	0.6684	0.0118
115	ATLANTIC vs. GULf	rep02	210378	0.69	0.0216
116	ATLANTIC vs. GULf	rep02	220268	0.7192	0.0293
117	ATLANTIC vs. GULf	rep02	230621	0.7401	0.0209
118	ATLANTIC vs. GULf	rep02	241457	0.8143	0.0742
119	ATLANTIC vs. GULf	rep02	252800	0.8464	0.0321
120	ATLANTIC vs. GULf	rep02	264674	0.8985	0.0522	x
121	ATLANTIC vs. GULf	rep02	277103	1.3301	0.4316
122	ATLANTIC vs. GULf	rep02	290113	1.4055	0.0754
123	ATLANTIC vs. GULf	rep02	303732	1.4064	8.00E-04
124	ATLANTIC vs. GULf	rep02	317988	1.4078	0.0015
125	ATLANTIC vs. GULf	rep02	332910	1.4086	8.00E-04
126	ATLANTIC vs. GULf	rep02	348530	1.4118	0.0032
127	ATLANTIC vs. GULf	rep02	364880	1.4138	0.0021
128	ATLANTIC vs. GULf	rep02	381995	1.4182	0.0043
129	ATLANTIC vs. GULf	rep02	399911	1.7678	0.3497
130	ATLANTIC vs. GULf	rep02	418665	1.8865	0.1186
131	ATLANTIC vs. GULf	rep02	438295	1.8865	0
132	ATLANTIC vs. GULf	rep02	458843	1.8891	0.0027
133	ATLANTIC vs. GULf	rep02	480352	1.8891	0
134	ATLANTIC vs. GULf	rep02	502868	1.892	0.0028
135	ATLANTIC vs. GULf	rep02	526435	1.892	0
136	ATLANTIC vs. GULf	rep02	551105	1.8947	0.0027
137	ATLANTIC vs. GULf	rep02	576929	1.8947	0
138	ATLANTIC vs. GULf	rep02	603962	1.8702	-0.0245
139	ATLANTIC vs. GULf	rep02	632257	1.8702	0
0	ATLANTIC vs. GULf	rep03	0	0.002	-1.8682
1	ATLANTIC vs. GULf	rep03	50	0.002	0
2	ATLANTIC vs. GULf	rep03	103	0.002	0
3	ATLANTIC vs. GULf	rep03	158	2.00E-04	-0.0019
4	ATLANTIC vs. GULf	rep03	216	7.00E-04	5.00E-04
5	ATLANTIC vs. GULf	rep03	276	7.00E-04	0
6	ATLANTIC vs. GULf	rep03	339	0.0026	0.002
7	ATLANTIC vs. GULf	rep03	405	0.003	4.00E-04
8	ATLANTIC vs. GULf	rep03	475	0.0068	0.0038
9	ATLANTIC vs. GULf	rep03	547	0.0103	0.0035
10	ATLANTIC vs. GULf	rep03	623	0.0174	0.0071
11	ATLANTIC vs. GULf	rep03	702	0.0204	0.0029
12	ATLANTIC vs. GULf	rep03	785	0.032	0.0116
13	ATLANTIC vs. GULf	rep03	872	0.0337	0.0017
14	ATLANTIC vs. GULf	rep03	964	0.0449	0.0112
15	ATLANTIC vs. GULf	rep03	1059	0.0482	0.0033
16	ATLANTIC vs. GULf	rep03	1159	0.0585	0.0102
17	ATLANTIC vs. GULf	rep03	1263	0.0626	0.0041
18	ATLANTIC vs. GULf	rep03	1372	0.0734	0.0108
19	ATLANTIC vs. GULf	rep03	1487	0.0782	0.0048
20	ATLANTIC vs. GULf	rep03	1607	0.0981	0.0199
21	ATLANTIC vs. GULf	rep03	1732	0.1029	0.0048
22	ATLANTIC vs. GULf	rep03	1863	0.1089	0.006
23	ATLANTIC vs. GULf	rep03	2001	0.1131	0.0041
24	ATLANTIC vs. GULf	rep03	2145	0.1199	0.0068
25	ATLANTIC vs. GULf	rep03	2295	0.1674	0.0476
26	ATLANTIC vs. GULf	rep03	2453	0.1684	0.001
27	ATLANTIC vs. GULf	rep03	2618	0.1684	0
28	ATLANTIC vs. GULf	rep03	2791	0.1684	0
29	ATLANTIC vs. GULf	rep03	2971	0.1734	0.005
30	ATLANTIC vs. GULf	rep03	3161	0.251	0.0776
31	ATLANTIC vs. GULf	rep03	3359	0.2464	-0.0046
32	ATLANTIC vs. GULf	rep03	3566	0.2464	0
33	ATLANTIC vs. GULf	rep03	3783	0.2464	0
34	ATLANTIC vs. GULf	rep03	4010	0.2503	0.0039
35	ATLANTIC vs. GULf	rep03	4248	0.3484	0.0981
36	ATLANTIC vs. GULf	rep03	4497	0.3368	-0.0116
37	ATLANTIC vs. GULf	rep03	4757	0.3368	0
38	ATLANTIC vs. GULf	rep03	5030	0.3368	0
39	ATLANTIC vs. GULf	rep03	5316	0.3352	-0.0017
40	ATLANTIC vs. GULf	rep03	5615	0.4418	0.1067
41	ATLANTIC vs. GULf	rep03	5927	0.4315	-0.0104
42	ATLANTIC vs. GULf	rep03	6255	0.4315	0
43	ATLANTIC vs. GULf	rep03	6598	0.4265	-0.005
44	ATLANTIC vs. GULf	rep03	6956	0.4217	-0.0048
45	ATLANTIC vs. GULf	rep03	7332	0.5213	0.0996
46	ATLANTIC vs. GULf	rep03	7725	0.5213	0
47	ATLANTIC vs. GULf	rep03	8137	0.5196	-0.0017
48	ATLANTIC vs. GULf	rep03	8568	0.5047	-0.0149
49	ATLANTIC vs. GULf	rep03	9019	0.4865	-0.0182
50	ATLANTIC vs. GULf	rep03	9491	0.5985	0.1119
51	ATLANTIC vs. GULf	rep03	9985	0.5985	0
52	ATLANTIC vs. GULf	rep03	10502	0.5814	-0.0171
53	ATLANTIC vs. GULf	rep03	11043	0.5708	-0.0106
54	ATLANTIC vs. GULf	rep03	11610	0.5464	-0.0244
55	ATLANTIC vs. GULf	rep03	12203	0.658	0.1116
56	ATLANTIC vs. GULf	rep03	12824	0.6437	-0.0144
57	ATLANTIC vs. GULf	rep03	13474	0.6344	-0.0092
58	ATLANTIC vs. GULf	rep03	14155	0.6046	-0.0299
59	ATLANTIC vs. GULf	rep03	14867	0.6046	0
60	ATLANTIC vs. GULf	rep03	15612	0.6883	0.0837
61	ATLANTIC vs. GULf	rep03	16393	0.6742	-0.0142
62	ATLANTIC vs. GULf	rep03	17210	0.6521	-0.0221
63	ATLANTIC vs. GULf	rep03	18065	0.6468	-0.0053
64	ATLANTIC vs. GULf	rep03	18960	0.6426	-0.0042
65	ATLANTIC vs. GULf	rep03	19897	0.6966	0.054
66	ATLANTIC vs. GULf	rep03	20877	0.682	-0.0146
67	ATLANTIC vs. GULf	rep03	21904	0.6726	-0.0094
68	ATLANTIC vs. GULf	rep03	22978	0.6707	-0.002
69	ATLANTIC vs. GULf	rep03	24103	0.6534	-0.0172
70	ATLANTIC vs. GULf	rep03	25281	0.6935	0.0401
71	ATLANTIC vs. GULf	rep03	26513	0.6835	-0.01
72	ATLANTIC vs. GULf	rep03	27804	0.6817	-0.0018
73	ATLANTIC vs. GULf	rep03	29154	0.6663	-0.0155
74	ATLANTIC vs. GULf	rep03	30568	0.6598	-0.0064
75	ATLANTIC vs. GULf	rep03	32047	0.6819	0.0221
76	ATLANTIC vs. GULf	rep03	33596	0.6819	0
77	ATLANTIC vs. GULf	rep03	35218	0.667	-0.0149
78	ATLANTIC vs. GULf	rep03	36915	0.6618	-0.0052
79	ATLANTIC vs. GULf	rep03	38692	0.6542	-0.0077
80	ATLANTIC vs. GULf	rep03	40551	0.6711	0.0169
81	ATLANTIC vs. GULf	rep03	42498	0.6587	-0.0124
82	ATLANTIC vs. GULf	rep03	44536	0.6556	-0.003
83	ATLANTIC vs. GULf	rep03	46669	0.6486	-0.007
84	ATLANTIC vs. GULf	rep03	48901	0.6486	0
85	ATLANTIC vs. GULf	rep03	51238	0.6444	-0.0042
86	ATLANTIC vs. GULf	rep03	53685	0.6422	-0.0023
87	ATLANTIC vs. GULf	rep03	56246	0.6369	-0.0052
88	ATLANTIC vs. GULf	rep03	58926	0.6369	0
89	ATLANTIC vs. GULf	rep03	61732	0.6294	-0.0075
90	ATLANTIC vs. GULf	rep03	64669	0.6261	-0.0034
91	ATLANTIC vs. GULf	rep03	67744	0.6223	-0.0038
92	ATLANTIC vs. GULf	rep03	70962	0.6223	0
93	ATLANTIC vs. GULf	rep03	74331	0.617	-0.0053
94	ATLANTIC vs. GULf	rep03	77858	0.6159	-0.0011
95	ATLANTIC vs. GULf	rep03	81548	0.6078	-0.0081
96	ATLANTIC vs. GULf	rep03	85412	0.6078	0
97	ATLANTIC vs. GULf	rep03	89457	0.6043	-0.0035
98	ATLANTIC vs. GULf	rep03	93691	0.6033	-9.00E-04
99	ATLANTIC vs. GULf	rep03	98122	0.6019	-0.0014
100	ATLANTIC vs. GULf	rep03	102762	0.5953	-0.0066
101	ATLANTIC vs. GULf	rep03	107618	0.5934	-0.0019
102	ATLANTIC vs. GULf	rep03	112701	0.5928	-6.00E-04
103	ATLANTIC vs. GULf	rep03	118022	0.592	-8.00E-04
104	ATLANTIC vs. GULf	rep03	123591	0.5918	-1.00E-04
105	ATLANTIC vs. GULf	rep03	129421	0.5853	-0.0065
106	ATLANTIC vs. GULf	rep03	135523	0.585	-3.00E-04
107	ATLANTIC vs. GULf	rep03	141912	0.5845	-5.00E-04
108	ATLANTIC vs. GULf	rep03	148598	0.5843	-2.00E-04
109	ATLANTIC vs. GULf	rep03	155598	0.5837	-6.00E-04
110	ATLANTIC vs. GULf	rep03	162924	0.5798	-0.0039
111	ATLANTIC vs. GULf	rep03	170594	0.5794	-4.00E-04
112	ATLANTIC vs. GULf	rep03	178622	0.5788	-6.00E-04
113	ATLANTIC vs. GULf	rep03	187025	0.5784	-3.00E-04
114	ATLANTIC vs. GULf	rep03	195822	0.578	-4.00E-04
115	ATLANTIC vs. GULf	rep03	205029	0.5759	-0.0021
116	ATLANTIC vs. GULf	rep03	214668	0.5756	-3.00E-04
117	ATLANTIC vs. GULf	rep03	224757	0.575	-6.00E-04
118	ATLANTIC vs. GULf	rep03	235318	0.5746	-4.00E-04
119	ATLANTIC vs. GULf	rep03	246373	0.5743	-2.00E-04
120	ATLANTIC vs. GULf	rep03	257945	0.5741	-3.00E-04
121	ATLANTIC vs. GULf	rep03	270058	0.5747	6.00E-04
122	ATLANTIC vs. GULf	rep03	282737	0.5755	8.00E-04
123	ATLANTIC vs. GULf	rep03	296010	0.6331	0.0576
124	ATLANTIC vs. GULf	rep03	309903	0.6839	0.0508
125	ATLANTIC vs. GULf	rep03	324445	0.8382	0.1543	x
126	ATLANTIC vs. GULf	rep03	339668	0.8391	8.00E-04
127	ATLANTIC vs. GULf	rep03	355603	0.8391	0
128	ATLANTIC vs. GULf	rep03	372283	0.84	0.001
129	ATLANTIC vs. GULf	rep03	389743	0.84	0
130	ATLANTIC vs. GULf	rep03	408020	0.8411	0.0011
131	ATLANTIC vs. GULf	rep03	427151	0.8411	0
132	ATLANTIC vs. GULf	rep03	447177	0.8422	0.0011
133	ATLANTIC vs. GULf	rep03	468139	0.8422	0
134	ATLANTIC vs. GULf	rep03	490082	0.8434	0.0012
135	ATLANTIC vs. GULf	rep03	513051	0.8434	0
136	ATLANTIC vs. GULf	rep03	537094	0.8446	0.0012
137	ATLANTIC vs. GULf	rep03	562262	0.8446	0
138	ATLANTIC vs. GULf	rep03	588605	0.8287	-0.0159
139	ATLANTIC vs. GULf	rep03	616182	0.8287	0
0	ATLANTIC vs. GULf	rep04	0	7.00E-04	-0.828
1	ATLANTIC vs. GULf	rep04	49	7.00E-04	0
2	ATLANTIC vs. GULf	rep04	101	5.00E-04	-2.00E-04
3	ATLANTIC vs. GULf	rep04	155	1.00E-04	-4.00E-04
4	ATLANTIC vs. GULf	rep04	211	3.00E-04	2.00E-04
5	ATLANTIC vs. GULf	rep04	270	4.00E-04	0
6	ATLANTIC vs. GULf	rep04	332	0.0028	0.0024
7	ATLANTIC vs. GULf	rep04	397	0.0034	6.00E-04
8	ATLANTIC vs. GULf	rep04	465	0.0105	0.0071
9	ATLANTIC vs. GULf	rep04	535	0.0127	0.0022
10	ATLANTIC vs. GULf	rep04	610	0.0273	0.0146
11	ATLANTIC vs. GULf	rep04	687	0.0341	0.0069
12	ATLANTIC vs. GULf	rep04	769	0.0468	0.0127
13	ATLANTIC vs. GULf	rep04	854	0.0619	0.0151
14	ATLANTIC vs. GULf	rep04	943	0.0725	0.0107
15	ATLANTIC vs. GULf	rep04	1036	0.0847	0.0122
16	ATLANTIC vs. GULf	rep04	1134	0.1021	0.0174
17	ATLANTIC vs. GULf	rep04	1236	0.1055	0.0034
18	ATLANTIC vs. GULf	rep04	1343	0.1293	0.0238
19	ATLANTIC vs. GULf	rep04	1455	0.13	7.00E-04
20	ATLANTIC vs. GULf	rep04	1573	0.1652	0.0352
21	ATLANTIC vs. GULf	rep04	1696	0.1682	0.003
22	ATLANTIC vs. GULf	rep04	1824	0.1766	0.0084
23	ATLANTIC vs. GULf	rep04	1959	0.1806	0.0041
24	ATLANTIC vs. GULf	rep04	2099	0.1871	0.0064
25	ATLANTIC vs. GULf	rep04	2247	0.2462	0.0591
26	ATLANTIC vs. GULf	rep04	2401	0.2462	0
27	ATLANTIC vs. GULf	rep04	2562	0.2448	-0.0013
28	ATLANTIC vs. GULf	rep04	2732	0.2445	-3.00E-04
29	ATLANTIC vs. GULf	rep04	2908	0.2457	0.0012
30	ATLANTIC vs. GULf	rep04	3094	0.3326	0.087
31	ATLANTIC vs. GULf	rep04	3288	0.3326	0
32	ATLANTIC vs. GULf	rep04	3491	0.3252	-0.0074
33	ATLANTIC vs. GULf	rep04	3703	0.3165	-0.0087
34	ATLANTIC vs. GULf	rep04	3925	0.3101	-0.0063
35	ATLANTIC vs. GULf	rep04	4158	0.423	0.1129
36	ATLANTIC vs. GULf	rep04	4402	0.423	0
37	ATLANTIC vs. GULf	rep04	4657	0.4065	-0.0165
38	ATLANTIC vs. GULf	rep04	4924	0.3866	-0.0199
39	ATLANTIC vs. GULf	rep04	5203	0.3805	-0.0061
40	ATLANTIC vs. GULf	rep04	5496	0.5168	0.1363
41	ATLANTIC vs. GULf	rep04	5802	0.5168	0
42	ATLANTIC vs. GULf	rep04	6123	0.4859	-0.0309
43	ATLANTIC vs. GULf	rep04	6458	0.4594	-0.0265
44	ATLANTIC vs. GULf	rep04	6809	0.4594	0
45	ATLANTIC vs. GULf	rep04	7177	0.5939	0.1345
46	ATLANTIC vs. GULf	rep04	7562	0.5858	-0.0081
47	ATLANTIC vs. GULf	rep04	7965	0.5338	-0.052
48	ATLANTIC vs. GULf	rep04	8387	0.5286	-0.0051
49	ATLANTIC vs. GULf	rep04	8828	0.5286	0
50	ATLANTIC vs. GULf	rep04	9290	0.6612	0.1326
51	ATLANTIC vs. GULf	rep04	9774	0.6183	-0.0429
52	ATLANTIC vs. GULf	rep04	10280	0.5934	-0.0249
53	ATLANTIC vs. GULf	rep04	10810	0.5934	0
54	ATLANTIC vs. GULf	rep04	11365	0.5934	0
55	ATLANTIC vs. GULf	rep04	11945	0.6942	0.1008
56	ATLANTIC vs. GULf	rep04	12553	0.6463	-0.0479
57	ATLANTIC vs. GULf	rep04	13189	0.6463	0
58	ATLANTIC vs. GULf	rep04	13855	0.6463	0
59	ATLANTIC vs. GULf	rep04	14553	0.6435	-0.0029
60	ATLANTIC vs. GULf	rep04	15282	0.6825	0.0391
61	ATLANTIC vs. GULf	rep04	16046	0.6825	0
62	ATLANTIC vs. GULf	rep04	16846	0.6825	0
63	ATLANTIC vs. GULf	rep04	17683	0.6825	0
64	ATLANTIC vs. GULf	rep04	18559	0.6416	-0.0409
65	ATLANTIC vs. GULf	rep04	19476	0.7038	0.0622
66	ATLANTIC vs. GULf	rep04	20436	0.7038	0
67	ATLANTIC vs. GULf	rep04	21441	0.7038	0
68	ATLANTIC vs. GULf	rep04	22493	0.6737	-0.0301
69	ATLANTIC vs. GULf	rep04	23594	0.6622	-0.0115
70	ATLANTIC vs. GULf	rep04	24747	0.7113	0.0492
71	ATLANTIC vs. GULf	rep04	25953	0.7113	0
72	ATLANTIC vs. GULf	rep04	27216	0.6872	-0.0242
73	ATLANTIC vs. GULf	rep04	28538	0.6759	-0.0112
74	ATLANTIC vs. GULf	rep04	29922	0.6759	0
75	ATLANTIC vs. GULf	rep04	31370	0.7074	0.0314
76	ATLANTIC vs. GULf	rep04	32886	0.6901	-0.0172
77	ATLANTIC vs. GULf	rep04	34474	0.678	-0.0121
78	ATLANTIC vs. GULf	rep04	36135	0.678	0
79	ATLANTIC vs. GULf	rep04	37874	0.678	0
80	ATLANTIC vs. GULf	rep04	39694	0.6817	0.0037
81	ATLANTIC vs. GULf	rep04	41600	0.671	-0.0107
82	ATLANTIC vs. GULf	rep04	43594	0.671	0
83	ATLANTIC vs. GULf	rep04	45682	0.671	0
84	ATLANTIC vs. GULf	rep04	47868	0.661	-0.01
85	ATLANTIC vs. GULf	rep04	50156	0.6581	-0.0029
86	ATLANTIC vs. GULf	rep04	52550	0.6581	0
87	ATLANTIC vs. GULf	rep04	55057	0.6581	0
88	ATLANTIC vs. GULf	rep04	57681	0.6512	-0.0069
89	ATLANTIC vs. GULf	rep04	60428	0.6444	-0.0068
90	ATLANTIC vs. GULf	rep04	63303	0.6426	-0.0018
91	ATLANTIC vs. GULf	rep04	66312	0.6426	0
92	ATLANTIC vs. GULf	rep04	69463	0.6378	-0.0047
93	ATLANTIC vs. GULf	rep04	72760	0.633	-0.0049
94	ATLANTIC vs. GULf	rep04	76212	0.633	0
95	ATLANTIC vs. GULf	rep04	79825	0.6275	-0.0055
96	ATLANTIC vs. GULf	rep04	83608	0.624	-0.0034
97	ATLANTIC vs. GULf	rep04	87567	0.6214	-0.0026
98	ATLANTIC vs. GULf	rep04	91711	0.6214	0
99	ATLANTIC vs. GULf	rep04	96049	0.6214	0
100	ATLANTIC vs. GULf	rep04	100590	0.6133	-0.0081
101	ATLANTIC vs. GULf	rep04	105343	0.6118	-0.0015
102	ATLANTIC vs. GULf	rep04	110318	0.6118	0
103	ATLANTIC vs. GULf	rep04	115527	0.6118	0
104	ATLANTIC vs. GULf	rep04	120979	0.6117	-1.00E-04
105	ATLANTIC vs. GULf	rep04	126685	0.6052	-0.0065
106	ATLANTIC vs. GULf	rep04	132659	0.6052	0
107	ATLANTIC vs. GULf	rep04	138912	0.6052	0
108	ATLANTIC vs. GULf	rep04	145458	0.6058	6.00E-04
109	ATLANTIC vs. GULf	rep04	152309	0.6058	0
110	ATLANTIC vs. GULf	rep04	159481	0.602	-0.0037
111	ATLANTIC vs. GULf	rep04	166988	0.6025	4.00E-04
112	ATLANTIC vs. GULf	rep04	174847	0.6027	3.00E-04
113	ATLANTIC vs. GULf	rep04	183073	0.6032	5.00E-04
114	ATLANTIC vs. GULf	rep04	191683	0.6036	4.00E-04
115	ATLANTIC vs. GULf	rep04	200696	0.6016	-0.002
116	ATLANTIC vs. GULf	rep04	210132	0.6019	3.00E-04
117	ATLANTIC vs. GULf	rep04	220007	0.602	1.00E-04
118	ATLANTIC vs. GULf	rep04	230345	0.602	0
119	ATLANTIC vs. GULf	rep04	241166	0.6019	-2.00E-04
120	ATLANTIC vs. GULf	rep04	252494	0.6013	-5.00E-04
121	ATLANTIC vs. GULf	rep04	264351	0.6012	-2.00E-04
122	ATLANTIC vs. GULf	rep04	276762	0.6321	0.0309
123	ATLANTIC vs. GULf	rep04	289754	0.6463	0.0142
124	ATLANTIC vs. GULf	rep04	303354	0.6469	6.00E-04
125	ATLANTIC vs. GULf	rep04	317589	0.6474	6.00E-04
126	ATLANTIC vs. GULf	rep04	332490	0.6657	0.0182
127	ATLANTIC vs. GULf	rep04	348088	0.7457	0.0801	x
128	ATLANTIC vs. GULf	rep04	364415	0.7468	0.001
129	ATLANTIC vs. GULf	rep04	381507	0.7468	0
130	ATLANTIC vs. GULf	rep04	399397	0.7479	0.0012
131	ATLANTIC vs. GULf	rep04	418124	0.7479	0
132	ATLANTIC vs. GULf	rep04	437727	0.7492	0.0012
133	ATLANTIC vs. GULf	rep04	458246	0.7492	0
134	ATLANTIC vs. GULf	rep04	479725	0.7505	0.0013
135	ATLANTIC vs. GULf	rep04	502208	0.7505	0
136	ATLANTIC vs. GULf	rep04	525743	0.7518	0.0013
137	ATLANTIC vs. GULf	rep04	550379	0.7518	0
138	ATLANTIC vs. GULf	rep04	576166	0.7429	-0.0089
139	ATLANTIC vs. GULf	rep04	603160	0.7429	0
0	ATLANTIC vs. GULf	rep05	0	0.0019	-0.741
1	ATLANTIC vs. GULf	rep05	51	0.0019	0
2	ATLANTIC vs. GULf	rep05	104	0.0067	0.0048
3	ATLANTIC vs. GULf	rep05	159	0.0058	-9.00E-04
4	ATLANTIC vs. GULf	rep05	218	0.0093	0.0035
5	ATLANTIC vs. GULf	rep05	279	0.0093	0
6	ATLANTIC vs. GULf	rep05	342	0.0245	0.0152
7	ATLANTIC vs. GULf	rep05	409	0.0303	0.0058
8	ATLANTIC vs. GULf	rep05	479	0.0562	0.0259
9	ATLANTIC vs. GULf	rep05	552	0.0562	0
10	ATLANTIC vs. GULf	rep05	629	0.0808	0.0247
11	ATLANTIC vs. GULf	rep05	709	0.0933	0.0124
12	ATLANTIC vs. GULf	rep05	793	0.1054	0.0121
13	ATLANTIC vs. GULf	rep05	880	0.1118	0.0064
14	ATLANTIC vs. GULf	rep05	972	0.1317	0.0199
15	ATLANTIC vs. GULf	rep05	1069	0.1317	0
16	ATLANTIC vs. GULf	rep05	1169	0.1453	0.0136
17	ATLANTIC vs. GULf	rep05	1275	0.1523	0.0069
18	ATLANTIC vs. GULf	rep05	1385	0.1603	0.008
19	ATLANTIC vs. GULf	rep05	1501	0.168	0.0077
20	ATLANTIC vs. GULf	rep05	1622	0.1926	0.0246
21	ATLANTIC vs. GULf	rep05	1748	0.1965	0.0039
22	ATLANTIC vs. GULf	rep05	1881	0.2004	0.0039
23	ATLANTIC vs. GULf	rep05	2019	0.2018	0.0014
24	ATLANTIC vs. GULf	rep05	2164	0.2043	0.0025
25	ATLANTIC vs. GULf	rep05	2316	0.2597	0.0555
26	ATLANTIC vs. GULf	rep05	2475	0.2625	0.0028
27	ATLANTIC vs. GULf	rep05	2642	0.2609	-0.0016
28	ATLANTIC vs. GULf	rep05	2816	0.2636	0.0027
29	ATLANTIC vs. GULf	rep05	2999	0.2554	-0.0082
30	ATLANTIC vs. GULf	rep05	3190	0.3403	0.0849
31	ATLANTIC vs. GULf	rep05	3390	0.3403	0
32	ATLANTIC vs. GULf	rep05	3599	0.3403	0
33	ATLANTIC vs. GULf	rep05	3818	0.3401	-2.00E-04
34	ATLANTIC vs. GULf	rep05	4047	0.3265	-0.0136
35	ATLANTIC vs. GULf	rep05	4287	0.4287	0.1022
36	ATLANTIC vs. GULf	rep05	4538	0.4287	0
37	ATLANTIC vs. GULf	rep05	4801	0.4287	0
38	ATLANTIC vs. GULf	rep05	5077	0.4256	-0.0031
39	ATLANTIC vs. GULf	rep05	5365	0.4055	-0.0201
40	ATLANTIC vs. GULf	rep05	5666	0.5195	0.114
41	ATLANTIC vs. GULf	rep05	5982	0.5195	0
42	ATLANTIC vs. GULf	rep05	6313	0.5195	0
43	ATLANTIC vs. GULf	rep05	6659	0.5106	-0.0089
44	ATLANTIC vs. GULf	rep05	7021	0.4833	-0.0272
45	ATLANTIC vs. GULf	rep05	7400	0.6059	0.1225
46	ATLANTIC vs. GULf	rep05	7796	0.6059	0
47	ATLANTIC vs. GULf	rep05	8212	0.6059	0
48	ATLANTIC vs. GULf	rep05	8647	0.5876	-0.0183
49	ATLANTIC vs. GULf	rep05	9102	0.5495	-0.038
50	ATLANTIC vs. GULf	rep05	9578	0.682	0.1324
51	ATLANTIC vs. GULf	rep05	10077	0.682	0
52	ATLANTIC vs. GULf	rep05	10599	0.6722	-0.0098
53	ATLANTIC vs. GULf	rep05	11145	0.6438	-0.0284
54	ATLANTIC vs. GULf	rep05	11717	0.6236	-0.0202
55	ATLANTIC vs. GULf	rep05	12316	0.7437	0.1201
56	ATLANTIC vs. GULf	rep05	12942	0.7437	0
57	ATLANTIC vs. GULf	rep05	13598	0.718	-0.0257
58	ATLANTIC vs. GULf	rep05	14285	0.6872	-0.0308
59	ATLANTIC vs. GULf	rep05	15004	0.6872	0
60	ATLANTIC vs. GULf	rep05	15756	0.7889	0.1017
61	ATLANTIC vs. GULf	rep05	16544	0.7707	-0.0182
62	ATLANTIC vs. GULf	rep05	17368	0.7446	-0.0261
63	ATLANTIC vs. GULf	rep05	18231	0.7369	-0.0077
64	ATLANTIC vs. GULf	rep05	19134	0.7369	0
65	ATLANTIC vs. GULf	rep05	20080	0.8072	0.0703
66	ATLANTIC vs. GULf	rep05	21070	0.784	-0.0232
67	ATLANTIC vs. GULf	rep05	22106	0.7713	-0.0127
68	ATLANTIC vs. GULf	rep05	23190	0.7713	0
69	ATLANTIC vs. GULf	rep05	24326	0.7671	-0.0042
70	ATLANTIC vs. GULf	rep05	25514	0.8039	0.0368
71	ATLANTIC vs. GULf	rep05	26758	0.7904	-0.0135
72	ATLANTIC vs. GULf	rep05	28060	0.7904	0
73	ATLANTIC vs. GULf	rep05	29423	0.7885	-0.0019
74	ATLANTIC vs. GULf	rep05	30850	0.7707	-0.0178
75	ATLANTIC vs. GULf	rep05	32343	0.7959	0.0251
76	ATLANTIC vs. GULf	rep05	33906	0.7959	0
77	ATLANTIC vs. GULf	rep05	35543	0.7959	0
78	ATLANTIC vs. GULf	rep05	37255	0.7801	-0.0158
79	ATLANTIC vs. GULf	rep05	39048	0.7707	-0.0094
80	ATLANTIC vs. GULf	rep05	40925	0.7901	0.0194
81	ATLANTIC vs. GULf	rep05	42890	0.7901	0
82	ATLANTIC vs. GULf	rep05	44946	0.7783	-0.0118
83	ATLANTIC vs. GULf	rep05	47099	0.7709	-0.0075
84	ATLANTIC vs. GULf	rep05	49352	0.7702	-7.00E-04
85	ATLANTIC vs. GULf	rep05	51711	0.7763	0.0061
86	ATLANTIC vs. GULf	rep05	54180	0.7669	-0.0094
87	ATLANTIC vs. GULf	rep05	56764	0.762	-0.0049
88	ATLANTIC vs. GULf	rep05	59470	0.761	-0.001
89	ATLANTIC vs. GULf	rep05	62302	0.761	0
90	ATLANTIC vs. GULf	rep05	65266	0.7515	-0.0095
91	ATLANTIC vs. GULf	rep05	68369	0.7473	-0.0043
92	ATLANTIC vs. GULf	rep05	71617	0.7466	-7.00E-04
93	ATLANTIC vs. GULf	rep05	75017	0.7466	0
94	ATLANTIC vs. GULf	rep05	78575	0.7415	-0.0051
95	ATLANTIC vs. GULf	rep05	82301	0.7307	-0.0108
96	ATLANTIC vs. GULf	rep05	86200	0.7303	-4.00E-04
97	ATLANTIC vs. GULf	rep05	90282	0.7303	0
98	ATLANTIC vs. GULf	rep05	94555	0.7262	-0.004
99	ATLANTIC vs. GULf	rep05	99028	0.7239	-0.0023
100	ATLANTIC vs. GULf	rep05	103709	0.7148	-0.0091
101	ATLANTIC vs. GULf	rep05	108610	0.7148	0
102	ATLANTIC vs. GULf	rep05	113740	0.7111	-0.0037
103	ATLANTIC vs. GULf	rep05	119109	0.7096	-0.0015
104	ATLANTIC vs. GULf	rep05	124731	0.7093	-3.00E-04
105	ATLANTIC vs. GULf	rep05	130614	0.702	-0.0073
106	ATLANTIC vs. GULf	rep05	136773	0.6989	-0.0031
107	ATLANTIC vs. GULf	rep05	143220	0.6973	-0.0016
108	ATLANTIC vs. GULf	rep05	149968	0.697	-3.00E-04
109	ATLANTIC vs. GULf	rep05	157032	0.697	0
110	ATLANTIC vs. GULf	rep05	164427	0.6895	-0.0075
111	ATLANTIC vs. GULf	rep05	172167	0.6875	-0.0021
112	ATLANTIC vs. GULf	rep05	180268	0.6873	-2.00E-04
113	ATLANTIC vs. GULf	rep05	188750	0.6873	0
114	ATLANTIC vs. GULf	rep05	197628	0.6851	-0.0021
115	ATLANTIC vs. GULf	rep05	206920	0.681	-0.0042
116	ATLANTIC vs. GULf	rep05	216648	0.6798	-0.0012
117	ATLANTIC vs. GULf	rep05	226829	0.6782	-0.0016
118	ATLANTIC vs. GULf	rep05	237488	0.6768	-0.0014
119	ATLANTIC vs. GULf	rep05	248645	0.6754	-0.0014
120	ATLANTIC vs. GULf	rep05	260323	0.6734	-0.002
121	ATLANTIC vs. GULf	rep05	272548	0.6722	-0.0013
122	ATLANTIC vs. GULf	rep05	285345	0.6709	-0.0012
123	ATLANTIC vs. GULf	rep05	298739	0.6689	-0.002
124	ATLANTIC vs. GULf	rep05	312761	0.6681	-8.00E-04
125	ATLANTIC vs. GULf	rep05	327438	0.6663	-0.0018
126	ATLANTIC vs. GULf	rep05	342801	0.6652	-0.0011
127	ATLANTIC vs. GULf	rep05	358882	0.6639	-0.0013
128	ATLANTIC vs. GULf	rep05	375716	0.6928	0.0289
129	ATLANTIC vs. GULf	rep05	393337	0.719	0.0261	x
130	ATLANTIC vs. GULf	rep05	411782	0.7282	0.0093
131	ATLANTIC vs. GULf	rep05	431090	0.7282	0
132	ATLANTIC vs. GULf	rep05	451301	0.7294	0.0011
133	ATLANTIC vs. GULf	rep05	472456	0.7294	0
134	ATLANTIC vs. GULf	rep05	494602	0.7305	0.0011
135	ATLANTIC vs. GULf	rep05	517782	0.7305	0
136	ATLANTIC vs. GULf	rep05	542047	0.7316	0.0011
137	ATLANTIC vs. GULf	rep05	567446	0.7316	0
138	ATLANTIC vs. GULf	rep05	594033	0.7225	-0.0091
139	ATLANTIC vs. GULf	rep05	621864	0.7225	0
0	ATLANTIC vs. GULf	rep06	0	0.0015	-0.721
1	ATLANTIC vs. GULf	rep06	51	0.0015	0
2	ATLANTIC vs. GULf	rep06	105	0.0015	0
3	ATLANTIC vs. GULf	rep06	160	6.00E-04	-9.00E-04
4	ATLANTIC vs. GULf	rep06	219	4.00E-04	-2.00E-04
5	ATLANTIC vs. GULf	rep06	280	4.00E-04	0
6	ATLANTIC vs. GULf	rep06	345	0.0032	0.0028
7	ATLANTIC vs. GULf	rep06	412	0.0055	0.0023
8	ATLANTIC vs. GULf	rep06	482	0.0166	0.0111
9	ATLANTIC vs. GULf	rep06	556	0.0178	0.0012
10	ATLANTIC vs. GULf	rep06	633	0.0449	0.0271
11	ATLANTIC vs. GULf	rep06	713	0.0464	0.0015
12	ATLANTIC vs. GULf	rep06	798	0.0672	0.0208
13	ATLANTIC vs. GULf	rep06	886	0.0794	0.0122
14	ATLANTIC vs. GULf	rep06	979	0.0943	0.0149
15	ATLANTIC vs. GULf	rep06	1076	0.1025	0.0082
16	ATLANTIC vs. GULf	rep06	1177	0.1205	0.018
17	ATLANTIC vs. GULf	rep06	1283	0.122	0.0016
18	ATLANTIC vs. GULf	rep06	1394	0.141	0.0189
19	ATLANTIC vs. GULf	rep06	1510	0.144	0.003
20	ATLANTIC vs. GULf	rep06	1632	0.1743	0.0303
21	ATLANTIC vs. GULf	rep06	1759	0.178	0.0037
22	ATLANTIC vs. GULf	rep06	1893	0.18	0.002
23	ATLANTIC vs. GULf	rep06	2032	0.182	0.002
24	ATLANTIC vs. GULf	rep06	2179	0.1841	0.0022
25	ATLANTIC vs. GULf	rep06	2331	0.2419	0.0578
26	ATLANTIC vs. GULf	rep06	2492	0.2436	0.0017
27	ATLANTIC vs. GULf	rep06	2659	0.2395	-0.0041
28	ATLANTIC vs. GULf	rep06	2835	0.239	-5.00E-04
29	ATLANTIC vs. GULf	rep06	3018	0.2396	6.00E-04
30	ATLANTIC vs. GULf	rep06	3210	0.3267	0.0871
31	ATLANTIC vs. GULf	rep06	3412	0.3267	0
32	ATLANTIC vs. GULf	rep06	3622	0.3173	-0.0094
33	ATLANTIC vs. GULf	rep06	3843	0.3081	-0.0092
34	ATLANTIC vs. GULf	rep06	4073	0.3053	-0.0028
35	ATLANTIC vs. GULf	rep06	4315	0.4182	0.1129
36	ATLANTIC vs. GULf	rep06	4568	0.4182	0
37	ATLANTIC vs. GULf	rep06	4833	0.4004	-0.0179
38	ATLANTIC vs. GULf	rep06	5110	0.3883	-0.012
39	ATLANTIC vs. GULf	rep06	5400	0.3801	-0.0083
40	ATLANTIC vs. GULf	rep06	5703	0.5104	0.1303
41	ATLANTIC vs. GULf	rep06	6021	0.5104	0
42	ATLANTIC vs. GULf	rep06	6354	0.4809	-0.0294
43	ATLANTIC vs. GULf	rep06	6702	0.4711	-0.0099
44	ATLANTIC vs. GULf	rep06	7066	0.4593	-0.0118
45	ATLANTIC vs. GULf	rep06	7448	0.5964	0.137
46	ATLANTIC vs. GULf	rep06	7847	0.588	-0.0084
47	ATLANTIC vs. GULf	rep06	8265	0.5567	-0.0313
48	ATLANTIC vs. GULf	rep06	8703	0.545	-0.0117
49	ATLANTIC vs. GULf	rep06	9161	0.5375	-0.0075
50	ATLANTIC vs. GULf	rep06	9640	0.6707	0.1332
51	ATLANTIC vs. GULf	rep06	10142	0.6425	-0.0282
52	ATLANTIC vs. GULf	rep06	10668	0.6289	-0.0136
53	ATLANTIC vs. GULf	rep06	11218	0.6091	-0.0197
54	ATLANTIC vs. GULf	rep06	11793	0.6091	0
55	ATLANTIC vs. GULf	rep06	12396	0.7184	0.1092
56	ATLANTIC vs. GULf	rep06	13027	0.693	-0.0253
57	ATLANTIC vs. GULf	rep06	13687	0.679	-0.014
58	ATLANTIC vs. GULf	rep06	14378	0.6699	-0.0091
59	ATLANTIC vs. GULf	rep06	15102	0.6699	0
60	ATLANTIC vs. GULf	rep06	15859	0.7398	0.0698
61	ATLANTIC vs. GULf	rep06	16652	0.7328	-0.007
62	ATLANTIC vs. GULf	rep06	17481	0.7171	-0.0157
63	ATLANTIC vs. GULf	rep06	18350	0.7171	0
64	ATLANTIC vs. GULf	rep06	19259	0.6974	-0.0197
65	ATLANTIC vs. GULf	rep06	20211	0.7684	0.071
66	ATLANTIC vs. GULf	rep06	21207	0.7494	-0.019
67	ATLANTIC vs. GULf	rep06	22250	0.7494	0
68	ATLANTIC vs. GULf	rep06	23341	0.737	-0.0125
69	ATLANTIC vs. GULf	rep06	24484	0.7289	-0.0081
70	ATLANTIC vs. GULf	rep06	25680	0.769	0.0402
71	ATLANTIC vs. GULf	rep06	26932	0.7672	-0.0018
72	ATLANTIC vs. GULf	rep06	28243	0.7587	-0.0085
73	ATLANTIC vs. GULf	rep06	29615	0.7504	-0.0083
74	ATLANTIC vs. GULf	rep06	31051	0.7395	-0.0109
75	ATLANTIC vs. GULf	rep06	32554	0.7717	0.0321
76	ATLANTIC vs. GULf	rep06	34127	0.7663	-0.0054
77	ATLANTIC vs. GULf	rep06	35774	0.7583	-0.008
78	ATLANTIC vs. GULf	rep06	37498	0.7504	-0.0079
79	ATLANTIC vs. GULf	rep06	39303	0.7452	-0.0052
80	ATLANTIC vs. GULf	rep06	41192	0.7621	0.0169
81	ATLANTIC vs. GULf	rep06	43169	0.7548	-0.0073
82	ATLANTIC vs. GULf	rep06	45239	0.7484	-0.0064
83	ATLANTIC vs. GULf	rep06	47406	0.7442	-0.0042
84	ATLANTIC vs. GULf	rep06	49674	0.7418	-0.0024
85	ATLANTIC vs. GULf	rep06	52048	0.7431	0.0013
86	ATLANTIC vs. GULf	rep06	54533	0.7389	-0.0042
87	ATLANTIC vs. GULf	rep06	57134	0.7347	-0.0042
88	ATLANTIC vs. GULf	rep06	59857	0.7335	-0.0012
89	ATLANTIC vs. GULf	rep06	62707	0.7289	-0.0046
90	ATLANTIC vs. GULf	rep06	65691	0.7234	-0.0055
91	ATLANTIC vs. GULf	rep06	68814	0.7202	-0.0031
92	ATLANTIC vs. GULf	rep06	72083	0.7194	-8.00E-04
93	ATLANTIC vs. GULf	rep06	75505	0.7161	-0.0033
94	ATLANTIC vs. GULf	rep06	79088	0.7139	-0.0023
95	ATLANTIC vs. GULf	rep06	82837	0.7043	-0.0096
96	ATLANTIC vs. GULf	rep06	86762	0.7037	-5.00E-04
97	ATLANTIC vs. GULf	rep06	90870	0.7015	-0.0022
98	ATLANTIC vs. GULf	rep06	95171	0.6999	-0.0016
99	ATLANTIC vs. GULf	rep06	99673	0.6984	-0.0016
100	ATLANTIC vs. GULf	rep06	104385	0.689	-0.0094
101	ATLANTIC vs. GULf	rep06	109318	0.6878	-0.0012
102	ATLANTIC vs. GULf	rep06	114481	0.6868	-0.0011
103	ATLANTIC vs. GULf	rep06	119885	0.6857	-0.0011
104	ATLANTIC vs. GULf	rep06	125543	0.6854	-3.00E-04
105	ATLANTIC vs. GULf	rep06	131465	0.6768	-0.0086
106	ATLANTIC vs. GULf	rep06	137664	0.676	-8.00E-04
107	ATLANTIC vs. GULf	rep06	144153	0.6752	-8.00E-04
108	ATLANTIC vs. GULf	rep06	150945	0.6751	-1.00E-04
109	ATLANTIC vs. GULf	rep06	158055	0.6748	-3.00E-04
110	ATLANTIC vs. GULf	rep06	165498	0.6681	-0.0067
111	ATLANTIC vs. GULf	rep06	173288	0.6676	-6.00E-04
112	ATLANTIC vs. GULf	rep06	181443	0.6674	-1.00E-04
113	ATLANTIC vs. GULf	rep06	189979	0.6673	-2.00E-04
114	ATLANTIC vs. GULf	rep06	198915	0.6664	-9.00E-04
115	ATLANTIC vs. GULf	rep06	208268	0.6626	-0.0038
116	ATLANTIC vs. GULf	rep06	218059	0.6616	-0.001
117	ATLANTIC vs. GULf	rep06	228308	0.661	-6.00E-04
118	ATLANTIC vs. GULf	rep06	239035	0.6602	-8.00E-04
119	ATLANTIC vs. GULf	rep06	250265	0.6587	-0.0015
120	ATLANTIC vs. GULf	rep06	262019	0.657	-0.0017
121	ATLANTIC vs. GULf	rep06	274324	0.6559	-0.0012
122	ATLANTIC vs. GULf	rep06	287204	0.6541	-0.0018
123	ATLANTIC vs. GULf	rep06	300685	0.6532	-0.001
124	ATLANTIC vs. GULf	rep06	314798	0.6516	-0.0016
125	ATLANTIC vs. GULf	rep06	329571	0.6498	-0.0018
126	ATLANTIC vs. GULf	rep06	345034	0.6548	0.005
127	ATLANTIC vs. GULf	rep06	361221	0.6753	0.0205
128	ATLANTIC vs. GULf	rep06	378164	0.692	0.0167
129	ATLANTIC vs. GULf	rep06	395900	0.7173	0.0253	x
130	ATLANTIC vs. GULf	rep06	414465	0.7183	0.001
131	ATLANTIC vs. GULf	rep06	433898	0.7183	0
132	ATLANTIC vs. GULf	rep06	454241	0.7194	0.0011
133	ATLANTIC vs. GULf	rep06	475535	0.7194	0
134	ATLANTIC vs. GULf	rep06	497824	0.7207	0.0012
135	ATLANTIC vs. GULf	rep06	521155	0.7207	0
136	ATLANTIC vs. GULf	rep06	545578	0.7219	0.0013
137	ATLANTIC vs. GULf	rep06	571143	0.7219	0
138	ATLANTIC vs. GULf	rep06	597904	0.7105	-0.0114
139	ATLANTIC vs. GULf	rep06	625915	0.7105	0
0	ATLANTIC vs. GULf	rep07	0	0.0018	-0.7087
1	ATLANTIC vs. GULf	rep07	50	0.0018	0
2	ATLANTIC vs. GULf	rep07	103	0.0201	0.0183
3	ATLANTIC vs. GULf	rep07	158	0.0088	-0.0113
4	ATLANTIC vs. GULf	rep07	216	0.0382	0.0294
5	ATLANTIC vs. GULf	rep07	276	0.0382	0
6	ATLANTIC vs. GULf	rep07	339	0.0717	0.0335
7	ATLANTIC vs. GULf	rep07	406	0.112	0.0403
8	ATLANTIC vs. GULf	rep07	475	0.12	0.008
9	ATLANTIC vs. GULf	rep07	547	0.1224	0.0023
10	ATLANTIC vs. GULf	rep07	623	0.1533	0.031
11	ATLANTIC vs. GULf	rep07	703	0.1608	0.0074
12	ATLANTIC vs. GULf	rep07	786	0.1412	-0.0195
13	ATLANTIC vs. GULf	rep07	873	0.1835	0.0423
14	ATLANTIC vs. GULf	rep07	964	0.1633	-0.0202
15	ATLANTIC vs. GULf	rep07	1060	0.1774	0.014
16	ATLANTIC vs. GULf	rep07	1159	0.1867	0.0093
17	ATLANTIC vs. GULf	rep07	1264	0.1867	0
18	ATLANTIC vs. GULf	rep07	1373	0.2027	0.0161
19	ATLANTIC vs. GULf	rep07	1488	0.2079	0.0051
20	ATLANTIC vs. GULf	rep07	1608	0.2154	0.0075
21	ATLANTIC vs. GULf	rep07	1733	0.2312	0.0159
22	ATLANTIC vs. GULf	rep07	1865	0.2327	0.0014
23	ATLANTIC vs. GULf	rep07	2002	0.2476	0.0149
24	ATLANTIC vs. GULf	rep07	2146	0.2484	8.00E-04
25	ATLANTIC vs. GULf	rep07	2297	0.2921	0.0437
26	ATLANTIC vs. GULf	rep07	2454	0.2922	1.00E-04
27	ATLANTIC vs. GULf	rep07	2620	0.299	0.0067
28	ATLANTIC vs. GULf	rep07	2792	0.294	-0.005
29	ATLANTIC vs. GULf	rep07	2973	0.294	0
30	ATLANTIC vs. GULf	rep07	3163	0.3687	0.0747
31	ATLANTIC vs. GULf	rep07	3361	0.3687	0
32	ATLANTIC vs. GULf	rep07	3568	0.3695	8.00E-04
33	ATLANTIC vs. GULf	rep07	3785	0.3559	-0.0137
34	ATLANTIC vs. GULf	rep07	4013	0.3466	-0.0093
35	ATLANTIC vs. GULf	rep07	4251	0.4545	0.1079
36	ATLANTIC vs. GULf	rep07	4500	0.4545	0
37	ATLANTIC vs. GULf	rep07	4761	0.4511	-0.0034
38	ATLANTIC vs. GULf	rep07	5034	0.4228	-0.0283
39	ATLANTIC vs. GULf	rep07	5319	0.4102	-0.0126
40	ATLANTIC vs. GULf	rep07	5618	0.5394	0.1292
41	ATLANTIC vs. GULf	rep07	5931	0.5394	0
42	ATLANTIC vs. GULf	rep07	6259	0.527	-0.0124
43	ATLANTIC vs. GULf	rep07	6602	0.4883	-0.0387
44	ATLANTIC vs. GULf	rep07	6961	0.4811	-0.0071
45	ATLANTIC vs. GULf	rep07	7337	0.6188	0.1377
46	ATLANTIC vs. GULf	rep07	7730	0.6188	0
47	ATLANTIC vs. GULf	rep07	8142	0.5909	-0.0279
48	ATLANTIC vs. GULf	rep07	8573	0.5535	-0.0374
49	ATLANTIC vs. GULf	rep07	9025	0.5535	0
50	ATLANTIC vs. GULf	rep07	9497	0.6878	0.1343
51	ATLANTIC vs. GULf	rep07	9991	0.6728	-0.015
52	ATLANTIC vs. GULf	rep07	10509	0.6356	-0.0372
53	ATLANTIC vs. GULf	rep07	11051	0.6212	-0.0144
54	ATLANTIC vs. GULf	rep07	11618	0.6212	0
55	ATLANTIC vs. GULf	rep07	12211	0.7397	0.1184
56	ATLANTIC vs. GULf	rep07	12833	0.7055	-0.0341
57	ATLANTIC vs. GULf	rep07	13483	0.6791	-0.0264
58	ATLANTIC vs. GULf	rep07	14164	0.6791	0
59	ATLANTIC vs. GULf	rep07	14877	0.6791	0
60	ATLANTIC vs. GULf	rep07	15623	0.7581	0.079
61	ATLANTIC vs. GULf	rep07	16403	0.7266	-0.0315
62	ATLANTIC vs. GULf	rep07	17221	0.7238	-0.0028
63	ATLANTIC vs. GULf	rep07	18077	0.7238	0
64	ATLANTIC vs. GULf	rep07	18972	0.7112	-0.0127
65	ATLANTIC vs. GULf	rep07	19910	0.7607	0.0495
66	ATLANTIC vs. GULf	rep07	20891	0.7538	-0.0069
67	ATLANTIC vs. GULf	rep07	21918	0.7538	0
68	ATLANTIC vs. GULf	rep07	22994	0.7444	-0.0094
69	ATLANTIC vs. GULf	rep07	24119	0.722	-0.0224
70	ATLANTIC vs. GULf	rep07	25298	0.7693	0.0473
71	ATLANTIC vs. GULf	rep07	26531	0.7693	0
72	ATLANTIC vs. GULf	rep07	27822	0.7651	-0.0042
73	ATLANTIC vs. GULf	rep07	29173	0.7431	-0.022
74	ATLANTIC vs. GULf	rep07	30588	0.7348	-0.0083
75	ATLANTIC vs. GULf	rep07	32069	0.7718	0.0369
76	ATLANTIC vs. GULf	rep07	33619	0.77	-0.0018
77	ATLANTIC vs. GULf	rep07	35241	0.7508	-0.0192
78	ATLANTIC vs. GULf	rep07	36939	0.7432	-0.0075
79	ATLANTIC vs. GULf	rep07	38717	0.7432	0
80	ATLANTIC vs. GULf	rep07	40578	0.7623	0.0191
81	ATLANTIC vs. GULf	rep07	42526	0.7474	-0.0149
82	ATLANTIC vs. GULf	rep07	44565	0.7408	-0.0066
83	ATLANTIC vs. GULf	rep07	46700	0.7408	0
84	ATLANTIC vs. GULf	rep07	48934	0.7408	0
85	ATLANTIC vs. GULf	rep07	51272	0.7362	-0.0047
86	ATLANTIC vs. GULf	rep07	53720	0.7306	-0.0056
87	ATLANTIC vs. GULf	rep07	56283	0.7306	0
88	ATLANTIC vs. GULf	rep07	58965	0.7306	0
89	ATLANTIC vs. GULf	rep07	61773	0.7208	-0.0097
90	ATLANTIC vs. GULf	rep07	64712	0.7157	-0.0051
91	ATLANTIC vs. GULf	rep07	67789	0.7157	0
92	ATLANTIC vs. GULf	rep07	71009	0.7157	0
93	ATLANTIC vs. GULf	rep07	74380	0.7083	-0.0075
94	ATLANTIC vs. GULf	rep07	77909	0.705	-0.0033
95	ATLANTIC vs. GULf	rep07	81603	0.6994	-0.0056
96	ATLANTIC vs. GULf	rep07	85469	0.6994	0
97	ATLANTIC vs. GULf	rep07	89516	0.6937	-0.0056
98	ATLANTIC vs. GULf	rep07	93753	0.6911	-0.0027
99	ATLANTIC vs. GULf	rep07	98188	0.6911	0
100	ATLANTIC vs. GULf	rep07	102830	0.6841	-0.007
101	ATLANTIC vs. GULf	rep07	107688	0.6797	-0.0044
102	ATLANTIC vs. GULf	rep07	112775	0.6774	-0.0023
103	ATLANTIC vs. GULf	rep07	118099	0.6774	0
104	ATLANTIC vs. GULf	rep07	123672	0.677	-3.00E-04
105	ATLANTIC vs. GULf	rep07	129506	0.6675	-0.0096
106	ATLANTIC vs. GULf	rep07	135613	0.6656	-0.0019
107	ATLANTIC vs. GULf	rep07	142005	0.6656	0
108	ATLANTIC vs. GULf	rep07	148696	0.6653	-3.00E-04
109	ATLANTIC vs. GULf	rep07	155701	0.6621	-0.0032
110	ATLANTIC vs. GULf	rep07	163032	0.6564	-0.0057
111	ATLANTIC vs. GULf	rep07	170707	0.6564	0
112	ATLANTIC vs. GULf	rep07	178740	0.6562	-2.00E-04
113	ATLANTIC vs. GULf	rep07	187149	0.6539	-0.0022
114	ATLANTIC vs. GULf	rep07	195952	0.652	-0.002
115	ATLANTIC vs. GULf	rep07	205165	0.6492	-0.0028
116	ATLANTIC vs. GULf	rep07	214810	0.6478	-0.0014
117	ATLANTIC vs. GULf	rep07	224906	0.6466	-0.0012
118	ATLANTIC vs. GULf	rep07	235474	0.6455	-0.0011
119	ATLANTIC vs. GULf	rep07	246536	0.6442	-0.0013
120	ATLANTIC vs. GULf	rep07	258115	0.6427	-0.0015
121	ATLANTIC vs. GULf	rep07	270237	0.6416	-0.0012
122	ATLANTIC vs. GULf	rep07	282925	0.6404	-0.0011
123	ATLANTIC vs. GULf	rep07	296205	0.6392	-0.0012
124	ATLANTIC vs. GULf	rep07	310108	0.6385	-8.00E-04
125	ATLANTIC vs. GULf	rep07	324661	0.6373	-0.0011
126	ATLANTIC vs. GULf	rep07	339894	0.637	-3.00E-04
127	ATLANTIC vs. GULf	rep07	355838	0.6861	0.049
128	ATLANTIC vs. GULf	rep07	372530	0.7329	0.0468	x
129	ATLANTIC vs. GULf	rep07	390002	0.7329	0
130	ATLANTIC vs. GULf	rep07	408290	0.7336	8.00E-04
131	ATLANTIC vs. GULf	rep07	427434	0.7336	0
132	ATLANTIC vs. GULf	rep07	447473	0.7345	8.00E-04
133	ATLANTIC vs. GULf	rep07	468449	0.7345	0
134	ATLANTIC vs. GULf	rep07	490407	0.7353	8.00E-04
135	ATLANTIC vs. GULf	rep07	513391	0.7353	0
136	ATLANTIC vs. GULf	rep07	537450	0.7362	9.00E-04
137	ATLANTIC vs. GULf	rep07	562634	0.7362	0
138	ATLANTIC vs. GULf	rep07	588995	0.7236	-0.0126
139	ATLANTIC vs. GULf	rep07	616590	0.7236	0
0	ATLANTIC vs. GULf	rep08	0	4.00E-04	-0.7232
1	ATLANTIC vs. GULf	rep08	51	4.00E-04	0
2	ATLANTIC vs. GULf	rep08	105	0.0035	0.0032
3	ATLANTIC vs. GULf	rep08	161	0.0018	-0.0017
4	ATLANTIC vs. GULf	rep08	220	8.00E-04	-0.0011
5	ATLANTIC vs. GULf	rep08	282	9.00E-04	1.00E-04
6	ATLANTIC vs. GULf	rep08	347	0.0037	0.0029
7	ATLANTIC vs. GULf	rep08	414	0.0043	5.00E-04
8	ATLANTIC vs. GULf	rep08	485	0.0122	0.0079
9	ATLANTIC vs. GULf	rep08	559	0.0145	0.0023
10	ATLANTIC vs. GULf	rep08	636	0.0255	0.011
11	ATLANTIC vs. GULf	rep08	718	0.0343	0.0088
12	ATLANTIC vs. GULf	rep08	803	0.0442	0.0099
13	ATLANTIC vs. GULf	rep08	891	0.052	0.0078
14	ATLANTIC vs. GULf	rep08	984	0.0665	0.0146
15	ATLANTIC vs. GULf	rep08	1082	0.0684	0.0019
16	ATLANTIC vs. GULf	rep08	1184	0.0875	0.019
17	ATLANTIC vs. GULf	rep08	1291	0.0882	7.00E-04
18	ATLANTIC vs. GULf	rep08	1402	0.1047	0.0165
19	ATLANTIC vs. GULf	rep08	1519	0.1082	0.0034
20	ATLANTIC vs. GULf	rep08	1642	0.1373	0.0291
21	ATLANTIC vs. GULf	rep08	1770	0.1412	0.0039
22	ATLANTIC vs. GULf	rep08	1904	0.1453	0.0041
23	ATLANTIC vs. GULf	rep08	2044	0.1471	0.0018
24	ATLANTIC vs. GULf	rep08	2191	0.1508	0.0037
25	ATLANTIC vs. GULf	rep08	2345	0.2095	0.0588
26	ATLANTIC vs. GULf	rep08	2506	0.2082	-0.0014
27	ATLANTIC vs. GULf	rep08	2675	0.2082	0
28	ATLANTIC vs. GULf	rep08	2851	0.2028	-0.0054
29	ATLANTIC vs. GULf	rep08	3036	0.203	2.00E-04
30	ATLANTIC vs. GULf	rep08	3229	0.2873	0.0843
31	ATLANTIC vs. GULf	rep08	3432	0.2873	0
32	ATLANTIC vs. GULf	rep08	3644	0.2873	0
33	ATLANTIC vs. GULf	rep08	3865	0.2796	-0.0077
34	ATLANTIC vs. GULf	rep08	4097	0.266	-0.0135
35	ATLANTIC vs. GULf	rep08	4340	0.373	0.107
36	ATLANTIC vs. GULf	rep08	4595	0.373	0
37	ATLANTIC vs. GULf	rep08	4861	0.373	0
38	ATLANTIC vs. GULf	rep08	5140	0.3622	-0.0108
39	ATLANTIC vs. GULf	rep08	5431	0.3363	-0.0259
40	ATLANTIC vs. GULf	rep08	5737	0.4576	0.1212
41	ATLANTIC vs. GULf	rep08	6056	0.4576	0
42	ATLANTIC vs. GULf	rep08	6391	0.4576	0
43	ATLANTIC vs. GULf	rep08	6741	0.4295	-0.0281
44	ATLANTIC vs. GULf	rep08	7108	0.4101	-0.0194
45	ATLANTIC vs. GULf	rep08	7492	0.5396	0.1295
46	ATLANTIC vs. GULf	rep08	7893	0.5396	0
47	ATLANTIC vs. GULf	rep08	8314	0.533	-0.0066
48	ATLANTIC vs. GULf	rep08	8754	0.4918	-0.0412
49	ATLANTIC vs. GULf	rep08	9215	0.4857	-0.0062
50	ATLANTIC vs. GULf	rep08	9697	0.6151	0.1294
51	ATLANTIC vs. GULf	rep08	10202	0.6151	0
52	ATLANTIC vs. GULf	rep08	10730	0.5803	-0.0348
53	ATLANTIC vs. GULf	rep08	11284	0.5586	-0.0217
54	ATLANTIC vs. GULf	rep08	11863	0.5586	0
55	ATLANTIC vs. GULf	rep08	12469	0.6697	0.1111
56	ATLANTIC vs. GULf	rep08	13103	0.6509	-0.0188
57	ATLANTIC vs. GULf	rep08	13767	0.6176	-0.0333
58	ATLANTIC vs. GULf	rep08	14463	0.6149	-0.0027
59	ATLANTIC vs. GULf	rep08	15190	0.6149	0
60	ATLANTIC vs. GULf	rep08	15952	0.6905	0.0756
61	ATLANTIC vs. GULf	rep08	16749	0.6655	-0.025
62	ATLANTIC vs. GULf	rep08	17584	0.6561	-0.0094
63	ATLANTIC vs. GULf	rep08	18458	0.6561	0
64	ATLANTIC vs. GULf	rep08	19372	0.6468	-0.0093
65	ATLANTIC vs. GULf	rep08	20330	0.6997	0.0529
66	ATLANTIC vs. GULf	rep08	21332	0.6879	-0.0117
67	ATLANTIC vs. GULf	rep08	22381	0.6879	0
68	ATLANTIC vs. GULf	rep08	23479	0.6812	-0.0067
69	ATLANTIC vs. GULf	rep08	24628	0.6632	-0.0181
70	ATLANTIC vs. GULf	rep08	25831	0.7103	0.0471
71	ATLANTIC vs. GULf	rep08	27091	0.7103	0
72	ATLANTIC vs. GULf	rep08	28409	0.7041	-0.0062
73	ATLANTIC vs. GULf	rep08	29789	0.6901	-0.0141
74	ATLANTIC vs. GULf	rep08	31233	0.6786	-0.0114
75	ATLANTIC vs. GULf	rep08	32745	0.7156	0.0369
76	ATLANTIC vs. GULf	rep08	34328	0.7119	-0.0037
77	ATLANTIC vs. GULf	rep08	35985	0.6975	-0.0144
78	ATLANTIC vs. GULf	rep08	37719	0.6896	-0.0078
79	ATLANTIC vs. GULf	rep08	39534	0.6888	-9.00E-04
80	ATLANTIC vs. GULf	rep08	41434	0.6965	0.0077
81	ATLANTIC vs. GULf	rep08	43423	0.6842	-0.0123
82	ATLANTIC vs. GULf	rep08	45505	0.6785	-0.0057
83	ATLANTIC vs. GULf	rep08	47685	0.6779	-6.00E-04
84	ATLANTIC vs. GULf	rep08	49966	0.6753	-0.0026
85	ATLANTIC vs. GULf	rep08	52354	0.6835	0.0082
86	ATLANTIC vs. GULf	rep08	54854	0.6799	-0.0037
87	ATLANTIC vs. GULf	rep08	57470	0.6789	-9.00E-04
88	ATLANTIC vs. GULf	rep08	60209	0.6768	-0.0021
89	ATLANTIC vs. GULf	rep08	63076	0.6686	-0.0083
90	ATLANTIC vs. GULf	rep08	66077	0.6615	-0.0071
91	ATLANTIC vs. GULf	rep08	69219	0.6609	-6.00E-04
92	ATLANTIC vs. GULf	rep08	72507	0.6592	-0.0016
93	ATLANTIC vs. GULf	rep08	75949	0.6529	-0.0064
94	ATLANTIC vs. GULf	rep08	79552	0.6512	-0.0016
95	ATLANTIC vs. GULf	rep08	83324	0.6455	-0.0057
96	ATLANTIC vs. GULf	rep08	87272	0.6443	-0.0012
97	ATLANTIC vs. GULf	rep08	91405	0.6395	-0.0048
98	ATLANTIC vs. GULf	rep08	95731	0.6385	-0.001
99	ATLANTIC vs. GULf	rep08	100258	0.6383	-2.00E-04
100	ATLANTIC vs. GULf	rep08	104998	0.6261	-0.0122
101	ATLANTIC vs. GULf	rep08	109961	0.623	-0.0031
102	ATLANTIC vs. GULf	rep08	115154	0.6225	-5.00E-04
103	ATLANTIC vs. GULf	rep08	120591	0.6223	-1.00E-04
104	ATLANTIC vs. GULf	rep08	126282	0.6213	-0.001
105	ATLANTIC vs. GULf	rep08	132238	0.6188	-0.0026
106	ATLANTIC vs. GULf	rep08	138474	0.6186	-2.00E-04
107	ATLANTIC vs. GULf	rep08	145001	0.6185	-1.00E-04
108	ATLANTIC vs. GULf	rep08	151833	0.6177	-8.00E-04
109	ATLANTIC vs. GULf	rep08	158985	0.6165	-0.0012
110	ATLANTIC vs. GULf	rep08	166471	0.6055	-0.011
111	ATLANTIC vs. GULf	rep08	174308	0.6052	-3.00E-04
112	ATLANTIC vs. GULf	rep08	182510	0.6046	-6.00E-04
113	ATLANTIC vs. GULf	rep08	191097	0.6043	-4.00E-04
114	ATLANTIC vs. GULf	rep08	200085	0.6038	-4.00E-04
115	ATLANTIC vs. GULf	rep08	209493	0.5993	-0.0045
116	ATLANTIC vs. GULf	rep08	219342	0.599	-4.00E-04
117	ATLANTIC vs. GULf	rep08	229650	0.5985	-5.00E-04
118	ATLANTIC vs. GULf	rep08	240441	0.5979	-6.00E-04
119	ATLANTIC vs. GULf	rep08	251736	0.5975	-5.00E-04
120	ATLANTIC vs. GULf	rep08	263560	0.5846	-0.0129
121	ATLANTIC vs. GULf	rep08	275937	0.5844	-2.00E-04
122	ATLANTIC vs. GULf	rep08	288892	0.6122	0.0278
123	ATLANTIC vs. GULf	rep08	302454	0.6691	0.0569	x
124	ATLANTIC vs. GULf	rep08	316649	0.6668	-0.0023
125	ATLANTIC vs. GULf	rep08	331508	0.6658	-9.00E-04
126	ATLANTIC vs. GULf	rep08	347063	0.6709	0.0051
127	ATLANTIC vs. GULf	rep08	363345	0.6703	-7.00E-04
128	ATLANTIC vs. GULf	rep08	380388	0.6859	0.0156
129	ATLANTIC vs. GULf	rep08	398228	0.6953	0.0094
130	ATLANTIC vs. GULf	rep08	416902	0.691	-0.0042
131	ATLANTIC vs. GULf	rep08	436450	0.691	0
132	ATLANTIC vs. GULf	rep08	456912	0.7062	0.0152
133	ATLANTIC vs. GULf	rep08	478331	0.7062	0
134	ATLANTIC vs. GULf	rep08	500752	0.6906	-0.0156
135	ATLANTIC vs. GULf	rep08	524220	0.6906	0
136	ATLANTIC vs. GULf	rep08	548786	0.6914	8.00E-04
137	ATLANTIC vs. GULf	rep08	574502	0.6914	0
138	ATLANTIC vs. GULf	rep08	601419	0.69	-0.0013
139	ATLANTIC vs. GULf	rep08	629596	0.69	0
0	ATLANTIC vs. GULf	rep09	0	0.0034	-0.6867
1	ATLANTIC vs. GULf	rep09	51	0.0034	0
2	ATLANTIC vs. GULf	rep09	104	0.0034	0
3	ATLANTIC vs. GULf	rep09	160	4.00E-04	-0.003
4	ATLANTIC vs. GULf	rep09	218	8.00E-04	4.00E-04
5	ATLANTIC vs. GULf	rep09	279	8.00E-04	0
6	ATLANTIC vs. GULf	rep09	343	0.0028	0.002
7	ATLANTIC vs. GULf	rep09	410	0.0038	0.0011
8	ATLANTIC vs. GULf	rep09	480	0.0082	0.0044
9	ATLANTIC vs. GULf	rep09	553	0.0085	3.00E-04
10	ATLANTIC vs. GULf	rep09	630	0.0175	0.009
11	ATLANTIC vs. GULf	rep09	710	0.0177	3.00E-04
12	ATLANTIC vs. GULf	rep09	794	0.0268	0.0091
13	ATLANTIC vs. GULf	rep09	882	0.0291	0.0023
14	ATLANTIC vs. GULf	rep09	974	0.0387	0.0096
15	ATLANTIC vs. GULf	rep09	1071	0.0424	0.0037
16	ATLANTIC vs. GULf	rep09	1172	0.0527	0.0103
17	ATLANTIC vs. GULf	rep09	1277	0.0563	0.0035
18	ATLANTIC vs. GULf	rep09	1388	0.0674	0.0111
19	ATLANTIC vs. GULf	rep09	1504	0.0733	0.0059
20	ATLANTIC vs. GULf	rep09	1625	0.0908	0.0175
21	ATLANTIC vs. GULf	rep09	1752	0.1014	0.0106
22	ATLANTIC vs. GULf	rep09	1884	0.1026	0.0011
23	ATLANTIC vs. GULf	rep09	2023	0.113	0.0104
24	ATLANTIC vs. GULf	rep09	2169	0.1145	0.0015
25	ATLANTIC vs. GULf	rep09	2321	0.1678	0.0533
26	ATLANTIC vs. GULf	rep09	2480	0.1723	0.0045
27	ATLANTIC vs. GULf	rep09	2647	0.1708	-0.0015
28	ATLANTIC vs. GULf	rep09	2822	0.1708	0
29	ATLANTIC vs. GULf	rep09	3005	0.1708	0
30	ATLANTIC vs. GULf	rep09	3196	0.2518	0.081
31	ATLANTIC vs. GULf	rep09	3396	0.2605	0.0087
32	ATLANTIC vs. GULf	rep09	3606	0.2498	-0.0108
33	ATLANTIC vs. GULf	rep09	3825	0.2498	0
34	ATLANTIC vs. GULf	rep09	4055	0.2498	0
35	ATLANTIC vs. GULf	rep09	4296	0.3589	0.1092
36	ATLANTIC vs. GULf	rep09	4547	0.3606	0.0016
37	ATLANTIC vs. GULf	rep09	4811	0.3392	-0.0214
38	ATLANTIC vs. GULf	rep09	5087	0.3392	0
39	ATLANTIC vs. GULf	rep09	5375	0.3395	4.00E-04
40	ATLANTIC vs. GULf	rep09	5678	0.4622	0.1227
41	ATLANTIC vs. GULf	rep09	5994	0.4526	-0.0096
42	ATLANTIC vs. GULf	rep09	6325	0.4318	-0.0209
43	ATLANTIC vs. GULf	rep09	6672	0.4318	0
44	ATLANTIC vs. GULf	rep09	7035	0.4268	-0.005
45	ATLANTIC vs. GULf	rep09	7414	0.5559	0.1291
46	ATLANTIC vs. GULf	rep09	7812	0.5301	-0.0258
47	ATLANTIC vs. GULf	rep09	8228	0.5198	-0.0103
48	ATLANTIC vs. GULf	rep09	8664	0.5154	-0.0044
49	ATLANTIC vs. GULf	rep09	9120	0.5054	-0.01
50	ATLANTIC vs. GULf	rep09	9597	0.6266	0.1212
51	ATLANTIC vs. GULf	rep09	10097	0.5967	-0.0299
52	ATLANTIC vs. GULf	rep09	10620	0.5967	0
53	ATLANTIC vs. GULf	rep09	11167	0.579	-0.0176
54	ATLANTIC vs. GULf	rep09	11740	0.5771	-0.0019
55	ATLANTIC vs. GULf	rep09	12340	0.6648	0.0877
56	ATLANTIC vs. GULf	rep09	12968	0.6578	-0.007
57	ATLANTIC vs. GULf	rep09	13625	0.642	-0.0159
58	ATLANTIC vs. GULf	rep09	14313	0.6354	-0.0066
59	ATLANTIC vs. GULf	rep09	15033	0.6209	-0.0145
60	ATLANTIC vs. GULf	rep09	15787	0.7012	0.0803
61	ATLANTIC vs. GULf	rep09	16576	0.6893	-0.0119
62	ATLANTIC vs. GULf	rep09	17403	0.6779	-0.0115
63	ATLANTIC vs. GULf	rep09	18267	0.6701	-0.0078
64	ATLANTIC vs. GULf	rep09	19172	0.6526	-0.0175
65	ATLANTIC vs. GULf	rep09	20120	0.7197	0.0672
66	ATLANTIC vs. GULf	rep09	21111	0.704	-0.0157
67	ATLANTIC vs. GULf	rep09	22150	0.7018	-0.0022
68	ATLANTIC vs. GULf	rep09	23236	0.6825	-0.0193
69	ATLANTIC vs. GULf	rep09	24374	0.6786	-0.004
70	ATLANTIC vs. GULf	rep09	25564	0.7151	0.0366
71	ATLANTIC vs. GULf	rep09	26811	0.7151	0
72	ATLANTIC vs. GULf	rep09	28115	0.6976	-0.0175
73	ATLANTIC vs. GULf	rep09	29481	0.694	-0.0036
74	ATLANTIC vs. GULf	rep09	30910	0.6798	-0.0141
75	ATLANTIC vs. GULf	rep09	32407	0.7136	0.0338
76	ATLANTIC vs. GULf	rep09	33973	0.7011	-0.0125
77	ATLANTIC vs. GULf	rep09	35613	0.6982	-0.0029
78	ATLANTIC vs. GULf	rep09	37329	0.6842	-0.014
79	ATLANTIC vs. GULf	rep09	39126	0.6842	0
80	ATLANTIC vs. GULf	rep09	41006	0.6931	0.0089
81	ATLANTIC vs. GULf	rep09	42975	0.6907	-0.0024
82	ATLANTIC vs. GULf	rep09	45035	0.6789	-0.0118
83	ATLANTIC vs. GULf	rep09	47192	0.6789	0
84	ATLANTIC vs. GULf	rep09	49450	0.6728	-0.0061
85	ATLANTIC vs. GULf	rep09	51813	0.6768	0.0039
86	ATLANTIC vs. GULf	rep09	54287	0.6673	-0.0095
87	ATLANTIC vs. GULf	rep09	56877	0.6673	0
88	ATLANTIC vs. GULf	rep09	59587	0.663	-0.0043
89	ATLANTIC vs. GULf	rep09	62425	0.6611	-0.0019
90	ATLANTIC vs. GULf	rep09	65395	0.6526	-0.0084
91	ATLANTIC vs. GULf	rep09	68504	0.6526	0
92	ATLANTIC vs. GULf	rep09	71758	0.6497	-0.0029
93	ATLANTIC vs. GULf	rep09	75165	0.6484	-0.0013
94	ATLANTIC vs. GULf	rep09	78731	0.6433	-0.0051
95	ATLANTIC vs. GULf	rep09	82463	0.638	-0.0053
96	ATLANTIC vs. GULf	rep09	86371	0.6361	-0.0019
97	ATLANTIC vs. GULf	rep09	90461	0.6353	-8.00E-04
98	ATLANTIC vs. GULf	rep09	94742	0.632	-0.0033
99	ATLANTIC vs. GULf	rep09	99223	0.632	0
100	ATLANTIC vs. GULf	rep09	103914	0.6244	-0.0076
101	ATLANTIC vs. GULf	rep09	108825	0.6239	-5.00E-04
102	ATLANTIC vs. GULf	rep09	113965	0.6222	-0.0017
103	ATLANTIC vs. GULf	rep09	119345	0.6222	0
104	ATLANTIC vs. GULf	rep09	124977	0.6214	-8.00E-04
105	ATLANTIC vs. GULf	rep09	130872	0.6155	-0.0058
106	ATLANTIC vs. GULf	rep09	137043	0.6151	-5.00E-04
107	ATLANTIC vs. GULf	rep09	143503	0.6151	0
108	ATLANTIC vs. GULf	rep09	150265	0.6146	-5.00E-04
109	ATLANTIC vs. GULf	rep09	157342	0.6146	0
110	ATLANTIC vs. GULf	rep09	164752	0.6109	-0.0037
111	ATLANTIC vs. GULf	rep09	172507	0.6111	2.00E-04
112	ATLANTIC vs. GULf	rep09	180625	0.6109	-2.00E-04
113	ATLANTIC vs. GULf	rep09	189122	0.6112	3.00E-04
114	ATLANTIC vs. GULf	rep09	198018	0.6114	2.00E-04
115	ATLANTIC vs. GULf	rep09	207328	0.6097	-0.0017
116	ATLANTIC vs. GULf	rep09	217075	0.6102	5.00E-04
117	ATLANTIC vs. GULf	rep09	227278	0.6105	3.00E-04
118	ATLANTIC vs. GULf	rep09	237957	0.611	5.00E-04
119	ATLANTIC vs. GULf	rep09	249136	0.6119	9.00E-04
120	ATLANTIC vs. GULf	rep09	260838	0.6125	6.00E-04
121	ATLANTIC vs. GULf	rep09	273086	0.6144	0.0019
122	ATLANTIC vs. GULf	rep09	285908	0.6178	0.0034
123	ATLANTIC vs. GULf	rep09	299329	0.6369	0.0191
124	ATLANTIC vs. GULf	rep09	313378	0.8239	0.187	x
125	ATLANTIC vs. GULf	rep09	328084	0.8308	0.0069
126	ATLANTIC vs. GULf	rep09	343478	1.2014	0.3707
127	ATLANTIC vs. GULf	rep09	359592	1.3518	0.1503
128	ATLANTIC vs. GULf	rep09	376458	1.3532	0.0014
129	ATLANTIC vs. GULf	rep09	394114	1.3532	0
130	ATLANTIC vs. GULf	rep09	412595	1.3548	0.0016
131	ATLANTIC vs. GULf	rep09	431942	1.3548	0
132	ATLANTIC vs. GULf	rep09	452192	1.3564	0.0016
133	ATLANTIC vs. GULf	rep09	473389	1.3564	0
134	ATLANTIC vs. GULf	rep09	495578	1.358	0.0016
135	ATLANTIC vs. GULf	rep09	518805	1.358	0
136	ATLANTIC vs. GULf	rep09	543117	1.3596	0.0017
137	ATLANTIC vs. GULf	rep09	568567	1.3596	0
138	ATLANTIC vs. GULf	rep09	595207	1.3333	-0.0263
139	ATLANTIC vs. GULf	rep09	623092	1.3333	0
0	ATLANTIC vs. GULf	rep10	0	0.0016	-1.3317
1	ATLANTIC vs. GULf	rep10	51	0.0016	0
2	ATLANTIC vs. GULf	rep10	105	0.0384	0.0368
3	ATLANTIC vs. GULf	rep10	161	0.0118	-0.0265
4	ATLANTIC vs. GULf	rep10	219	0.0224	0.0105
5	ATLANTIC vs. GULf	rep10	281	0.0224	0
6	ATLANTIC vs. GULf	rep10	345	0.0332	0.0108
7	ATLANTIC vs. GULf	rep10	413	0.0422	0.009
8	ATLANTIC vs. GULf	rep10	483	0.0409	-0.0013
9	ATLANTIC vs. GULf	rep10	557	0.0508	0.01
10	ATLANTIC vs. GULf	rep10	634	0.0544	0.0036
11	ATLANTIC vs. GULf	rep10	715	0.0637	0.0093
12	ATLANTIC vs. GULf	rep10	799	0.0638	1.00E-04
13	ATLANTIC vs. GULf	rep10	888	0.0734	0.0095
14	ATLANTIC vs. GULf	rep10	981	0.0777	0.0043
15	ATLANTIC vs. GULf	rep10	1078	0.083	0.0053
16	ATLANTIC vs. GULf	rep10	1179	0.0938	0.0108
17	ATLANTIC vs. GULf	rep10	1286	0.0963	0.0024
18	ATLANTIC vs. GULf	rep10	1397	0.108	0.0118
19	ATLANTIC vs. GULf	rep10	1513	0.1126	0.0045
20	ATLANTIC vs. GULf	rep10	1635	0.1301	0.0175
21	ATLANTIC vs. GULf	rep10	1763	0.1377	0.0076
22	ATLANTIC vs. GULf	rep10	1896	0.1402	0.0025
23	ATLANTIC vs. GULf	rep10	2036	0.1481	0.0079
24	ATLANTIC vs. GULf	rep10	2183	0.149	9.00E-04
25	ATLANTIC vs. GULf	rep10	2336	0.1988	0.0498
26	ATLANTIC vs. GULf	rep10	2496	0.1988	0
27	ATLANTIC vs. GULf	rep10	2664	0.1962	-0.0026
28	ATLANTIC vs. GULf	rep10	2840	0.1959	-3.00E-04
29	ATLANTIC vs. GULf	rep10	3024	0.1966	7.00E-04
30	ATLANTIC vs. GULf	rep10	3217	0.2754	0.0788
31	ATLANTIC vs. GULf	rep10	3418	0.2754	0
32	ATLANTIC vs. GULf	rep10	3629	0.2676	-0.0078
33	ATLANTIC vs. GULf	rep10	3850	0.2626	-0.005
34	ATLANTIC vs. GULf	rep10	4081	0.2625	-1.00E-04
35	ATLANTIC vs. GULf	rep10	4323	0.3603	0.0978
36	ATLANTIC vs. GULf	rep10	4577	0.3603	0
37	ATLANTIC vs. GULf	rep10	4842	0.3466	-0.0138
38	ATLANTIC vs. GULf	rep10	5120	0.338	-0.0086
39	ATLANTIC vs. GULf	rep10	5410	0.3337	-0.0042
40	ATLANTIC vs. GULf	rep10	5714	0.4524	0.1187
41	ATLANTIC vs. GULf	rep10	6033	0.4524	0
42	ATLANTIC vs. GULf	rep10	6366	0.4254	-0.027
43	ATLANTIC vs. GULf	rep10	6715	0.4212	-0.0042
44	ATLANTIC vs. GULf	rep10	7080	0.4094	-0.0118
45	ATLANTIC vs. GULf	rep10	7462	0.542	0.1326
46	ATLANTIC vs. GULf	rep10	7862	0.5348	-0.0072
47	ATLANTIC vs. GULf	rep10	8281	0.5078	-0.027
48	ATLANTIC vs. GULf	rep10	8720	0.4947	-0.0131
49	ATLANTIC vs. GULf	rep10	9179	0.4893	-0.0054
50	ATLANTIC vs. GULf	rep10	9659	0.6127	0.1234
51	ATLANTIC vs. GULf	rep10	10162	0.5846	-0.0281
52	ATLANTIC vs. GULf	rep10	10688	0.569	-0.0156
53	ATLANTIC vs. GULf	rep10	11239	0.5559	-0.013
54	ATLANTIC vs. GULf	rep10	11816	0.5559	0
55	ATLANTIC vs. GULf	rep10	12420	0.6616	0.1056
56	ATLANTIC vs. GULf	rep10	13052	0.6397	-0.0219
57	ATLANTIC vs. GULf	rep10	13713	0.618	-0.0217
58	ATLANTIC vs. GULf	rep10	14406	0.618	0
59	ATLANTIC vs. GULf	rep10	15131	0.6154	-0.0026
60	ATLANTIC vs. GULf	rep10	15889	0.6886	0.0732
61	ATLANTIC vs. GULf	rep10	16684	0.6662	-0.0224
62	ATLANTIC vs. GULf	rep10	17515	0.6638	-0.0024
63	ATLANTIC vs. GULf	rep10	18385	0.6638	0
64	ATLANTIC vs. GULf	rep10	19296	0.644	-0.0198
65	ATLANTIC vs. GULf	rep10	20250	0.6987	0.0547
66	ATLANTIC vs. GULf	rep10	21248	0.694	-0.0047
67	ATLANTIC vs. GULf	rep10	22293	0.694	0
68	ATLANTIC vs. GULf	rep10	23387	0.6811	-0.0129
69	ATLANTIC vs. GULf	rep10	24531	0.6612	-0.02
70	ATLANTIC vs. GULf	rep10	25730	0.7058	0.0446
71	ATLANTIC vs. GULf	rep10	26984	0.7058	0
72	ATLANTIC vs. GULf	rep10	28297	0.6969	-0.0088
73	ATLANTIC vs. GULf	rep10	29672	0.6797	-0.0172
74	ATLANTIC vs. GULf	rep10	31110	0.6723	-0.0074
75	ATLANTIC vs. GULf	rep10	32616	0.7024	0.0301
76	ATLANTIC vs. GULf	rep10	34193	0.6967	-0.0057
77	ATLANTIC vs. GULf	rep10	35843	0.6811	-0.0156
78	ATLANTIC vs. GULf	rep10	37571	0.6745	-0.0065
79	ATLANTIC vs. GULf	rep10	39379	0.6745	0
80	ATLANTIC vs. GULf	rep10	41271	0.6946	0.0201
81	ATLANTIC vs. GULf	rep10	43253	0.6824	-0.0123
82	ATLANTIC vs. GULf	rep10	45326	0.6754	-0.007
83	ATLANTIC vs. GULf	rep10	47497	0.6754	0
84	ATLANTIC vs. GULf	rep10	49770	0.6729	-0.0025
85	ATLANTIC vs. GULf	rep10	52148	0.6705	-0.0024
86	ATLANTIC vs. GULf	rep10	54638	0.6648	-0.0057
87	ATLANTIC vs. GULf	rep10	57245	0.6648	0
88	ATLANTIC vs. GULf	rep10	59973	0.6635	-0.0014
89	ATLANTIC vs. GULf	rep10	62828	0.6559	-0.0076
90	ATLANTIC vs. GULf	rep10	65818	0.651	-0.0048
91	ATLANTIC vs. GULf	rep10	68947	0.651	0
92	ATLANTIC vs. GULf	rep10	72222	0.6501	-0.001
93	ATLANTIC vs. GULf	rep10	75651	0.644	-0.0061
94	ATLANTIC vs. GULf	rep10	79240	0.6415	-0.0025
95	ATLANTIC vs. GULf	rep10	82997	0.6349	-0.0066
96	ATLANTIC vs. GULf	rep10	86929	0.6342	-7.00E-04
97	ATLANTIC vs. GULf	rep10	91045	0.63	-0.0042
98	ATLANTIC vs. GULf	rep10	95355	0.6283	-0.0017
99	ATLANTIC vs. GULf	rep10	99865	0.6283	0
100	ATLANTIC vs. GULf	rep10	104586	0.6241	-0.0042
101	ATLANTIC vs. GULf	rep10	109528	0.6214	-0.0027
102	ATLANTIC vs. GULf	rep10	114702	0.6202	-0.0011
103	ATLANTIC vs. GULf	rep10	120117	0.6202	0
104	ATLANTIC vs. GULf	rep10	125785	0.6197	-5.00E-04
105	ATLANTIC vs. GULf	rep10	131718	0.6135	-0.0062
106	ATLANTIC vs. GULf	rep10	137930	0.6129	-6.00E-04
107	ATLANTIC vs. GULf	rep10	144432	0.6129	0
108	ATLANTIC vs. GULf	rep10	151237	0.6125	-4.00E-04
109	ATLANTIC vs. GULf	rep10	158360	0.6112	-0.0013
110	ATLANTIC vs. GULf	rep10	165817	0.6036	-0.0076
111	ATLANTIC vs. GULf	rep10	173623	0.6032	-4.00E-04
112	ATLANTIC vs. GULf	rep10	181793	0.6027	-5.00E-04
113	ATLANTIC vs. GULf	rep10	190346	0.6022	-5.00E-04
114	ATLANTIC vs. GULf	rep10	199298	0.6016	-6.00E-04
115	ATLANTIC vs. GULf	rep10	208670	0.5984	-0.0032
116	ATLANTIC vs. GULf	rep10	218480	0.5979	-4.00E-04
117	ATLANTIC vs. GULf	rep10	228748	0.5974	-6.00E-04
118	ATLANTIC vs. GULf	rep10	239496	0.5969	-4.00E-04
119	ATLANTIC vs. GULf	rep10	250748	0.5963	-7.00E-04
120	ATLANTIC vs. GULf	rep10	262525	0.5888	-0.0074
121	ATLANTIC vs. GULf	rep10	274853	0.5885	-3.00E-04
122	ATLANTIC vs. GULf	rep10	287758	0.5892	7.00E-04
123	ATLANTIC vs. GULf	rep10	301266	0.6232	0.034
124	ATLANTIC vs. GULf	rep10	315405	0.6686	0.0454	x
125	ATLANTIC vs. GULf	rep10	330207	0.6677	-9.00E-04
126	ATLANTIC vs. GULf	rep10	345700	0.6802	0.0125
127	ATLANTIC vs. GULf	rep10	361918	0.714	0.0339
128	ATLANTIC vs. GULf	rep10	378894	0.7144	4.00E-04
129	ATLANTIC vs. GULf	rep10	396664	0.7144	0
130	ATLANTIC vs. GULf	rep10	415265	0.7164	0.002
131	ATLANTIC vs. GULf	rep10	434736	0.7164	0
132	ATLANTIC vs. GULf	rep10	455118	0.7174	9.00E-04
133	ATLANTIC vs. GULf	rep10	476452	0.7174	0
134	ATLANTIC vs. GULf	rep10	498785	0.7184	0.001
135	ATLANTIC vs. GULf	rep10	522161	0.7184	0
136	ATLANTIC vs. GULf	rep10	546631	0.7194	0.001
137	ATLANTIC vs. GULf	rep10	572245	0.7194	0
138	ATLANTIC vs. GULf	rep10	599057	0.7131	-0.0062
139	ATLANTIC vs. GULf	rep10	627123	0.7131	0
0	ATLANTIC vs. GULf	rep11	0	0.0014	-0.7118
1	ATLANTIC vs. GULf	rep11	52	0.0014	0
2	ATLANTIC vs. GULf	rep11	106	5.00E-04	-9.00E-04
3	ATLANTIC vs. GULf	rep11	163	1.00E-04	-3.00E-04
4	ATLANTIC vs. GULf	rep11	223	2.00E-04	1.00E-04
5	ATLANTIC vs. GULf	rep11	285	2.00E-04	0
6	ATLANTIC vs. GULf	rep11	351	0.0013	0.0011
7	ATLANTIC vs. GULf	rep11	419	0.0015	2.00E-04
8	ATLANTIC vs. GULf	rep11	491	0.0059	0.0044
9	ATLANTIC vs. GULf	rep11	565	0.006	0
10	ATLANTIC vs. GULf	rep11	644	0.0145	0.0085
11	ATLANTIC vs. GULf	rep11	726	0.0165	0.002
12	ATLANTIC vs. GULf	rep11	812	0.0254	0.0089
13	ATLANTIC vs. GULf	rep11	902	0.0319	0.0065
14	ATLANTIC vs. GULf	rep11	996	0.0399	0.008
15	ATLANTIC vs. GULf	rep11	1095	0.0488	0.0089
16	ATLANTIC vs. GULf	rep11	1198	0.0566	0.0078
17	ATLANTIC vs. GULf	rep11	1306	0.0655	0.0089
18	ATLANTIC vs. GULf	rep11	1419	0.0754	0.0099
19	ATLANTIC vs. GULf	rep11	1537	0.0834	0.0079
20	ATLANTIC vs. GULf	rep11	1661	0.1073	0.0239
21	ATLANTIC vs. GULf	rep11	1791	0.1145	0.0072
22	ATLANTIC vs. GULf	rep11	1926	0.1149	4.00E-04
23	ATLANTIC vs. GULf	rep11	2068	0.1211	0.0061
24	ATLANTIC vs. GULf	rep11	2217	0.1218	7.00E-04
25	ATLANTIC vs. GULf	rep11	2373	0.1731	0.0513
26	ATLANTIC vs. GULf	rep11	2536	0.1731	0
27	ATLANTIC vs. GULf	rep11	2706	0.1735	4.00E-04
28	ATLANTIC vs. GULf	rep11	2885	0.1746	0.0011
29	ATLANTIC vs. GULf	rep11	3072	0.1746	0
30	ATLANTIC vs. GULf	rep11	3267	0.2514	0.0768
31	ATLANTIC vs. GULf	rep11	3472	0.2514	0
32	ATLANTIC vs. GULf	rep11	3686	0.2462	-0.0052
33	ATLANTIC vs. GULf	rep11	3911	0.2405	-0.0057
34	ATLANTIC vs. GULf	rep11	4145	0.2405	0
35	ATLANTIC vs. GULf	rep11	4391	0.3437	0.1033
36	ATLANTIC vs. GULf	rep11	4649	0.3437	0
37	ATLANTIC vs. GULf	rep11	4918	0.3239	-0.0198
38	ATLANTIC vs. GULf	rep11	5200	0.3185	-0.0054
39	ATLANTIC vs. GULf	rep11	5495	0.3185	0
40	ATLANTIC vs. GULf	rep11	5804	0.442	0.1235
41	ATLANTIC vs. GULf	rep11	6127	0.4301	-0.0119
42	ATLANTIC vs. GULf	rep11	6466	0.4038	-0.0263
43	ATLANTIC vs. GULf	rep11	6820	0.4028	-0.001
44	ATLANTIC vs. GULf	rep11	7191	0.4028	0
45	ATLANTIC vs. GULf	rep11	7580	0.532	0.1292
46	ATLANTIC vs. GULf	rep11	7986	0.4954	-0.0366
47	ATLANTIC vs. GULf	rep11	8411	0.4853	-0.0101
48	ATLANTIC vs. GULf	rep11	8857	0.4853	0
49	ATLANTIC vs. GULf	rep11	9323	0.4853	0
50	ATLANTIC vs. GULf	rep11	9811	0.5837	0.0983
51	ATLANTIC vs. GULf	rep11	10322	0.5621	-0.0216
52	ATLANTIC vs. GULf	rep11	10856	0.5587	-0.0034
53	ATLANTIC vs. GULf	rep11	11416	0.5587	0
54	ATLANTIC vs. GULf	rep11	12002	0.5383	-0.0204
55	ATLANTIC vs. GULf	rep11	12615	0.6269	0.0886
56	ATLANTIC vs. GULf	rep11	13257	0.6175	-0.0093
57	ATLANTIC vs. GULf	rep11	13929	0.6175	0
58	ATLANTIC vs. GULf	rep11	14632	0.6008	-0.0168
59	ATLANTIC vs. GULf	rep11	15368	0.5815	-0.0193
60	ATLANTIC vs. GULf	rep11	16139	0.6594	0.0779
61	ATLANTIC vs. GULf	rep11	16946	0.6594	0
62	ATLANTIC vs. GULf	rep11	17790	0.6469	-0.0125
63	ATLANTIC vs. GULf	rep11	18674	0.629	-0.0179
64	ATLANTIC vs. GULf	rep11	19599	0.6143	-0.0147
65	ATLANTIC vs. GULf	rep11	20568	0.684	0.0697
66	ATLANTIC vs. GULf	rep11	21582	0.6757	-0.0083
67	ATLANTIC vs. GULf	rep11	22643	0.6571	-0.0186
68	ATLANTIC vs. GULf	rep11	23754	0.6448	-0.0123
69	ATLANTIC vs. GULf	rep11	24917	0.6418	-0.003
70	ATLANTIC vs. GULf	rep11	26134	0.6884	0.0466
71	ATLANTIC vs. GULf	rep11	27408	0.6701	-0.0182
72	ATLANTIC vs. GULf	rep11	28742	0.6618	-0.0083
73	ATLANTIC vs. GULf	rep11	30138	0.6564	-0.0054
74	ATLANTIC vs. GULf	rep11	31599	0.6528	-0.0037
75	ATLANTIC vs. GULf	rep11	33129	0.6707	0.0179
76	ATLANTIC vs. GULf	rep11	34730	0.6647	-0.006
77	ATLANTIC vs. GULf	rep11	36406	0.6588	-0.0059
78	ATLANTIC vs. GULf	rep11	38161	0.6559	-0.0029
79	ATLANTIC vs. GULf	rep11	39997	0.6444	-0.0115
80	ATLANTIC vs. GULf	rep11	41920	0.6568	0.0125
81	ATLANTIC vs. GULf	rep11	43932	0.6519	-0.0049
82	ATLANTIC vs. GULf	rep11	46038	0.6497	-0.0022
83	ATLANTIC vs. GULf	rep11	48243	0.6409	-0.0088
84	ATLANTIC vs. GULf	rep11	50551	0.6378	-0.0032
85	ATLANTIC vs. GULf	rep11	52967	0.6392	0.0014
86	ATLANTIC vs. GULf	rep11	55496	0.6376	-0.0016
87	ATLANTIC vs. GULf	rep11	58144	0.6314	-0.0062
88	ATLANTIC vs. GULf	rep11	60915	0.6289	-0.0025
89	ATLANTIC vs. GULf	rep11	63815	0.6252	-0.0037
90	ATLANTIC vs. GULf	rep11	66852	0.6229	-0.0024
91	ATLANTIC vs. GULf	rep11	70030	0.6189	-0.0039
92	ATLANTIC vs. GULf	rep11	73357	0.6171	-0.0019
93	ATLANTIC vs. GULf	rep11	76839	0.6143	-0.0028
94	ATLANTIC vs. GULf	rep11	80485	0.6136	-7.00E-04
95	ATLANTIC vs. GULf	rep11	84300	0.6066	-0.007
96	ATLANTIC vs. GULf	rep11	88295	0.6052	-0.0014
97	ATLANTIC vs. GULf	rep11	92475	0.6031	-0.0021
98	ATLANTIC vs. GULf	rep11	96852	0.603	-1.00E-04
99	ATLANTIC vs. GULf	rep11	101434	0.6028	-2.00E-04
100	ATLANTIC vs. GULf	rep11	106229	0.5953	-0.0074
101	ATLANTIC vs. GULf	rep11	111248	0.5938	-0.0015
102	ATLANTIC vs. GULf	rep11	116503	0.5942	4.00E-04
103	ATLANTIC vs. GULf	rep11	122004	0.595	9.00E-04
104	ATLANTIC vs. GULf	rep11	127761	0.594	-0.001
105	ATLANTIC vs. GULf	rep11	133788	0.5874	-0.0066
106	ATLANTIC vs. GULf	rep11	140096	0.5881	7.00E-04
107	ATLANTIC vs. GULf	rep11	146700	0.5891	0.001
108	ATLANTIC vs. GULf	rep11	153612	0.589	-1.00E-04
109	ATLANTIC vs. GULf	rep11	160848	0.5885	-5.00E-04
110	ATLANTIC vs. GULf	rep11	168422	0.5856	-0.003
111	ATLANTIC vs. GULf	rep11	176350	0.5863	7.00E-04
112	ATLANTIC vs. GULf	rep11	184648	0.5858	-5.00E-04
113	ATLANTIC vs. GULf	rep11	193335	0.5861	2.00E-04
114	ATLANTIC vs. GULf	rep11	202429	0.5856	-5.00E-04
115	ATLANTIC vs. GULf	rep11	211948	0.5837	-0.002
116	ATLANTIC vs. GULf	rep11	221912	0.5834	-2.00E-04
117	ATLANTIC vs. GULf	rep11	232341	0.5827	-7.00E-04
118	ATLANTIC vs. GULf	rep11	243258	0.5824	-4.00E-04
119	ATLANTIC vs. GULf	rep11	254686	0.5818	-6.00E-04
120	ATLANTIC vs. GULf	rep11	266648	0.5911	0.0093
121	ATLANTIC vs. GULf	rep11	292278	0.6367	0.0456	x
122	ATLANTIC vs. GULf	rep11	299970	0.6346	-0.0021
123	ATLANTIC vs. GULf	rep11	305998	0.6344	-2.00E-04
124	ATLANTIC vs. GULf	rep11	320359	0.6341	-3.00E-04
125	ATLANTIC vs. GULf	rep11	335393	0.6329	-0.0012
126	ATLANTIC vs. GULf	rep11	351129	0.647	0.0141
127	ATLANTIC vs. GULf	rep11	367602	0.6686	0.0216
128	ATLANTIC vs. GULf	rep11	384845	0.6694	8.00E-04
129	ATLANTIC vs. GULf	rep11	402894	0.6694	0
130	ATLANTIC vs. GULf	rep11	421787	0.6703	9.00E-04
131	ATLANTIC vs. GULf	rep11	441564	0.6703	0
132	ATLANTIC vs. GULf	rep11	462265	0.6712	9.00E-04
133	ATLANTIC vs. GULf	rep11	483935	0.6712	0
134	ATLANTIC vs. GULf	rep11	506618	0.6722	0.001
135	ATLANTIC vs. GULf	rep11	530362	0.6722	0
136	ATLANTIC vs. GULf	rep11	555216	0.6731	9.00E-04
137	ATLANTIC vs. GULf	rep11	581233	0.6731	0
138	ATLANTIC vs. GULf	rep11	608466	0.6656	-0.0075
139	ATLANTIC vs. GULf	rep11	636973	0.6656	0
0	ATLANTIC vs. GULf	rep12	0	8.00E-04	-0.6648
1	ATLANTIC vs. GULf	rep12	52	8.00E-04	0
2	ATLANTIC vs. GULf	rep12	106	8.00E-04	0
3	ATLANTIC vs. GULf	rep12	162	3.00E-04	-5.00E-04
4	ATLANTIC vs. GULf	rep12	221	5.00E-04	2.00E-04
5	ATLANTIC vs. GULf	rep12	283	5.00E-04	0
6	ATLANTIC vs. GULf	rep12	348	0.0025	0.002
7	ATLANTIC vs. GULf	rep12	416	0.0037	0.0012
8	ATLANTIC vs. GULf	rep12	487	0.0082	0.0045
9	ATLANTIC vs. GULf	rep12	561	0.0105	0.0023
10	ATLANTIC vs. GULf	rep12	639	0.0231	0.0126
11	ATLANTIC vs. GULf	rep12	720	0.0231	0
12	ATLANTIC vs. GULf	rep12	806	0.0399	0.0168
13	ATLANTIC vs. GULf	rep12	895	0.0453	0.0054
14	ATLANTIC vs. GULf	rep12	988	0.0569	0.0116
15	ATLANTIC vs. GULf	rep12	1086	0.0682	0.0113
16	ATLANTIC vs. GULf	rep12	1188	0.0802	0.0121
17	ATLANTIC vs. GULf	rep12	1296	0.0869	0.0067
18	ATLANTIC vs. GULf	rep12	1408	0.1044	0.0175
19	ATLANTIC vs. GULf	rep12	1525	0.1069	0.0025
20	ATLANTIC vs. GULf	rep12	1648	0.1394	0.0325
21	ATLANTIC vs. GULf	rep12	1777	0.1416	0.0023
22	ATLANTIC vs. GULf	rep12	1911	0.1473	0.0057
23	ATLANTIC vs. GULf	rep12	2052	0.1503	0.0029
24	ATLANTIC vs. GULf	rep12	2200	0.1526	0.0023
25	ATLANTIC vs. GULf	rep12	2354	0.2092	0.0566
26	ATLANTIC vs. GULf	rep12	2516	0.2101	9.00E-04
27	ATLANTIC vs. GULf	rep12	2685	0.2114	0.0013
28	ATLANTIC vs. GULf	rep12	2862	0.2127	0.0013
29	ATLANTIC vs. GULf	rep12	3048	0.2127	0
30	ATLANTIC vs. GULf	rep12	3242	0.2963	0.0836
31	ATLANTIC vs. GULf	rep12	3445	0.2918	-0.0045
32	ATLANTIC vs. GULf	rep12	3658	0.2852	-0.0066
33	ATLANTIC vs. GULf	rep12	3880	0.2846	-6.00E-04
34	ATLANTIC vs. GULf	rep12	4113	0.2846	0
35	ATLANTIC vs. GULf	rep12	4357	0.3981	0.1135
36	ATLANTIC vs. GULf	rep12	4613	0.3857	-0.0124
37	ATLANTIC vs. GULf	rep12	4880	0.3727	-0.013
38	ATLANTIC vs. GULf	rep12	5160	0.3671	-0.0055
39	ATLANTIC vs. GULf	rep12	5453	0.3671	0
40	ATLANTIC vs. GULf	rep12	5759	0.5025	0.1354
41	ATLANTIC vs. GULf	rep12	6080	0.4778	-0.0247
42	ATLANTIC vs. GULf	rep12	6416	0.4626	-0.0152
43	ATLANTIC vs. GULf	rep12	6767	0.4548	-0.0078
44	ATLANTIC vs. GULf	rep12	7136	0.4548	0
45	ATLANTIC vs. GULf	rep12	7521	0.5911	0.1364
46	ATLANTIC vs. GULf	rep12	7924	0.5586	-0.0325
47	ATLANTIC vs. GULf	rep12	8346	0.5437	-0.0149
48	ATLANTIC vs. GULf	rep12	8788	0.5402	-0.0036
49	ATLANTIC vs. GULf	rep12	9251	0.5402	0
50	ATLANTIC vs. GULf	rep12	9735	0.6509	0.1107
51	ATLANTIC vs. GULf	rep12	10242	0.6316	-0.0193
52	ATLANTIC vs. GULf	rep12	10772	0.6163	-0.0153
53	ATLANTIC vs. GULf	rep12	11327	0.6163	0
54	ATLANTIC vs. GULf	rep12	11909	0.6054	-0.0109
55	ATLANTIC vs. GULf	rep12	12517	0.702	0.0966
56	ATLANTIC vs. GULf	rep12	13154	0.6803	-0.0216
57	ATLANTIC vs. GULf	rep12	13821	0.678	-0.0023
58	ATLANTIC vs. GULf	rep12	14519	0.6745	-0.0034
59	ATLANTIC vs. GULf	rep12	15249	0.645	-0.0295
60	ATLANTIC vs. GULf	rep12	16014	0.7321	0.0871
61	ATLANTIC vs. GULf	rep12	16814	0.7226	-0.0095
62	ATLANTIC vs. GULf	rep12	17652	0.7226	0
63	ATLANTIC vs. GULf	rep12	18529	0.6989	-0.0238
64	ATLANTIC vs. GULf	rep12	19448	0.6848	-0.0141
65	ATLANTIC vs. GULf	rep12	20409	0.7499	0.0652
66	ATLANTIC vs. GULf	rep12	21415	0.7499	0
67	ATLANTIC vs. GULf	rep12	22468	0.7321	-0.0178
68	ATLANTIC vs. GULf	rep12	23570	0.7208	-0.0113
69	ATLANTIC vs. GULf	rep12	24724	0.7053	-0.0155
70	ATLANTIC vs. GULf	rep12	25931	0.7613	0.056
71	ATLANTIC vs. GULf	rep12	27196	0.7488	-0.0125
72	ATLANTIC vs. GULf	rep12	28519	0.7389	-0.0099
73	ATLANTIC vs. GULf	rep12	29904	0.7231	-0.0158
74	ATLANTIC vs. GULf	rep12	31354	0.7231	0
75	ATLANTIC vs. GULf	rep12	32872	0.7511	0.028
76	ATLANTIC vs. GULf	rep12	34461	0.743	-0.0081
77	ATLANTIC vs. GULf	rep12	36124	0.7277	-0.0153
78	ATLANTIC vs. GULf	rep12	37865	0.7277	0
79	ATLANTIC vs. GULf	rep12	39687	0.7228	-0.0049
80	ATLANTIC vs. GULf	rep12	41595	0.7347	0.012
81	ATLANTIC vs. GULf	rep12	43592	0.7231	-0.0116
82	ATLANTIC vs. GULf	rep12	45682	0.7219	-0.0013
83	ATLANTIC vs. GULf	rep12	47870	0.7182	-0.0037
84	ATLANTIC vs. GULf	rep12	50160	0.7127	-0.0055
85	ATLANTIC vs. GULf	rep12	52557	0.711	-0.0017
86	ATLANTIC vs. GULf	rep12	55066	0.7089	-0.0021
87	ATLANTIC vs. GULf	rep12	57693	0.7069	-0.002
88	ATLANTIC vs. GULf	rep12	60443	0.7023	-0.0046
89	ATLANTIC vs. GULf	rep12	63321	0.6958	-0.0065
90	ATLANTIC vs. GULf	rep12	66334	0.6922	-0.0036
91	ATLANTIC vs. GULf	rep12	69487	0.6909	-0.0014
92	ATLANTIC vs. GULf	rep12	72788	0.6877	-0.0032
93	ATLANTIC vs. GULf	rep12	76244	0.6828	-0.0049
94	ATLANTIC vs. GULf	rep12	79861	0.6816	-0.0012
95	ATLANTIC vs. GULf	rep12	83648	0.6739	-0.0078
96	ATLANTIC vs. GULf	rep12	87611	0.6721	-0.0017
97	ATLANTIC vs. GULf	rep12	91759	0.6686	-0.0036
98	ATLANTIC vs. GULf	rep12	96102	0.6677	-9.00E-04
99	ATLANTIC vs. GULf	rep12	100648	0.667	-7.00E-04
100	ATLANTIC vs. GULf	rep12	105406	0.6579	-0.009
101	ATLANTIC vs. GULf	rep12	110387	0.6551	-0.0029
102	ATLANTIC vs. GULf	rep12	115601	0.6548	-3.00E-04
103	ATLANTIC vs. GULf	rep12	121058	0.6543	-4.00E-04
104	ATLANTIC vs. GULf	rep12	126772	0.6537	-7.00E-04
105	ATLANTIC vs. GULf	rep12	132752	0.6445	-0.0092
106	ATLANTIC vs. GULf	rep12	139011	0.6442	-2.00E-04
107	ATLANTIC vs. GULf	rep12	145563	0.6438	-4.00E-04
108	ATLANTIC vs. GULf	rep12	152422	0.6434	-4.00E-04
109	ATLANTIC vs. GULf	rep12	159602	0.6418	-0.0016
110	ATLANTIC vs. GULf	rep12	167117	0.6365	-0.0053
111	ATLANTIC vs. GULf	rep12	174984	0.6362	-3.00E-04
112	ATLANTIC vs. GULf	rep12	183218	0.6358	-3.00E-04
113	ATLANTIC vs. GULf	rep12	191838	0.6343	-0.0015
114	ATLANTIC vs. GULf	rep12	200861	0.634	-4.00E-04
115	ATLANTIC vs. GULf	rep12	210305	0.6305	-0.0034
116	ATLANTIC vs. GULf	rep12	220192	0.6297	-8.00E-04
117	ATLANTIC vs. GULf	rep12	230541	0.6293	-4.00E-04
118	ATLANTIC vs. GULf	rep12	241374	0.6284	-9.00E-04
119	ATLANTIC vs. GULf	rep12	252713	0.6277	-8.00E-04
120	ATLANTIC vs. GULf	rep12	264582	0.6265	-0.0012
121	ATLANTIC vs. GULf	rep12	277008	0.6254	-0.0011
122	ATLANTIC vs. GULf	rep12	290013	0.6249	-5.00E-04
123	ATLANTIC vs. GULf	rep12	303627	0.6243	-6.00E-04
124	ATLANTIC vs. GULf	rep12	317878	0.6242	-2.00E-04
125	ATLANTIC vs. GULf	rep12	332795	0.6459	0.0218
126	ATLANTIC vs. GULf	rep12	348409	0.704	0.058
127	ATLANTIC vs. GULf	rep12	364755	0.7498	0.0458
128	ATLANTIC vs. GULf	rep12	381864	0.7632	0.0134	x
129	ATLANTIC vs. GULf	rep12	399773	0.7632	0
130	ATLANTIC vs. GULf	rep12	418520	0.7642	0.0011
131	ATLANTIC vs. GULf	rep12	438143	0.7642	0
132	ATLANTIC vs. GULf	rep12	458685	0.7654	0.0012
133	ATLANTIC vs. GULf	rep12	480186	0.7654	0
134	ATLANTIC vs. GULf	rep12	502694	0.7667	0.0012
135	ATLANTIC vs. GULf	rep12	526254	0.7667	0
136	ATLANTIC vs. GULf	rep12	550915	0.7678	0.0011
137	ATLANTIC vs. GULf	rep12	576731	0.7678	0
138	ATLANTIC vs. GULf	rep12	603752	0.7597	-0.0081
139	ATLANTIC vs. GULf	rep12	632038	0.7597	0
0	ATLANTIC vs. GULf	rep13	0	0.0082	-0.7515
1	ATLANTIC vs. GULf	rep13	50	0.0082	0
2	ATLANTIC vs. GULf	rep13	102	0.0082	0
3	ATLANTIC vs. GULf	rep13	156	0.0036	-0.0046
4	ATLANTIC vs. GULf	rep13	213	0.0065	0.0029
5	ATLANTIC vs. GULf	rep13	272	0.0065	0
6	ATLANTIC vs. GULf	rep13	335	0.0188	0.0123
7	ATLANTIC vs. GULf	rep13	400	0.0165	-0.0024
8	ATLANTIC vs. GULf	rep13	468	0.0323	0.0158
9	ATLANTIC vs. GULf	rep13	540	0.0323	0
10	ATLANTIC vs. GULf	rep13	615	0.0458	0.0135
11	ATLANTIC vs. GULf	rep13	693	0.0508	0.005
12	ATLANTIC vs. GULf	rep13	775	0.0631	0.0123
13	ATLANTIC vs. GULf	rep13	861	0.0668	0.0037
14	ATLANTIC vs. GULf	rep13	951	0.0831	0.0163
15	ATLANTIC vs. GULf	rep13	1045	0.0838	8.00E-04
16	ATLANTIC vs. GULf	rep13	1144	0.1014	0.0176
17	ATLANTIC vs. GULf	rep13	1247	0.1046	0.0032
18	ATLANTIC vs. GULf	rep13	1355	0.1191	0.0145
19	ATLANTIC vs. GULf	rep13	1468	0.1269	0.0078
20	ATLANTIC vs. GULf	rep13	1586	0.1535	0.0266
21	ATLANTIC vs. GULf	rep13	1710	0.1624	0.0089
22	ATLANTIC vs. GULf	rep13	1840	0.1646	0.0022
23	ATLANTIC vs. GULf	rep13	1975	0.1718	0.0072
24	ATLANTIC vs. GULf	rep13	2117	0.1749	0.0031
25	ATLANTIC vs. GULf	rep13	2266	0.2315	0.0566
26	ATLANTIC vs. GULf	rep13	2421	0.2365	0.0049
27	ATLANTIC vs. GULf	rep13	2584	0.2389	0.0024
28	ATLANTIC vs. GULf	rep13	2755	0.2485	0.0096
29	ATLANTIC vs. GULf	rep13	2933	0.2441	-0.0044
30	ATLANTIC vs. GULf	rep13	3120	0.3234	0.0793
31	ATLANTIC vs. GULf	rep13	3316	0.3234	0
32	ATLANTIC vs. GULf	rep13	3520	0.3234	0
33	ATLANTIC vs. GULf	rep13	3735	0.3349	0.0116
34	ATLANTIC vs. GULf	rep13	3959	0.3192	-0.0157
35	ATLANTIC vs. GULf	rep13	4194	0.4231	0.1039
36	ATLANTIC vs. GULf	rep13	4439	0.4231	0
37	ATLANTIC vs. GULf	rep13	4697	0.4231	0
38	ATLANTIC vs. GULf	rep13	4966	0.4244	0.0014
39	ATLANTIC vs. GULf	rep13	5248	0.4015	-0.023
40	ATLANTIC vs. GULf	rep13	5543	0.5205	0.119
41	ATLANTIC vs. GULf	rep13	5852	0.5205	0
42	ATLANTIC vs. GULf	rep13	6175	0.5196	-9.00E-04
43	ATLANTIC vs. GULf	rep13	6513	0.5114	-0.0082
44	ATLANTIC vs. GULf	rep13	6867	0.4769	-0.0345
45	ATLANTIC vs. GULf	rep13	7238	0.6088	0.132
46	ATLANTIC vs. GULf	rep13	7626	0.6088	0
47	ATLANTIC vs. GULf	rep13	8033	0.6018	-0.007
48	ATLANTIC vs. GULf	rep13	8458	0.5802	-0.0217
49	ATLANTIC vs. GULf	rep13	8903	0.5551	-0.0251
50	ATLANTIC vs. GULf	rep13	9369	0.6834	0.1283
51	ATLANTIC vs. GULf	rep13	9857	0.6834	0
52	ATLANTIC vs. GULf	rep13	10367	0.6632	-0.0202
53	ATLANTIC vs. GULf	rep13	10902	0.6325	-0.0307
54	ATLANTIC vs. GULf	rep13	11461	0.6257	-0.0067
55	ATLANTIC vs. GULf	rep13	12047	0.7416	0.1159
56	ATLANTIC vs. GULf	rep13	12660	0.729	-0.0126
57	ATLANTIC vs. GULf	rep13	13302	0.7037	-0.0253
58	ATLANTIC vs. GULf	rep13	13973	0.685	-0.0187
59	ATLANTIC vs. GULf	rep13	14676	0.685	0
60	ATLANTIC vs. GULf	rep13	15412	0.7778	0.0928
61	ATLANTIC vs. GULf	rep13	16183	0.7551	-0.0227
62	ATLANTIC vs. GULf	rep13	16989	0.7307	-0.0244
63	ATLANTIC vs. GULf	rep13	17833	0.7307	0
64	ATLANTIC vs. GULf	rep13	18717	0.7307	0
65	ATLANTIC vs. GULf	rep13	19642	0.7843	0.0537
66	ATLANTIC vs. GULf	rep13	20610	0.7663	-0.0181
67	ATLANTIC vs. GULf	rep13	21624	0.7619	-0.0044
68	ATLANTIC vs. GULf	rep13	22684	0.7619	0
69	ATLANTIC vs. GULf	rep13	23795	0.746	-0.0159
70	ATLANTIC vs. GULf	rep13	24957	0.7861	0.0401
71	ATLANTIC vs. GULf	rep13	26174	0.7791	-0.0071
72	ATLANTIC vs. GULf	rep13	27448	0.7791	0
73	ATLANTIC vs. GULf	rep13	28781	0.7666	-0.0124
74	ATLANTIC vs. GULf	rep13	30176	0.7547	-0.0119
75	ATLANTIC vs. GULf	rep13	31637	0.7835	0.0288
76	ATLANTIC vs. GULf	rep13	33166	0.7835	0
77	ATLANTIC vs. GULf	rep13	34767	0.7743	-0.0092
78	ATLANTIC vs. GULf	rep13	36443	0.7642	-0.0101
79	ATLANTIC vs. GULf	rep13	38196	0.7581	-0.0061
80	ATLANTIC vs. GULf	rep13	40032	0.7774	0.0193
81	ATLANTIC vs. GULf	rep13	41954	0.7711	-0.0064
82	ATLANTIC vs. GULf	rep13	43966	0.7625	-0.0086
83	ATLANTIC vs. GULf	rep13	46071	0.7572	-0.0053
84	ATLANTIC vs. GULf	rep13	48276	0.7572	0
85	ATLANTIC vs. GULf	rep13	50583	0.7596	0.0024
86	ATLANTIC vs. GULf	rep13	52998	0.7524	-0.0072
87	ATLANTIC vs. GULf	rep13	55526	0.748	-0.0044
88	ATLANTIC vs. GULf	rep13	58172	0.748	0
89	ATLANTIC vs. GULf	rep13	60942	0.7447	-0.0033
90	ATLANTIC vs. GULf	rep13	63842	0.7369	-0.0078
91	ATLANTIC vs. GULf	rep13	66877	0.7339	-0.003
92	ATLANTIC vs. GULf	rep13	70054	0.7339	0
93	ATLANTIC vs. GULf	rep13	73380	0.7313	-0.0026
94	ATLANTIC vs. GULf	rep13	76861	0.727	-0.0043
95	ATLANTIC vs. GULf	rep13	80505	0.7179	-0.009
96	ATLANTIC vs. GULf	rep13	84320	0.7179	0
97	ATLANTIC vs. GULf	rep13	88312	0.716	-0.002
98	ATLANTIC vs. GULf	rep13	92492	0.7127	-0.0033
99	ATLANTIC vs. GULf	rep13	96867	0.7112	-0.0015
100	ATLANTIC vs. GULf	rep13	101447	0.703	-0.0082
101	ATLANTIC vs. GULf	rep13	106240	0.7015	-0.0015
102	ATLANTIC vs. GULf	rep13	111258	0.6989	-0.0026
103	ATLANTIC vs. GULf	rep13	116511	0.6977	-0.0011
104	ATLANTIC vs. GULf	rep13	122009	0.6977	0
105	ATLANTIC vs. GULf	rep13	127765	0.689	-0.0087
106	ATLANTIC vs. GULf	rep13	133789	0.6871	-0.0019
107	ATLANTIC vs. GULf	rep13	140095	0.6861	-0.0011
108	ATLANTIC vs. GULf	rep13	146696	0.6861	0
109	ATLANTIC vs. GULf	rep13	153606	0.6846	-0.0015
110	ATLANTIC vs. GULf	rep13	160839	0.6777	-0.0068
111	ATLANTIC vs. GULf	rep13	168411	0.6768	-0.001
112	ATLANTIC vs. GULf	rep13	176336	0.6768	0
113	ATLANTIC vs. GULf	rep13	184632	0.6753	-0.0015
114	ATLANTIC vs. GULf	rep13	193315	0.674	-0.0013
115	ATLANTIC vs. GULf	rep13	202405	0.6692	-0.0048
116	ATLANTIC vs. GULf	rep13	211921	0.6682	-0.001
117	ATLANTIC vs. GULf	rep13	221881	0.6671	-0.0012
118	ATLANTIC vs. GULf	rep13	232307	0.6654	-0.0017
119	ATLANTIC vs. GULf	rep13	243220	0.6644	-0.001
120	ATLANTIC vs. GULf	rep13	254644	0.6621	-0.0023
121	ATLANTIC vs. GULf	rep13	266602	0.6604	-0.0018
122	ATLANTIC vs. GULf	rep13	279119	0.6594	-0.001
123	ATLANTIC vs. GULf	rep13	292222	0.6576	-0.0018
124	ATLANTIC vs. GULf	rep13	305937	0.6563	-0.0013
125	ATLANTIC vs. GULf	rep13	320294	0.6552	-0.0011
126	ATLANTIC vs. GULf	rep13	335322	0.654	-0.0012
127	ATLANTIC vs. GULf	rep13	351052	0.6678	0.0139
128	ATLANTIC vs. GULf	rep13	367519	0.6944	0.0266
129	ATLANTIC vs. GULf	rep13	384755	0.725	0.0307	x
130	ATLANTIC vs. GULf	rep13	402798	0.7257	7.00E-04
131	ATLANTIC vs. GULf	rep13	421685	0.7257	0
132	ATLANTIC vs. GULf	rep13	441455	0.7266	8.00E-04
133	ATLANTIC vs. GULf	rep13	462148	0.7266	0
134	ATLANTIC vs. GULf	rep13	483811	0.7275	0.001
135	ATLANTIC vs. GULf	rep13	506485	0.7275	0
136	ATLANTIC vs. GULf	rep13	530221	0.7286	0.001
137	ATLANTIC vs. GULf	rep13	555066	0.7286	0
138	ATLANTIC vs. GULf	rep13	581073	0.7118	-0.0167
139	ATLANTIC vs. GULf	rep13	608296	0.7118	0
0	ATLANTIC vs. GULf	rep14	0	8.00E-04	-0.711
1	ATLANTIC vs. GULf	rep14	52	8.00E-04	0
2	ATLANTIC vs. GULf	rep14	107	0.0174	0.0166
3	ATLANTIC vs. GULf	rep14	164	0.0153	-0.0022
4	ATLANTIC vs. GULf	rep14	224	0.0371	0.0218
5	ATLANTIC vs. GULf	rep14	286	0.0318	-0.0053
6	ATLANTIC vs. GULf	rep14	352	0.0398	0.008
7	ATLANTIC vs. GULf	rep14	420	0.0469	0.0071
8	ATLANTIC vs. GULf	rep14	492	0.0665	0.0196
9	ATLANTIC vs. GULf	rep14	567	0.0733	0.0069
10	ATLANTIC vs. GULf	rep14	646	0.0793	0.006
11	ATLANTIC vs. GULf	rep14	729	0.0918	0.0125
12	ATLANTIC vs. GULf	rep14	815	0.1134	0.0216
13	ATLANTIC vs. GULf	rep14	905	0.1187	0.0053
14	ATLANTIC vs. GULf	rep14	1000	0.1211	0.0024
15	ATLANTIC vs. GULf	rep14	1098	0.149	0.0278
16	ATLANTIC vs. GULf	rep14	1202	0.1472	-0.0017
17	ATLANTIC vs. GULf	rep14	1310	0.1549	0.0077
18	ATLANTIC vs. GULf	rep14	1424	0.1735	0.0186
19	ATLANTIC vs. GULf	rep14	1542	0.1735	0
20	ATLANTIC vs. GULf	rep14	1667	0.202	0.0285
21	ATLANTIC vs. GULf	rep14	1797	0.2078	0.0058
22	ATLANTIC vs. GULf	rep14	1933	0.211	0.0032
23	ATLANTIC vs. GULf	rep14	2076	0.2177	0.0067
24	ATLANTIC vs. GULf	rep14	2225	0.2202	0.0025
25	ATLANTIC vs. GULf	rep14	2381	0.2782	0.058
26	ATLANTIC vs. GULf	rep14	2544	0.2803	0.0021
27	ATLANTIC vs. GULf	rep14	2716	0.2823	0.002
28	ATLANTIC vs. GULf	rep14	2895	0.2814	-9.00E-04
29	ATLANTIC vs. GULf	rep14	3082	0.2812	-2.00E-04
30	ATLANTIC vs. GULf	rep14	3279	0.3705	0.0893
31	ATLANTIC vs. GULf	rep14	3484	0.3653	-0.0051
32	ATLANTIC vs. GULf	rep14	3699	0.3611	-0.0042
33	ATLANTIC vs. GULf	rep14	3924	0.3607	-5.00E-04
34	ATLANTIC vs. GULf	rep14	4160	0.3607	0
35	ATLANTIC vs. GULf	rep14	4407	0.4896	0.1289
36	ATLANTIC vs. GULf	rep14	4665	0.4611	-0.0285
37	ATLANTIC vs. GULf	rep14	4935	0.4484	-0.0127
38	ATLANTIC vs. GULf	rep14	5218	0.4471	-0.0014
39	ATLANTIC vs. GULf	rep14	5514	0.4471	0
40	ATLANTIC vs. GULf	rep14	5824	0.5975	0.1504
41	ATLANTIC vs. GULf	rep14	6149	0.5596	-0.0379
42	ATLANTIC vs. GULf	rep14	6489	0.5347	-0.0249
43	ATLANTIC vs. GULf	rep14	6844	0.5347	0
44	ATLANTIC vs. GULf	rep14	7216	0.5347	0
45	ATLANTIC vs. GULf	rep14	7606	0.6919	0.1572
46	ATLANTIC vs. GULf	rep14	8014	0.6361	-0.0558
47	ATLANTIC vs. GULf	rep14	8441	0.6169	-0.0192
48	ATLANTIC vs. GULf	rep14	8888	0.6169	0
49	ATLANTIC vs. GULf	rep14	9356	0.6169	0
50	ATLANTIC vs. GULf	rep14	9845	0.7589	0.142
51	ATLANTIC vs. GULf	rep14	10358	0.6886	-0.0703
52	ATLANTIC vs. GULf	rep14	10894	0.6886	0
53	ATLANTIC vs. GULf	rep14	11456	0.6886	0
54	ATLANTIC vs. GULf	rep14	12044	0.6886	0
55	ATLANTIC vs. GULf	rep14	12659	0.7762	0.0876
56	ATLANTIC vs. GULf	rep14	13303	0.7463	-0.0299
57	ATLANTIC vs. GULf	rep14	13978	0.7463	0
58	ATLANTIC vs. GULf	rep14	14683	0.7463	0
59	ATLANTIC vs. GULf	rep14	15422	0.7281	-0.0182
60	ATLANTIC vs. GULf	rep14	16196	0.7884	0.0603
61	ATLANTIC vs. GULf	rep14	17005	0.7884	0
62	ATLANTIC vs. GULf	rep14	17853	0.7884	0
63	ATLANTIC vs. GULf	rep14	18740	0.7828	-0.0056
64	ATLANTIC vs. GULf	rep14	19668	0.7415	-0.0413
65	ATLANTIC vs. GULf	rep14	20640	0.8148	0.0733
66	ATLANTIC vs. GULf	rep14	21657	0.8148	0
67	ATLANTIC vs. GULf	rep14	22722	0.8123	-0.0026
68	ATLANTIC vs. GULf	rep14	23837	0.7784	-0.0339
69	ATLANTIC vs. GULf	rep14	25004	0.7671	-0.0113
70	ATLANTIC vs. GULf	rep14	26225	0.8266	0.0595
71	ATLANTIC vs. GULf	rep14	27504	0.8266	0
72	ATLANTIC vs. GULf	rep14	28842	0.8032	-0.0234
73	ATLANTIC vs. GULf	rep14	30243	0.7865	-0.0167
74	ATLANTIC vs. GULf	rep14	31710	0.7865	0
75	ATLANTIC vs. GULf	rep14	33245	0.8258	0.0393
76	ATLANTIC vs. GULf	rep14	34852	0.8094	-0.0164
77	ATLANTIC vs. GULf	rep14	36534	0.7931	-0.0163
78	ATLANTIC vs. GULf	rep14	38294	0.7931	0
79	ATLANTIC vs. GULf	rep14	40137	0.7931	0
80	ATLANTIC vs. GULf	rep14	42067	0.8026	0.0095
81	ATLANTIC vs. GULf	rep14	44086	0.7891	-0.0136
82	ATLANTIC vs. GULf	rep14	46200	0.7891	0
83	ATLANTIC vs. GULf	rep14	48413	0.7891	0
84	ATLANTIC vs. GULf	rep14	50729	0.7804	-0.0086
85	ATLANTIC vs. GULf	rep14	53153	0.778	-0.0024
86	ATLANTIC vs. GULf	rep14	55691	0.7773	-8.00E-04
87	ATLANTIC vs. GULf	rep14	58348	0.7773	0
88	ATLANTIC vs. GULf	rep14	61128	0.7705	-0.0068
89	ATLANTIC vs. GULf	rep14	64039	0.7633	-0.0072
90	ATLANTIC vs. GULf	rep14	67086	0.7612	-0.0021
91	ATLANTIC vs. GULf	rep14	70275	0.7612	0
92	ATLANTIC vs. GULf	rep14	73614	0.7562	-0.005
93	ATLANTIC vs. GULf	rep14	77108	0.751	-0.0051
94	ATLANTIC vs. GULf	rep14	80767	0.7503	-7.00E-04
95	ATLANTIC vs. GULf	rep14	84596	0.7442	-0.006
96	ATLANTIC vs. GULf	rep14	88605	0.7408	-0.0034
97	ATLANTIC vs. GULf	rep14	92800	0.7372	-0.0036
98	ATLANTIC vs. GULf	rep14	97192	0.7367	-5.00E-04
99	ATLANTIC vs. GULf	rep14	101789	0.7367	0
100	ATLANTIC vs. GULf	rep14	106602	0.7272	-0.0095
101	ATLANTIC vs. GULf	rep14	111639	0.7247	-0.0025
102	ATLANTIC vs. GULf	rep14	116912	0.7243	-4.00E-04
103	ATLANTIC vs. GULf	rep14	122432	0.7243	0
104	ATLANTIC vs. GULf	rep14	128209	0.7237	-6.00E-04
105	ATLANTIC vs. GULf	rep14	134257	0.7153	-0.0084
106	ATLANTIC vs. GULf	rep14	140588	0.7149	-4.00E-04
107	ATLANTIC vs. GULf	rep14	147214	0.7149	0
108	ATLANTIC vs. GULf	rep14	154151	0.7158	9.00E-04
109	ATLANTIC vs. GULf	rep14	161412	0.7144	-0.0014
110	ATLANTIC vs. GULf	rep14	169012	0.7091	-0.0053
111	ATLANTIC vs. GULf	rep14	176968	0.7091	0
112	ATLANTIC vs. GULf	rep14	185296	0.711	0.0019
113	ATLANTIC vs. GULf	rep14	194014	0.7098	-0.0013
114	ATLANTIC vs. GULf	rep14	203139	0.7104	6.00E-04
115	ATLANTIC vs. GULf	rep14	212691	0.7089	-0.0015
116	ATLANTIC vs. GULf	rep14	222689	0.7096	7.00E-04
117	ATLANTIC vs. GULf	rep14	233155	0.7092	-4.00E-04
118	ATLANTIC vs. GULf	rep14	244112	0.7096	4.00E-04
119	ATLANTIC vs. GULf	rep14	255579	0.7093	-2.00E-04
120	ATLANTIC vs. GULf	rep14	267583	0.7089	-5.00E-04
121	ATLANTIC vs. GULf	rep14	280149	0.7086	-3.00E-04
122	ATLANTIC vs. GULf	rep14	293302	0.7078	-8.00E-04
123	ATLANTIC vs. GULf	rep14	307071	0.7069	-9.00E-04
124	ATLANTIC vs. GULf	rep14	321483	0.7065	-4.00E-04
125	ATLANTIC vs. GULf	rep14	336569	0.7046	-0.0019
126	ATLANTIC vs. GULf	rep14	352361	0.7467	0.0421
127	ATLANTIC vs. GULf	rep14	368892	0.7653	0.0186	x
128	ATLANTIC vs. GULf	rep14	386195	0.7646	-7.00E-04
129	ATLANTIC vs. GULf	rep14	404307	0.764	-6.00E-04
130	ATLANTIC vs. GULf	rep14	423266	0.7635	-4.00E-04
131	ATLANTIC vs. GULf	rep14	443112	0.7829	0.0194
132	ATLANTIC vs. GULf	rep14	463887	0.7924	0.0095
133	ATLANTIC vs. GULf	rep14	485632	0.7924	0
134	ATLANTIC vs. GULf	rep14	508395	0.7933	9.00E-04
135	ATLANTIC vs. GULf	rep14	532222	0.7933	0
136	ATLANTIC vs. GULf	rep14	557164	0.7942	9.00E-04
137	ATLANTIC vs. GULf	rep14	583272	0.7942	0
138	ATLANTIC vs. GULf	rep14	610600	0.7871	-0.0071
139	ATLANTIC vs. GULf	rep14	639207	0.7871	0
0	ATLANTIC vs. GULf	rep15	0	6.00E-04	-0.7865
1	ATLANTIC vs. GULf	rep15	51	6.00E-04	0
2	ATLANTIC vs. GULf	rep15	104	0.0063	0.0057
3	ATLANTIC vs. GULf	rep15	159	0.0025	-0.0038
4	ATLANTIC vs. GULf	rep15	217	0.0159	0.0133
5	ATLANTIC vs. GULf	rep15	278	0.0159	0
6	ATLANTIC vs. GULf	rep15	342	0.0501	0.0343
7	ATLANTIC vs. GULf	rep15	408	0.0556	0.0055
8	ATLANTIC vs. GULf	rep15	478	0.0662	0.0106
9	ATLANTIC vs. GULf	rep15	551	0.0861	0.0199
10	ATLANTIC vs. GULf	rep15	627	0.0949	0.0088
11	ATLANTIC vs. GULf	rep15	707	0.1078	0.0129
12	ATLANTIC vs. GULf	rep15	791	0.1099	0.0021
13	ATLANTIC vs. GULf	rep15	879	0.1258	0.016
14	ATLANTIC vs. GULf	rep15	970	0.1315	0.0057
15	ATLANTIC vs. GULf	rep15	1066	0.1357	0.0042
16	ATLANTIC vs. GULf	rep15	1167	0.1455	0.0097
17	ATLANTIC vs. GULf	rep15	1272	0.1492	0.0038
18	ATLANTIC vs. GULf	rep15	1382	0.1542	0.005
19	ATLANTIC vs. GULf	rep15	1497	0.1634	0.0091
20	ATLANTIC vs. GULf	rep15	1618	0.1659	0.0026
21	ATLANTIC vs. GULf	rep15	1744	0.1789	0.0129
22	ATLANTIC vs. GULf	rep15	1877	0.1797	8.00E-04
23	ATLANTIC vs. GULf	rep15	2015	0.1901	0.0104
24	ATLANTIC vs. GULf	rep15	2160	0.1904	3.00E-04
25	ATLANTIC vs. GULf	rep15	2312	0.2281	0.0378
26	ATLANTIC vs. GULf	rep15	2470	0.2295	0.0014
27	ATLANTIC vs. GULf	rep15	2636	0.2279	-0.0017
28	ATLANTIC vs. GULf	rep15	2810	0.2254	-0.0025
29	ATLANTIC vs. GULf	rep15	2992	0.2254	0
30	ATLANTIC vs. GULf	rep15	3183	0.2944	0.0691
31	ATLANTIC vs. GULf	rep15	3382	0.2952	8.00E-04
32	ATLANTIC vs. GULf	rep15	3591	0.2938	-0.0015
33	ATLANTIC vs. GULf	rep15	3810	0.2812	-0.0126
34	ATLANTIC vs. GULf	rep15	4039	0.2812	0
35	ATLANTIC vs. GULf	rep15	4278	0.3733	0.0921
36	ATLANTIC vs. GULf	rep15	4529	0.3733	0
37	ATLANTIC vs. GULf	rep15	4791	0.371	-0.0024
38	ATLANTIC vs. GULf	rep15	5066	0.3511	-0.0199
[truncated: 4,721 more rows]
