# Supplementary material for: Genomic mechanisms of climate adaptation in polyploid bioenergy switchgrass
Source: Nature. 2021 Jan 27;590(7846):438–44. doi: 10.1038/s41586-020-03127-1 (PMC7886653; doi:10.1038/s41586-020-03127-1)
Supplement: Supplementary file 14 — Spatial distribution models for each switchgrass ecotypes. These are saved as R objects compressed into a single archive. [file 41586_2020_3127_MOESM14_ESM.zip]

Archive with 13 entries (12 files):
- sdms/
- sdms/coastal.prj
- sdms/lowland.dbf
- sdms/lowland.shp
- sdms/upland.prj
- sdms/lowland.shx
- sdms/coastal.shp
- sdms/coastal.shx
- sdms/upland.dbf
- sdms/upland.shx
- sdms/lowland.prj
- sdms/upland.shp
- sdms/coastal.dbf
