# Supplementary material for: Genomic mechanisms of climate adaptation in polyploid bioenergy switchgrass
Source: Nature. 2021 Jan 27;590(7846):438–44. doi: 10.1038/s41586-020-03127-1 (PMC7886653; doi:10.1038/s41586-020-03127-1)
Supplement: Supplementary file 16 — Source Data Fig. 1 [file 41586_2020_3127_MOESM16_ESM.xlsx]

## Sheet: fig_1a_blocks
block.id	genome1	genome2	chr1	chr2	start1	start2	end1	end2	rankstart1	rankstart2	rankend1	rankend2	n.mapping	orient
blk_2244	K	N	Chr01	Chr01	373309	140537	20331206	21348621	1	1	857	857	866	+
blk_2245	K	N	Chr01	Chr01	20327338	27632580	24565901	30855101	857	858	885	886	29	-
blk_2246	K	N	Chr01	Chr01	25201583	31339379	30522006	38751047	886	887	967	968	83	+
blk_2247	K	N	Chr01	Chr01	30596261	38680525	32554654	40482962	968	964	1004	998	32	-
blk_2248	K	N	Chr01	Chr01	32484867	40563612	47081044	56916894	999	999	1788	1783	793	+
blk_2250	K	N	Chr01	Chr01	47105812	56078748	47237349	56223628	1789	1719	1800	1734	12	+
blk_2251	K	N	Chr01	Chr01	47291190	56582933	56756998	66995650	1801	1756	2587	2544	788	+
blk_2252	K	N	Chr02	Chr02	45822	8528	33501306	27197018	1	1	798	796	826	+
blk_2253	K	N	Chr02	Chr02	1291401	2212614	1293734	2217087	77	100	77	100	1	+
blk_2254	K	N	Chr02	Chr02	33661575	27337722	34675698	34797321	799	797	825	822	27	-
blk_2255	K	N	Chr02	Chr02	37387599	34936167	62274537	63675618	826	823	2217	2213	1410	+
blk_2256	K	N	Chr02	Chr02	62328145	63680889	68868234	70187326	2218	2214	2737	2734	526	+
blk_2257	K	N	Chr03	Chr03	221309	4648	35426268	35385046	1	1	2131	2128	2143	+
blk_2258	K	N	Chr03	Chr03	35426620	37234732	44424616	46894351	2132	2144	2206	2217	75	+
blk_2259	K	N	Chr03	Chr03	44512490	35585021	44957783	36110032	2207	2129	2221	2143	15	+
blk_2261	K	N	Chr03	Chr03	44964465	48554444	64254008	69772050	2222	2218	2808	2804	591	+
blk_2263	K	N	Chr04	Chr04	117798	20053	31310311	31530395	1	1	1018	1014	1017	+
blk_2268	K	N	Chr04	Chr04	26794608	13074682	27202514	13525593	940	708	957	725	18	+
blk_2264	K	N	Chr04	Chr04	31359952	34747890	31612111	34971931	1019	1089	1028	1098	10	-
blk_2265	K	N	Chr04	Chr04	31644826	35327573	32912639	36737607	1029	1099	1046	1116	18	-
blk_2266	K	N	Chr04	Chr04	33434769	31620505	35776531	34636003	1047	1015	1120	1088	74	+
blk_2267	K	N	Chr04	Chr04	35779291	36846752	47945796	50570517	1121	1117	1811	1802	695	+
blk_2269	K	N	Chr05	Chr05	185464	404707	14935936	15896625	1	1	887	876	897	+
blk_2270	K	N	Chr05	Chr05	15032332	15935713	15652561	16347729	888	877	914	903	29	-
blk_2272	K	N	Chr05	Chr05	15660041	16427943	46340585	54134569	915	904	1904	1890	1004	+
blk_2273	K	N	Chr05	Chr05	33161456	38812851	33162682	38814407	1227	1237	1227	1237	1	+
blk_2274	K	N	Chr05	Chr05	34227116	37583421	34228315	37584722	1249	1215	1249	1215	1	+
blk_2275	K	N	Chr05	Chr05	46353846	54223605	62314356	72221219	1905	1891	3190	3178	1293	+
blk_2276	K	N	Chr06	Chr06	91001	327455	18959689	21363227	1	1	552	551	564	+
blk_2277	K	N	Chr06	Chr06	19000775	28363821	19902320	30036434	553	583	573	603	21	+
blk_2278	K	N	Chr06	Chr06	19916562	23269405	25870242	28191686	574	552	604	582	31	+
blk_2279	K	N	Chr06	Chr06	25890249	30380244	42608938	46232310	605	604	1063	1059	464	+
blk_2280	K	N	Chr06	Chr06	42711041	46201857	48435458	53188813	1064	1057	1423	1420	368	+
blk_2284	K	N	Chr07	Chr07	2133693	3554568	3412813	4892405	1	1	46	36	46	+
blk_2285	K	N	Chr07	Chr07	3599941	6656841	5067235	8704773	47	53	83	88	37	-
blk_2286	K	N	Chr07	Chr07	5597163	12525795	6811702	15682302	84	104	97	117	14	+
blk_2287	K	N	Chr07	Chr07	6889342	5904895	7479439	6640311	98	37	113	52	16	-
blk_2288	K	N	Chr07	Chr07	8340187	9063033	9009837	9770197	114	89	128	103	15	+
blk_2289	K	N	Chr07	Chr07	12458236	15581671	13192374	16995279	129	114	141	128	13	-
blk_2290	K	N	Chr07	Chr07	17100307	17684686	18086465	18353572	142	129	166	152	25	-
blk_2291	K	N	Chr07	Chr07	19804646	20706562	52781421	51057740	167	153	1815	1802	1669	+
blk_2294	K	N	Chr08	Chr08	12422	128506	25891931	25135429	1	1	513	506	547	+
blk_2295	K	N	Chr08	Chr08	26489877	29100768	28539353	31308536	514	507	542	535	29	-
blk_2296	K	N	Chr08	Chr08	28532573	31754328	40812608	39074707	541	536	710	697	174	+
blk_2297	K	N	Chr08	Chr08	33685387	32878671	33701799	33099807	598	566	599	570	2	+
blk_2298	K	N	Chr08	Chr08	40842944	39085840	41337595	39720575	711	698	728	716	19	-
blk_2299	K	N	Chr08	Chr08	41389957	40067725	55678446	50815858	729	717	1029	1014	308	+
blk_2300	K	N	Chr09	Chr09	163188	65740	28765067	32236168	1	1	1778	1770	1794	+
blk_2301	K	N	Chr09	Chr09	25646262	29238520	25704824	29239687	1686	1710	1689	1710	2	+
blk_2303	K	N	Chr09	Chr09	28761869	32311508	29124443	32866269	1778	1771	1791	1785	15	-
blk_2305	K	N	Chr09	Chr09	29211389	32980286	57331204	67076493	1792	1786	2789	2782	1000	+
blk_2306	K	N	Chr09	Chr09	57331921	67174526	57591511	67681373	2790	2783	2814	2807	25	-
blk_2307	K	N	Chr09	Chr09	57596437	67741796	71029096	83090286	2815	2808	3908	3901	1096	+

## Sheet: fig_1a_geneRepeats
genome	chr	start	end	x	annotation.type	prop
K	Chr01	249951	249951	0.000407489	gene	0.1794
K	Chr01	374951	374951	0.000611273	gene	0.276667
K	Chr01	499951	499951	0.000815058	gene	0.3112
K	Chr01	624951	624951	0.00101884	gene	0.34248
K	Chr01	749951	749951	0.00122263	gene	0.345467
K	Chr01	874951	874951	0.00142641	gene	0.3544
K	Chr01	999951	999951	0.0016302	gene	0.36045
K	Chr01	1124951	1124951	0.00183398	gene	0.3576
K	Chr01	1249951	1249951	0.00203776	gene	0.3662
K	Chr01	1374951	1374951	0.00224155	gene	0.355927
K	Chr01	1499951	1499951	0.00244533	gene	0.358967
K	Chr01	1624951	1624951	0.00264912	gene	0.362646
K	Chr01	1749951	1749951	0.0028529	gene	0.378029
K	Chr01	1874951	1874951	0.00305669	gene	0.391707
K	Chr01	1999951	1999951	0.00326047	gene	0.394175
K	Chr01	2124951	2124951	0.00346425	gene	0.390682
K	Chr01	2249951	2249951	0.00366804	gene	0.387667
K	Chr01	2374951	2374951	0.00387182	gene	0.386947
K	Chr01	2499951	2499951	0.00407561	gene	0.39096
K	Chr01	2999951	2999951	0.00489075	gene	0.41136
K	Chr01	3249951	3249951	0.00529831	gene	0.40822
K	Chr01	3499951	3499951	0.00570588	gene	0.3998
K	Chr01	3749951	3749951	0.00611345	gene	0.3879
K	Chr01	3999951	3999951	0.00652102	gene	0.3868
K	Chr01	4249951	4249951	0.00692859	gene	0.37778
K	Chr01	4499951	4499951	0.00733616	gene	0.36556
K	Chr01	4749951	4749951	0.00774373	gene	0.36548
K	Chr01	4999951	4999951	0.0081513	gene	0.35766
K	Chr01	5249951	5249951	0.00855886	gene	0.3643
K	Chr01	5499951	5499951	0.00896643	gene	0.3701
K	Chr01	5749951	5749951	0.009374	gene	0.371
K	Chr01	5999951	5999951	0.00978157	gene	0.35778
K	Chr01	6249951	6249951	0.0101891	gene	0.34296
K	Chr01	6499951	6499951	0.0105967	gene	0.34274
K	Chr01	6749951	6749951	0.0110043	gene	0.3358
K	Chr01	6999951	6999951	0.0114118	gene	0.33966
K	Chr01	7249951	7249951	0.0118194	gene	0.3338
K	Chr01	7499951	7499951	0.012227	gene	0.32586
K	Chr01	7999951	7999951	0.0130421	gene	0.29704
K	Chr01	8249951	8249951	0.0134497	gene	0.29722
K	Chr01	8499951	8499951	0.0138573	gene	0.29584
K	Chr01	8749951	8749951	0.0142648	gene	0.30142
K	Chr01	8999951	8999951	0.0146724	gene	0.29366
K	Chr01	9249951	9249951	0.01508	gene	0.2941
K	Chr01	9499951	9499951	0.0154875	gene	0.2933
K	Chr01	9749951	9749951	0.0158951	gene	0.28972
K	Chr01	9999951	9999951	0.0163027	gene	0.2797
K	Chr01	10249951	10249951	0.0167102	gene	0.26478
K	Chr01	10499951	10499951	0.0171178	gene	0.24932
K	Chr01	10749951	10749951	0.0175254	gene	0.23668
K	Chr01	10999951	10999951	0.0179329	gene	0.2329
K	Chr01	11249951	11249951	0.0183405	gene	0.22916
K	Chr01	11499951	11499951	0.0187481	gene	0.21496
K	Chr01	11749951	11749951	0.0191557	gene	0.21418
K	Chr01	11999951	11999951	0.0195632	gene	0.2004
K	Chr01	12249951	12249951	0.0199708	gene	0.18756
K	Chr01	12499951	12499951	0.0203784	gene	0.18254
K	Chr01	12999951	12999951	0.0211935	gene	0.19444
K	Chr01	13249951	13249951	0.0216011	gene	0.18708
K	Chr01	13499951	13499951	0.0220086	gene	0.19082
K	Chr01	13749951	13749951	0.0224162	gene	0.18044
K	Chr01	13999951	13999951	0.0228238	gene	0.18326
K	Chr01	14249951	14249951	0.0232313	gene	0.18534
K	Chr01	14499951	14499951	0.0236389	gene	0.197
K	Chr01	14749951	14749951	0.0240465	gene	0.1874
K	Chr01	14999951	14999951	0.024454	gene	0.1895
K	Chr01	15249951	15249951	0.0248616	gene	0.1914
K	Chr01	15499951	15499951	0.0252692	gene	0.19284
K	Chr01	15749951	15749951	0.0256768	gene	0.19604
K	Chr01	15999951	15999951	0.0260843	gene	0.19312
K	Chr01	16249951	16249951	0.0264919	gene	0.18412
K	Chr01	16499951	16499951	0.0268995	gene	0.1853
K	Chr01	16749951	16749951	0.027307	gene	0.18756
K	Chr01	16999951	16999951	0.0277146	gene	0.1894
K	Chr01	17249951	17249951	0.0281222	gene	0.1926
K	Chr01	17499951	17499951	0.0285297	gene	0.19614
K	Chr01	17999951	17999951	0.0293449	gene	0.1965
K	Chr01	18249951	18249951	0.0297524	gene	0.19168
K	Chr01	18499951	18499951	0.03016	gene	0.18406
K	Chr01	18749951	18749951	0.0305676	gene	0.18094
K	Chr01	18999951	18999951	0.0309751	gene	0.17212
K	Chr01	19249951	19249951	0.0313827	gene	0.16304
K	Chr01	19499951	19499951	0.0317903	gene	0.15014
K	Chr01	19749951	19749951	0.0321979	gene	0.16678
K	Chr01	19999951	19999951	0.0326054	gene	0.1743
K	Chr01	20249951	20249951	0.033013	gene	0.16862
K	Chr01	20499951	20499951	0.0334206	gene	0.16122
K	Chr01	20749951	20749951	0.0338281	gene	0.15036
K	Chr01	20999951	20999951	0.0342357	gene	0.14138
K	Chr01	21249951	21249951	0.0346433	gene	0.13978
K	Chr01	21499951	21499951	0.0350508	gene	0.13288
K	Chr01	21749951	21749951	0.0354584	gene	0.12352
K	Chr01	21999951	21999951	0.035866	gene	0.11792
K	Chr01	22249951	22249951	0.0362735	gene	0.11828
K	Chr01	22499951	22499951	0.0366811	gene	0.10434
K	Chr01	22999951	22999951	0.0374962	gene	0.08672
K	Chr01	23249951	23249951	0.0379038	gene	0.08122
K	Chr01	23499951	23499951	0.0383114	gene	0.07416
K	Chr01	23749951	23749951	0.038719	gene	0.0706
K	Chr01	23999951	23999951	0.0391265	gene	0.08066
K	Chr01	24249951	24249951	0.0395341	gene	0.0851
K	Chr01	24499951	24499951	0.0399417	gene	0.08376
K	Chr01	24749951	24749951	0.0403492	gene	0.0713
K	Chr01	24999951	24999951	0.0407568	gene	0.07028
K	Chr01	25249951	25249951	0.0411644	gene	0.07678
K	Chr01	25499951	25499951	0.0415719	gene	0.0843
K	Chr01	25749951	25749951	0.0419795	gene	0.08922
K	Chr01	25999951	25999951	0.0423871	gene	0.10848
K	Chr01	26249951	26249951	0.0427946	gene	0.1298
K	Chr01	26499951	26499951	0.0432022	gene	0.1409
K	Chr01	26749951	26749951	0.0436098	gene	0.15086
K	Chr01	26999951	26999951	0.0440173	gene	0.15748
K	Chr01	27249951	27249951	0.0444249	gene	0.16696
K	Chr01	27499951	27499951	0.0448325	gene	0.17082
K	Chr01	27999951	27999951	0.0456476	gene	0.2023
K	Chr01	28249951	28249951	0.0460552	gene	0.21064
K	Chr01	28499951	28499951	0.0464628	gene	0.21116
K	Chr01	28749951	28749951	0.0468703	gene	0.21998
K	Chr01	28999951	28999951	0.0472779	gene	0.21956
K	Chr01	29249951	29249951	0.0476855	gene	0.21708
K	Chr01	29499951	29499951	0.048093	gene	0.21254
K	Chr01	29749951	29749951	0.0485006	gene	0.20488
K	Chr01	29999951	29999951	0.0489082	gene	0.19468
K	Chr01	30249951	30249951	0.0493157	gene	0.20326
K	Chr01	30499951	30499951	0.0497233	gene	0.19892
K	Chr01	30749951	30749951	0.0501309	gene	0.20464
K	Chr01	30999951	30999951	0.0505384	gene	0.19596
K	Chr01	31249951	31249951	0.050946	gene	0.1892
K	Chr01	31499951	31499951	0.0513536	gene	0.19244
K	Chr01	31749951	31749951	0.0517612	gene	0.19482
K	Chr01	31999951	31999951	0.0521687	gene	0.19492
K	Chr01	32249951	32249951	0.0525763	gene	0.19046
K	Chr01	32499951	32499951	0.0529839	gene	0.196
K	Chr01	32999951	32999951	0.053799	gene	0.18414
K	Chr01	33249951	33249951	0.0542066	gene	0.18702
K	Chr01	33499951	33499951	0.0546141	gene	0.20782
K	Chr01	33749951	33749951	0.0550217	gene	0.2119
K	Chr01	33999951	33999951	0.0554293	gene	0.2159
K	Chr01	34249951	34249951	0.0558368	gene	0.21438
K	Chr01	34499951	34499951	0.0562444	gene	0.22882
K	Chr01	34749951	34749951	0.056652	gene	0.23088
K	Chr01	34999951	34999951	0.0570595	gene	0.22966
K	Chr01	35249951	35249951	0.0574671	gene	0.21854
K	Chr01	35499951	35499951	0.0578747	gene	0.21386
K	Chr01	35749951	35749951	0.0582823	gene	0.2168
K	Chr01	35999951	35999951	0.0586898	gene	0.22194
K	Chr01	36249951	36249951	0.0590974	gene	0.22202
K	Chr01	36499951	36499951	0.059505	gene	0.22346
K	Chr01	36749951	36749951	0.0599125	gene	0.22044
K	Chr01	36999951	36999951	0.0603201	gene	0.23158
K	Chr01	37249951	37249951	0.0607277	gene	0.23068
K	Chr01	37499951	37499951	0.0611352	gene	0.24388
K	Chr01	37999951	37999951	0.0619504	gene	0.26014
K	Chr01	38249951	38249951	0.0623579	gene	0.25924
K	Chr01	38499951	38499951	0.0627655	gene	0.25592
K	Chr01	38749951	38749951	0.0631731	gene	0.25608
K	Chr01	38999951	38999951	0.0635807	gene	0.24938
K	Chr01	39249951	39249951	0.0639882	gene	0.25978
K	Chr01	39499951	39499951	0.0643958	gene	0.26094
K	Chr01	39749951	39749951	0.0648034	gene	0.26712
K	Chr01	39999951	39999951	0.0652109	gene	0.28298
K	Chr01	40249951	40249951	0.0656185	gene	0.29636
K	Chr01	40499951	40499951	0.0660261	gene	0.3186
K	Chr01	40749951	40749951	0.0664336	gene	0.3189
K	Chr01	40999951	40999951	0.0668412	gene	0.32214
K	Chr01	41249951	41249951	0.0672488	gene	0.32264
K	Chr01	41499951	41499951	0.0676563	gene	0.31544
K	Chr01	41749951	41749951	0.0680639	gene	0.32244
K	Chr01	41999951	41999951	0.0684715	gene	0.31678
K	Chr01	42249951	42249951	0.068879	gene	0.32506
K	Chr01	42499951	42499951	0.0692866	gene	0.31522
K	Chr01	42999951	42999951	0.0701018	gene	0.30446
K	Chr01	43249951	43249951	0.0705093	gene	0.30558
K	Chr01	43499951	43499951	0.0709169	gene	0.2961
K	Chr01	43749951	43749951	0.0713245	gene	0.30062
K	Chr01	43999951	43999951	0.071732	gene	0.30632
K	Chr01	44249951	44249951	0.0721396	gene	0.30368
K	Chr01	44499951	44499951	0.0725472	gene	0.3073
K	Chr01	44749951	44749951	0.0729547	gene	0.31854
K	Chr01	44999951	44999951	0.0733623	gene	0.31612
K	Chr01	45249951	45249951	0.0737699	gene	0.31422
K	Chr01	45499951	45499951	0.0741774	gene	0.30978
K	Chr01	45749951	45749951	0.074585	gene	0.31004
K	Chr01	45999951	45999951	0.0749926	gene	0.31654
K	Chr01	46249951	46249951	0.0754001	gene	0.32144
K	Chr01	46499951	46499951	0.0758077	gene	0.32716
K	Chr01	46749951	46749951	0.0762153	gene	0.328
K	Chr01	46999951	46999951	0.0766229	gene	0.33752
K	Chr01	47249951	47249951	0.0770304	gene	0.34202
K	Chr01	47499951	47499951	0.077438	gene	0.34798
K	Chr01	47999951	47999951	0.0782531	gene	0.3492
K	Chr01	48249951	48249951	0.0786607	gene	0.34512
K	Chr01	48499951	48499951	0.0790683	gene	0.36196
K	Chr01	48749951	48749951	0.0794758	gene	0.35718
K	Chr01	48999951	48999951	0.0798834	gene	0.35962
K	Chr01	49249951	49249951	0.080291	gene	0.36368
K	Chr01	49499951	49499951	0.0806985	gene	0.36024
K	Chr01	49749951	49749951	0.0811061	gene	0.3514
K	Chr01	49999951	49999951	0.0815137	gene	0.35932
K	Chr01	50249951	50249951	0.0819212	gene	0.36224
K	Chr01	50499951	50499951	0.0823288	gene	0.36422
K	Chr01	50749951	50749951	0.0827364	gene	0.37218
K	Chr01	50999951	50999951	0.083144	gene	0.37676
K	Chr01	51249951	51249951	0.0835515	gene	0.37332
K	Chr01	51499951	51499951	0.0839591	gene	0.3798
K	Chr01	51749951	51749951	0.0843667	gene	0.38212
K	Chr01	51999951	51999951	0.0847742	gene	0.38034
K	Chr01	52249951	52249951	0.0851818	gene	0.38556
K	Chr01	52499951	52499951	0.0855894	gene	0.39088
K	Chr01	52999951	52999951	0.0864045	gene	0.39716
K	Chr01	53249951	53249951	0.0868121	gene	0.40916
K	Chr01	53499951	53499951	0.0872196	gene	0.40584
K	Chr01	53749951	53749951	0.0876272	gene	0.42094
K	Chr01	53999951	53999951	0.0880348	gene	0.43206
K	Chr01	54249951	54249951	0.0884423	gene	0.43344
K	Chr01	54497151	54497151	0.0888454	gene	0.41935
K	Chr01	54622151	54622151	0.0890491	gene	0.430234
K	Chr01	54747151	54747151	0.0892529	gene	0.428711
K	Chr01	54872151	54872151	0.0894567	gene	0.431628
K	Chr01	54997151	54997151	0.0896605	gene	0.430753
K	Chr01	55122151	55122151	0.0898643	gene	0.428747
K	Chr01	55247151	55247151	0.0900681	gene	0.416438
K	Chr01	55372151	55372151	0.0902718	gene	0.422944
K	Chr01	55497151	55497151	0.0904756	gene	0.421186
K	Chr01	55622151	55622151	0.0906794	gene	0.420566
K	Chr01	55747151	55747151	0.0908832	gene	0.416453
K	Chr01	55872151	55872151	0.091087	gene	0.405632
K	Chr01	55997151	55997151	0.0912908	gene	0.396209
K	Chr01	56247151	56247151	0.0916983	gene	0.405715
K	Chr01	56372151	56372151	0.0919021	gene	0.397702
K	Chr01	56497151	56497151	0.0921059	gene	0.386866
K	Chr01	56622151	56622151	0.0923097	gene	0.329393
K	Chr01	56747151	56747151	0.0925135	gene	0.199029
K	Chr01	56872151	56872151	0.0927173	gene	0.0249591
K	Chr01	249951	249951	0.000407489	CEN	1
K	Chr01	374951	374951	0.000611273	CEN	1
K	Chr01	499951	499951	0.000815058	CEN	1
K	Chr01	624951	624951	0.00101884	CEN	1
K	Chr01	749951	749951	0.00122263	CEN	1
K	Chr01	874951	874951	0.00142641	CEN	1
K	Chr01	999951	999951	0.0016302	CEN	1
K	Chr01	1124951	1124951	0.00183398	CEN	1
K	Chr01	1249951	1249951	0.00203776	CEN	1
K	Chr01	1374951	1374951	0.00224155	CEN	1
K	Chr01	1499951	1499951	0.00244533	CEN	1
K	Chr01	1624951	1624951	0.00264912	CEN	1
K	Chr01	1749951	1749951	0.0028529	CEN	1
K	Chr01	1874951	1874951	0.00305669	CEN	1
K	Chr01	1999951	1999951	0.00326047	CEN	1
K	Chr01	2124951	2124951	0.00346425	CEN	1
K	Chr01	2249951	2249951	0.00366804	CEN	1
K	Chr01	2374951	2374951	0.00387182	CEN	1
K	Chr01	2499951	2499951	0.00407561	CEN	1
K	Chr01	2999951	2999951	0.00489075	CEN	1
K	Chr01	3249951	3249951	0.00529831	CEN	1
K	Chr01	3499951	3499951	0.00570588	CEN	1
K	Chr01	3749951	3749951	0.00611345	CEN	1
K	Chr01	3999951	3999951	0.00652102	CEN	1
K	Chr01	4249951	4249951	0.00692859	CEN	1
K	Chr01	4499951	4499951	0.00733616	CEN	1
K	Chr01	4749951	4749951	0.00774373	CEN	1
K	Chr01	4999951	4999951	0.0081513	CEN	1
K	Chr01	5249951	5249951	0.00855886	CEN	1
K	Chr01	5499951	5499951	0.00896643	CEN	1
K	Chr01	5749951	5749951	0.009374	CEN	1
K	Chr01	5999951	5999951	0.00978157	CEN	1
K	Chr01	6249951	6249951	0.0101891	CEN	1
K	Chr01	6499951	6499951	0.0105967	CEN	1
K	Chr01	6749951	6749951	0.0110043	CEN	1
K	Chr01	6999951	6999951	0.0114118	CEN	1
K	Chr01	7249951	7249951	0.0118194	CEN	1
K	Chr01	7499951	7499951	0.012227	CEN	1
K	Chr01	7999951	7999951	0.0130421	CEN	1
K	Chr01	8249951	8249951	0.0134497	CEN	1
K	Chr01	8499951	8499951	0.0138573	CEN	1
K	Chr01	8749951	8749951	0.0142648	CEN	1
K	Chr01	8999951	8999951	0.0146724	CEN	1
K	Chr01	9249951	9249951	0.01508	CEN	1
K	Chr01	9499951	9499951	0.0154875	CEN	1
K	Chr01	9749951	9749951	0.0158951	CEN	1
K	Chr01	9999951	9999951	0.0163027	CEN	1
K	Chr01	10249951	10249951	0.0167102	CEN	1
K	Chr01	10499951	10499951	0.0171178	CEN	1
K	Chr01	10749951	10749951	0.0175254	CEN	1
K	Chr01	10999951	10999951	0.0179329	CEN	1
K	Chr01	11249951	11249951	0.0183405	CEN	1
K	Chr01	11499951	11499951	0.0187481	CEN	1
K	Chr01	11749951	11749951	0.0191557	CEN	1
K	Chr01	11999951	11999951	0.0195632	CEN	1
K	Chr01	12249951	12249951	0.0199708	CEN	1
K	Chr01	12499951	12499951	0.0203784	CEN	1
K	Chr01	12999951	12999951	0.0211935	CEN	1
K	Chr01	13249951	13249951	0.0216011	CEN	1
K	Chr01	13499951	13499951	0.0220086	CEN	1
K	Chr01	13749951	13749951	0.0224162	CEN	1
K	Chr01	13999951	13999951	0.0228238	CEN	1
K	Chr01	14249951	14249951	0.0232313	CEN	1
K	Chr01	14499951	14499951	0.0236389	CEN	1
K	Chr01	14749951	14749951	0.0240465	CEN	1
K	Chr01	14999951	14999951	0.024454	CEN	1
K	Chr01	15249951	15249951	0.0248616	CEN	1
K	Chr01	15499951	15499951	0.0252692	CEN	1
K	Chr01	15749951	15749951	0.0256768	CEN	1
K	Chr01	15999951	15999951	0.0260843	CEN	1
K	Chr01	16249951	16249951	0.0264919	CEN	1
K	Chr01	16499951	16499951	0.0268995	CEN	1
K	Chr01	16749951	16749951	0.027307	CEN	1
K	Chr01	16999951	16999951	0.0277146	CEN	1
K	Chr01	17249951	17249951	0.0281222	CEN	1
K	Chr01	17499951	17499951	0.0285297	CEN	1
K	Chr01	17999951	17999951	0.0293449	CEN	1
K	Chr01	18249951	18249951	0.0297524	CEN	1
K	Chr01	18499951	18499951	0.03016	CEN	1
K	Chr01	18749951	18749951	0.0305676	CEN	1
K	Chr01	18999951	18999951	0.0309751	CEN	1
K	Chr01	19249951	19249951	0.0313827	CEN	1
K	Chr01	19499951	19499951	0.0317903	CEN	1
K	Chr01	19749951	19749951	0.0321979	CEN	1
K	Chr01	19999951	19999951	0.0326054	CEN	1
K	Chr01	20249951	20249951	0.033013	CEN	1
K	Chr01	20499951	20499951	0.0334206	CEN	1
K	Chr01	20749951	20749951	0.0338281	CEN	1
K	Chr01	20999951	20999951	0.0342357	CEN	1
K	Chr01	21249951	21249951	0.0346433	CEN	1
K	Chr01	21499951	21499951	0.0350508	CEN	1
K	Chr01	21749951	21749951	0.0354584	CEN	1
K	Chr01	21999951	21999951	0.035866	CEN	1
K	Chr01	22249951	22249951	0.0362735	CEN	1
K	Chr01	22499951	22499951	0.0366811	CEN	1
K	Chr01	22999951	22999951	0.0374962	CEN	1
K	Chr01	23249951	23249951	0.0379038	CEN	1
K	Chr01	23499951	23499951	0.0383114	CEN	1
K	Chr01	23749951	23749951	0.038719	CEN	1
K	Chr01	23999951	23999951	0.0391265	CEN	1
K	Chr01	24249951	24249951	0.0395341	CEN	1
K	Chr01	24499951	24499951	0.0399417	CEN	1
K	Chr01	24749951	24749951	0.0403492	CEN	1
K	Chr01	24999951	24999951	0.0407568	CEN	1
K	Chr01	25249951	25249951	0.0411644	CEN	1
K	Chr01	25499951	25499951	0.0415719	CEN	1
K	Chr01	25749951	25749951	0.0419795	CEN	1
K	Chr01	25999951	25999951	0.0423871	CEN	1
K	Chr01	26249951	26249951	0.0427946	CEN	1
K	Chr01	26499951	26499951	0.0432022	CEN	1
K	Chr01	26749951	26749951	0.0436098	CEN	1
K	Chr01	26999951	26999951	0.0440173	CEN	1
K	Chr01	27249951	27249951	0.0444249	CEN	1
K	Chr01	27499951	27499951	0.0448325	CEN	1
K	Chr01	27999951	27999951	0.0456476	CEN	1
K	Chr01	28249951	28249951	0.0460552	CEN	1
K	Chr01	28499951	28499951	0.0464628	CEN	1
K	Chr01	28749951	28749951	0.0468703	CEN	1
K	Chr01	28999951	28999951	0.0472779	CEN	1
K	Chr01	29249951	29249951	0.0476855	CEN	1
K	Chr01	29499951	29499951	0.048093	CEN	1
K	Chr01	29749951	29749951	0.0485006	CEN	1
K	Chr01	29999951	29999951	0.0489082	CEN	1
K	Chr01	30249951	30249951	0.0493157	CEN	1
K	Chr01	30499951	30499951	0.0497233	CEN	1
K	Chr01	30749951	30749951	0.0501309	CEN	1
K	Chr01	30999951	30999951	0.0505384	CEN	1
K	Chr01	31249951	31249951	0.050946	CEN	1
K	Chr01	31499951	31499951	0.0513536	CEN	1
K	Chr01	31749951	31749951	0.0517612	CEN	1
K	Chr01	31999951	31999951	0.0521687	CEN	1
K	Chr01	32249951	32249951	0.0525763	CEN	1
K	Chr01	32499951	32499951	0.0529839	CEN	1
K	Chr01	32999951	32999951	0.053799	CEN	1
K	Chr01	33249951	33249951	0.0542066	CEN	1
K	Chr01	33499951	33499951	0.0546141	CEN	1
K	Chr01	33749951	33749951	0.0550217	CEN	1
K	Chr01	33999951	33999951	0.0554293	CEN	1
K	Chr01	34249951	34249951	0.0558368	CEN	1
K	Chr01	34499951	34499951	0.0562444	CEN	1
K	Chr01	34749951	34749951	0.056652	CEN	1
K	Chr01	34999951	34999951	0.0570595	CEN	1
K	Chr01	35249951	35249951	0.0574671	CEN	1
K	Chr01	35499951	35499951	0.0578747	CEN	1
K	Chr01	35749951	35749951	0.0582823	CEN	1
K	Chr01	35999951	35999951	0.0586898	CEN	1
K	Chr01	36249951	36249951	0.0590974	CEN	1
K	Chr01	36499951	36499951	0.059505	CEN	1
K	Chr01	36749951	36749951	0.0599125	CEN	1
K	Chr01	36999951	36999951	0.0603201	CEN	1
K	Chr01	37249951	37249951	0.0607277	CEN	1
K	Chr01	37499951	37499951	0.0611352	CEN	1
K	Chr01	37999951	37999951	0.0619504	CEN	1
K	Chr01	38249951	38249951	0.0623579	CEN	1
K	Chr01	38499951	38499951	0.0627655	CEN	1
K	Chr01	38749951	38749951	0.0631731	CEN	1
K	Chr01	38999951	38999951	0.0635807	CEN	1
K	Chr01	39249951	39249951	0.0639882	CEN	1
K	Chr01	39499951	39499951	0.0643958	CEN	1
K	Chr01	39749951	39749951	0.0648034	CEN	1
K	Chr01	39999951	39999951	0.0652109	CEN	1
K	Chr01	40249951	40249951	0.0656185	CEN	1
K	Chr01	40499951	40499951	0.0660261	CEN	1
K	Chr01	40749951	40749951	0.0664336	CEN	1
K	Chr01	40999951	40999951	0.0668412	CEN	1
K	Chr01	41249951	41249951	0.0672488	CEN	1
K	Chr01	41499951	41499951	0.0676563	CEN	1
K	Chr01	41749951	41749951	0.0680639	CEN	1
K	Chr01	41999951	41999951	0.0684715	CEN	1
K	Chr01	42249951	42249951	0.068879	CEN	1
K	Chr01	42499951	42499951	0.0692866	CEN	1
K	Chr01	42999951	42999951	0.0701018	CEN	1
K	Chr01	43249951	43249951	0.0705093	CEN	1
K	Chr01	43499951	43499951	0.0709169	CEN	1
K	Chr01	43749951	43749951	0.0713245	CEN	1
K	Chr01	43999951	43999951	0.071732	CEN	1
K	Chr01	44249951	44249951	0.0721396	CEN	1
K	Chr01	44499951	44499951	0.0725472	CEN	1
K	Chr01	44749951	44749951	0.0729547	CEN	1
K	Chr01	44999951	44999951	0.0733623	CEN	1
K	Chr01	45249951	45249951	0.0737699	CEN	1
K	Chr01	45499951	45499951	0.0741774	CEN	1
K	Chr01	45749951	45749951	0.074585	CEN	1
K	Chr01	45999951	45999951	0.0749926	CEN	1
K	Chr01	46249951	46249951	0.0754001	CEN	1
K	Chr01	46499951	46499951	0.0758077	CEN	1
K	Chr01	46749951	46749951	0.0762153	CEN	1
K	Chr01	46999951	46999951	0.0766229	CEN	1
K	Chr01	47249951	47249951	0.0770304	CEN	1
K	Chr01	47499951	47499951	0.077438	CEN	1
K	Chr01	47999951	47999951	0.0782531	CEN	1
K	Chr01	48249951	48249951	0.0786607	CEN	1
K	Chr01	48499951	48499951	0.0790683	CEN	1
K	Chr01	48749951	48749951	0.0794758	CEN	1
K	Chr01	48999951	48999951	0.0798834	CEN	1
K	Chr01	49249951	49249951	0.080291	CEN	1
K	Chr01	49499951	49499951	0.0806985	CEN	1
K	Chr01	49749951	49749951	0.0811061	CEN	1
K	Chr01	49999951	49999951	0.0815137	CEN	1
K	Chr01	50249951	50249951	0.0819212	CEN	1
K	Chr01	50499951	50499951	0.0823288	CEN	1
K	Chr01	50749951	50749951	0.0827364	CEN	1
K	Chr01	50999951	50999951	0.083144	CEN	1
K	Chr01	51249951	51249951	0.0835515	CEN	1
K	Chr01	51499951	51499951	0.0839591	CEN	1
K	Chr01	51749951	51749951	0.0843667	CEN	1
K	Chr01	51999951	51999951	0.0847742	CEN	1
K	Chr01	52249951	52249951	0.0851818	CEN	1
K	Chr01	52499951	52499951	0.0855894	CEN	1
K	Chr01	52999951	52999951	0.0864045	CEN	1
K	Chr01	53249951	53249951	0.0868121	CEN	1
K	Chr01	53499951	53499951	0.0872196	CEN	1
K	Chr01	53749951	53749951	0.0876272	CEN	1
K	Chr01	53999951	53999951	0.0880348	CEN	1
K	Chr01	54249951	54249951	0.0884423	CEN	1
K	Chr01	54497151	54497151	0.0888454	CEN	1
K	Chr01	54622151	54622151	0.0890491	CEN	1
K	Chr01	54747151	54747151	0.0892529	CEN	1
K	Chr01	54872151	54872151	0.0894567	CEN	1
K	Chr01	54997151	54997151	0.0896605	CEN	1
K	Chr01	55122151	55122151	0.0898643	CEN	1
K	Chr01	55247151	55247151	0.0900681	CEN	1
K	Chr01	55372151	55372151	0.0902718	CEN	1
K	Chr01	55497151	55497151	0.0904756	CEN	1
K	Chr01	55622151	55622151	0.0906794	CEN	1
K	Chr01	55747151	55747151	0.0908832	CEN	1
K	Chr01	55872151	55872151	0.091087	CEN	1
K	Chr01	55997151	55997151	0.0912908	CEN	1
K	Chr01	56247151	56247151	0.0916983	CEN	1
K	Chr01	56372151	56372151	0.0919021	CEN	1
K	Chr01	56497151	56497151	0.0921059	CEN	1
K	Chr01	56622151	56622151	0.0923097	CEN	1
K	Chr01	56747151	56747151	0.0925135	CEN	1
K	Chr01	56872151	56872151	0.0927173	CEN	1
K	Chr01	249951	249951	0.000407489	rRNA	0.9926
K	Chr01	374951	374951	0.000611273	rRNA	0.995067
K	Chr01	499951	499951	0.000815058	rRNA	0.9963
K	Chr01	624951	624951	0.00101884	rRNA	0.99704
K	Chr01	749951	749951	0.00122263	rRNA	0.996933
K	Chr01	874951	874951	0.00142641	rRNA	0.997371
K	Chr01	999951	999951	0.0016302	rRNA	0.9977
K	Chr01	1124951	1124951	0.00183398	rRNA	0.997956
K	Chr01	1249951	1249951	0.00203776	rRNA	0.99816
K	Chr01	1374951	1374951	0.00224155	rRNA	0.998327
K	Chr01	1499951	1499951	0.00244533	rRNA	0.998467
K	Chr01	1624951	1624951	0.00264912	rRNA	0.998585
K	Chr01	1749951	1749951	0.0028529	rRNA	0.998686
K	Chr01	1874951	1874951	0.00305669	rRNA	0.998773
K	Chr01	1999951	1999951	0.00326047	rRNA	0.99885
K	Chr01	2124951	2124951	0.00346425	rRNA	0.998918
K	Chr01	2249951	2249951	0.00366804	rRNA	0.998978
K	Chr01	2374951	2374951	0.00387182	rRNA	0.999032
K	Chr01	2499951	2499951	0.00407561	rRNA	0.99908
K	Chr01	2999951	2999951	0.00489075	rRNA	0.99982
K	Chr01	3249951	3249951	0.00529831	rRNA	0.99982
K	Chr01	3499951	3499951	0.00570588	rRNA	0.99982
K	Chr01	3749951	3749951	0.00611345	rRNA	0.99982
K	Chr01	3999951	3999951	0.00652102	rRNA	1
K	Chr01	4249951	4249951	0.00692859	rRNA	1
K	Chr01	4499951	4499951	0.00733616	rRNA	1
K	Chr01	4749951	4749951	0.00774373	rRNA	1
K	Chr01	4999951	4999951	0.0081513	rRNA	0.99962
K	Chr01	5249951	5249951	0.00855886	rRNA	0.99962
K	Chr01	5499951	5499951	0.00896643	rRNA	0.99962
K	Chr01	5749951	5749951	0.009374	rRNA	0.99962
K	Chr01	5999951	5999951	0.00978157	rRNA	0.99924
K	Chr01	6249951	6249951	0.0101891	rRNA	0.99924
K	Chr01	6499951	6499951	0.0105967	rRNA	0.99924
K	Chr01	6749951	6749951	0.0110043	rRNA	0.99924
K	Chr01	6999951	6999951	0.0114118	rRNA	0.99924
K	Chr01	7249951	7249951	0.0118194	rRNA	0.99924
K	Chr01	7499951	7499951	0.012227	rRNA	0.99924
K	Chr01	7999951	7999951	0.0130421	rRNA	0.9985
K	Chr01	8249951	8249951	0.0134497	rRNA	0.9985
K	Chr01	8499951	8499951	0.0138573	rRNA	0.99812
K	Chr01	8749951	8749951	0.0142648	rRNA	0.99812
K	Chr01	8999951	8999951	0.0146724	rRNA	0.99812
K	Chr01	9249951	9249951	0.01508	rRNA	0.99812
K	Chr01	9499951	9499951	0.0154875	rRNA	0.99774
K	Chr01	9749951	9749951	0.0158951	rRNA	0.99774
K	Chr01	9999951	9999951	0.0163027	rRNA	0.99812
K	Chr01	10249951	10249951	0.0167102	rRNA	0.99812
K	Chr01	10499951	10499951	0.0171178	rRNA	0.99812
K	Chr01	10749951	10749951	0.0175254	rRNA	0.9978
K	Chr01	10999951	10999951	0.0179329	rRNA	0.99818
K	Chr01	11249951	11249951	0.0183405	rRNA	0.99818
K	Chr01	11499951	11499951	0.0187481	rRNA	0.99818
K	Chr01	11749951	11749951	0.0191557	rRNA	0.99818
K	Chr01	11999951	11999951	0.0195632	rRNA	0.9978
K	Chr01	12249951	12249951	0.0199708	rRNA	0.9978
K	Chr01	12499951	12499951	0.0203784	rRNA	0.9978
K	Chr01	12999951	12999951	0.0211935	rRNA	0.99854
K	Chr01	13249951	13249951	0.0216011	rRNA	0.99854
K	Chr01	13499951	13499951	0.0220086	rRNA	0.99892
K	Chr01	13749951	13749951	0.0224162	rRNA	0.99892
K	Chr01	13999951	13999951	0.0228238	rRNA	0.99892
K	Chr01	14249951	14249951	0.0232313	rRNA	0.99892
K	Chr01	14499951	14499951	0.0236389	rRNA	0.9993
K	Chr01	14749951	14749951	0.0240465	rRNA	0.9993
K	Chr01	14999951	14999951	0.024454	rRNA	0.99894
K	Chr01	15249951	15249951	0.0248616	rRNA	0.99894
K	Chr01	15499951	15499951	0.0252692	rRNA	0.99894
K	Chr01	15749951	15749951	0.0256768	rRNA	0.99926
K	Chr01	15999951	15999951	0.0260843	rRNA	0.99926
K	Chr01	16249951	16249951	0.0264919	rRNA	0.99926
K	Chr01	16499951	16499951	0.0268995	rRNA	0.99886
K	Chr01	16749951	16749951	0.027307	rRNA	0.99848
K	Chr01	16999951	16999951	0.0277146	rRNA	0.99886
K	Chr01	17249951	17249951	0.0281222	rRNA	0.99886
K	Chr01	17499951	17499951	0.0285297	rRNA	0.99886
K	Chr01	17999951	17999951	0.0293449	rRNA	0.99766
K	Chr01	18249951	18249951	0.0297524	rRNA	0.99728
K	Chr01	18499951	18499951	0.03016	rRNA	0.99728
K	Chr01	18749951	18749951	0.0305676	rRNA	0.99728
K	Chr01	18999951	18999951	0.0309751	rRNA	0.99728
K	Chr01	19249951	19249951	0.0313827	rRNA	0.9928
K	Chr01	19499951	19499951	0.0317903	rRNA	0.9928
K	Chr01	19749951	19749951	0.0321979	rRNA	0.9928
K	Chr01	19999951	19999951	0.0326054	rRNA	0.99316
K	Chr01	20249951	20249951	0.033013	rRNA	0.99316
K	Chr01	20499951	20499951	0.0334206	rRNA	0.99316
K	Chr01	20749951	20749951	0.0338281	rRNA	0.99316
K	Chr01	20999951	20999951	0.0342357	rRNA	0.99218
K	Chr01	21249951	21249951	0.0346433	rRNA	0.99148
K	Chr01	21499951	21499951	0.0350508	rRNA	0.99188
K	Chr01	21749951	21749951	0.0354584	rRNA	0.99156
K	Chr01	21999951	21999951	0.035866	rRNA	0.99156
K	Chr01	22249951	22249951	0.0362735	rRNA	0.99004
K	Chr01	22499951	22499951	0.0366811	rRNA	0.96798
K	Chr01	22999951	22999951	0.0374962	rRNA	0.9681
K	Chr01	23249951	23249951	0.0379038	rRNA	0.96848
K	Chr01	23499951	23499951	0.0383114	rRNA	0.96848
K	Chr01	23749951	23749951	0.038719	rRNA	0.96808
K	Chr01	23999951	23999951	0.0391265	rRNA	0.96808
K	Chr01	24249951	24249951	0.0395341	rRNA	0.97256
K	Chr01	24499951	24499951	0.0399417	rRNA	0.97256
K	Chr01	24749951	24749951	0.0403492	rRNA	0.97256
K	Chr01	24999951	24999951	0.0407568	rRNA	0.97232
K	Chr01	25249951	25249951	0.0411644	rRNA	0.97232
K	Chr01	25499951	25499951	0.0415719	rRNA	0.97212
K	Chr01	25749951	25749951	0.0419795	rRNA	0.97212
K	Chr01	25999951	25999951	0.0423871	rRNA	0.97302
K	Chr01	26249951	26249951	0.0427946	rRNA	0.97372
K	Chr01	26499951	26499951	0.0432022	rRNA	0.97372
K	Chr01	26749951	26749951	0.0436098	rRNA	0.97442
K	Chr01	26999951	26999951	0.0440173	rRNA	0.97442
K	Chr01	27249951	27249951	0.0444249	rRNA	0.97594
K	Chr01	27499951	27499951	0.0448325	rRNA	0.998
K	Chr01	27999951	27999951	0.0456476	rRNA	0.99868
K	Chr01	28249951	28249951	0.0460552	rRNA	0.99868
K	Chr01	28499951	28499951	0.0464628	rRNA	0.99868
K	Chr01	28749951	28749951	0.0468703	rRNA	0.99908
K	Chr01	28999951	28999951	0.0472779	rRNA	0.9987
K	Chr01	29249951	29249951	0.0476855	rRNA	0.9945
K	Chr01	29499951	29499951	0.048093	rRNA	0.95546
K	Chr01	29749951	29749951	0.0485006	rRNA	0.9248
K	Chr01	29999951	29999951	0.0489082	rRNA	0.92504
K	Chr01	30249951	30249951	0.0493157	rRNA	0.92504
K	Chr01	30499951	30499951	0.0497233	rRNA	0.92524
K	Chr01	30749951	30749951	0.0501309	rRNA	0.92524
K	Chr01	30999951	30999951	0.0505384	rRNA	0.92532
K	Chr01	31249951	31249951	0.050946	rRNA	0.92532
K	Chr01	31499951	31499951	0.0513536	rRNA	0.92532
K	Chr01	31749951	31749951	0.0517612	rRNA	0.92532
K	Chr01	31999951	31999951	0.0521687	rRNA	0.92532
K	Chr01	32249951	32249951	0.0525763	rRNA	0.92532
K	Chr01	32499951	32499951	0.0529839	rRNA	0.92532
K	Chr01	32999951	32999951	0.053799	rRNA	0.92536
K	Chr01	33249951	33249951	0.0542066	rRNA	0.92536
K	Chr01	33499951	33499951	0.0546141	rRNA	0.92536
K	Chr01	33749951	33749951	0.0550217	rRNA	0.92536
K	Chr01	33999951	33999951	0.0554293	rRNA	0.92574
K	Chr01	34249951	34249951	0.0558368	rRNA	0.92994
K	Chr01	34499951	34499951	0.0562444	rRNA	0.96898
K	Chr01	34749951	34749951	0.056652	rRNA	0.99964
K	Chr01	34999951	34999951	0.0570595	rRNA	0.99964
K	Chr01	35249951	35249951	0.0574671	rRNA	0.99964
K	Chr01	35499951	35499951	0.0578747	rRNA	0.99888
K	Chr01	35749951	35749951	0.0582823	rRNA	0.99888
K	Chr01	35999951	35999951	0.0586898	rRNA	0.99888
K	Chr01	36249951	36249951	0.0590974	rRNA	0.99888
K	Chr01	36499951	36499951	0.059505	rRNA	0.99888
K	Chr01	36749951	36749951	0.0599125	rRNA	0.99888
K	Chr01	36999951	36999951	0.0603201	rRNA	0.99888
K	Chr01	37249951	37249951	0.0607277	rRNA	0.99888
K	Chr01	37499951	37499951	0.0611352	rRNA	0.99888
K	Chr01	37999951	37999951	0.0619504	rRNA	0.99924
K	Chr01	38249951	38249951	0.0623579	rRNA	0.99886
K	Chr01	38499951	38499951	0.0627655	rRNA	0.99886
K	Chr01	38749951	38749951	0.0631731	rRNA	0.99886
K	Chr01	38999951	38999951	0.0635807	rRNA	0.99886
K	Chr01	39249951	39249951	0.0639882	rRNA	0.99886
K	Chr01	39499951	39499951	0.0643958	rRNA	0.99886
K	Chr01	39749951	39749951	0.0648034	rRNA	0.99886
K	Chr01	39999951	39999951	0.0652109	rRNA	0.99886
K	Chr01	40249951	40249951	0.0656185	rRNA	0.99886
K	Chr01	40499951	40499951	0.0660261	rRNA	0.99962
K	Chr01	40749951	40749951	0.0664336	rRNA	0.99962
K	Chr01	40999951	40999951	0.0668412	rRNA	0.99962
K	Chr01	41249951	41249951	0.0672488	rRNA	0.99962
K	Chr01	41499951	41499951	0.0676563	rRNA	0.99962
K	Chr01	41749951	41749951	0.0680639	rRNA	0.99962
K	Chr01	41999951	41999951	0.0684715	rRNA	0.99962
K	Chr01	42249951	42249951	0.068879	rRNA	0.99926
K	Chr01	42499951	42499951	0.0692866	rRNA	0.99926
K	Chr01	42999951	42999951	0.0701018	rRNA	0.99926
K	Chr01	43249951	43249951	0.0705093	rRNA	0.99964
K	Chr01	43499951	43499951	0.0709169	rRNA	0.99964
K	Chr01	43749951	43749951	0.0713245	rRNA	0.99964
K	Chr01	43999951	43999951	0.071732	rRNA	0.99964
K	Chr01	44249951	44249951	0.0721396	rRNA	0.99964
K	Chr01	44499951	44499951	0.0725472	rRNA	0.99964
K	Chr01	44749951	44749951	0.0729547	rRNA	0.99964
K	Chr01	44999951	44999951	0.0733623	rRNA	0.99964
K	Chr01	45249951	45249951	0.0737699	rRNA	0.99964
K	Chr01	45499951	45499951	0.0741774	rRNA	0.99964
K	Chr01	45749951	45749951	0.074585	rRNA	0.99964
K	Chr01	45999951	45999951	0.0749926	rRNA	0.99964
K	Chr01	46249951	46249951	0.0754001	rRNA	0.99964
K	Chr01	46499951	46499951	0.0758077	rRNA	0.99964
K	Chr01	46749951	46749951	0.0762153	rRNA	0.99964
K	Chr01	46999951	46999951	0.0766229	rRNA	0.99964
K	Chr01	47249951	47249951	0.0770304	rRNA	1
K	Chr01	47499951	47499951	0.077438	rRNA	1
K	Chr01	47999951	47999951	0.0782531	rRNA	1
K	Chr01	48249951	48249951	0.0786607	rRNA	1
K	Chr01	48499951	48499951	0.0790683	rRNA	1
K	Chr01	48749951	48749951	0.0794758	rRNA	1
K	Chr01	48999951	48999951	0.0798834	rRNA	1
K	Chr01	49249951	49249951	0.080291	rRNA	1
K	Chr01	49499951	49499951	0.0806985	rRNA	1
K	Chr01	49749951	49749951	0.0811061	rRNA	0.99962
K	Chr01	49999951	49999951	0.0815137	rRNA	0.99962
K	Chr01	50249951	50249951	0.0819212	rRNA	0.99962
K	Chr01	50499951	50499951	0.0823288	rRNA	0.99962
K	Chr01	50749951	50749951	0.0827364	rRNA	0.99962
K	Chr01	50999951	50999951	0.083144	rRNA	0.99962
K	Chr01	51249951	51249951	0.0835515	rRNA	0.99962
K	Chr01	51499951	51499951	0.0839591	rRNA	0.99962
K	Chr01	51749951	51749951	0.0843667	rRNA	0.99962
K	Chr01	51999951	51999951	0.0847742	rRNA	0.99962
K	Chr01	52249951	52249951	0.0851818	rRNA	0.99962
K	Chr01	52499951	52499951	0.0855894	rRNA	0.99962
K	Chr01	52999951	52999951	0.0864045	rRNA	0.99962
K	Chr01	53249951	53249951	0.0868121	rRNA	0.99962
K	Chr01	53499951	53499951	0.0872196	rRNA	0.99962
K	Chr01	53749951	53749951	0.0876272	rRNA	0.99962
K	Chr01	53999951	53999951	0.0880348	rRNA	0.99962
K	Chr01	54249951	54249951	0.0884423	rRNA	0.99962
K	Chr01	54497151	54497151	0.0888454	rRNA	0.99962
K	Chr01	54622151	54622151	0.0890491	rRNA	1
K	Chr01	54747151	54747151	0.0892529	rRNA	1
K	Chr01	54872151	54872151	0.0894567	rRNA	1
K	Chr01	54997151	54997151	0.0896605	rRNA	1
K	Chr01	55122151	55122151	0.0898643	rRNA	1
K	Chr01	55247151	55247151	0.0900681	rRNA	1
K	Chr01	55372151	55372151	0.0902718	rRNA	1
K	Chr01	55497151	55497151	0.0904756	rRNA	1
K	Chr01	55622151	55622151	0.0906794	rRNA	1
K	Chr01	55747151	55747151	0.0908832	rRNA	1
K	Chr01	55872151	55872151	0.091087	rRNA	1
K	Chr01	55997151	55997151	0.0912908	rRNA	1
K	Chr01	56247151	56247151	0.0916983	rRNA	1
K	Chr01	56372151	56372151	0.0919021	rRNA	1
K	Chr01	56497151	56497151	0.0921059	rRNA	1
K	Chr01	56622151	56622151	0.0923097	rRNA	1
K	Chr01	56747151	56747151	0.0925135	rRNA	1
K	Chr01	56872151	56872151	0.0927173	rRNA	1
K	Chr01	249951	249951	0.000407489	Other.LTR	0.9926
K	Chr01	374951	374951	0.000611273	Other.LTR	0.995067
K	Chr01	499951	499951	0.000815058	Other.LTR	0.9963
K	Chr01	624951	624951	0.00101884	Other.LTR	0.99704
K	Chr01	749951	749951	0.00122263	Other.LTR	0.996933
K	Chr01	874951	874951	0.00142641	Other.LTR	0.997371
K	Chr01	999951	999951	0.0016302	Other.LTR	0.9977
K	Chr01	1124951	1124951	0.00183398	Other.LTR	0.997956
K	Chr01	1249951	1249951	0.00203776	Other.LTR	0.99816
K	Chr01	1374951	1374951	0.00224155	Other.LTR	0.998327
K	Chr01	1499951	1499951	0.00244533	Other.LTR	0.998467
K	Chr01	1624951	1624951	0.00264912	Other.LTR	0.998585
K	Chr01	1749951	1749951	0.0028529	Other.LTR	0.998686
K	Chr01	1874951	1874951	0.00305669	Other.LTR	0.998773
K	Chr01	1999951	1999951	0.00326047	Other.LTR	0.99885
K	Chr01	2124951	2124951	0.00346425	Other.LTR	0.998918
K	Chr01	2249951	2249951	0.00366804	Other.LTR	0.998978
K	Chr01	2374951	2374951	0.00387182	Other.LTR	0.999032
K	Chr01	2499951	2499951	0.00407561	Other.LTR	0.99908
K	Chr01	2999951	2999951	0.00489075	Other.LTR	0.99982
K	Chr01	3249951	3249951	0.00529831	Other.LTR	0.99982
K	Chr01	3499951	3499951	0.00570588	Other.LTR	0.99982
K	Chr01	3749951	3749951	0.00611345	Other.LTR	0.99982
K	Chr01	3999951	3999951	0.00652102	Other.LTR	1
K	Chr01	4249951	4249951	0.00692859	Other.LTR	1
K	Chr01	4499951	4499951	0.00733616	Other.LTR	1
K	Chr01	4749951	4749951	0.00774373	Other.LTR	1
K	Chr01	4999951	4999951	0.0081513	Other.LTR	0.99962
K	Chr01	5249951	5249951	0.00855886	Other.LTR	0.99962
K	Chr01	5499951	5499951	0.00896643	Other.LTR	0.99962
K	Chr01	5749951	5749951	0.009374	Other.LTR	0.99962
K	Chr01	5999951	5999951	0.00978157	Other.LTR	0.99924
K	Chr01	6249951	6249951	0.0101891	Other.LTR	0.99924
K	Chr01	6499951	6499951	0.0105967	Other.LTR	0.99924
K	Chr01	6749951	6749951	0.0110043	Other.LTR	0.99924
K	Chr01	6999951	6999951	0.0114118	Other.LTR	0.99924
K	Chr01	7249951	7249951	0.0118194	Other.LTR	0.99924
K	Chr01	7499951	7499951	0.012227	Other.LTR	0.99924
K	Chr01	7999951	7999951	0.0130421	Other.LTR	0.9985
K	Chr01	8249951	8249951	0.0134497	Other.LTR	0.9985
K	Chr01	8499951	8499951	0.0138573	Other.LTR	0.99812
K	Chr01	8749951	8749951	0.0142648	Other.LTR	0.99812
K	Chr01	8999951	8999951	0.0146724	Other.LTR	0.99812
K	Chr01	9249951	9249951	0.01508	Other.LTR	0.99812
K	Chr01	9499951	9499951	0.0154875	Other.LTR	0.99774
K	Chr01	9749951	9749951	0.0158951	Other.LTR	0.99774
K	Chr01	9999951	9999951	0.0163027	Other.LTR	0.99812
K	Chr01	10249951	10249951	0.0167102	Other.LTR	0.99812
K	Chr01	10499951	10499951	0.0171178	Other.LTR	0.99812
K	Chr01	10749951	10749951	0.0175254	Other.LTR	0.9978
K	Chr01	10999951	10999951	0.0179329	Other.LTR	0.99818
K	Chr01	11249951	11249951	0.0183405	Other.LTR	0.99818
K	Chr01	11499951	11499951	0.0187481	Other.LTR	0.99818
K	Chr01	11749951	11749951	0.0191557	Other.LTR	0.99818
K	Chr01	11999951	11999951	0.0195632	Other.LTR	0.9978
K	Chr01	12249951	12249951	0.0199708	Other.LTR	0.9978
K	Chr01	12499951	12499951	0.0203784	Other.LTR	0.9978
K	Chr01	12999951	12999951	0.0211935	Other.LTR	0.99854
K	Chr01	13249951	13249951	0.0216011	Other.LTR	0.99854
K	Chr01	13499951	13499951	0.0220086	Other.LTR	0.99892
K	Chr01	13749951	13749951	0.0224162	Other.LTR	0.99892
K	Chr01	13999951	13999951	0.0228238	Other.LTR	0.99892
K	Chr01	14249951	14249951	0.0232313	Other.LTR	0.99892
K	Chr01	14499951	14499951	0.0236389	Other.LTR	0.9993
K	Chr01	14749951	14749951	0.0240465	Other.LTR	0.9993
K	Chr01	14999951	14999951	0.024454	Other.LTR	0.99894
K	Chr01	15249951	15249951	0.0248616	Other.LTR	0.99894
K	Chr01	15499951	15499951	0.0252692	Other.LTR	0.99894
K	Chr01	15749951	15749951	0.0256768	Other.LTR	0.99926
K	Chr01	15999951	15999951	0.0260843	Other.LTR	0.99926
K	Chr01	16249951	16249951	0.0264919	Other.LTR	0.99926
K	Chr01	16499951	16499951	0.0268995	Other.LTR	0.99886
K	Chr01	16749951	16749951	0.027307	Other.LTR	0.99848
K	Chr01	16999951	16999951	0.0277146	Other.LTR	0.99886
K	Chr01	17249951	17249951	0.0281222	Other.LTR	0.99886
K	Chr01	17499951	17499951	0.0285297	Other.LTR	0.99886
K	Chr01	17999951	17999951	0.0293449	Other.LTR	0.99766
K	Chr01	18249951	18249951	0.0297524	Other.LTR	0.99728
K	Chr01	18499951	18499951	0.03016	Other.LTR	0.99728
K	Chr01	18749951	18749951	0.0305676	Other.LTR	0.99728
K	Chr01	18999951	18999951	0.0309751	Other.LTR	0.99728
K	Chr01	19249951	19249951	0.0313827	Other.LTR	0.9928
K	Chr01	19499951	19499951	0.0317903	Other.LTR	0.9928
K	Chr01	19749951	19749951	0.0321979	Other.LTR	0.9928
K	Chr01	19999951	19999951	0.0326054	Other.LTR	0.99316
K	Chr01	20249951	20249951	0.033013	Other.LTR	0.99316
K	Chr01	20499951	20499951	0.0334206	Other.LTR	0.99316
K	Chr01	20749951	20749951	0.0338281	Other.LTR	0.99316
K	Chr01	20999951	20999951	0.0342357	Other.LTR	0.99218
K	Chr01	21249951	21249951	0.0346433	Other.LTR	0.99148
K	Chr01	21499951	21499951	0.0350508	Other.LTR	0.99188
K	Chr01	21749951	21749951	0.0354584	Other.LTR	0.99156
K	Chr01	21999951	21999951	0.035866	Other.LTR	0.99156
K	Chr01	22249951	22249951	0.0362735	Other.LTR	0.99004
K	Chr01	22499951	22499951	0.0366811	Other.LTR	0.96798
K	Chr01	22999951	22999951	0.0374962	Other.LTR	0.9681
K	Chr01	23249951	23249951	0.0379038	Other.LTR	0.96848
K	Chr01	23499951	23499951	0.0383114	Other.LTR	0.96848
K	Chr01	23749951	23749951	0.038719	Other.LTR	0.96808
K	Chr01	23999951	23999951	0.0391265	Other.LTR	0.96808
K	Chr01	24249951	24249951	0.0395341	Other.LTR	0.97256
K	Chr01	24499951	24499951	0.0399417	Other.LTR	0.97256
K	Chr01	24749951	24749951	0.0403492	Other.LTR	0.97256
K	Chr01	24999951	24999951	0.0407568	Other.LTR	0.97232
K	Chr01	25249951	25249951	0.0411644	Other.LTR	0.97232
K	Chr01	25499951	25499951	0.0415719	Other.LTR	0.97212
K	Chr01	25749951	25749951	0.0419795	Other.LTR	0.97212
K	Chr01	25999951	25999951	0.0423871	Other.LTR	0.97302
K	Chr01	26249951	26249951	0.0427946	Other.LTR	0.97372
K	Chr01	26499951	26499951	0.0432022	Other.LTR	0.97372
K	Chr01	26749951	26749951	0.0436098	Other.LTR	0.97442
K	Chr01	26999951	26999951	0.0440173	Other.LTR	0.97442
K	Chr01	27249951	27249951	0.0444249	Other.LTR	0.97594
K	Chr01	27499951	27499951	0.0448325	Other.LTR	0.998
K	Chr01	27999951	27999951	0.0456476	Other.LTR	0.99868
K	Chr01	28249951	28249951	0.0460552	Other.LTR	0.99868
K	Chr01	28499951	28499951	0.0464628	Other.LTR	0.99868
K	Chr01	28749951	28749951	0.0468703	Other.LTR	0.99908
K	Chr01	28999951	28999951	0.0472779	Other.LTR	0.9987
K	Chr01	29249951	29249951	0.0476855	Other.LTR	0.9945
K	Chr01	29499951	29499951	0.048093	Other.LTR	0.95546
K	Chr01	29749951	29749951	0.0485006	Other.LTR	0.9248
K	Chr01	29999951	29999951	0.0489082	Other.LTR	0.92504
K	Chr01	30249951	30249951	0.0493157	Other.LTR	0.92498
K	Chr01	30499951	30499951	0.0497233	Other.LTR	0.92518
K	Chr01	30749951	30749951	0.0501309	Other.LTR	0.92518
K	Chr01	30999951	30999951	0.0505384	Other.LTR	0.92526
K	Chr01	31249951	31249951	0.050946	Other.LTR	0.92526
K	Chr01	31499951	31499951	0.0513536	Other.LTR	0.92526
K	Chr01	31749951	31749951	0.0517612	Other.LTR	0.92526
K	Chr01	31999951	31999951	0.0521687	Other.LTR	0.92526
K	Chr01	32249951	32249951	0.0525763	Other.LTR	0.92526
K	Chr01	32499951	32499951	0.0529839	Other.LTR	0.92526
K	Chr01	32999951	32999951	0.053799	Other.LTR	0.9253
K	Chr01	33249951	33249951	0.0542066	Other.LTR	0.9253
K	Chr01	33499951	33499951	0.0546141	Other.LTR	0.9253
K	Chr01	33749951	33749951	0.0550217	Other.LTR	0.9253
K	Chr01	33999951	33999951	0.0554293	Other.LTR	0.92568
K	Chr01	34249951	34249951	0.0558368	Other.LTR	0.92988
K	Chr01	34499951	34499951	0.0562444	Other.LTR	0.96892
K	Chr01	34749951	34749951	0.056652	Other.LTR	0.99958
K	Chr01	34999951	34999951	0.0570595	Other.LTR	0.99958
K	Chr01	35249951	35249951	0.0574671	Other.LTR	0.99964
K	Chr01	35499951	35499951	0.0578747	Other.LTR	0.99888
K	Chr01	35749951	35749951	0.0582823	Other.LTR	0.99888
K	Chr01	35999951	35999951	0.0586898	Other.LTR	0.99888
K	Chr01	36249951	36249951	0.0590974	Other.LTR	0.99888
K	Chr01	36499951	36499951	0.059505	Other.LTR	0.99888
K	Chr01	36749951	36749951	0.0599125	Other.LTR	0.99888
K	Chr01	36999951	36999951	0.0603201	Other.LTR	0.99888
K	Chr01	37249951	37249951	0.0607277	Other.LTR	0.99888
K	Chr01	37499951	37499951	0.0611352	Other.LTR	0.99888
K	Chr01	37999951	37999951	0.0619504	Other.LTR	0.99924
K	Chr01	38249951	38249951	0.0623579	Other.LTR	0.99886
K	Chr01	38499951	38499951	0.0627655	Other.LTR	0.99886
K	Chr01	38749951	38749951	0.0631731	Other.LTR	0.99886
K	Chr01	38999951	38999951	0.0635807	Other.LTR	0.99886
K	Chr01	39249951	39249951	0.0639882	Other.LTR	0.99886
K	Chr01	39499951	39499951	0.0643958	Other.LTR	0.99886
K	Chr01	39749951	39749951	0.0648034	Other.LTR	0.99886
K	Chr01	39999951	39999951	0.0652109	Other.LTR	0.99886
K	Chr01	40249951	40249951	0.0656185	Other.LTR	0.99886
K	Chr01	40499951	40499951	0.0660261	Other.LTR	0.99962
K	Chr01	40749951	40749951	0.0664336	Other.LTR	0.99962
K	Chr01	40999951	40999951	0.0668412	Other.LTR	0.99962
K	Chr01	41249951	41249951	0.0672488	Other.LTR	0.99962
K	Chr01	41499951	41499951	0.0676563	Other.LTR	0.99934
K	Chr01	41749951	41749951	0.0680639	Other.LTR	0.99934
K	Chr01	41999951	41999951	0.0684715	Other.LTR	0.99934
K	Chr01	42249951	42249951	0.068879	Other.LTR	0.99898
K	Chr01	42499951	42499951	0.0692866	Other.LTR	0.99898
K	Chr01	42999951	42999951	0.0701018	Other.LTR	0.99898
K	Chr01	43249951	43249951	0.0705093	Other.LTR	0.99936
K	Chr01	43499951	43499951	0.0709169	Other.LTR	0.99936
K	Chr01	43749951	43749951	0.0713245	Other.LTR	0.99936
K	Chr01	43999951	43999951	0.071732	Other.LTR	0.99936
K	Chr01	44249951	44249951	0.0721396	Other.LTR	0.99936
K	Chr01	44499951	44499951	0.0725472	Other.LTR	0.99936
K	Chr01	44749951	44749951	0.0729547	Other.LTR	0.99936
K	Chr01	44999951	44999951	0.0733623	Other.LTR	0.99936
K	Chr01	45249951	45249951	0.0737699	Other.LTR	0.99936
K	Chr01	45499951	45499951	0.0741774	Other.LTR	0.99936
K	Chr01	45749951	45749951	0.074585	Other.LTR	0.99936
K	Chr01	45999951	45999951	0.0749926	Other.LTR	0.99936
K	Chr01	46249951	46249951	0.0754001	Other.LTR	0.99936
K	Chr01	46499951	46499951	0.0758077	Other.LTR	0.99964
K	Chr01	46749951	46749951	0.0762153	Other.LTR	0.99964
K	Chr01	46999951	46999951	0.0766229	Other.LTR	0.99964
K	Chr01	47249951	47249951	0.0770304	Other.LTR	1
K	Chr01	47499951	47499951	0.077438	Other.LTR	1
K	Chr01	47999951	47999951	0.0782531	Other.LTR	1
K	Chr01	48249951	48249951	0.0786607	Other.LTR	1
K	Chr01	48499951	48499951	0.0790683	Other.LTR	1
K	Chr01	48749951	48749951	0.0794758	Other.LTR	1
K	Chr01	48999951	48999951	0.0798834	Other.LTR	1
K	Chr01	49249951	49249951	0.080291	Other.LTR	1
K	Chr01	49499951	49499951	0.0806985	Other.LTR	1
K	Chr01	49749951	49749951	0.0811061	Other.LTR	0.99962
K	Chr01	49999951	49999951	0.0815137	Other.LTR	0.99962
K	Chr01	50249951	50249951	0.0819212	Other.LTR	0.99962
K	Chr01	50499951	50499951	0.0823288	Other.LTR	0.99962
K	Chr01	50749951	50749951	0.0827364	Other.LTR	0.99962
K	Chr01	50999951	50999951	0.083144	Other.LTR	0.99962
K	Chr01	51249951	51249951	0.0835515	Other.LTR	0.99962
K	Chr01	51499951	51499951	0.0839591	Other.LTR	0.99962
K	Chr01	51749951	51749951	0.0843667	Other.LTR	0.99962
K	Chr01	51999951	51999951	0.0847742	Other.LTR	0.99962
K	Chr01	52249951	52249951	0.0851818	Other.LTR	0.99962
K	Chr01	52499951	52499951	0.0855894	Other.LTR	0.99962
K	Chr01	52999951	52999951	0.0864045	Other.LTR	0.99962
K	Chr01	53249951	53249951	0.0868121	Other.LTR	0.99962
K	Chr01	53499951	53499951	0.0872196	Other.LTR	0.99962
K	Chr01	53749951	53749951	0.0876272	Other.LTR	0.99962
K	Chr01	53999951	53999951	0.0880348	Other.LTR	0.99962
K	Chr01	54249951	54249951	0.0884423	Other.LTR	0.99962
K	Chr01	54497151	54497151	0.0888454	Other.LTR	0.99962
K	Chr01	54622151	54622151	0.0890491	Other.LTR	1
K	Chr01	54747151	54747151	0.0892529	Other.LTR	1
K	Chr01	54872151	54872151	0.0894567	Other.LTR	1
K	Chr01	54997151	54997151	0.0896605	Other.LTR	1
K	Chr01	55122151	55122151	0.0898643	Other.LTR	1
K	Chr01	55247151	55247151	0.0900681	Other.LTR	1
K	Chr01	55372151	55372151	0.0902718	Other.LTR	1
K	Chr01	55497151	55497151	0.0904756	Other.LTR	1
K	Chr01	55622151	55622151	0.0906794	Other.LTR	1
K	Chr01	55747151	55747151	0.0908832	Other.LTR	1
K	Chr01	55872151	55872151	0.091087	Other.LTR	1
K	Chr01	55997151	55997151	0.0912908	Other.LTR	1
K	Chr01	56247151	56247151	0.0916983	Other.LTR	1
K	Chr01	56372151	56372151	0.0919021	Other.LTR	1
K	Chr01	56497151	56497151	0.0921059	Other.LTR	1
K	Chr01	56622151	56622151	0.0923097	Other.LTR	1
K	Chr01	56747151	56747151	0.0925135	Other.LTR	1
K	Chr01	56872151	56872151	0.0927173	Other.LTR	1
K	Chr01	249951	249951	0.000407489	other	0.9784
K	Chr01	374951	374951	0.000611273	other	0.98
K	Chr01	499951	499951	0.000815058	other	0.9828
K	Chr01	624951	624951	0.00101884	other	0.98624
K	Chr01	749951	749951	0.00122263	other	0.986533
K	Chr01	874951	874951	0.00142641	other	0.987714
K	Chr01	999951	999951	0.0016302	other	0.98925
K	Chr01	1124951	1124951	0.00183398	other	0.990444
K	Chr01	1249951	1249951	0.00203776	other	0.99128
K	Chr01	1374951	1374951	0.00224155	other	0.989418
K	Chr01	1499951	1499951	0.00244533	other	0.9903
K	Chr01	1624951	1624951	0.00264912	other	0.99
K	Chr01	1749951	1749951	0.0028529	other	0.989114
K	Chr01	1874951	1874951	0.00305669	other	0.989547
K	Chr01	1999951	1999951	0.00326047	other	0.9899
K	Chr01	2124951	2124951	0.00346425	other	0.990424
K	Chr01	2249951	2249951	0.00366804	other	0.990956
K	Chr01	2374951	2374951	0.00387182	other	0.990821
K	Chr01	2499951	2499951	0.00407561	other	0.99046
K	Chr01	2999951	2999951	0.00489075	other	0.99216
K	Chr01	3249951	3249951	0.00529831	other	0.99276
K	Chr01	3499951	3499951	0.00570588	other	0.99284
K	Chr01	3749951	3749951	0.00611345	other	0.99274
K	Chr01	3999951	3999951	0.00652102	other	0.99334
K	Chr01	4249951	4249951	0.00692859	other	0.99302
K	Chr01	4499951	4499951	0.00733616	other	0.99284
K	Chr01	4749951	4749951	0.00774373	other	0.99234
K	Chr01	4999951	4999951	0.0081513	other	0.99162
K	Chr01	5249951	5249951	0.00855886	other	0.99308
K	Chr01	5499951	5499951	0.00896643	other	0.99262
K	Chr01	5749951	5749951	0.009374	other	0.99288
K	Chr01	5999951	5999951	0.00978157	other	0.99298
K	Chr01	6249951	6249951	0.0101891	other	0.9932
K	Chr01	6499951	6499951	0.0105967	other	0.99344
K	Chr01	6749951	6749951	0.0110043	other	0.9935
K	Chr01	6999951	6999951	0.0114118	other	0.9935
K	Chr01	7249951	7249951	0.0118194	other	0.9939
K	Chr01	7499951	7499951	0.012227	other	0.99456
K	Chr01	7999951	7999951	0.0130421	other	0.99428
K	Chr01	8249951	8249951	0.0134497	other	0.99436
K	Chr01	8499951	8499951	0.0138573	other	0.99434
K	Chr01	8749951	8749951	0.0142648	other	0.99436
K	Chr01	8999951	8999951	0.0146724	other	0.99436
K	Chr01	9249951	9249951	0.01508	other	0.99412
K	Chr01	9499951	9499951	0.0154875	other	0.99368
K	Chr01	9749951	9749951	0.0158951	other	0.99408
K	Chr01	9999951	9999951	0.0163027	other	0.99472
K	Chr01	10249951	10249951	0.0167102	other	0.99472
K	Chr01	10499951	10499951	0.0171178	other	0.99518
K	Chr01	10749951	10749951	0.0175254	other	0.99526
K	Chr01	10999951	10999951	0.0179329	other	0.99572
K	Chr01	11249951	11249951	0.0183405	other	0.99572
K	Chr01	11499951	11499951	0.0187481	other	0.99498
K	Chr01	11749951	11749951	0.0191557	other	0.99372
K	Chr01	11999951	11999951	0.0195632	other	0.99322
K	Chr01	12249951	12249951	0.0199708	other	0.9934
K	Chr01	12499951	12499951	0.0203784	other	0.99356
K	Chr01	12999951	12999951	0.0211935	other	0.99368
K	Chr01	13249951	13249951	0.0216011	other	0.99308
K	Chr01	13499951	13499951	0.0220086	other	0.99322
K	Chr01	13749951	13749951	0.0224162	other	0.9933
K	Chr01	13999951	13999951	0.0228238	other	0.99322
K	Chr01	14249951	14249951	0.0232313	other	0.99368
K	Chr01	14499951	14499951	0.0236389	other	0.994
K	Chr01	14749951	14749951	0.0240465	other	0.99378
K	Chr01	14999951	14999951	0.024454	other	0.99294
K	Chr01	15249951	15249951	0.0248616	other	0.99274
K	Chr01	15499951	15499951	0.0252692	other	0.99268
K	Chr01	15749951	15749951	0.0256768	other	0.99302
K	Chr01	15999951	15999951	0.0260843	other	0.99354
K	Chr01	16249951	16249951	0.0264919	other	0.99312
K	Chr01	16499951	16499951	0.0268995	other	0.99302
K	Chr01	16749951	16749951	0.027307	other	0.9939
K	Chr01	16999951	16999951	0.0277146	other	0.9944
K	Chr01	17249951	17249951	0.0281222	other	0.9944
K	Chr01	17499951	17499951	0.0285297	other	0.9944
K	Chr01	17999951	17999951	0.0293449	other	0.9935
K	Chr01	18249951	18249951	0.0297524	other	0.99352
K	Chr01	18499951	18499951	0.03016	other	0.99316
K	Chr01	18749951	18749951	0.0305676	other	0.99258
K	Chr01	18999951	18999951	0.0309751	other	0.99262
K	Chr01	19249951	19249951	0.0313827	other	0.98822
K	Chr01	19499951	19499951	0.0317903	other	0.9884
K	Chr01	19749951	19749951	0.0321979	other	0.98854
K	Chr01	19999951	19999951	0.0326054	other	0.98952
K	Chr01	20249951	20249951	0.033013	other	0.98968
K	Chr01	20499951	20499951	0.0334206	other	0.98974
K	Chr01	20749951	20749951	0.0338281	other	0.98974
K	Chr01	20999951	20999951	0.0342357	other	0.98866
K	Chr01	21249951	21249951	0.0346433	other	0.9883
K	Chr01	21499951	21499951	0.0350508	other	0.98914
K	Chr01	21749951	21749951	0.0354584	other	0.98856
K	Chr01	21999951	21999951	0.035866	other	0.98812
K	Chr01	22249951	22249951	0.0362735	other	0.98576
K	Chr01	22499951	22499951	0.0366811	other	0.9637
K	Chr01	22999951	22999951	0.0374962	other	0.96384
K	Chr01	23249951	23249951	0.0379038	other	0.96436
K	Chr01	23499951	23499951	0.0383114	other	0.96496
K	Chr01	23749951	23749951	0.038719	other	0.96494
K	Chr01	23999951	23999951	0.0391265	other	0.96498
K	Chr01	24249951	24249951	0.0395341	other	0.96948
K	Chr01	24499951	24499951	0.0399417	other	0.9694
K	Chr01	24749951	24749951	0.0403492	other	0.96948
K	Chr01	24999951	24999951	0.0407568	other	0.96816
K	Chr01	25249951	25249951	0.0411644	other	0.96812
K	Chr01	25499951	25499951	0.0415719	other	0.96764
K	Chr01	25749951	25749951	0.0419795	other	0.96764
K	Chr01	25999951	25999951	0.0423871	other	0.9683
K	Chr01	26249951	26249951	0.0427946	other	0.96908
K	Chr01	26499951	26499951	0.0432022	other	0.96782
K	Chr01	26749951	26749951	0.0436098	other	0.96872
K	Chr01	26999951	26999951	0.0440173	other	0.96916
K	Chr01	27249951	27249951	0.0444249	other	0.97036
K	Chr01	27499951	27499951	0.0448325	other	0.99242
K	Chr01	27999951	27999951	0.0456476	other	0.99312
K	Chr01	28249951	28249951	0.0460552	other	0.99284
K	Chr01	28499951	28499951	0.0464628	other	0.99284
K	Chr01	28749951	28749951	0.0468703	other	0.99318
K	Chr01	28999951	28999951	0.0472779	other	0.9928
K	Chr01	29249951	29249951	0.0476855	other	0.98878
K	Chr01	29499951	29499951	0.048093	other	0.94994
K	Chr01	29749951	29749951	0.0485006	other	0.91906
K	Chr01	29999951	29999951	0.0489082	other	0.92024
K	Chr01	30249951	30249951	0.0493157	other	0.92006
K	Chr01	30499951	30499951	0.0497233	other	0.91932
K	Chr01	30749951	30749951	0.0501309	other	0.91932
K	Chr01	30999951	30999951	0.0505384	other	0.9196
K	Chr01	31249951	31249951	0.050946	other	0.91942
K	Chr01	31499951	31499951	0.0513536	other	0.92068
K	Chr01	31749951	31749951	0.0517612	other	0.9206
K	Chr01	31999951	31999951	0.0521687	other	0.92056
K	Chr01	32249951	32249951	0.0525763	other	0.92172
K	Chr01	32499951	32499951	0.0529839	other	0.92144
K	Chr01	32999951	32999951	0.053799	other	0.92176
K	Chr01	33249951	33249951	0.0542066	other	0.92222
K	Chr01	33499951	33499951	0.0546141	other	0.92222
K	Chr01	33749951	33749951	0.0550217	other	0.9223
K	Chr01	33999951	33999951	0.0554293	other	0.92244
K	Chr01	34249951	34249951	0.0558368	other	0.92672
K	Chr01	34499951	34499951	0.0562444	other	0.9657
K	Chr01	34749951	34749951	0.056652	other	0.99664
K	Chr01	34999951	34999951	0.0570595	other	0.99662
K	Chr01	35249951	35249951	0.0574671	other	0.99664
K	Chr01	35499951	35499951	0.0578747	other	0.99704
K	Chr01	35749951	35749951	0.0582823	other	0.99684
K	Chr01	35999951	35999951	0.0586898	other	0.99688
K	Chr01	36249951	36249951	0.0590974	other	0.99648
K	Chr01	36499951	36499951	0.059505	other	0.99608
K	Chr01	36749951	36749951	0.0599125	other	0.99622
K	Chr01	36999951	36999951	0.0603201	other	0.99604
K	Chr01	37249951	37249951	0.0607277	other	0.99572
K	Chr01	37499951	37499951	0.0611352	other	0.996
K	Chr01	37999951	37999951	0.0619504	other	0.99594
K	Chr01	38249951	38249951	0.0623579	other	0.995
K	Chr01	38499951	38499951	0.0627655	other	0.9945
K	Chr01	38749951	38749951	0.0631731	other	0.99468
K	Chr01	38999951	38999951	0.0635807	other	0.9943
K	Chr01	39249951	39249951	0.0639882	other	0.99406
K	Chr01	39499951	39499951	0.0643958	other	0.99398
K	Chr01	39749951	39749951	0.0648034	other	0.99356
K	Chr01	39999951	39999951	0.0652109	other	0.99372
K	Chr01	40249951	40249951	0.0656185	other	0.99396
K	Chr01	40499951	40499951	0.0660261	other	0.9947
K	Chr01	40749951	40749951	0.0664336	other	0.99424
K	Chr01	40999951	40999951	0.0668412	other	0.99412
K	Chr01	41249951	41249951	0.0672488	other	0.9947
K	Chr01	41499951	41499951	0.0676563	other	0.99472
K	Chr01	41749951	41749951	0.0680639	other	0.9947
K	Chr01	41999951	41999951	0.0684715	other	0.99482
K	Chr01	42249951	42249951	0.068879	other	0.99416
K	Chr01	42499951	42499951	0.0692866	other	0.99396
K	Chr01	42999951	42999951	0.0701018	other	0.99404
K	Chr01	43249951	43249951	0.0705093	other	0.9941
K	Chr01	43499951	43499951	0.0709169	other	0.9944
K	Chr01	43749951	43749951	0.0713245	other	0.99416
K	Chr01	43999951	43999951	0.071732	other	0.99452
K	Chr01	44249951	44249951	0.0721396	other	0.9942
K	Chr01	44499951	44499951	0.0725472	other	0.9939
K	Chr01	44749951	44749951	0.0729547	other	0.99406
K	Chr01	44999951	44999951	0.0733623	other	0.99384
K	Chr01	45249951	45249951	0.0737699	other	0.99304
K	Chr01	45499951	45499951	0.0741774	other	0.9927
K	Chr01	45749951	45749951	0.074585	other	0.99284
K	Chr01	45999951	45999951	0.0749926	other	0.99262
K	Chr01	46249951	46249951	0.0754001	other	0.9915
K	Chr01	46499951	46499951	0.0758077	other	0.99188
K	Chr01	46749951	46749951	0.0762153	other	0.9919
K	Chr01	46999951	46999951	0.0766229	other	0.99102
K	Chr01	47249951	47249951	0.0770304	other	0.992
K	Chr01	47499951	47499951	0.077438	other	0.99172
K	Chr01	47999951	47999951	0.0782531	other	0.9919
K	Chr01	48249951	48249951	0.0786607	other	0.99248
K	Chr01	48499951	48499951	0.0790683	other	0.99268
K	Chr01	48749951	48749951	0.0794758	other	0.99244
K	Chr01	48999951	48999951	0.0798834	other	0.99226
K	Chr01	49249951	49249951	0.080291	other	0.99268
K	Chr01	49499951	49499951	0.0806985	other	0.99278
K	Chr01	49749951	49749951	0.0811061	other	0.99236
K	Chr01	49999951	49999951	0.0815137	other	0.9924
K	Chr01	50249951	50249951	0.0819212	other	0.99288
K	Chr01	50499951	50499951	0.0823288	other	0.99326
K	Chr01	50749951	50749951	0.0827364	other	0.99362
K	Chr01	50999951	50999951	0.083144	other	0.9941
K	Chr01	51249951	51249951	0.0835515	other	0.9947
K	Chr01	51499951	51499951	0.0839591	other	0.99382
K	Chr01	51749951	51749951	0.0843667	other	0.99356
K	Chr01	51999951	51999951	0.0847742	other	0.99442
K	Chr01	52249951	52249951	0.0851818	other	0.99442
K	Chr01	52499951	52499951	0.0855894	other	0.99464
K	Chr01	52999951	52999951	0.0864045	other	0.99434
K	Chr01	53249951	53249951	0.0868121	other	0.99458
K	Chr01	53499951	53499951	0.0872196	other	0.99458
K	Chr01	53749951	53749951	0.0876272	other	0.99492
K	Chr01	53999951	53999951	0.0880348	other	0.99518
K	Chr01	54249951	54249951	0.0884423	other	0.99482
K	Chr01	54497151	54497151	0.0888454	other	0.995155
K	Chr01	54622151	54622151	0.0890491	other	0.995658
K	Chr01	54747151	54747151	0.0892529	other	0.995617
K	Chr01	54872151	54872151	0.0894567	other	0.995736
K	Chr01	54997151	54997151	0.0896605	other	0.995519
K	Chr01	55122151	55122151	0.0898643	other	0.995433
K	Chr01	55247151	55247151	0.0900681	other	0.995106
K	Chr01	55372151	55372151	0.0902718	other	0.995531
K	Chr01	55497151	55497151	0.0904756	other	0.996627
K	Chr01	55622151	55622151	0.0906794	other	0.996793
K	Chr01	55747151	55747151	0.0908832	other	0.996713
K	Chr01	55872151	55872151	0.091087	other	0.996346
K	Chr01	55997151	55997151	0.0912908	other	0.99654
K	Chr01	56247151	56247151	0.0916983	other	0.996922
K	Chr01	56372151	56372151	0.0919021	other	0.996705
K	Chr01	56497151	56497151	0.0921059	other	0.995877
K	Chr01	56622151	56622151	0.0923097	other	0.995433
K	Chr01	56747151	56747151	0.0925135	other	0.994943
K	Chr01	56872151	56872151	0.0927173	other	1
K	Chr01	249951	249951	0.000407489	Copia	0.82
K	Chr01	374951	374951	0.000611273	Copia	0.820933
K	Chr01	499951	499951	0.000815058	Copia	0.821
K	Chr01	624951	624951	0.00101884	Copia	0.83288
K	Chr01	749951	749951	0.00122263	Copia	0.837467
K	Chr01	874951	874951	0.00142641	Copia	0.835829
K	Chr01	999951	999951	0.0016302	Copia	0.82945
K	Chr01	1124951	1124951	0.00183398	Copia	0.832044
K	Chr01	1249951	1249951	0.00203776	Copia	0.83748
K	Chr01	1374951	1374951	0.00224155	Copia	0.838545
K	Chr01	1499951	1499951	0.00244533	Copia	0.840967
K	Chr01	1624951	1624951	0.00264912	Copia	0.840338
K	Chr01	1749951	1749951	0.0028529	Copia	0.838286
K	Chr01	1874951	1874951	0.00305669	Copia	0.841893
K	Chr01	1999951	1999951	0.00326047	Copia	0.841875
K	Chr01	2124951	2124951	0.00346425	Copia	0.842047
K	Chr01	2249951	2249951	0.00366804	Copia	0.8398
K	Chr01	2374951	2374951	0.00387182	Copia	0.839558
K	Chr01	2499951	2499951	0.00407561	Copia	0.83858
K	Chr01	2999951	2999951	0.00489075	Copia	0.84056
K	Chr01	3249951	3249951	0.00529831	Copia	0.84244
K	Chr01	3499951	3499951	0.00570588	Copia	0.8405
K	Chr01	3749951	3749951	0.00611345	Copia	0.8355
K	Chr01	3999951	3999951	0.00652102	Copia	0.83434
K	Chr01	4249951	4249951	0.00692859	Copia	0.83696
K	Chr01	4499951	4499951	0.00733616	Copia	0.84002
K	Chr01	4749951	4749951	0.00774373	Copia	0.83542
K	Chr01	4999951	4999951	0.0081513	Copia	0.83094
K	Chr01	5249951	5249951	0.00855886	Copia	0.83132
K	Chr01	5499951	5499951	0.00896643	Copia	0.82926
K	Chr01	5749951	5749951	0.009374	Copia	0.8302
K	Chr01	5999951	5999951	0.00978157	Copia	0.83172
K	Chr01	6249951	6249951	0.0101891	Copia	0.8289
K	Chr01	6499951	6499951	0.0105967	Copia	0.82784
K	Chr01	6749951	6749951	0.0110043	Copia	0.82508
K	Chr01	6999951	6999951	0.0114118	Copia	0.82726
K	Chr01	7249951	7249951	0.0118194	Copia	0.82598
K	Chr01	7499951	7499951	0.012227	Copia	0.82616
K	Chr01	7999951	7999951	0.0130421	Copia	0.82144
K	Chr01	8249951	8249951	0.0134497	Copia	0.81932
K	Chr01	8499951	8499951	0.0138573	Copia	0.8199
K	Chr01	8749951	8749951	0.0142648	Copia	0.82108
K	Chr01	8999951	8999951	0.0146724	Copia	0.81694
K	Chr01	9249951	9249951	0.01508	Copia	0.81026
K	Chr01	9499951	9499951	0.0154875	Copia	0.80688
K	Chr01	9749951	9749951	0.0158951	Copia	0.80838
K	Chr01	9999951	9999951	0.0163027	Copia	0.79932
K	Chr01	10249951	10249951	0.0167102	Copia	0.7975
K	Chr01	10499951	10499951	0.0171178	Copia	0.79876
K	Chr01	10749951	10749951	0.0175254	Copia	0.79236
K	Chr01	10999951	10999951	0.0179329	Copia	0.7886
K	Chr01	11249951	11249951	0.0183405	Copia	0.78818
K	Chr01	11499951	11499951	0.0187481	Copia	0.78192
K	Chr01	11749951	11749951	0.0191557	Copia	0.77878
K	Chr01	11999951	11999951	0.0195632	Copia	0.77146
K	Chr01	12249951	12249951	0.0199708	Copia	0.7786
K	Chr01	12499951	12499951	0.0203784	Copia	0.77916
K	Chr01	12999951	12999951	0.0211935	Copia	0.77442
K	Chr01	13249951	13249951	0.0216011	Copia	0.76918
K	Chr01	13499951	13499951	0.0220086	Copia	0.76966
K	Chr01	13749951	13749951	0.0224162	Copia	0.76446
K	Chr01	13999951	13999951	0.0228238	Copia	0.76742
K	Chr01	14249951	14249951	0.0232313	Copia	0.77102
K	Chr01	14499951	14499951	0.0236389	Copia	0.77158
K	Chr01	14749951	14749951	0.0240465	Copia	0.7722
K	Chr01	14999951	14999951	0.024454	Copia	0.77962
K	Chr01	15249951	15249951	0.0248616	Copia	0.77488
K	Chr01	15499951	15499951	0.0252692	Copia	0.77328
K	Chr01	15749951	15749951	0.0256768	Copia	0.77266
K	Chr01	15999951	15999951	0.0260843	Copia	0.77246
K	Chr01	16249951	16249951	0.0264919	Copia	0.7755
K	Chr01	16499951	16499951	0.0268995	Copia	0.7764
K	Chr01	16749951	16749951	0.027307	Copia	0.78114
K	Chr01	16999951	16999951	0.0277146	Copia	0.78626
K	Chr01	17249951	17249951	0.0281222	Copia	0.77364
K	Chr01	17499951	17499951	0.0285297	Copia	0.774
K	Chr01	17999951	17999951	0.0293449	Copia	0.77136
K	Chr01	18249951	18249951	0.0297524	Copia	0.77676
K	Chr01	18499951	18499951	0.03016	Copia	0.7785
K	Chr01	18749951	18749951	0.0305676	Copia	0.78724
K	Chr01	18999951	18999951	0.0309751	Copia	0.78602
K	Chr01	19249951	19249951	0.0313827	Copia	0.785
K	Chr01	19499951	19499951	0.0317903	Copia	0.78846
K	Chr01	19749951	19749951	0.0321979	Copia	0.78832
K	Chr01	19999951	19999951	0.0326054	Copia	0.79016
K	Chr01	20249951	20249951	0.033013	Copia	0.79924
K	Chr01	20499951	20499951	0.0334206	Copia	0.79854
K	Chr01	20749951	20749951	0.0338281	Copia	0.8069
K	Chr01	20999951	20999951	0.0342357	Copia	0.8151
K	Chr01	21249951	21249951	0.0346433	Copia	0.81376
K	Chr01	21499951	21499951	0.0350508	Copia	0.81818
K	Chr01	21749951	21749951	0.0354584	Copia	0.8188
K	Chr01	21999951	21999951	0.035866	Copia	0.81944
K	Chr01	22249951	22249951	0.0362735	Copia	0.82588
K	Chr01	22499951	22499951	0.0366811	Copia	0.81022
K	Chr01	22999951	22999951	0.0374962	Copia	0.82168
K	Chr01	23249951	23249951	0.0379038	Copia	0.82096
K	Chr01	23499951	23499951	0.0383114	Copia	0.82082
K	Chr01	23749951	23749951	0.038719	Copia	0.82208
K	Chr01	23999951	23999951	0.0391265	Copia	0.82402
K	Chr01	24249951	24249951	0.0395341	Copia	0.82742
K	Chr01	24499951	24499951	0.0399417	Copia	0.8257
K	Chr01	24749951	24749951	0.0403492	Copia	0.82542
K	Chr01	24999951	24999951	0.0407568	Copia	0.82306
K	Chr01	25249951	25249951	0.0411644	Copia	0.81698
K	Chr01	25499951	25499951	0.0415719	Copia	0.81508
K	Chr01	25749951	25749951	0.0419795	Copia	0.8106
K	Chr01	25999951	25999951	0.0423871	Copia	0.80536
K	Chr01	26249951	26249951	0.0427946	Copia	0.80362
K	Chr01	26499951	26499951	0.0432022	Copia	0.80116
K	Chr01	26749951	26749951	0.0436098	Copia	0.79876
K	Chr01	26999951	26999951	0.0440173	Copia	0.7918
K	Chr01	27249951	27249951	0.0444249	Copia	0.78624
K	Chr01	27499951	27499951	0.0448325	Copia	0.79366
K	Chr01	27999951	27999951	0.0456476	Copia	0.7901
K	Chr01	28249951	28249951	0.0460552	Copia	0.78896
K	Chr01	28499951	28499951	0.0464628	Copia	0.7909
K	Chr01	28749951	28749951	0.0468703	Copia	0.78474
K	Chr01	28999951	28999951	0.0472779	Copia	0.78562
K	Chr01	29249951	29249951	0.0476855	Copia	0.78094
K	Chr01	29499951	29499951	0.048093	Copia	0.75058
K	Chr01	29749951	29749951	0.0485006	Copia	0.72846
K	Chr01	29999951	29999951	0.0489082	Copia	0.73396
K	Chr01	30249951	30249951	0.0493157	Copia	0.73526
K	Chr01	30499951	30499951	0.0497233	Copia	0.73224
K	Chr01	30749951	30749951	0.0501309	Copia	0.73226
K	Chr01	30999951	30999951	0.0505384	Copia	0.73146
K	Chr01	31249951	31249951	0.050946	Copia	0.73044
K	Chr01	31499951	31499951	0.0513536	Copia	0.73484
K	Chr01	31749951	31749951	0.0517612	Copia	0.73522
K	Chr01	31999951	31999951	0.0521687	Copia	0.73902
K	Chr01	32249951	32249951	0.0525763	Copia	0.7431
K	Chr01	32499951	32499951	0.0529839	Copia	0.74452
K	Chr01	32999951	32999951	0.053799	Copia	0.7443
K	Chr01	33249951	33249951	0.0542066	Copia	0.74806
K	Chr01	33499951	33499951	0.0546141	Copia	0.7454
K	Chr01	33749951	33749951	0.0550217	Copia	0.74482
K	Chr01	33999951	33999951	0.0554293	Copia	0.74444
K	Chr01	34249951	34249951	0.0558368	Copia	0.74764
K	Chr01	34499951	34499951	0.0562444	Copia	0.77542
K	Chr01	34749951	34749951	0.056652	Copia	0.80016
K	Chr01	34999951	34999951	0.0570595	Copia	0.80038
K	Chr01	35249951	35249951	0.0574671	Copia	0.79682
K	Chr01	35499951	35499951	0.0578747	Copia	0.80486
K	Chr01	35749951	35749951	0.0582823	Copia	0.80578
K	Chr01	35999951	35999951	0.0586898	Copia	0.80854
K	Chr01	36249951	36249951	0.0590974	Copia	0.8084
K	Chr01	36499951	36499951	0.059505	Copia	0.80398
K	Chr01	36749951	36749951	0.0599125	Copia	0.80374
K	Chr01	36999951	36999951	0.0603201	Copia	0.80116
K	Chr01	37249951	37249951	0.0607277	Copia	0.80172
K	Chr01	37499951	37499951	0.0611352	Copia	0.80938
K	Chr01	37999951	37999951	0.0619504	Copia	0.81434
K	Chr01	38249951	38249951	0.0623579	Copia	0.8118
K	Chr01	38499951	38499951	0.0627655	Copia	0.8112
K	Chr01	38749951	38749951	0.0631731	Copia	0.81188
K	Chr01	38999951	38999951	0.0635807	Copia	0.81116
K	Chr01	39249951	39249951	0.0639882	Copia	0.81382
K	Chr01	39499951	39499951	0.0643958	Copia	0.81556
K	Chr01	39749951	39749951	0.0648034	Copia	0.81322
K	Chr01	39999951	39999951	0.0652109	Copia	0.81238
K	Chr01	40249951	40249951	0.0656185	Copia	0.81752
K	Chr01	40499951	40499951	0.0660261	Copia	0.81622
K	Chr01	40749951	40749951	0.0664336	Copia	0.81218
K	Chr01	40999951	40999951	0.0668412	Copia	0.81198
K	Chr01	41249951	41249951	0.0672488	Copia	0.81226
K	Chr01	41499951	41499951	0.0676563	Copia	0.81458
K	Chr01	41749951	41749951	0.0680639	Copia	0.81226
K	Chr01	41999951	41999951	0.0684715	Copia	0.8196
K	Chr01	42249951	42249951	0.068879	Copia	0.81864
K	Chr01	42499951	42499951	0.0692866	Copia	0.81454
K	Chr01	42999951	42999951	0.0701018	Copia	0.81216
K	Chr01	43249951	43249951	0.0705093	Copia	0.8125
K	Chr01	43499951	43499951	0.0709169	Copia	0.8097
K	Chr01	43749951	43749951	0.0713245	Copia	0.81062
K	Chr01	43999951	43999951	0.071732	Copia	0.80748
K	Chr01	44249951	44249951	0.0721396	Copia	0.80336
K	Chr01	44499951	44499951	0.0725472	Copia	0.80144
K	Chr01	44749951	44749951	0.0729547	Copia	0.80344
K	Chr01	44999951	44999951	0.0733623	Copia	0.80184
K	Chr01	45249951	45249951	0.0737699	Copia	0.80302
K	Chr01	45499951	45499951	0.0741774	Copia	0.8013
K	Chr01	45749951	45749951	0.074585	Copia	0.80534
K	Chr01	45999951	45999951	0.0749926	Copia	0.8063
K	Chr01	46249951	46249951	0.0754001	Copia	0.80624
K	Chr01	46499951	46499951	0.0758077	Copia	0.80696
K	Chr01	46749951	46749951	0.0762153	Copia	0.813
K	Chr01	46999951	46999951	0.0766229	Copia	0.81336
K	Chr01	47249951	47249951	0.0770304	Copia	0.81852
K	Chr01	47499951	47499951	0.077438	Copia	0.8212
K	Chr01	47999951	47999951	0.0782531	Copia	0.82066
K	Chr01	48249951	48249951	0.0786607	Copia	0.82176
K	Chr01	48499951	48499951	0.0790683	Copia	0.8286
K	Chr01	48749951	48749951	0.0794758	Copia	0.82778
K	Chr01	48999951	48999951	0.0798834	Copia	0.82754
K	Chr01	49249951	49249951	0.080291	Copia	0.82794
K	Chr01	49499951	49499951	0.0806985	Copia	0.82762
K	Chr01	49749951	49749951	0.0811061	Copia	0.82776
K	Chr01	49999951	49999951	0.0815137	Copia	0.83038
K	Chr01	50249951	50249951	0.0819212	Copia	0.82828
K	Chr01	50499951	50499951	0.0823288	Copia	0.82846
K	Chr01	50749951	50749951	0.0827364	Copia	0.83046
K	Chr01	50999951	50999951	0.083144	Copia	0.8313
K	Chr01	51249951	51249951	0.0835515	Copia	0.83138
K	Chr01	51499951	51499951	0.0839591	Copia	0.83242
K	Chr01	51749951	51749951	0.0843667	Copia	0.8313
K	Chr01	51999951	51999951	0.0847742	Copia	0.83272
K	Chr01	52249951	52249951	0.0851818	Copia	0.831
K	Chr01	52499951	52499951	0.0855894	Copia	0.83196
K	Chr01	52999951	52999951	0.0864045	Copia	0.8324
K	Chr01	53249951	53249951	0.0868121	Copia	0.83618
K	Chr01	53499951	53499951	0.0872196	Copia	0.83276
K	Chr01	53749951	53749951	0.0876272	Copia	0.83796
K	Chr01	53999951	53999951	0.0880348	Copia	0.84252
K	Chr01	54249951	54249951	0.0884423	Copia	0.84098
K	Chr01	54497151	54497151	0.0888454	Copia	0.851394
K	Chr01	54622151	54622151	0.0890491	Copia	0.851825
K	Chr01	54747151	54747151	0.0892529	Copia	0.850725
K	Chr01	54872151	54872151	0.0894567	Copia	0.852252
K	Chr01	54997151	54997151	0.0896605	Copia	0.854822
K	Chr01	55122151	55122151	0.0898643	Copia	0.855304
K	Chr01	55247151	55247151	0.0900681	Copia	0.852593
K	Chr01	55372151	55372151	0.0902718	Copia	0.855906
K	Chr01	55497151	55497151	0.0904756	Copia	0.857768
K	Chr01	55622151	55622151	0.0906794	Copia	0.859314
K	Chr01	55747151	55747151	0.0908832	Copia	0.85708
K	Chr01	55872151	55872151	0.091087	Copia	0.856755
K	Chr01	55997151	55997151	0.0912908	Copia	0.857651
K	Chr01	56247151	56247151	0.0916983	Copia	0.870115
K	Chr01	56372151	56372151	0.0919021	Copia	0.86154
K	Chr01	56497151	56497151	0.0921059	Copia	0.871581
K	Chr01	56622151	56622151	0.0923097	Copia	0.867141
K	Chr01	56747151	56747151	0.0925135	Copia	0.877225
K	Chr01	56872151	56872151	0.0927173	Copia	0.973813
K	Chr01	249951	249951	0.000407489	Gypsy	0.736
K	Chr01	374951	374951	0.000611273	Gypsy	0.750533
K	Chr01	499951	499951	0.000815058	Gypsy	0.7456
K	Chr01	624951	624951	0.00101884	Gypsy	0.758
K	Chr01	749951	749951	0.00122263	Gypsy	0.75
K	Chr01	874951	874951	0.00142641	Gypsy	0.747771
K	Chr01	999951	999951	0.0016302	Gypsy	0.7467
K	Chr01	1124951	1124951	0.00183398	Gypsy	0.751111
K	Chr01	1249951	1249951	0.00203776	Gypsy	0.74952
K	Chr01	1374951	1374951	0.00224155	Gypsy	0.748909
K	Chr01	1499951	1499951	0.00244533	Gypsy	0.748633
K	Chr01	1624951	1624951	0.00264912	Gypsy	0.750462
K	Chr01	1749951	1749951	0.0028529	Gypsy	0.7536
K	Chr01	1874951	1874951	0.00305669	Gypsy	0.759947
K	Chr01	1999951	1999951	0.00326047	Gypsy	0.764325
K	Chr01	2124951	2124951	0.00346425	Gypsy	0.764094
K	Chr01	2249951	2249951	0.00366804	Gypsy	0.762711
K	Chr01	2374951	2374951	0.00387182	Gypsy	0.763411
K	Chr01	2499951	2499951	0.00407561	Gypsy	0.76586
K	Chr01	2999951	2999951	0.00489075	Gypsy	0.76828
K	Chr01	3249951	3249951	0.00529831	Gypsy	0.77036
K	Chr01	3499951	3499951	0.00570588	Gypsy	0.76898
K	Chr01	3749951	3749951	0.00611345	Gypsy	0.7627
K	Chr01	3999951	3999951	0.00652102	Gypsy	0.76542
K	Chr01	4249951	4249951	0.00692859	Gypsy	0.76798
K	Chr01	4499951	4499951	0.00733616	Gypsy	0.77012
K	Chr01	4749951	4749951	0.00774373	Gypsy	0.7681
K	Chr01	4999951	4999951	0.0081513	Gypsy	0.7708
K	Chr01	5249951	5249951	0.00855886	Gypsy	0.77216
K	Chr01	5499951	5499951	0.00896643	Gypsy	0.7757
K	Chr01	5749951	5749951	0.009374	Gypsy	0.77578
K	Chr01	5999951	5999951	0.00978157	Gypsy	0.77408
K	Chr01	6249951	6249951	0.0101891	Gypsy	0.76574
K	Chr01	6499951	6499951	0.0105967	Gypsy	0.76454
K	Chr01	6749951	6749951	0.0110043	Gypsy	0.7628
K	Chr01	6999951	6999951	0.0114118	Gypsy	0.76662
K	Chr01	7249951	7249951	0.0118194	Gypsy	0.76334
K	Chr01	7499951	7499951	0.012227	Gypsy	0.75998
K	Chr01	7999951	7999951	0.0130421	Gypsy	0.74906
K	Chr01	8249951	8249951	0.0134497	Gypsy	0.74508
K	Chr01	8499951	8499951	0.0138573	Gypsy	0.74874
K	Chr01	8749951	8749951	0.0142648	Gypsy	0.75322
K	Chr01	8999951	8999951	0.0146724	Gypsy	0.74966
K	Chr01	9249951	9249951	0.01508	Gypsy	0.743
K	Chr01	9499951	9499951	0.0154875	Gypsy	0.73656
K	Chr01	9749951	9749951	0.0158951	Gypsy	0.73418
K	Chr01	9999951	9999951	0.0163027	Gypsy	0.72506
K	Chr01	10249951	10249951	0.0167102	Gypsy	0.72406
K	Chr01	10499951	10499951	0.0171178	Gypsy	0.71566
K	Chr01	10749951	10749951	0.0175254	Gypsy	0.70776
K	Chr01	10999951	10999951	0.0179329	Gypsy	0.70428
K	Chr01	11249951	11249951	0.0183405	Gypsy	0.705
K	Chr01	11499951	11499951	0.0187481	Gypsy	0.69642
K	Chr01	11749951	11749951	0.0191557	Gypsy	0.69134
K	Chr01	11999951	11999951	0.0195632	Gypsy	0.68298
K	Chr01	12249951	12249951	0.0199708	Gypsy	0.69104
K	Chr01	12499951	12499951	0.0203784	Gypsy	0.69054
K	Chr01	12999951	12999951	0.0211935	Gypsy	0.68704
K	Chr01	13249951	13249951	0.0216011	Gypsy	0.68054
K	Chr01	13499951	13499951	0.0220086	Gypsy	0.67514
K	Chr01	13749951	13749951	0.0224162	Gypsy	0.6661
K	Chr01	13999951	13999951	0.0228238	Gypsy	0.66814
K	Chr01	14249951	14249951	0.0232313	Gypsy	0.66972
K	Chr01	14499951	14499951	0.0236389	Gypsy	0.67382
K	Chr01	14749951	14749951	0.0240465	Gypsy	0.67702
K	Chr01	14999951	14999951	0.024454	Gypsy	0.6813
K	Chr01	15249951	15249951	0.0248616	Gypsy	0.67556
K	Chr01	15499951	15499951	0.0252692	Gypsy	0.6818
K	Chr01	15749951	15749951	0.0256768	Gypsy	0.6811
K	Chr01	15999951	15999951	0.0260843	Gypsy	0.67838
K	Chr01	16249951	16249951	0.0264919	Gypsy	0.68782
K	Chr01	16499951	16499951	0.0268995	Gypsy	0.68852
K	Chr01	16749951	16749951	0.027307	Gypsy	0.69794
K	Chr01	16999951	16999951	0.0277146	Gypsy	0.70078
K	Chr01	17249951	17249951	0.0281222	Gypsy	0.68304
K	Chr01	17499951	17499951	0.0285297	Gypsy	0.68736
K	Chr01	17999951	17999951	0.0293449	Gypsy	0.68616
K	Chr01	18249951	18249951	0.0297524	Gypsy	0.69164
K	Chr01	18499951	18499951	0.03016	Gypsy	0.69944
K	Chr01	18749951	18749951	0.0305676	Gypsy	0.7124
K	Chr01	18999951	18999951	0.0309751	Gypsy	0.71476
K	Chr01	19249951	19249951	0.0313827	Gypsy	0.71956
K	Chr01	19499951	19499951	0.0317903	Gypsy	0.7155
K	Chr01	19749951	19749951	0.0321979	Gypsy	0.71618
K	Chr01	19999951	19999951	0.0326054	Gypsy	0.71588
K	Chr01	20249951	20249951	0.033013	Gypsy	0.72842
K	Chr01	20499951	20499951	0.0334206	Gypsy	0.72106
K	Chr01	20749951	20749951	0.0338281	Gypsy	0.73362
K	Chr01	20999951	20999951	0.0342357	Gypsy	0.7481
K	Chr01	21249951	21249951	0.0346433	Gypsy	0.74424
K	Chr01	21499951	21499951	0.0350508	Gypsy	0.7519
K	Chr01	21749951	21749951	0.0354584	Gypsy	0.74906
K	Chr01	21999951	21999951	0.035866	Gypsy	0.7489
K	Chr01	22249951	22249951	0.0362735	Gypsy	0.7579
K	Chr01	22499951	22499951	0.0366811	Gypsy	0.74326
K	Chr01	22999951	22999951	0.0374962	Gypsy	0.7591
K	Chr01	23249951	23249951	0.0379038	Gypsy	0.7531
K	Chr01	23499951	23499951	0.0383114	Gypsy	0.7524
K	Chr01	23749951	23749951	0.038719	Gypsy	0.7517
K	Chr01	23999951	23999951	0.0391265	Gypsy	0.75144
K	Chr01	24249951	24249951	0.0395341	Gypsy	0.75162
K	Chr01	24499951	24499951	0.0399417	Gypsy	0.75988
K	Chr01	24749951	24749951	0.0403492	Gypsy	0.75622
K	Chr01	24999951	24999951	0.0407568	Gypsy	0.75918
K	Chr01	25249951	25249951	0.0411644	Gypsy	0.75212
K	Chr01	25499951	25499951	0.0415719	Gypsy	0.75536
K	Chr01	25749951	25749951	0.0419795	Gypsy	0.7462
K	Chr01	25999951	25999951	0.0423871	Gypsy	0.73568
K	Chr01	26249951	26249951	0.0427946	Gypsy	0.73154
K	Chr01	26499951	26499951	0.0432022	Gypsy	0.72396
K	Chr01	26749951	26749951	0.0436098	Gypsy	0.72112
K	Chr01	26999951	26999951	0.0440173	Gypsy	0.71828
K	Chr01	27249951	27249951	0.0444249	Gypsy	0.7164
K	Chr01	27499951	27499951	0.0448325	Gypsy	0.7215
K	Chr01	27999951	27999951	0.0456476	Gypsy	0.71964
K	Chr01	28249951	28249951	0.0460552	Gypsy	0.72322
K	Chr01	28499951	28499951	0.0464628	Gypsy	0.72238
K	Chr01	28749951	28749951	0.0468703	Gypsy	0.71564
K	Chr01	28999951	28999951	0.0472779	Gypsy	0.71396
K	Chr01	29249951	29249951	0.0476855	Gypsy	0.70834
K	Chr01	29499951	29499951	0.048093	Gypsy	0.67824
K	Chr01	29749951	29749951	0.0485006	Gypsy	0.6605
K	Chr01	29999951	29999951	0.0489082	Gypsy	0.66004
K	Chr01	30249951	30249951	0.0493157	Gypsy	0.65888
K	Chr01	30499951	30499951	0.0497233	Gypsy	0.65686
K	Chr01	30749951	30749951	0.0501309	Gypsy	0.65238
K	Chr01	30999951	30999951	0.0505384	Gypsy	0.65454
K	Chr01	31249951	31249951	0.050946	Gypsy	0.65518
K	Chr01	31499951	31499951	0.0513536	Gypsy	0.65758
K	Chr01	31749951	31749951	0.0517612	Gypsy	0.66048
K	Chr01	31999951	31999951	0.0521687	Gypsy	0.66006
K	Chr01	32249951	32249951	0.0525763	Gypsy	0.6582
K	Chr01	32499951	32499951	0.0529839	Gypsy	0.66014
K	Chr01	32999951	32999951	0.053799	Gypsy	0.65098
K	Chr01	33249951	33249951	0.0542066	Gypsy	0.65334
K	Chr01	33499951	33499951	0.0546141	Gypsy	0.65052
K	Chr01	33749951	33749951	0.0550217	Gypsy	0.65104
K	Chr01	33999951	33999951	0.0554293	Gypsy	0.6553
K	Chr01	34249951	34249951	0.0558368	Gypsy	0.66204
K	Chr01	34499951	34499951	0.0562444	Gypsy	0.68868
K	Chr01	34749951	34749951	0.056652	Gypsy	0.71114
K	Chr01	34999951	34999951	0.0570595	Gypsy	0.71764
K	Chr01	35249951	35249951	0.0574671	Gypsy	0.7154
K	Chr01	35499951	35499951	0.0578747	Gypsy	0.72094
K	Chr01	35749951	35749951	0.0582823	Gypsy	0.72966
K	Chr01	35999951	35999951	0.0586898	Gypsy	0.73346
K	Chr01	36249951	36249951	0.0590974	Gypsy	0.7335
K	Chr01	36499951	36499951	0.059505	Gypsy	0.73272
K	Chr01	36749951	36749951	0.0599125	Gypsy	0.73138
K	Chr01	36999951	36999951	0.0603201	Gypsy	0.73294
K	Chr01	37249951	37249951	0.0607277	Gypsy	0.7346
K	Chr01	37499951	37499951	0.0611352	Gypsy	0.74148
K	Chr01	37999951	37999951	0.0619504	Gypsy	0.7552
K	Chr01	38249951	38249951	0.0623579	Gypsy	0.75796
K	Chr01	38499951	38499951	0.0627655	Gypsy	0.75816
K	Chr01	38749951	38749951	0.0631731	Gypsy	0.75796
K	Chr01	38999951	38999951	0.0635807	Gypsy	0.7501
K	Chr01	39249951	39249951	0.0639882	Gypsy	0.74818
K	Chr01	39499951	39499951	0.0643958	Gypsy	0.74946
K	Chr01	39749951	39749951	0.0648034	Gypsy	0.7467
K	Chr01	39999951	39999951	0.0652109	Gypsy	0.74462
K	Chr01	40249951	40249951	0.0656185	Gypsy	0.74792
K	Chr01	40499951	40499951	0.0660261	Gypsy	0.7493
K	Chr01	40749951	40749951	0.0664336	Gypsy	0.74438
K	Chr01	40999951	40999951	0.0668412	Gypsy	0.74458
K	Chr01	41249951	41249951	0.0672488	Gypsy	0.74486
K	Chr01	41499951	41499951	0.0676563	Gypsy	0.7478
K	Chr01	41749951	41749951	0.0680639	Gypsy	0.74776
K	Chr01	41999951	41999951	0.0684715	Gypsy	0.74902
K	Chr01	42249951	42249951	0.068879	Gypsy	0.75494
K	Chr01	42499951	42499951	0.0692866	Gypsy	0.74844
K	Chr01	42999951	42999951	0.0701018	Gypsy	0.74708
K	Chr01	43249951	43249951	0.0705093	Gypsy	0.74302
K	Chr01	43499951	43499951	0.0709169	Gypsy	0.74026
K	Chr01	43749951	43749951	0.0713245	Gypsy	0.7407
K	Chr01	43999951	43999951	0.071732	Gypsy	0.74294
K	Chr01	44249951	44249951	0.0721396	Gypsy	0.74272
K	Chr01	44499951	44499951	0.0725472	Gypsy	0.7421
K	Chr01	44749951	44749951	0.0729547	Gypsy	0.74388
K	Chr01	44999951	44999951	0.0733623	Gypsy	0.74026
K	Chr01	45249951	45249951	0.0737699	Gypsy	0.74126
K	Chr01	45499951	45499951	0.0741774	Gypsy	0.74112
K	Chr01	45749951	45749951	0.074585	Gypsy	0.7426
K	Chr01	45999951	45999951	0.0749926	Gypsy	0.74188
K	Chr01	46249951	46249951	0.0754001	Gypsy	0.74292
K	Chr01	46499951	46499951	0.0758077	Gypsy	0.74324
K	Chr01	46749951	46749951	0.0762153	Gypsy	0.74272
K	Chr01	46999951	46999951	0.0766229	Gypsy	0.74946
K	Chr01	47249951	47249951	0.0770304	Gypsy	0.75386
K	Chr01	47499951	47499951	0.077438	Gypsy	0.756
K	Chr01	47999951	47999951	0.0782531	Gypsy	0.7494
K	Chr01	48249951	48249951	0.0786607	Gypsy	0.74618
K	Chr01	48499951	48499951	0.0790683	Gypsy	0.75536
K	Chr01	48749951	48749951	0.0794758	Gypsy	0.7557
K	Chr01	48999951	48999951	0.0798834	Gypsy	0.75764
K	Chr01	49249951	49249951	0.080291	Gypsy	0.75588
K	Chr01	49499951	49499951	0.0806985	Gypsy	0.75468
K	Chr01	49749951	49749951	0.0811061	Gypsy	0.75468
K	Chr01	49999951	49999951	0.0815137	Gypsy	0.7583
K	Chr01	50249951	50249951	0.0819212	Gypsy	0.7555
K	Chr01	50499951	50499951	0.0823288	Gypsy	0.75518
K	Chr01	50749951	50749951	0.0827364	Gypsy	0.76078
K	Chr01	50999951	50999951	0.083144	Gypsy	0.7625
K	Chr01	51249951	51249951	0.0835515	Gypsy	0.7633
K	Chr01	51499951	51499951	0.0839591	Gypsy	0.76662
K	Chr01	51749951	51749951	0.0843667	Gypsy	0.77176
K	Chr01	51999951	51999951	0.0847742	Gypsy	0.77212
K	Chr01	52249951	52249951	0.0851818	Gypsy	0.77172
K	Chr01	52499951	52499951	0.0855894	Gypsy	0.77494
K	Chr01	52999951	52999951	0.0864045	Gypsy	0.7834
K	Chr01	53249951	53249951	0.0868121	Gypsy	0.79502
K	Chr01	53499951	53499951	0.0872196	Gypsy	0.79174
K	Chr01	53749951	53749951	0.0876272	Gypsy	0.79692
K	Chr01	53999951	53999951	0.0880348	Gypsy	0.80156
K	Chr01	54249951	54249951	0.0884423	Gypsy	0.80184
K	Chr01	54497151	54497151	0.0888454	Gypsy	0.813051
K	Chr01	54622151	54622151	0.0890491	Gypsy	0.814919
K	Chr01	54747151	54747151	0.0892529	Gypsy	0.814369
K	Chr01	54872151	54872151	0.0894567	Gypsy	0.820705
K	Chr01	54997151	54997151	0.0896605	Gypsy	0.823278
K	Chr01	55122151	55122151	0.0898643	Gypsy	0.824965
K	Chr01	55247151	55247151	0.0900681	Gypsy	0.822545
K	Chr01	55372151	55372151	0.0902718	Gypsy	0.82573
K	Chr01	55497151	55497151	0.0904756	Gypsy	0.82671
K	Chr01	55622151	55622151	0.0906794	Gypsy	0.827175
K	Chr01	55747151	55747151	0.0908832	Gypsy	0.826371
K	Chr01	55872151	55872151	0.091087	Gypsy	0.823338
K	Chr01	55997151	55997151	0.0912908	Gypsy	0.828219
K	Chr01	56247151	56247151	0.0916983	Gypsy	0.839534
K	Chr01	56372151	56372151	0.0919021	Gypsy	0.835021
K	Chr01	56497151	56497151	0.0921059	Gypsy	0.84282
K	Chr01	56622151	56622151	0.0923097	Gypsy	0.8482
K	Chr01	56747151	56747151	0.0925135	Gypsy	0.848908
K	Chr01	56872151	56872151	0.0927173	Gypsy	0.966858
K	Chr01	249951	249951	0.000407489	un.annotated	0.3472
K	Chr01	374951	374951	0.000611273	un.annotated	0.464667
K	Chr01	499951	499951	0.000815058	un.annotated	0.5034
K	Chr01	624951	624951	0.00101884	un.annotated	0.55512
K	Chr01	749951	749951	0.00122263	un.annotated	0.5556
K	Chr01	874951	874951	0.00142641	un.annotated	0.573486
K	Chr01	999951	999951	0.0016302	un.annotated	0.5702
K	Chr01	1124951	1124951	0.00183398	un.annotated	0.569244
K	Chr01	1249951	1249951	0.00203776	un.annotated	0.57732
K	Chr01	1374951	1374951	0.00224155	un.annotated	0.566509
K	Chr01	1499951	1499951	0.00244533	un.annotated	0.578167
K	Chr01	1624951	1624951	0.00264912	un.annotated	0.589415
K	Chr01	1749951	1749951	0.0028529	un.annotated	0.600286
K	Chr01	1874951	1874951	0.00305669	un.annotated	0.610453
K	Chr01	1999951	1999951	0.00326047	un.annotated	0.613325
K	Chr01	2124951	2124951	0.00346425	un.annotated	0.6116
K	Chr01	2249951	2249951	0.00366804	un.annotated	0.613644
K	Chr01	2374951	2374951	0.00387182	un.annotated	0.612863
K	Chr01	2499951	2499951	0.00407561	un.annotated	0.61904
K	Chr01	2999951	2999951	0.00489075	un.annotated	0.64732
K	Chr01	3249951	3249951	0.00529831	un.annotated	0.64062
K	Chr01	3499951	3499951	0.00570588	un.annotated	0.63122
K	Chr01	3749951	3749951	0.00611345	un.annotated	0.61932
K	Chr01	3999951	3999951	0.00652102	un.annotated	0.62782
K	Chr01	4249951	4249951	0.00692859	un.annotated	0.61902
K	Chr01	4499951	4499951	0.00733616	un.annotated	0.61678
K	Chr01	4749951	4749951	0.00774373	un.annotated	0.61756
K	Chr01	4999951	4999951	0.0081513	un.annotated	0.61662
K	Chr01	5249951	5249951	0.00855886	un.annotated	0.62776
K	Chr01	5499951	5499951	0.00896643	un.annotated	0.62998
K	Chr01	5749951	5749951	0.009374	un.annotated	0.62762
K	Chr01	5999951	5999951	0.00978157	un.annotated	0.61666
K	Chr01	6249951	6249951	0.0101891	un.annotated	0.60364
K	Chr01	6499951	6499951	0.0105967	un.annotated	0.6037
K	Chr01	6749951	6749951	0.0110043	un.annotated	0.60278
K	Chr01	6999951	6999951	0.0114118	un.annotated	0.6016
K	Chr01	7249951	7249951	0.0118194	un.annotated	0.59898
K	Chr01	7499951	7499951	0.012227	un.annotated	0.59284
K	Chr01	7999951	7999951	0.0130421	un.annotated	0.55516
K	Chr01	8249951	8249951	0.0134497	un.annotated	0.55942
K	Chr01	8499951	8499951	0.0138573	un.annotated	0.56282
K	Chr01	8749951	8749951	0.0142648	un.annotated	0.57092
K	Chr01	8999951	8999951	0.0146724	un.annotated	0.55454
K	Chr01	9249951	9249951	0.01508	un.annotated	0.55732
K	Chr01	9499951	9499951	0.0154875	un.annotated	0.5501
K	Chr01	9749951	9749951	0.0158951	un.annotated	0.5452
K	Chr01	9999951	9999951	0.0163027	un.annotated	0.53354
K	Chr01	10249951	10249951	0.0167102	un.annotated	0.52286
K	Chr01	10499951	10499951	0.0171178	un.annotated	0.51108
K	Chr01	10749951	10749951	0.0175254	un.annotated	0.49358
K	Chr01	10999951	10999951	0.0179329	un.annotated	0.49016
K	Chr01	11249951	11249951	0.0183405	un.annotated	0.48414
K	Chr01	11499951	11499951	0.0187481	un.annotated	0.46724
K	Chr01	11749951	11749951	0.0191557	un.annotated	0.4612
K	Chr01	11999951	11999951	0.0195632	un.annotated	0.44856
K	Chr01	12249951	12249951	0.0199708	un.annotated	0.42462
K	Chr01	12499951	12499951	0.0203784	un.annotated	0.4133
K	Chr01	12999951	12999951	0.0211935	un.annotated	0.43444
K	Chr01	13249951	13249951	0.0216011	un.annotated	0.42824
K	Chr01	13499951	13499951	0.0220086	un.annotated	0.4292
K	Chr01	13749951	13749951	0.0224162	un.annotated	0.4137
K	Chr01	13999951	13999951	0.0228238	un.annotated	0.41526
K	Chr01	14249951	14249951	0.0232313	un.annotated	0.41286
K	Chr01	14499951	14499951	0.0236389	un.annotated	0.4241
K	Chr01	14749951	14749951	0.0240465	un.annotated	0.41044
K	Chr01	14999951	14999951	0.024454	un.annotated	0.40652
K	Chr01	15249951	15249951	0.0248616	un.annotated	0.40068
K	Chr01	15499951	15499951	0.0252692	un.annotated	0.39574
K	Chr01	15749951	15749951	0.0256768	un.annotated	0.4017
K	Chr01	15999951	15999951	0.0260843	un.annotated	0.39802
K	Chr01	16249951	16249951	0.0264919	un.annotated	0.38172
K	Chr01	16499951	16499951	0.0268995	un.annotated	0.38448
K	Chr01	16749951	16749951	0.027307	un.annotated	0.38328
K	Chr01	16999951	16999951	0.0277146	un.annotated	0.38498
K	Chr01	17249951	17249951	0.0281222	un.annotated	0.39198
K	Chr01	17499951	17499951	0.0285297	un.annotated	0.39382
K	Chr01	17999951	17999951	0.0293449	un.annotated	0.38606
K	Chr01	18249951	18249951	0.0297524	un.annotated	0.38026
K	Chr01	18499951	18499951	0.03016	un.annotated	0.37166
K	Chr01	18749951	18749951	0.0305676	un.annotated	0.36358
K	Chr01	18999951	18999951	0.0309751	un.annotated	0.35248
K	Chr01	19249951	19249951	0.0313827	un.annotated	0.34428
K	Chr01	19499951	19499951	0.0317903	un.annotated	0.32972
K	Chr01	19749951	19749951	0.0321979	un.annotated	0.34914
K	Chr01	19999951	19999951	0.0326054	un.annotated	0.3566
K	Chr01	20249951	20249951	0.033013	un.annotated	0.3437
K	Chr01	20499951	20499951	0.0334206	un.annotated	0.33298
K	Chr01	20749951	20749951	0.0338281	un.annotated	0.31506
K	Chr01	20999951	20999951	0.0342357	un.annotated	0.29648
K	Chr01	21249951	21249951	0.0346433	un.annotated	0.29618
K	Chr01	21499951	21499951	0.0350508	un.annotated	0.2838
K	Chr01	21749951	21749951	0.0354584	un.annotated	0.2679
K	Chr01	21999951	21999951	0.035866	un.annotated	0.25454
K	Chr01	22249951	22249951	0.0362735	un.annotated	0.257
K	Chr01	22499951	22499951	0.0366811	un.annotated	0.23824
K	Chr01	22999951	22999951	0.0374962	un.annotated	0.2119
K	Chr01	23249951	23249951	0.0379038	un.annotated	0.20256
K	Chr01	23499951	23499951	0.0383114	un.annotated	0.1868
K	Chr01	23749951	23749951	0.038719	un.annotated	0.17664
K	Chr01	23999951	23999951	0.0391265	un.annotated	0.18676
K	Chr01	24249951	24249951	0.0395341	un.annotated	0.18842
K	Chr01	24499951	24499951	0.0399417	un.annotated	0.1861
K	Chr01	24749951	24749951	0.0403492	un.annotated	0.17644
K	Chr01	24999951	24999951	0.0407568	un.annotated	0.17368
K	Chr01	25249951	25249951	0.0411644	un.annotated	0.18764
K	Chr01	25499951	25499951	0.0415719	un.annotated	0.19956
K	Chr01	25749951	25749951	0.0419795	un.annotated	0.20862
K	Chr01	25999951	25999951	0.0423871	un.annotated	0.23374
K	Chr01	26249951	26249951	0.0427946	un.annotated	0.26182
K	Chr01	26499951	26499951	0.0432022	un.annotated	0.2816
K	Chr01	26749951	26749951	0.0436098	un.annotated	0.30024
K	Chr01	26999951	26999951	0.0440173	un.annotated	0.31664
K	Chr01	27249951	27249951	0.0444249	un.annotated	0.33224
K	Chr01	27499951	27499951	0.0448325	un.annotated	0.34708
K	Chr01	27999951	27999951	0.0456476	un.annotated	0.39028
K	Chr01	28249951	28249951	0.0460552	un.annotated	0.40662
K	Chr01	28499951	28499951	0.0464628	un.annotated	0.41074
K	Chr01	28749951	28749951	0.0468703	un.annotated	0.43376
K	Chr01	28999951	28999951	0.0472779	un.annotated	0.43312
K	Chr01	29249951	29249951	0.0476855	un.annotated	0.4299
K	Chr01	29499951	29499951	0.048093	un.annotated	0.42464
K	Chr01	29749951	29749951	0.0485006	un.annotated	0.41202
K	Chr01	29999951	29999951	0.0489082	un.annotated	0.40256
K	Chr01	30249951	30249951	0.0493157	un.annotated	0.41208
K	Chr01	30499951	30499951	0.0497233	un.annotated	0.40908
K	Chr01	30749951	30749951	0.0501309	un.annotated	0.41788
K	Chr01	30999951	30999951	0.0505384	un.annotated	0.41994
K	Chr01	31249951	31249951	0.050946	un.annotated	0.41696
K	Chr01	31499951	31499951	0.0513536	un.annotated	0.41836
K	Chr01	31749951	31749951	0.0517612	un.annotated	0.424
K	Chr01	31999951	31999951	0.0521687	un.annotated	0.4216
K	Chr01	32249951	32249951	0.0525763	un.annotated	0.4144
K	Chr01	32499951	32499951	0.0529839	un.annotated	0.42258
K	Chr01	32999951	32999951	0.053799	un.annotated	0.41126
K	Chr01	33249951	33249951	0.0542066	un.annotated	0.40812
K	Chr01	33499951	33499951	0.0546141	un.annotated	0.43296
K	Chr01	33749951	33749951	0.0550217	un.annotated	0.43438
K	Chr01	33999951	33999951	0.0554293	un.annotated	0.44228
K	Chr01	34249951	34249951	0.0558368	un.annotated	0.44038
K	Chr01	34499951	34499951	0.0562444	un.annotated	0.46004
K	Chr01	34749951	34749951	0.056652	un.annotated	0.45886
K	Chr01	34999951	34999951	0.0570595	un.annotated	0.45312
K	Chr01	35249951	35249951	0.0574671	un.annotated	0.4368
K	Chr01	35499951	35499951	0.0578747	un.annotated	0.42648
K	Chr01	35749951	35749951	0.0582823	un.annotated	0.43124
K	Chr01	35999951	35999951	0.0586898	un.annotated	0.42964
K	Chr01	36249951	36249951	0.0590974	un.annotated	0.43444
K	Chr01	36499951	36499951	0.059505	un.annotated	0.43388
K	Chr01	36749951	36749951	0.0599125	un.annotated	0.42852
K	Chr01	36999951	36999951	0.0603201	un.annotated	0.4384
K	Chr01	37249951	37249951	0.0607277	un.annotated	0.44294
K	Chr01	37499951	37499951	0.0611352	un.annotated	0.45086
K	Chr01	37999951	37999951	0.0619504	un.annotated	0.47634
K	Chr01	38249951	38249951	0.0623579	un.annotated	0.47326
K	Chr01	38499951	38499951	0.0627655	un.annotated	0.47182
K	Chr01	38749951	38749951	0.0631731	un.annotated	0.47172
K	Chr01	38999951	38999951	0.0635807	un.annotated	0.46606
K	Chr01	39249951	39249951	0.0639882	un.annotated	0.4808
K	Chr01	39499951	39499951	0.0643958	un.annotated	0.48506
K	Chr01	39749951	39749951	0.0648034	un.annotated	0.50104
K	Chr01	39999951	39999951	0.0652109	un.annotated	0.525
K	Chr01	40249951	40249951	0.0656185	un.annotated	0.5466
K	Chr01	40499951	40499951	0.0660261	un.annotated	0.57506
K	Chr01	40749951	40749951	0.0664336	un.annotated	0.57518
K	Chr01	40999951	40999951	0.0668412	un.annotated	0.58224
K	Chr01	41249951	41249951	0.0672488	un.annotated	0.58202
K	Chr01	41499951	41499951	0.0676563	un.annotated	0.5785
K	Chr01	41749951	41749951	0.0680639	un.annotated	0.5847
K	Chr01	41999951	41999951	0.0684715	un.annotated	0.582
K	Chr01	42249951	42249951	0.068879	un.annotated	0.58992
K	Chr01	42499951	42499951	0.0692866	un.annotated	0.58176
K	Chr01	42999951	42999951	0.0701018	un.annotated	0.56378
K	Chr01	43249951	43249951	0.0705093	un.annotated	0.56982
K	Chr01	43499951	43499951	0.0709169	un.annotated	0.56424
K	Chr01	43749951	43749951	0.0713245	un.annotated	0.57256
K	Chr01	43999951	43999951	0.071732	un.annotated	0.58282
K	Chr01	44249951	44249951	0.0721396	un.annotated	0.58272
K	Chr01	44499951	44499951	0.0725472	un.annotated	0.5869
K	Chr01	44749951	44749951	0.0729547	un.annotated	0.5986
K	Chr01	44999951	44999951	0.0733623	un.annotated	0.60032
K	Chr01	45249951	45249951	0.0737699	un.annotated	0.59276
K	Chr01	45499951	45499951	0.0741774	un.annotated	0.59042
K	Chr01	45749951	45749951	0.074585	un.annotated	0.59044
K	Chr01	45999951	45999951	0.0749926	un.annotated	0.59384
K	Chr01	46249951	46249951	0.0754001	un.annotated	0.59508
K	Chr01	46499951	46499951	0.0758077	un.annotated	0.6013
K	Chr01	46749951	46749951	0.0762153	un.annotated	0.60186
K	Chr01	46999951	46999951	0.0766229	un.annotated	0.60782
K	Chr01	47249951	47249951	0.0770304	un.annotated	0.60724
K	Chr01	47499951	47499951	0.077438	un.annotated	0.61392
K	Chr01	47999951	47999951	0.0782531	un.annotated	0.6222
K	Chr01	48249951	48249951	0.0786607	un.annotated	0.61954
K	Chr01	48499951	48499951	0.0790683	un.annotated	0.63558
K	Chr01	48749951	48749951	0.0794758	un.annotated	0.62848
K	Chr01	48999951	48999951	0.0798834	un.annotated	0.62926
K	Chr01	49249951	49249951	0.080291	un.annotated	0.63058
K	Chr01	49499951	49499951	0.0806985	un.annotated	0.62512
K	Chr01	49749951	49749951	0.0811061	un.annotated	0.6118
K	Chr01	49999951	49999951	0.0815137	un.annotated	0.612
K	Chr01	50249951	50249951	0.0819212	un.annotated	0.61868
K	Chr01	50499951	50499951	0.0823288	un.annotated	0.61996
K	Chr01	50749951	50749951	0.0827364	un.annotated	0.6293
K	Chr01	50999951	50999951	0.083144	un.annotated	0.63482
K	Chr01	51249951	51249951	0.0835515	un.annotated	0.63008
K	Chr01	51499951	51499951	0.0839591	un.annotated	0.62954
K	Chr01	51749951	51749951	0.0843667	un.annotated	0.63192
K	Chr01	51999951	51999951	0.0847742	un.annotated	0.63358
K	Chr01	52249951	52249951	0.0851818	un.annotated	0.64166
K	Chr01	52499951	52499951	0.0855894	un.annotated	0.64336
K	Chr01	52999951	52999951	0.0864045	un.annotated	0.65108
K	Chr01	53249951	53249951	0.0868121	un.annotated	0.65892
K	Chr01	53499951	53499951	0.0872196	un.annotated	0.65498
K	Chr01	53749951	53749951	0.0876272	un.annotated	0.66642
K	Chr01	53999951	53999951	0.0880348	un.annotated	0.66922
K	Chr01	54249951	54249951	0.0884423	un.annotated	0.66562
K	Chr01	54497151	54497151	0.0888454	un.annotated	0.668549
K	Chr01	54622151	54622151	0.0890491	un.annotated	0.682046
K	Chr01	54747151	54747151	0.0892529	un.annotated	0.685097
K	Chr01	54872151	54872151	0.0894567	un.annotated	0.687141
K	Chr01	54997151	54997151	0.0896605	un.annotated	0.684959
K	Chr01	55122151	55122151	0.0898643	un.annotated	0.681952
K	Chr01	55247151	55247151	0.0900681	un.annotated	0.670644
K	Chr01	55372151	55372151	0.0902718	un.annotated	0.678893
K	Chr01	55497151	55497151	0.0904756	un.annotated	0.686916
K	Chr01	55622151	55622151	0.0906794	un.annotated	0.689003
K	Chr01	55747151	55747151	0.0908832	un.annotated	0.686418
K	Chr01	55872151	55872151	0.091087	un.annotated	0.671092
K	Chr01	55997151	55997151	0.0912908	un.annotated	0.670979
K	Chr01	56247151	56247151	0.0916983	un.annotated	0.66883
K	Chr01	56372151	56372151	0.0919021	un.annotated	0.672453
K	Chr01	56497151	56497151	0.0921059	un.annotated	0.662409
K	Chr01	56622151	56622151	0.0923097	un.annotated	0.63259
K	Chr01	56747151	56747151	0.0925135	un.annotated	0.587985
K	Chr01	56872151	56872151	0.0927173	un.annotated	0.650982
K	Chr02	249951	249951	0.110366	gene	0.4216
K	Chr02	374951	374951	0.11057	gene	0.407733
K	Chr02	499951	499951	0.110774	gene	0.3621
K	Chr02	624951	624951	0.110977	gene	0.38976
K	Chr02	749951	749951	0.111181	gene	0.353933
K	Chr02	874951	874951	0.111385	gene	0.325143
K	Chr02	999951	999951	0.111589	gene	0.3041
K	Chr02	1124951	1124951	0.111793	gene	0.284533
K	Chr02	1249951	1249951	0.111996	gene	0.28132
K	Chr02	1374951	1374951	0.1122	gene	0.2796
K	Chr02	1499951	1499951	0.112404	gene	0.273267
K	Chr02	1624951	1624951	0.112608	gene	0.266831
K	Chr02	1749951	1749951	0.112812	gene	0.2676
K	Chr02	1874951	1874951	0.113015	gene	0.272
K	Chr02	1999951	1999951	0.113219	gene	0.27805
K	Chr02	2124951	2124951	0.113423	gene	0.277553
K	Chr02	2249951	2249951	0.113627	gene	0.273956
K	Chr02	2374951	2374951	0.11383	gene	0.271053
K	Chr02	2499951	2499951	0.114034	gene	0.27122
K	Chr02	2999951	2999951	0.114849	gene	0.27078
K	Chr02	3249951	3249951	0.115257	gene	0.2653
K	Chr02	3499951	3499951	0.115665	gene	0.26734
K	Chr02	3749951	3749951	0.116072	gene	0.26224
K	Chr02	3999951	3999951	0.11648	gene	0.26692
K	Chr02	4249951	4249951	0.116887	gene	0.27584
K	Chr02	4499951	4499951	0.117295	gene	0.2912
K	Chr02	4749951	4749951	0.117702	gene	0.30532
K	Chr02	4999951	4999951	0.11811	gene	0.29926
K	Chr02	5249951	5249951	0.118517	gene	0.29538
K	Chr02	5499951	5499951	0.118925	gene	0.29314
K	Chr02	5749951	5749951	0.119333	gene	0.29518
K	Chr02	5999951	5999951	0.11974	gene	0.29326
K	Chr02	6249951	6249951	0.120148	gene	0.29848
K	Chr02	6499951	6499951	0.120555	gene	0.291
K	Chr02	6749951	6749951	0.120963	gene	0.29208
K	Chr02	6999951	6999951	0.12137	gene	0.30034
K	Chr02	7249951	7249951	0.121778	gene	0.30142
K	Chr02	7499951	7499951	0.122186	gene	0.29372
K	Chr02	7999951	7999951	0.123001	gene	0.2755
K	Chr02	8249951	8249951	0.123408	gene	0.27392
K	Chr02	8499951	8499951	0.123816	gene	0.26668
K	Chr02	8749951	8749951	0.124223	gene	0.25678
K	Chr02	8999951	8999951	0.124631	gene	0.25734
K	Chr02	9249951	9249951	0.125039	gene	0.2612
K	Chr02	9499951	9499951	0.125446	gene	0.258
K	Chr02	9749951	9749951	0.125854	gene	0.25128
K	Chr02	9999951	9999951	0.126261	gene	0.2542
K	Chr02	10249951	10249951	0.126669	gene	0.24942
K	Chr02	10499951	10499951	0.127076	gene	0.25504
K	Chr02	10749951	10749951	0.127484	gene	0.24638
K	Chr02	10999951	10999951	0.127892	gene	0.24726
K	Chr02	11249951	11249951	0.128299	gene	0.24322
K	Chr02	11499951	11499951	0.128707	gene	0.23748
K	Chr02	11749951	11749951	0.129114	gene	0.22966
K	Chr02	11999951	11999951	0.129522	gene	0.21572
K	Chr02	12249951	12249951	0.129929	gene	0.2184
K	Chr02	12499951	12499951	0.130337	gene	0.21708
K	Chr02	12999951	12999951	0.131152	gene	0.2095
K	Chr02	13249951	13249951	0.13156	gene	0.20302
K	Chr02	13499951	13499951	0.131967	gene	0.2057
K	Chr02	13749951	13749951	0.132375	gene	0.21804
K	Chr02	13999951	13999951	0.132782	gene	0.21968
K	Chr02	14249951	14249951	0.13319	gene	0.20852
K	Chr02	14499951	14499951	0.133598	gene	0.20014
K	Chr02	14749951	14749951	0.134005	gene	0.19992
K	Chr02	14999951	14999951	0.134413	gene	0.19444
K	Chr02	15249951	15249951	0.13482	gene	0.20584
K	Chr02	15499951	15499951	0.135228	gene	0.20548
K	Chr02	15749951	15749951	0.135635	gene	0.21344
K	Chr02	15999951	15999951	0.136043	gene	0.2038
K	Chr02	16249951	16249951	0.136451	gene	0.18896
K	Chr02	16499951	16499951	0.136858	gene	0.19444
K	Chr02	16749951	16749951	0.137266	gene	0.19232
K	Chr02	16999951	16999951	0.137673	gene	0.1998
K	Chr02	17249951	17249951	0.138081	gene	0.20136
K	Chr02	17499951	17499951	0.138488	gene	0.2184
K	Chr02	17999951	17999951	0.139304	gene	0.21974
K	Chr02	18249951	18249951	0.139711	gene	0.23744
K	Chr02	18499951	18499951	0.140119	gene	0.24386
K	Chr02	18749951	18749951	0.140526	gene	0.22494
K	Chr02	18999951	18999951	0.140934	gene	0.20932
K	Chr02	19249951	19249951	0.141341	gene	0.20136
K	Chr02	19499951	19499951	0.141749	gene	0.20418
K	Chr02	19749951	19749951	0.142156	gene	0.20018
K	Chr02	19999951	19999951	0.142564	gene	0.19838
K	Chr02	20249951	20249951	0.142972	gene	0.1892
K	Chr02	20499951	20499951	0.143379	gene	0.1878
K	Chr02	20749951	20749951	0.143787	gene	0.1874
K	Chr02	20999951	20999951	0.144194	gene	0.18512
K	Chr02	21249951	21249951	0.144602	gene	0.19166
K	Chr02	21499951	21499951	0.145009	gene	0.18754
K	Chr02	21749951	21749951	0.145417	gene	0.19432
K	Chr02	21999951	21999951	0.145825	gene	0.19468
K	Chr02	22249951	22249951	0.146232	gene	0.18134
K	Chr02	22499951	22499951	0.14664	gene	0.1596
K	Chr02	22999951	22999951	0.147455	gene	0.14276
K	Chr02	23249951	23249951	0.147862	gene	0.1196
K	Chr02	23499951	23499951	0.14827	gene	0.10712
K	Chr02	23749951	23749951	0.148678	gene	0.10368
K	Chr02	23999951	23999951	0.149085	gene	0.10368
K	Chr02	24249951	24249951	0.149493	gene	0.10374
K	Chr02	24499951	24499951	0.1499	gene	0.09082
K	Chr02	24749951	24749951	0.150308	gene	0.08294
K	Chr02	24999951	24999951	0.150715	gene	0.08118
K	Chr02	25249951	25249951	0.151123	gene	0.07546
K	Chr02	25499951	25499951	0.151531	gene	0.06566
K	Chr02	25749951	25749951	0.151938	gene	0.05614
K	Chr02	25999951	25999951	0.152346	gene	0.05534
K	Chr02	26249951	26249951	0.152753	gene	0.046
K	Chr02	26499951	26499951	0.153161	gene	0.0442
K	Chr02	26749951	26749951	0.153568	gene	0.03374
K	Chr02	26999951	26999951	0.153976	gene	0.02118
K	Chr02	27249951	27249951	0.154384	gene	0.03038
K	Chr02	27499951	27499951	0.154791	gene	0.0327
K	Chr02	27999951	27999951	0.155606	gene	0.0387
K	Chr02	28249951	28249951	0.156014	gene	0.0387
K	Chr02	28499951	28499951	0.156421	gene	0.03668
K	Chr02	28749951	28749951	0.156829	gene	0.04008
K	Chr02	28999951	28999951	0.157237	gene	0.04394
K	Chr02	29249951	29249951	0.157644	gene	0.0452
K	Chr02	29499951	29499951	0.158052	gene	0.04754
K	Chr02	29749951	29749951	0.158459	gene	0.04628
K	Chr02	29999951	29999951	0.158867	gene	0.04838
K	Chr02	30249951	30249951	0.159274	gene	0.05104
K	Chr02	30499951	30499951	0.159682	gene	0.06254
K	Chr02	30749951	30749951	0.16009	gene	0.06804
K	Chr02	30999951	30999951	0.160497	gene	0.0745
[truncated: 33,993 more rows]
