# Supplementary material for: Genomic mechanisms of climate adaptation in polyploid bioenergy switchgrass
Source: Nature. 2021 Jan 27;590(7846):438–44. doi: 10.1038/s41586-020-03127-1 (PMC7886653; doi:10.1038/s41586-020-03127-1)
Supplement: Supplementary file 17 — Source Data Fig. 2 [file 41586_2020_3127_MOESM17_ESM.xlsx]

## Sheet: fig_2a
plant_ID	latitude	longitude	ecotype
WBC3a	30.32	-97.9823	Unknown
J170.A	40.9849	-72.6151	Upland
J190.A	30.3292	-86.1533	Lowland
J212.A	31.29	-98.4663	Lowland
J217.A	29.99	-98.8184	Lowland
J232.A	36.53	-103.53	Unknown
J247.A	32.64	-98.26	Lowland
J248.A	26.94	-97.6836	Unknown
DAC6	46.393	-100.941	Unknown
J005.A	33.9764	-89.6831	Lowland
J006.A	35.7327	-78.8512	Upland
J008.A	35.4266	-91.8394	Lowland
J013.A	38.8248	-97.6257	Unknown
J016.A	35.26	-96.18	Lowland
J019.A	27.7484	-80.4362	Unknown
J020.A	27.1975	-80.2528	Unknown
J026.A	34.2257	-77.9447	Unknown
J036.A	44.5208	-99.2004	Unknown
J037.A	46.3883	-100.984	Upland
J041.A	28.3325	-98.1175	Lowland
J164.A	27.4756	-80.2956	Unknown
J171.A	40.9849	-72.6151	Upland
J172.A	40.5758	-74.1581	Upland
J186.A	29.9858	-84.3867	Coastal
J189.A	29.7625	-85.4028	Coastal
J193.A	34.3211	-78.4113	Coastal
J205.A	34.63	-77.7734	Coastal
J208.A	34.8451	-79.4704	Upland
J250.A	30.33	-98.12	Lowland
J251.A	30.29	-97.74	Lowland
J254.A	42.496	-87.808	Unknown
J256.A	42	-93	Unknown
J270.A	29.3247	-101.365	Lowland
J273.A	29.3247	-101.365	Lowland
J276.A	29.3247	-101.365	Lowland
J279.A	29.3247	-101.365	Lowland
J280.A	29.8988	-100.998	Lowland
J283.A	41.8598	-88.2538	Unknown
J294.A	28.11	-97.0291	Lowland
J295.A	30.32	-97.9823	Lowland
J303.A	26.8697	-97.6982	Unknown
J308.A	28.5674	-97.3517	Lowland
J312.A	26.8697	-97.6982	Unknown
J314.A	29.7752	-95.3102	Coastal
J318.A	28.6541	-96.6813	Lowland
J319.A	28.6911	-95.9683	Lowland
J324.A	28.6911	-95.9683	Lowland
J326.A	29.2132	-95.4778	Coastal
J329.A	28.9341	-96.5356	Coastal
J330.A	28.2759	-99.1013	Lowland
J331.A	29.5379	-96.493	Lowland
J337.A	29.8711	-96.2801	Coastal
J340.A	29.7752	-95.3102	Coastal
J343.A	27.5033	-97.9558	Unknown
J359.A	41.2688	-96.1765	Coastal
J390.A	40.3	-86.22	Upland
J395.A	42.5	-82.57	Upland
J403.A	44.02	-91.48	Upland
J407.A	42.57	-90.4	Unknown
J424.A	34.13	-89.03	Lowland
J426.A	40.61	-74.08	Coastal
J463.A	30.4819	-92.7992	Coastal
J466.A	30.4434	-90.4124	Unknown
J477.A	34.5866	-92.2537	Coastal
J483.A	33.085	-92.0703	Coastal
J484.A	33.6584	-94.2806	Lowland
J490.A	37.9064	-94.0109	Unknown
J496.A	29.2618	-89.952	Coastal
J497.A	29.1757	-90.1294	Unknown
J498.A	30.2842	-89.9178	Coastal
J500.A	30.2629	-89.4059	Coastal
J501.A	30.3871	-89.4609	Unknown
J502.A	30.3765	-88.6338	Unknown
J503.A	31.1383	-89.2423	Coastal
J504.A	31.1699	-89.7298	Coastal
J514.A	30.4521	-99.7995	Lowland
J516.A	40.7592	-72.7926	Upland
J522.A	39.644	-74.644	Upland
J525.A	40.9027	-72.5706	Upland
J530.A	41.1661	-74.2683	Upland
J535.A	30.2433	-98.0064	Lowland
J536.A	41.1045	-73.4514	Upland
J539.A	41.1045	-73.4514	Unknown
J540.A	41.0171	-72.0014	Coastal
J542.A	41.0323	-72.1965	Upland
J574.A	40.9817	-72.6165	Upland
J576.A	31.8202	-81.2566	Coastal
J577.A	32.2968	-81.1022	Coastal
J578.A	35.596	-76.8293	Coastal
J017.A	25.7617	-80.1918	Unknown
J018.A	35.4267	-91.8368	Coastal
J019.L1	27.7484	-80.4362	Unknown
J019.L2	27.7484	-80.4362	Unknown
J019.L3	27.7484	-80.4362	Unknown
J022.A	28.3325	-98.1175	Lowland
J029.L1	39.223	-74.9926	Unknown
J029.L2	39.223	-74.9926	Unknown
J029.L3	39.223	-74.9926	Unknown
J036.L1	44.5208	-99.2004	Unknown
J036.L2	44.5208	-99.2004	Unknown
J036.L3	44.5208	-99.2004	Unknown
J173.A	40.6247	-74.1789	Upland
J174.A	42.6737	-73.5594	Unknown
J175.A	40.6017	-74.0692	Upland
J179.L2	29.5233	-81.9289	Unknown
J179.L3	29.5233	-81.9289	Unknown
J180.L1	29.365	-81.0847	Unknown
J180.L2	29.365	-81.0847	Unknown
J180.L3	29.365	-81.0847	Unknown
J181.A	29.095	-80.9708	Unknown
J185.A	29.6942	-83.2769	Coastal
J186.L1	29.9858	-84.3867	Unknown
J188.L1	29.6856	-85.3689	Unknown
J188.L2	29.6856	-85.3689	Unknown
J188.L3	29.6856	-85.3689	Unknown
J192.A	34.0586	-78.6312	Coastal
J192.L1	34.0586	-78.6312	Unknown
J192.L2	34.0586	-78.6312	Unknown
J192.L3	34.0586	-78.6312	Unknown
J193.L1	34.3211	-78.4113	Unknown
J193.L2	34.3211	-78.4113	Unknown
J193.L3	34.3211	-78.4113	Unknown
J205.L1	34.63	-77.7734	Unknown
J205.L2	34.63	-77.7734	Unknown
J205.L3	34.63	-77.7734	Unknown
J249.C	30.15	-97.69	Lowland
J250.B	30.33	-98.12	Lowland
J250.C	30.33	-98.12	Lowland
J251.B	30.29	-97.74	Lowland
J251.C	30.29	-97.74	Lowland
J326.B	29.2132	-95.4778	Coastal
J339.A	29.8711	-96.2801	Coastal
J341.A	33.5334	-101.68	Lowland
J365.A	40.5037	-95.2203	Upland
J376.A	43.0086	-86.2064	Upland
J376.B	43.0086	-86.2064	Unknown
J378.A	43.0086	-86.2212	Upland
J385.B	38.5321	-93.2915	Upland
J386.A	38.5484	-93.2581	Upland
J393.B	41.63	-87.43	Upland
J403.B	44.02	-91.48	Upland
J426.B	40.61	-74.08	Unknown
J441.A	35.26	-96.18	Lowland
J466.B	30.4434	-90.4124	Coastal
J466.C	30.4434	-90.4124	Coastal
J470.B	36.3557	-94.1436	Unknown
J471.C	36.2186	-94.4822	Upland
J477.C	34.5866	-92.2537	Coastal
J481.C	33.3972	-92.4139	Coastal
J482.A	33.1498	-92.0757	Coastal
J482.B	33.1498	-92.0757	Coastal
J484.B	33.6584	-94.2806	Lowland
J488.A	37.0072	-94.3495	Unknown
J488.B	37.0072	-94.3495	Upland
J490.C	37.9064	-94.0109	Upland
J491.B	38.0496	-93.9667	Upland
J491.C	38.0496	-93.9667	Unknown
J496.C	29.2618	-89.952	Lowland
J497.B	29.1757	-90.1294	Unknown
J498.B	30.2842	-89.9178	Coastal
J498.C	30.2842	-89.9178	Coastal
J499.A	30.3481	-90.0572	Coastal
J499.C	30.3481	-90.0572	Coastal
J500.B	30.2629	-89.4059	Coastal
J500.C	30.2629	-89.4059	Coastal
J502.C	30.3765	-88.6338	Coastal
J504.C	31.1699	-89.7298	Coastal
J526.B	40.966	-72.1335	Unknown
J530.B	41.1661	-74.2683	Upland
J536.C	41.1045	-73.4514	Upland
J576.B	31.8202	-81.2566	Coastal
J576.C	31.8202	-81.2566	Coastal
J577.B	32.2968	-81.1022	Unknown
J431.A	40.72	-73.58	Upland
J386.C	38.5484	-93.2581	Upland
J182.A	28.7789	-81.1658	Unknown
J407.B	42.57	-90.4	Unknown
J259.A	44.2662	-94.0022	Unknown
J306.B	30.874	-99.0499	Lowland
J461.B	30.2988	-89.4069	Coastal
J359.B	41.2688	-96.1765	Unknown
J516.C	40.7592	-72.7926	Upland
J335.A	29.6833	-96.2862	Coastal
J483.B	33.085	-92.0703	Coastal
J378.B	43.0086	-86.2212	Upland
J534.A	40.5856	-74.1189	Upland
J409.B	43.2	-90.45	Upland
J263.A	44.1161	-96.1506	Unknown
J433.B	41.02	-72.01	Upland
J027.A	34.2257	-77.9447	Unknown
J387.A	38.5506	-93.2986	Upland
J188.A	29.6856	-85.3689	Unknown
J422.B	40.68	-74.01	Upland
J379.A	42.6484	-82.5287	Upland
J534.C	40.5856	-74.1189	Upland
J306.C	30.874	-99.0499	Coastal
J465.B	30.8447	-93.5671	Coastal
J365.B	40.5029	-95.2187	Upland
J517.A	40.9834	-72.6159	Upland
J351.B	40.7319	-83.0926	Upland
J483.C	33.085	-92.0703	Coastal
J427.A	40.62	-74.18	Upland
J169.A	40.6782	-73.9442	Coastal
J415.B	44.33	-89.6	Upland
J264.A	43.7884	-91.8088	Unknown
J434.B	40.94	-72.28	Unknown
J027.B	34.2257	-77.9447	Lowland
J387.C	38.5506	-93.2986	Upland
J191.A	30.5392	-87.0497	Coastal
J353.B	39.8543	-83.5308	Upland
J489.B	37.7367	-94.3275	Upland
J381.A	42.3346	-86.3006	Unknown
J537.B	41.0171	-72.0014	Upland
J307.A	29.2684	-98.0465	Coastal
J469.A	30.8469	-86.7378	Coastal
J371.A	44.0851	-86.4375	Upland
J521.A	39.9653	-74.3118	Upland
J393.A	41.63	-87.43	Upland
J194.A	35.5795	-75.8491	Coastal
J427.B	40.62	-74.18	Upland
J416.B	40.6	-74.13	Upland
J293.A	29.59	-98.54	Lowland
J374.A	42.6577	-85.8898	Unknown
J525.C	40.9027	-72.5706	Upland
J355.A	41.3473	-88.1386	Upland
J489.C	37.7367	-94.3275	Unknown
J384.A	38.4816	-93.2216	Upland
J538.B	41.0171	-72.0014	Upland
J313.A	29.7752	-95.3102	Unknown
J470.A	36.3557	-94.1436	Upland
J450.B	39.82	-74.53	Upland
J029.B	39.223	-74.9926	Upland
J394.A	42.3	-84.28	Upland
J253.A	45.565	-92.825	Unknown
J177.A	30.4369	-81.4133	Unknown
J418.A	39.61	-76.15	Coastal
J305.A	28.117	-96.8003	Lowland
J323.A	28.6911	-95.9683	Lowland
J481.B	33.3972	-92.4139	Coastal
J374.B	42.6577	-85.8898	Upland
J530.C	41.1661	-74.2683	Unknown
J355.C	41.3473	-88.1386	Upland
J384.B	38.4816	-93.2216	Upland
J542.C	41.0323	-72.1965	Unknown
J419.B			Lowland
J306.A	30.874	-99.0499	Lowland
J455.A	38.08	-75.33	Upland
J400.A	42.93	-78.18	Upland
J257.A	44.7922	-93.2744	Upland
J429.A	41.04	-71.93	Upland
J180.A	29.365	-81.0847	Unknown
J385.A	38.5321	-93.2915	Upland
J327.A	28.8053	-97.0036	Coastal
J482.C	33.1498	-92.0757	Coastal
J376.C	43.0086	-86.2064	Upland
J358.A	41.3892	-88.1946	Upland
J352.A	39.8391	-83.5731	Upland
J001.A	28.57	-82.38	Lowland
J208.B	34.8451	-79.4704	Coastal
J344.C	41.3046	-88.1723	Upland
J004.B	38.7366	-98.2284	Lowland
J301.A			Lowland
J013.C	38.5111	-96.8005	Lowland
J018.C	35.4267	-91.8368	Lowland
J384.C	38.4816	-93.2216	Upland
J488.C	37.0072	-94.3495	Unknown
J022.C	28.3325	-98.1175	Lowland
J428.B	40.72	-73.58	Upland
J584.A	32.3436	-80.4553	Coastal
J311.A	29.4201	-98.5721	Lowland
J016.B	35.26	-96.18	Lowland
J352.B	39.8391	-83.5731	Upland
J001.B	28.57	-82.38	Coastal
J208.C	34.8451	-79.4704	Coastal
J008.D	35.4266	-91.8394	Lowland
J005.B	33.9764	-89.6831	Coastal
J584.B	32.3436	-80.4553	Coastal
J386.B	38.5484	-93.2581	Unknown
J525.B	40.9027	-72.5706	Upland
J022.D	28.3325	-98.1175	Lowland
J430.A	41.04	-71.93	Upland
J348.A	40.6203	-83.0215	Upland
J005.D	33.9764	-89.6831	Coastal
J316.A			Lowland
J016.C	35.26	-96.18	Lowland
J352.C	39.8391	-83.5731	Upland
J003.B	35.0299	-79.5478	Coastal
J258.A	45.3815	-93.1641	Upland
J430.B	41.04	-71.93	Upland
J585.A	32.8647	-79.8373	Coastal
J394.B	42.3	-84.28	Upland
J538.C	41.0171	-72.0014	Upland
J262.A	43.9345	-95.7229	Unknown
J348.C	40.6203	-83.0215	Upland
J006.B	35.7327	-78.8512	Upland
J320.A			Lowland
J016.D	35.26	-96.18	Lowland
J353.C	39.8543	-83.5308	Upland
J030.C	38.4806	-102.782	Unknown
J585.C	32.8647	-79.8373	Coastal
J396.A	43.8	-91.83	Upland
J354.C	41.3597	-88.3254	Upland
J296.A			Lowland
J350.B	40.7319	-83.0926	Upland
J006.C	35.7327	-78.8512	Coastal
J336.A	29.8711	-96.2801	Coastal
J016.E	35.26	-96.18	Lowland
J026.B	34.2257	-77.9447	Coastal
J458.C	30.87	-86.9286	Coastal
J586.A	33.508	-79.0652	Coastal
J018.B	35.4267	-91.8368	Lowland
J357.B	41.3473	-88.1386	Upland
J299.A			Coastal
J013.B	38.5111	-96.8005	Unknown
J350.C	40.7319	-83.0926	Upland
J008.B	35.4266	-91.8394	Lowland
J204.A	34.7061	-77.6481	Coastal
J461.C	30.2988	-89.4069	Coastal
J022.B	28.3325	-98.1175	Lowland
J425.A	40.5	-74.22	Upland
J026.C	34.2257	-77.9447	Lowland
J587.A	34.0862	-81.117	Lowland
J537.C	41.0171	-72.0014	Unknown
J258.B	45.3815	-93.1641	Unknown
J258.C	45.3815	-93.1641	Unknown
J267.A	45.4182	-93.7014	Unknown
J267.B	45.4182	-93.7014	Upland
J267.C	45.4182	-93.7014	Upland
J297.A			Lowland
J300.A			Lowland
J315.A			Lowland
J317.A			Lowland
J321.A			Lowland
J322.A			Lowland
J344.A	41.3046	-88.1723	Upland
J348.B	40.6203	-83.0215	Upland
J349.A	40.6203	-83.0215	Upland
J349.B	40.6203	-83.0215	Upland
J349.C	40.6203	-83.0215	Unknown
J351.C	40.7319	-83.0926	Upland
J353.A	39.8543	-83.5308	Upland
J354.B	41.3597	-88.3254	Upland
J355.B	41.3473	-88.1386	Unknown
J357.C	41.3473	-88.1386	Unknown
J378.C	43.0086	-86.2212	Unknown
J379.B	42.6484	-82.5287	Upland
J380.B	44.0571	-86.5084	Upland
J382.A	42.1824	-85.8252	Upland
J382.B	42.1824	-85.8252	Unknown
J387.B	38.5506	-93.2986	Upland
J390.B	40.3	-86.22	Upland
J400.B	42.93	-78.18	Unknown
J406.A	43.47	-89.43	Upland
J409.A	43.2	-90.45	Unknown
J412.A	42.55	-87.8	Upland
J416.A	40.6	-74.13	Coastal
J418.B	39.61	-76.15	Coastal
J419.A			Lowland
J420.B	43	-86	Upland
J421.A	43.09	-86.25	Upland
J421.B	43.09	-86.25	Unknown
J429.B	41.04	-71.93	Upland
J432.B	41.04	-71.93	Upland
J434.A	40.94	-72.28	Upland
J440.A	46.3883	-100.984	Unknown
J440.B	46.3883	-100.984	Unknown
J441.B	35.26	-96.18	Lowland
J448.A			Upland
J455.B	38.08	-75.33	Upland
J456.A	30.9	-86.4936	Coastal
J456.B	30.9	-86.4936	Unknown
J456.C	30.9	-86.4936	Coastal
J458.A	30.87	-86.9286	Coastal
J458.B	30.87	-86.9286	Coastal
J460.A	30.7258	-88.7372	Coastal
J460.B	30.7258	-88.7372	Unknown
J461.A	30.2988	-89.4069	Coastal
J464.B	29.7159	-94.6322	Unknown
J465.A	30.8447	-93.5671	Coastal
J465.C	30.8447	-93.5671	Coastal
J469.C	30.8469	-86.7378	Unknown
J481.A	33.3972	-92.4139	Coastal
J489.A	37.7367	-94.3275	Upland
J515.C	42.6767	-70.7594	Upland
J517.B	40.9834	-72.6159	Upland
J517.C	40.9834	-72.6159	Upland
J521.B	39.9653	-74.3118	Upland
J521.C	39.9653	-74.3118	Upland
J522.B	39.644	-74.644	Upland
J522.C	39.644	-74.644	Upland
J526.A	40.966	-72.1335	Upland
J526.C	40.966	-72.1335	Upland
J527.A	40.9089	-72.4462	Upland
J527.C	40.9089	-72.4462	Upland
J536.B	41.1045	-73.4514	Upland
J539.B	41.1045	-73.4514	Upland
J539.C	41.1045	-73.4514	Unknown
J540.B	41.0171	-72.0014	Upland
J540.C	41.0171	-72.0014	Upland
J541.A	41.0157	-72.0202	Upland
J541.B	41.0157	-72.0202	Upland
J542.B	41.0323	-72.1965	Upland
J574.B	40.9817	-72.6165	Upland
J066.A	47.5362	-99.793	Unknown
J067.A	47.5362	-99.793	Unknown
J070.A	47.5362	-99.793	Unknown
J071.A	47.5362	-99.793	Unknown
J076.A	47.5362	-99.793	Unknown
J077.A	47.5362	-99.793	Unknown
J078.A	47.5362	-99.793	Unknown
J079.A	47.5362	-99.793	Unknown
J080.A	47.5362	-99.793	Unknown
J081.A	47.5362	-99.793	Unknown
J082.A	47.5362	-99.793	Unknown
J097.A	47.5362	-99.793	Unknown
J098.A	47.5362	-99.793	Unknown
J103.A	47.5362	-99.793	Unknown
J104.A	47.5362	-99.793	Unknown
J105.A	47.5362	-99.793	Unknown
J107.A	47.5362	-99.793	Unknown
J109.A	47.5362	-99.793	Unknown
J110.A	47.5362	-99.793	Unknown
J111.A	47.5362	-99.793	Unknown
J112.A	47.5362	-99.793	Unknown
J113.A	47.5362	-99.793	Unknown
J115.A	47.5362	-99.793	Unknown
J116.A	47.5362	-99.793	Unknown
J117.A	47.5362	-99.793	Unknown
J118.A	47.5362	-99.793	Unknown
J119.A	47.5362	-99.793	Unknown
J120.A	47.5362	-99.793	Unknown
J122.A	47.5362	-99.793	Unknown
J123.A	47.5362	-99.793	Unknown
J124.A	47.5362	-99.793	Unknown
J125.A	47.5362	-99.793	Unknown
J126.A	47.5362	-99.793	Unknown
J127.A	47.5362	-99.793	Unknown
J129.A	47.5362	-99.793	Unknown
J130.A	47.5362	-99.793	Unknown
J131.A	47.5362	-99.793	Unknown
J133.A	47.5362	-99.793	Unknown
J134.A	47.5362	-99.793	Unknown
J136.A	47.5362	-99.793	Unknown
J137.A	47.5362	-99.793	Unknown
J138.A	47.5362	-99.793	Unknown
J139.A	47.5362	-99.793	Unknown
J140.A	47.5362	-99.793	Unknown
J141.A	47.5362	-99.793	Unknown
J142.A	47.5362	-99.793	Unknown
J143.A	47.5362	-99.793	Unknown
J144.A	47.5362	-99.793	Unknown
J145.A	47.5362	-99.793	Unknown
J146.A	47.5362	-99.793	Unknown
J147.A	47.5362	-99.793	Unknown
J148.A	47.5362	-99.793	Unknown
J149.A	47.5362	-99.793	Unknown
J150.A	47.5362	-99.793	Unknown
J151.A	47.5362	-99.793	Unknown
J153.A	47.5362	-99.793	Unknown
J154.A	47.5362	-99.793	Unknown
J158.A	47.5362	-99.793	Unknown
J268.A	29.3247	-101.365	Lowland
J271.A	29.3247	-101.365	Lowland
J272.A	29.3247	-101.365	Lowland
J274.A	29.3247	-101.365	Coastal
J276.B	29.3247	-101.365	Lowland
J538.A	41.0171	-72.0014	Upland
J581.C	42.0596	-87.8422	Upland
J582.A	41.365	-88.1867	Unknown
J582.C	41.365	-88.1867	Upland
J583.C	41.6361	-87.4365	Unknown
J585.B	32.8647	-79.8373	Coastal
J586.B	33.508	-79.0652	Coastal
J586.C	33.508	-79.0652	Coastal
J587.C	34.0862	-81.117	Coastal
J588.A	38.6367	-77.2344	Unknown
J588.B	38.6367	-77.2344	Coastal
J589.B	37.9075	-75.3511	Upland
J589.C	37.9075	-75.3511	Unknown
J590.B	37.4559	-75.8329	Coastal
J591.A	36.6723	-75.9164	Coastal
J591.B	36.6723	-75.9164	Lowland
J592.A	40.7698	-72.8976	Upland
J592.B	40.7698	-72.8976	Upland
J593.A	35.5995	-75.8476	Unknown
J593.B	35.5995	-75.8476	Coastal
J594.A	36.5135	-75.9288	Lowland
J595.A	35.8711	-75.9798	Coastal
J595.B	35.8711	-75.9798	Coastal
J595.C	35.8711	-75.9798	Coastal
J596.A	38.9524	-76.2337	Coastal
J596.C	38.9524	-76.2337	Coastal
J601.A	38.7557	-76.1556	Upland
J597.A	39.0535	-76.2211	Upland
J601.B	38.7557	-76.1556	Coastal
J597.B	39.0535	-76.2211	Coastal
J602.A	33.3519	-79.1937	Unknown
J597.C	39.0535	-76.2211	Coastal
J602.B	33.3519	-79.1937	Coastal
J598.A	38.7724	-75.9766	Coastal
J598.B	38.7724	-75.9766	Coastal
J598.C	38.7724	-75.9766	Unknown
J599.A	38.4072	-76.0597	Upland
J599.B	38.4072	-76.0597	Coastal
J599.C	38.4072	-76.0597	Coastal
J600.A	38.2649	-75.6638	Coastal
J600.B	38.2649	-75.6638	Coastal
J603.A	33.2592	-79.6102	Coastal
J603.B	33.2592	-79.6102	Coastal
J603.C	33.2592	-79.6102	Coastal
J605.A	41.3149	-72.0322	Upland
J605.B	41.3149	-72.0322	Upland
J605.C	41.3149	-72.0322	Unknown
J606.B	42.7431	-70.8134	Unknown
J607.A	41.5746	-71.4539	Upland
J607.B	41.5746	-71.4539	Unknown
J608.A			Unknown
J609.A	33.1668	-79.6665	Coastal
J609.B	33.1668	-79.6665	Coastal
J609.C	33.1668	-79.6665	Coastal
J610.A	29.9334	-99.2342	Lowland
J610.B	29.9334	-99.2342	Coastal
J610.C	29.9334	-99.2342	Lowland
J612.A	41.4558	-71.4539	Upland
J612.C	41.4558	-71.4539	Upland
J613.A	35.9082	-75.6757	Coastal
J613.B	35.9082	-75.6757	Coastal
J613.C	35.9082	-75.6757	Coastal
J614.A	38.9351	-74.906	Coastal
J614.B	38.9351	-74.906	Coastal
J614.C	38.9351	-74.906	Coastal
J615.A	26.9273	-80.0701	Unknown
J617.A	41.3364	-72.0336	Unknown
J619.A	42.8311	-70.8636	Upland
J621.A	38.061	-76.3374	Coastal
J621.B	38.061	-76.3374	Coastal
J621.C	38.061	-76.3374	Coastal
J625.B	41.3364	-72.0336	Upland
J626.B	41.3421	-71.9333	Upland
J635.A	43.5804	-70.3288	Upland
J635.B	43.5804	-70.3288	Upland
J635.C	43.5804	-70.3288	Unknown
J636.B	44.0434	-69.5162	Upland
J636.C	44.0434	-69.5162	Upland
J640.B	41.6789	-70.7742	Upland
J640.C	41.6789	-70.7742	Upland
J641.A	41.7386	-70.7372	Upland
J641.B	41.7386	-70.7372	Upland
J641.C	41.7386	-70.7372	Upland
J644.B	41.385	-71.6331	Upland
J644.C	41.385	-71.6331	Upland
J645.A	41.4003	-71.5847	Upland
J645.B	41.4003	-71.5847	Upland
J645.C	41.4003	-71.5847	Upland
J646.A	41.4631	-71.5544	Upland
J646.B	41.4631	-71.5544	Upland
J646.C	41.4631	-71.5544	Upland
J647.B	41.4558	-71.4539	Upland
J647.C	41.4558	-71.4539	Upland
J649.A	40.8327	-72.7125	Upland
J649.B	40.8327	-72.7125	Upland
J649.C	40.8327	-72.7125	Coastal
J651.A			Lowland
J651.B			Lowland
J651.C			Lowland
J652.B			Lowland
J209.A	28.11	-97.0291	Unknown
J210.A	29.9	-100.992	Lowland
J211.A	30.1	-93.3589	Lowland
J215.A	28.65	-97.2522	Lowland
J216.A	30.14	-96.3658	Lowland
J218.A	30.41	-97.8591	Lowland
J219.A	29.24	-97.9831	Lowland
J220.A	29.27	-98.1844	Unknown
J222.A	30.46	-96.7849	Lowland
J224.A	28.34	-99.09	Lowland
J225.A	30.05	-99.4499	Coastal
J226.A	32.48	-97.9092	Lowland
J228.A	28.24	-96.8092	Unknown
J229.A	29.82	-99.5749	Lowland
J230.A	30.32	-97.9823	Lowland
J231.A	30.75	-99.22	Lowland
J234.A	30.35	-97.76	Coastal
J235.A	30.53	-96.2261	Lowland
J237.A	28.32	-99.1231	Lowland
J238.A	32.05	-98.6417	Lowland
J240.A	28.12	-97.2342	Lowland
J246.A	32.65	-98.2603	Lowland
J206.A	28.3325	-98.1175	Unknown
J223.A	28.35	-98.12	Lowland
J241.A	30.29	-99.3969	Coastal
J245.A	32.86	-98.42	Lowland
J368.A	42.5277	-85.9218	Upland
J368.B	42.5277	-85.9218	Upland
J368.C	42.5277	-85.9218	Upland
J395.B	42.5	-82.57	Upland
J420.A	43	-86	Unknown
J433.A	41.02	-72.01	Upland
J501.C	30.3871	-89.4609	Coastal
J504.B	31.1699	-89.7298	Coastal
J515.A	42.6767	-70.7594	Upland
J541.C	41.0157	-72.0202	Unknown
J574.C	40.9817	-72.6165	Upland
J580.A	41.8611	-88.2541	Upland
J584.C	32.3436	-80.4553	Coastal
J587.B	34.0862	-81.117	Lowland
J592.C	40.7698	-72.8976	Upland
J596.B	38.9524	-76.2337	Upland
J602.C	33.3519	-79.1937	Coastal
J627.A	41.4674	-71.7401	Unknown
J634.A	43.0379	-70.7161	Upland
J638.A	41.4639	-71.1925	Upland
J639.A	41.635	-71.2336	Upland
J643.A	42.9117	-70.865	Upland
J652.C			Lowland
J653.B	27.1975	-80.2528	Unknown
J656.A	37.044	-91.1407	Unknown
J656.B	37.044	-91.1407	Upland
J656.C	37.044	-91.1407	Unknown
J657.A	37.073	-91.1974	Unknown
J657.B	37.073	-91.1974	Unknown
J657.C	37.073	-91.1974	Upland
J658.A	38.8854	-91.5429	Upland
J658.B	38.8854	-91.5429	Upland
J660.A	29.8979	-100.997	Lowland
J660.B	29.8979	-100.997	Lowland
J660.C	29.8979	-100.997	Lowland
J661.A	37.8414	-75.6543	Upland
J661.B	37.8414	-75.6543	Upland
J662.F	37.7491	-75.7855	Unknown
J662.A	37.7491	-75.7855	Unknown
J662.B	37.7491	-75.7855	Upland
J662.C	37.7491	-75.7855	Unknown
J663.A	38.3737	-76.1492	Coastal
J663.B	38.3737	-76.1492	Coastal
J663.C	38.3737	-76.1492	Unknown
J664.F	39.7735	-74.5336	Unknown
J664.A	39.7735	-74.5336	Upland
J664.B	39.7735	-74.5336	Unknown
J664.C	39.7735	-74.5336	Upland
J664.D	39.7735	-74.5336	Unknown
J664.G	39.7735	-74.5336	Unknown
J664.E	39.7735	-74.5336	Upland
J665.D	40.9421	-73.4787	Upland
J665.A	40.9421	-73.4787	Upland
J665.B	40.9421	-73.4787	Upland
J665.C	40.9421	-73.4787	Upland
J665.E	40.9421	-73.4787	Unknown
J665.F	40.9421	-73.4787	Unknown
J665.G	40.9421	-73.4787	Unknown
J665.H	40.9421	-73.4787	Upland
J666.A	35.611	-75.9232	Unknown
J666.B	35.611	-75.9232	Upland
J666.C	35.611	-75.9232	Unknown
J667.C	35.0296	-79.6107	Unknown
J667.A	35.0296	-79.6107	Unknown
J667.B	35.0296	-79.6107	Unknown
J669.A	40.5966	-74.1822	Upland
J669.B	40.5966	-74.1822	Upland
J669.C	40.5966	-74.1822	Unknown
J670.A	39.5519	-74.3411	Unknown
J670.B	39.5519	-74.3411	Unknown
J670.C	39.5519	-74.3411	Unknown
J671.A	38.9643	-76.2099	Unknown
J671.B	38.9643	-76.2099	Unknown
J671.C	38.9643	-76.2099	Upland
J672.A	39.2546	-75.4661	Coastal
J672.B	39.2546	-75.4661	Unknown
J681.A			Coastal
J464.A	29.7159	-94.6322	Unknown
J673.A	38.8202	-75.2282	Unknown
J673.B	38.8202	-75.2282	Unknown
J673.C	38.8202	-75.2282	Coastal
J673.D	38.8202	-75.2282	Coastal
J674.A	39.5659	-75.7295	Unknown
J674.B	39.5659	-75.7295	Unknown
J674.C	39.5659	-75.7295	Unknown
J675.C	37.781	-76.3078	Unknown
J676.A	37.7686	-76.3472	Unknown
J676.B	37.7686	-76.3472	Unknown
J676.C	37.7686	-76.3472	Upland
J677.A	35.9057	-76.032	Unknown
J677.B	35.9057	-76.032	Unknown
J677.C	35.9057	-76.032	Unknown
J678.A	35.5785	-75.9272	Unknown
J678.C	35.5785	-75.9272	Coastal
J679.A	35.4443	-76.3637	Unknown
J679.B	35.4443	-76.3637	Unknown
J679.C	35.4443	-76.3637	Unknown
J680.A	35.5696	-76.5106	Unknown
J680.C	35.5696	-76.5106	Unknown
J682.A	40.1789	-74.317	Unknown
J682.B	40.1789	-74.317	Unknown
J683.A	39.3375	-75.0746	Unknown
J683.C	39.3375	-75.0746	Unknown
J683.D	39.3375	-75.0746	Unknown
J683.E	39.3375	-75.0746	Upland
J684.A	38.5639	-75.0728	Coastal
J684.B	38.5639	-75.0728	Coastal
J685.A	39.2594	-75.462	Unknown
J685.B	39.2594	-75.462	Unknown
J685.C	39.2594	-75.462	Coastal
A4	28.3325	-98.1175	Unknown
K5	35.26	-96.18	Unknown
NFGA34_08			Unknown
NFGA16_12	35.0325	-79.5474	Unknown
NFGA34_10			Unknown
DVR3	29.9	-100.992	Unknown
NFGA36_05			Unknown
VS16	40.72	-96.12	Unknown
NFGA37_05			Unknown
NFGA15_11	33.9768	-89.6756	Unknown
NFGA09_02	35.2376	-96.2417	Unknown
NFGA36_09			Unknown
NFGA09_05	35.2376	-96.2417	Unknown
NFGA32_06	28.3325	-98.1175	Unknown
NFGA16_05	35.0325	-79.5474	Unknown
NFGA02_06	35.4267	-91.8368	Unknown
NFGA37_03			Unknown
J209.B	28.11	-97.0291	Unknown
Hammonasset			Unknown
NFCX1	28.3325	-98.1175	Unknown
NL94	35.2376	-96.2417	Unknown
SL93	28.3325	-98.1175	Unknown
Pv346_1			Unknown
GAasmb6	27.1975	-80.2528	Unknown
Pv458_1			Unknown
Dacotah_WO1	46.393	-100.941	Unknown
Cave_In_Rock_WO1	37.4692	-88.1653	Unknown
i1029.1	29.3247	-101.365	Unknown
Pv304_1			Unknown
Pv317_1			Unknown

## Sheet: fig_2b
latitude	survival	ecotype
28.57	1	Coastal
35.0299	1	Coastal
33.9764	0	Coastal
33.9764	1	Coastal
35.7327	1	Coastal
38.8248	1	Coastal
35.4267	1	Coastal
27.7484	0	Coastal
34.2257	1	Coastal
34.2257	1	Coastal
40.6782	1	Coastal
29.365	0	Coastal
29.095	0	Coastal
28.7789	0	Coastal
29.6942	0	Coastal
29.9858	0	Coastal
29.6856	0	Coastal
30.5392	0	Coastal
34.0586	0	Coastal
34.3211	0	Coastal
34.7061	0	Coastal
34.63	1	Coastal
34.8451	1	Coastal
34.8451	1	Coastal
30.05	0	Coastal
28.24	0	Coastal
30.35	0	Coastal
30.29	0	Coastal
29.3247	0	Coastal
30.874	1	Coastal
29.2684	0	Coastal
29.7752	0	Coastal
29.2132	0	Coastal
29.2132	0	Coastal
28.8053	0	Coastal
28.9341	0	Coastal
29.6833	0	Coastal
29.8711	0	Coastal
29.8711	0	Coastal
29.8711	0	Coastal
29.7752	0	Coastal
41.2688	1	Coastal
40.6	1	Coastal
39.61	1	Coastal
39.61	1	Coastal
40.61	1	Coastal
30.9	0	Coastal
30.9	0	Coastal
30.9	0	Coastal
30.87	0	Coastal
30.87	0	Coastal
30.87	0	Coastal
30.7258	0	Coastal
30.2988	0	Coastal
30.2988	0	Coastal
30.2988	0	Coastal
30.4819	0	Coastal
29.7159	0	Coastal
30.8447	0	Coastal
30.8447	0	Coastal
30.8447	0	Coastal
30.4434	0	Coastal
30.4434	0	Coastal
30.4434	0	Coastal
30.8469	0	Coastal
34.5866	1	Coastal
34.5866	1	Coastal
33.3972	0	Coastal
33.3972	0	Coastal
33.3972	0	Coastal
33.1498	0	Coastal
33.1498	0	Coastal
33.1498	0	Coastal
33.085	0	Coastal
33.085	1	Coastal
33.085	0	Coastal
37.7368	1	Coastal
29.2618	0	Coastal
29.1757	0	Coastal
30.2842	0	Coastal
30.2842	0	Coastal
30.2842	0	Coastal
30.3481	0	Coastal
30.3481	0	Coastal
30.2629	0	Coastal
30.2629	0	Coastal
30.2629	0	Coastal
30.3871	0	Coastal
30.3871	0	Coastal
30.3765	0	Coastal
30.3765	0	Coastal
31.1383	0	Coastal
31.1699	0	Coastal
31.1699	0	Coastal
31.1699	0	Coastal
41.0171	1	Coastal
31.8202	0	Coastal
31.8202	0	Coastal
31.8202	0	Coastal
32.2968	0	Coastal
32.2968	0	Coastal
35.596	0	Coastal
32.3436	0	Coastal
32.3436	0	Coastal
32.3436	1	Coastal
32.8647	0	Coastal
32.8647	0	Coastal
32.8647	0	Coastal
33.508	0	Coastal
33.508	0	Coastal
33.508	0	Coastal
34.0862	0	Coastal
37.4559	1	Coastal
36.6723	1	Coastal
35.5995	1	Coastal
35.8711	1	Coastal
35.8711	1	Coastal
35.8711	1	Coastal
39.0535	1	Coastal
39.0535	1	Coastal
38.7724	1	Coastal
38.7724	1	Coastal
38.4072	1	Coastal
38.4072	1	Coastal
38.2649	1	Coastal
38.2649	1	Coastal
38.7557	1	Coastal
33.3519	1	Coastal
33.3519	0	Coastal
33.3519	1	Coastal
33.2592	1	Coastal
33.2592	1	Coastal
33.2592	1	Coastal
33.1668	0	Coastal
33.1668	0	Coastal
33.1668	1	Coastal
29.9334	0	Coastal
35.9082	1	Coastal
35.9082	1	Coastal
35.9082	1	Coastal
38.9351	1	Coastal
38.9351	1	Coastal
38.9351	1	Coastal
26.9273	0	Coastal
38.061	1	Coastal
38.061	0	Coastal
38.061	1	Coastal
40.8327	1	Coastal
37.749	1	Coastal
37.749	1	Coastal
38.3737	1	Coastal
38.3737	1	Coastal
38.3737	1	Coastal
35.611	1	Coastal
35.0296	0	Coastal
35.0296	1	Coastal
35.0296	1	Coastal
38.9643	1	Coastal
39.2546	1	Coastal
39.2546	1	Coastal
38.8202	1	Coastal
38.8202	1	Coastal
38.8202	1	Coastal
39.5659	1	Coastal
39.5659	1	Coastal
37.781	1	Coastal
37.7686	0	Coastal
37.7686	1	Coastal
35.5785	1	Coastal
35.5696	1	Coastal
38.5639	0	Coastal
38.5639	1	Coastal
39.2594	1	Coastal
39.2594	1	Coastal
39.2594	1	Coastal
29.7625	0	Coastal
35.5795	1	Coastal
38.6367	1	Coastal
38.6367	1	Coastal
38.9524	1	Coastal
38.9524	1	Coastal
35.9057	0	Coastal
35.9057	0	Coastal
35.9057	0	Coastal
28.57	1	Lowland
38.7366	0	Lowland
33.9764	0	Lowland
35.4266	1	Lowland
35.4266	1	Lowland
35.4266	1	Lowland
38.5111	1	Lowland
35.26	1	Lowland
35.26	1	Lowland
35.26	1	Lowland
35.26	1	Lowland
35.26	1	Lowland
35.4267	1	Lowland
35.4267	1	Lowland
28.3325	0	Lowland
28.3325	0	Lowland
28.3325	1	Lowland
28.3325	1	Lowland
34.2257	1	Lowland
34.2257	1	Lowland
38.4806	1	Lowland
28.3325	0	Lowland
30.4369	0	Lowland
30.3292	0	Lowland
28.3325	1	Lowland
29.9	0	Lowland
30.1	0	Lowland
31.29	0	Lowland
28.65	0	Lowland
30.14	0	Lowland
29.99	0	Lowland
30.41	0	Lowland
29.24	0	Lowland
30.46	0	Lowland
28.35	1	Lowland
28.34	0	Lowland
32.48	0	Lowland
29.82	0	Lowland
30.32	1	Lowland
30.75	0	Lowland
30.53	0	Lowland
28.32	0	Lowland
32.05	0	Lowland
28.12	0	Lowland
32.86	0	Lowland
32.65	0	Lowland
32.64	0	Lowland
26.94	0	Lowland
30.15	0	Lowland
30.33	0	Lowland
30.33	0	Lowland
30.33	0	Lowland
30.29	0	Lowland
30.29	0	Lowland
30.29	0	Lowland
29.3247	0	Lowland
29.3247	0	Lowland
29.3247	0	Lowland
29.3247	0	Lowland
29.3247	0	Lowland
29.3247	0	Lowland
29.3247	0	Lowland
29.3247	0	Lowland
29.8988	0	Lowland
29.59	0	Lowland
28.11	0	Lowland
30.32	0	Lowland
26.8697	0	Lowland
28.117	0	Lowland
30.874	0	Lowland
30.874	0	Lowland
28.5674	0	Lowland
29.4201	0	Lowland
28.6541	0	Lowland
28.6911	0	Lowland
28.6911	0	Lowland
28.6911	0	Lowland
28.2759	0	Lowland
29.5379	0	Lowland
33.5334	0	Lowland
34.13	0	Lowland
35.26	1	Lowland
35.26	1	Lowland
33.6584	0	Lowland
33.6584	0	Lowland
29.2618	0	Lowland
29.1757	0	Lowland
30.4521	0	Lowland
30.2433	0	Lowland
34.0862	0	Lowland
34.0862	0	Lowland
36.6723	1	Lowland
36.5135	0	Lowland
29.9334	0	Lowland
29.9334	0	Lowland
27.1975	0	Lowland
29.8979	0	Lowland
29.8979	0	Lowland
29.8979	0	Lowland
35.7327	1	Upland
35.7327	1	Upland
39.223	1	Upland
44.5208	1	Upland
46.3883	1	Upland
40.9849	1	Upland
40.9849	1	Upland
40.5758	1	Upland
40.6247	1	Upland
40.6017	1	Upland
34.8451	1	Upland
44.7922	1	Upland
45.3815	1	Upland
45.3815	1	Upland
44.2662	1	Upland
43.7884	1	Upland
45.4182	1	Upland
45.4182	1	Upland
41.3046	1	Upland
41.3046	1	Upland
40.6203	1	Upland
40.6203	1	Upland
40.6203	1	Upland
40.6203	1	Upland
40.6203	1	Upland
40.6203	1	Upland
40.7319	1	Upland
40.7319	1	Upland
40.7319	1	Upland
40.7319	1	Upland
39.8391	1	Upland
39.8391	1	Upland
39.8391	1	Upland
39.8543	1	Upland
39.8543	1	Upland
39.8543	1	Upland
41.3597	1	Upland
41.3597	1	Upland
41.3473	1	Upland
41.3473	1	Upland
41.3473	1	Upland
41.3473	1	Upland
41.3473	1	Upland
41.3892	1	Upland
40.5037	1	Upland
40.5029	1	Upland
42.5277	1	Upland
42.5277	1	Upland
42.5277	1	Upland
44.0851	1	Upland
42.6577	1	Upland
42.6577	1	Upland
43.0086	1	Upland
43.0086	1	Upland
43.0086	1	Upland
43.0086	1	Upland
43.0086	1	Upland
43.0086	1	Upland
42.6484	1	Upland
42.6484	1	Upland
44.0571	1	Upland
42.3346	1	Upland
42.1824	1	Upland
38.4816	1	Upland
38.4816	1	Upland
38.4816	0	Upland
38.5321	1	Upland
38.5321	1	Upland
38.5484	1	Upland
38.5484	1	Upland
38.5484	1	Upland
38.5506	1	Upland
38.5506	1	Upland
38.5506	1	Upland
40.3	1	Upland
40.3	1	Upland
41.63	1	Upland
41.63	1	Upland
42.3	1	Upland
42.3	1	Upland
42.5	1	Upland
42.5	1	Upland
43.8	1	Upland
42.93	1	Upland
44.02	1	Upland
44.02	1	Upland
43.47	1	Upland
42.57	1	Upland
42.57	1	Upland
43.2	1	Upland
42.55	1	Upland
44.33	1	Upland
40.6	1	Upland
43	1	Upland
43	1	Upland
43.09	0	Upland
43.09	1	Upland
40.68	1	Upland
40.62	1	Upland
40.62	1	Upland
40.72	1	Upland
41.04	1	Upland
41.04	1	Upland
41.04	1	Upland
41.04	1	Upland
40.72	1	Upland
41.04	1	Upland
41.02	1	Upland
41.02	1	Upland
40.94	1	Upland
40.94	0	Upland
46.3883	1	Upland
39.82	1	Upland
38.08	0	Upland
38.08	1	Upland
29.7159	0	Upland
36.3557	1	Upland
36.3557	1	Upland
36.2186	1	Upland
37.0072	1	Upland
37.0072	1	Upland
37.0072	1	Upland
37.7368	1	Upland
37.7368	1	Upland
37.9064	1	Upland
38.0496	1	Upland
42.6767	1	Upland
42.6767	1	Upland
40.9834	1	Upland
40.9834	1	Upland
40.9834	1	Upland
39.9652	1	Upland
39.9652	1	Upland
39.9652	1	Upland
39.644	1	Upland
39.644	1	Upland
39.644	1	Upland
40.9027	1	Upland
40.9027	1	Upland
40.9027	1	Upland
40.9089	1	Upland
40.9089	1	Upland
41.1661	1	Upland
41.1661	1	Upland
40.5856	1	Upland
40.5856	1	Upland
41.1044	1	Upland
41.1044	1	Upland
41.1044	1	Upland
41.0171	1	Upland
41.0171	1	Upland
41.0171	1	Upland
41.0171	1	Upland
41.0171	1	Upland
41.1044	1	Upland
41.1044	1	Upland
41.0171	1	Upland
41.0171	1	Upland
41.0157	1	Upland
41.0157	1	Upland
41.0157	1	Upland
41.0323	1	Upland
41.0323	1	Upland
41.0323	1	Upland
40.9817	1	Upland
40.9817	1	Upland
40.9817	1	Upland
41.8611	1	Upland
42.0596	1	Upland
41.365	1	Upland
41.365	1	Upland
41.6361	1	Upland
37.9075	1	Upland
40.7698	1	Upland
40.7698	1	Upland
40.7698	1	Upland
39.0535	1	Upland
38.4072	1	Upland
38.7557	1	Upland
41.5746	1	Upland
41.4558	1	Upland
41.4558	1	Upland
41.3364	1	Upland
42.8311	1	Upland
41.3364	1	Upland
41.3421	1	Upland
41.4674	1	Upland
43.5804	1	Upland
43.5804	1	Upland
43.5804	0	Upland
44.0434	1	Upland
44.0434	1	Upland
41.635	1	Upland
41.6789	1	Upland
41.6789	1	Upland
41.7386	1	Upland
41.7386	1	Upland
41.7386	1	Upland
42.9117	1	Upland
41.385	1	Upland
41.385	1	Upland
41.4003	1	Upland
41.4003	1	Upland
41.4003	1	Upland
41.4631	1	Upland
41.4631	1	Upland
41.4631	1	Upland
41.4558	1	Upland
41.4558	1	Upland
40.8327	1	Upland
40.8327	1	Upland
37.044	1	Upland
37.044	1	Upland
37.044	1	Upland
37.073	1	Upland
37.073	1	Upland
37.073	1	Upland
38.8854	1	Upland
38.8854	1	Upland
37.8414	1	Upland
37.8414	1	Upland
37.749	1	Upland
39.7735	1	Upland
39.7735	1	Upland
39.7735	1	Upland
39.7735	1	Upland
39.7735	1	Upland
39.7735	1	Upland
39.7735	1	Upland
40.9421	1	Upland
40.9421	1	Upland
40.9421	1	Upland
40.9421	1	Upland
40.9421	1	Upland
40.9421	1	Upland
40.9421	1	Upland
35.611	1	Upland
40.5966	1	Upland
40.5966	1	Upland
40.5966	1	Upland
39.5519	1	Upland
39.5519	1	Upland
39.5519	1	Upland
38.9643	0	Upland
38.8202	1	Upland
39.5659	1	Upland
37.7686	1	Upland
35.5785	1	Upland
35.4443	1	Upland
35.4443	1	Upland
35.4443	1	Upland
40.1789	1	Upland
39.3375	1	Upland
39.3375	1	Upland
39.3375	1	Upland
39.3375	1	Upland
40.5	1	Upland
40.7592	1	Upland
40.7592	1	Upland
40.966	1	Upland
40.966	1	Upland
40.966	1	Upland
38.9524	1	Upland
41.3149	1	Upland
41.3149	1	Upland
41.3149	1	Upland
43.0379	1	Upland
41.4639	1	Upland

## Sheet: fig_2c
ecotype	garden	mean.q	se.q	xval	grp
Coastal	BRKG	-0.293803	0.0142441	10	all
Coastal	CLMB	-0.00261381	0.026568	6	all
Coastal	FRMI	-0.040191	0.0263078	8	all
Coastal	KBSM	0.13681	0.0176369	7	all
Coastal	KING	0.00336613	0.0200254	1	all
Coastal	LINC	-0.22947	0.0208839	9	all
Coastal	OVTN	0.217554	0.0205294	4	all
Coastal	PKLE	0.171687	0.0173558	2	all
Coastal	STIL	0.0657793	0.0167329	5	all
Coastal	TMPL	-0.0256462	0.019739	3	all
Lowland	BRKG	-0.348181	0.00983979	10	all
Lowland	CLMB	-0.0603025	0.0301562	6	all
Lowland	FRMI	-0.130009	0.0256164	8	all
Lowland	KBSM	-0.0202268	0.0170586	7	all
Lowland	KING	0.143396	0.0215921	1	all
Lowland	LINC	-0.32845	0.0150365	9	all
Lowland	OVTN	0.256557	0.0235356	4	all
Lowland	PKLE	0.251583	0.0177325	2	all
Lowland	STIL	0.0465028	0.0201818	5	all
Lowland	TMPL	0.194565	0.0200918	3	all
Upland	BRKG	-0.03716	0.0141329	10	all
Upland	CLMB	0.21736	0.0154502	6	all
Upland	FRMI	0.288028	0.011825	8	all
Upland	KBSM	0.252807	0.0137123	7	all
Upland	KING	-0.325689	0.0130428	1	all
Upland	LINC	0.125855	0.0146258	9	all
Upland	OVTN	-0.187664	0.0151392	4	all
Upland	PKLE	-0.0330833	0.0152177	2	all
Upland	STIL	-0.0540015	0.0155304	5	all
Upland	TMPL	-0.244083	0.0115749	3	all
Coastal	BRKG	-0.421952	0.0156632	10	south
Coastal	CLMB	-0.288137	0.0444353	6	south
Coastal	FRMI	-0.342921	0.0365399	8	south
Coastal	KBSM	0.0142361	0.0396029	7	south
Coastal	LINC	-0.410224	0.024977	9	south
Coastal	LINC	0.0423214	0.0415857	9	north
Coastal	TMPL	-0.157143	0.0309606	3	north
Coastal	STIL	0.0117659	0.0286386	5	north
Coastal	KING	-0.0973016	0.0307124	1	north
Coastal	KING	0.1239	0.0401205	1	south
Coastal	BRKG	-0.0922817	0.0259129	10	north
Coastal	TMPL	0.159626	0.0391906	3	south
Coastal	OVTN	0.108829	0.0422702	4	north
Coastal	STIL	0.160378	0.0335578	5	south
Coastal	PKLE	0.0662897	0.0281033	2	north
Coastal	CLMB	0.246349	0.030552	6	north
Coastal	PKLE	0.311806	0.0271257	2	south
Coastal	OVTN	0.395737	0.0235028	4	south
Coastal	KBSM	0.231587	0.0285874	7	north
Coastal	FRMI	0.247976	0.019107	8	north
Lowland	BRKG	-0.271245	0.0190904	10	north
Lowland	LINC	-0.233547	0.0328075	9	north
Lowland	BRKG	-0.368762	0.0175103	10	south
Lowland	FRMI	-0.258837	0.0430077	8	south
Lowland	LINC	-0.387618	0.0223749	9	south
Lowland	CLMB	-0.138138	0.0618214	6	south
Lowland	FRMI	0.0729249	0.0489364	8	north
Lowland	CLMB	0.0935277	0.05098	6	north
Lowland	KBSM	-0.0746692	0.0380402	7	south
Lowland	STIL	0.0858202	0.0447676	5	north
Lowland	OVTN	0.27793	0.0519188	4	south
Lowland	STIL	0.0478733	0.0347139	5	south
Lowland	KING	0.207845	0.0424057	1	south
Lowland	KING	0.0968874	0.0336818	1	north
Lowland	TMPL	0.216551	0.0352974	3	north
Lowland	OVTN	0.216798	0.0473272	4	north
Lowland	KBSM	0.0578063	0.0301014	7	north
Lowland	PKLE	0.245059	0.0324696	2	north
Lowland	TMPL	0.22344	0.0306587	3	south
Lowland	PKLE	0.308459	0.0195623	2	south
Upland	OVTN	-0.309497	0.0196025	4	north
Upland	STIL	-0.122421	0.0271511	5	north
Upland	TMPL	-0.201449	0.0258198	3	south
Upland	KING	-0.30101	0.0297101	1	south
Upland	KING	-0.384041	0.0160295	1	north
Upland	CLMB	0.0853719	0.0320084	6	north
Upland	OVTN	-0.0693106	0.0351844	4	south
Upland	BRKG	-0.0682733	0.0286958	10	south
Upland	LINC	0.129169	0.032434	9	south
Upland	PKLE	-0.164327	0.0243865	2	north
Upland	TMPL	-0.274836	0.0180694	3	north
Upland	CLMB	0.31437	0.0244486	6	south
Upland	BRKG	-0.0653299	0.028113	10	north
Upland	STIL	-0.0066619	0.0293315	5	south
Upland	KBSM	0.129913	0.0310397	7	north
Upland	LINC	0.0758294	0.0243241	9	north
Upland	PKLE	0.0553608	0.02921	2	south
Upland	FRMI	0.247822	0.0253386	8	north
Upland	KBSM	0.347313	0.0156497	7	south
Upland	FRMI	0.34201	0.016362	8	south

## Sheet: fig_2d
rankOfBiomass	rankOfClimateDistance	nPlants
1	1	150
2	1	120
3	1	106
4	1	62
5	1	43
6	1	25
7	1	23
8	1	16
9	1	10
10	1	9
1	2	123
2	2	102
3	2	98
4	2	67
5	2	74
6	2	38
7	2	25
8	2	19
9	2	16
10	2	9
1	3	101
2	3	109
3	3	99
4	3	84
5	3	53
6	3	38
7	3	31
8	3	33
9	3	13
10	3	10
1	4	59
2	4	75
3	4	77
4	4	92
5	4	77
6	4	60
7	4	47
8	4	33
9	4	28
10	4	23
1	5	41
2	5	58
3	5	55
4	5	66
5	5	63
6	5	69
7	5	75
8	5	52
9	5	49
10	5	43
1	6	31
2	6	30
3	6	26
4	6	46
5	6	82
6	6	69
7	6	68
8	6	66
9	6	73
10	6	80
1	7	29
2	7	27
3	7	32
4	7	50
5	7	54
6	7	68
7	7	81
8	7	109
9	7	64
10	7	57
1	8	22
2	8	34
3	8	45
4	8	45
5	8	42
6	8	72
7	8	90
8	8	92
9	8	75
10	8	54
1	9	7
2	9	14
3	9	30
4	9	38
5	9	66
6	9	112
7	9	76
8	9	70
9	9	85
10	9	73
1	10	1
2	10	2
3	10	3
4	10	21
5	10	17
6	10	20
7	10	55
8	10	81
9	10	150
10	10	150
