# Supplementary material for: Genomic mechanisms of climate adaptation in polyploid bioenergy switchgrass
Source: Nature. 2021 Jan 27;590(7846):438–44. doi: 10.1038/s41586-020-03127-1 (PMC7886653; doi:10.1038/s41586-020-03127-1)
Supplement: Supplementary file 18 — Source Data Fig. 3 [file 41586_2020_3127_MOESM18_ESM.xlsx]

## Sheet: fig_3a
Library.ID	ATLANTIC	MIDWEST	GULF
AOSTU	0.989859	0.0101407	0
AOSUO	0.378229	0.0379239	0.583847
AOSWB	0	0	1
AOSWH	0	0.0123581	0.987642
AOSXW	0	0	1
CWAB	0	0.984102	0.0158984
IEKZ	0.0395573	0.0058861	0.954557
IELA	0.821529	0.137665	0.0408062
IELB	0	0	1
IELD	0	0	1
IELF	0	1	0
IELJ	0	1	0
IELK	0	1	0
IELL	0	0	1
IELP	0.997281	0.00271923	0
IELQ	0.995843	0.00415739	0
IELR	0.609611	0.0397785	0.350611
IELS	0.420956	0.0319641	0.54708
IELT	0.938682	0	0.0613175
IELW	0.963135	0.00592319	0.0309419
IELX	0.820143	0.111576	0.0682804
IEMA	0	0.0194085	0.980591
IEMB	0	0	1
IEMC	0	1	0
IEMD	0	1	0
IEME	0	0	1
IEMF	0	0	1
IEMG	0	0	1
IEMH	0	0	1
IEMI	0	0	1
IEMJ	0	1	0
IEMK	0.025278	0	0.974722
IEML	0	0	1
IEMN	0	0	1
IEMQ	0.0305012	0.0316777	0.937821
IEMR	0	0	1
IEMS	0.0438604	0.0438537	0.912286
IEMT	0.0311443	0.00483984	0.964016
IEMU	0.0509893	0.0675503	0.88146
IEMW	0.0795253	0.00206215	0.918413
IEMX	0	0	1
IEMY	0	0	1
IEMZ	0.0645504	0.0221506	0.913299
IENA	0.0938504	0.0212488	0.884901
IENC	0	1	0
IEND	0.0569161	0.943084	0
IENF	0	1	0
IENG	0	1	0
IENH	0	0	1
IENI	1	0	0
IENN	0.0804767	0.236546	0.682977
IENQ	0.0918408	0.136059	0.7721
IENR	0	0	1
IENT	0.0138965	0.936402	0.0497013
IENU	0.132955	0.126365	0.74068
IENX	0.260542	0.105461	0.633998
IENZ	0.277804	0.0659172	0.656279
IEPC	0.291178	0.0686824	0.640139
IEPD	0.261377	0.09662	0.642003
IEPF	0	6.60824e-05	0.999934
IEPG	0.9979	0.00209967	0
IEPH	0.967724	0.0129016	0.0193747
IEPI	0.984245	0.0157547	0
IEPL	0	0.0105417	0.989458
IEPP	1	0	0
IEPQ	0.991046	0.00895445	0
IEPT	0.984972	0.0150281	0
IEPU	0.873837	0	0.126163
IEPW	0.856073	0	0.143927
IEPX	0.949223	0	0.0507774
IEXI	0	0	1
IEXM	0	0	1
IEXS	0	1	0
IEXT	0	1	0
IEXU	0	1	0
IEXW	0.988173	0.011827	0
IEXY	0.992489	0.007511	0
IEYG	0.691253	0.0204273	0.288319
IEYL	0.944633	0	0.0553666
IEYZ	0	0	1
IEZA	0	0	1
IEZB	0	0.00915278	0.990847
IEZC	0	0	1
IEZD	0	0	1
IEZE	0.0292578	0.0501392	0.920603
IEZF	0.0598619	0.0200095	0.920129
IEZG	0	0	1
IEZI	0	1	0
IEZJ	0.00907668	0.990923	0
IEZK	0.0101181	0.989882	0
IEZL	0	1	0
IEZM	0	0.976983	0.0230166
IEZN	0	0.974382	0.025618
IEZP	0.00562655	0.994373	0
IEZQ	0.00447959	0.99552	0
IEZS	0	0	1
IEZT	0.245746	0.131902	0.622351
IEZU	0.241366	0.135698	0.622936
IEZW	0.0438061	0.859798	0.0963956
IEZZ	0.0378226	0.87659	0.0855872
IFAB	0.0917687	0.227527	0.680705
IFAC	0.10088	0.152007	0.747114
IFAD	0.118298	0.150974	0.730729
IFAE	0.105701	0.151041	0.743258
IFAF	0	0	1
IFAH	0.0336629	0.894237	0.0721004
IFAI	0.037788	0.889476	0.0727364
IFAJ	0.00590806	0.951013	0.0430789
IFAK	0.0200294	0.973361	0.00660996
IFAL	0.0104295	0.983842	0.0057289
IFAM	0.135122	0.123182	0.741695
IFAQ	0.274386	0.0925964	0.633017
IFAR	0.279118	0.0835246	0.637357
IFAS	0.219786	0.12241	0.657805
IFAT	0.199681	0.114963	0.685356
IFAU	0.283123	0.0668962	0.649981
IFAW	0.283367	0.062759	0.653874
IFAX	0.291483	0.0748513	0.633666
IFAZ	0.259537	0.0955184	0.644945
IFBC	0.988027	0.0119733	0
IFBD	0.880584	0	0.119416
IFBE	0.883941	0	0.116059
IGNF	0.983646	0.0163536	0
IGNH	0	0.972247	0.0277529
IGNL	0.00670742	0.993293	0
IGNM	0	0.98853	0.01147
IGNN	0	0.023074	0.976926
IGNP	0.308046	0.070827	0.621127
IGNQ	0	1	0
IGNR	0.990254	0.00974556	0
IGNS	0.0709643	0.000818443	0.928217
IGNT	0.102234	0.128755	0.769011
IGNU	0	1	0
IGNX	0	1	0
IGNY	0	1	0
IGNZ	1	0	0
IGPB	0.0117143	0.965299	0.0229866
IGPD	0.983836	0.0161643	0
IGPF	0	1	0
IGPG	0.993175	0.00682463	0
IGPH	0	0.0152001	0.9848
IGPI	0.108808	0.137159	0.754033
IGPJ	0	1	0
IGPK	1	0	0
IGPL	0	0.985248	0.0147523
IGPM	0.0962098	0.148902	0.754888
IGPN	0.982655	0.00957098	0.00777369
IGPP	0.986747	0.0132527	0
IGPQ	0	1	0
IGPR	0	0.99686	0.00313959
IGPU	0.00739861	0.965333	0.0272683
IGPX	0	1	0
IGPY	0.0260914	0.950264	0.0236442
IGPZ	0.0069579	0.993042	0
IGQA	1	0	0
IGQB	0.0280112	0	0.971989
IGQC	0.30837	0.0669433	0.624687
IGQD	0	1	0
IGQE	0.994523	0.00354873	0.00192814
IGQF	0	0.999411	0.000589434
IGQG	0.948894	0	0.0511061
IGQH	0.979195	0.0208051	0
IGQJ	0.995435	0.00456516	0
IGQK	0	0.00965348	0.990347
IGQN	0.00515486	0.994845	0
IGQP	0.993169	0.00683069	0
IGQQ	0	1	0
IGQR	0.0095917	0.958929	0.031479
IGQS	0.0169	0.947854	0.0352459
IGQT	1	0	0
IGQW	0.0366362	0.861669	0.101695
IGQX	0.951253	0.0463351	0.00241154
IGQY	0.607678	0.392322	0
IGQZ	0	1	0
IGRA	0.00158869	0.998411	0
IGRD	1	0	0
IGRE	0.0187366	0	0.981263
IGRF	0.0540511	0.0452032	0.900746
IGRG	0.104146	0.167595	0.72826
IGRH	0	1	0
IGRJ	0	1	0
IGRL	0.0238774	0.96663	0.00949257
IGRN	0.00150902	0	0.998491
IGRP	0	0.0190664	0.980934
IGRQ	0.994282	0.00571754	0
IGRS	0.0204869	0.971407	0.00810608
IGRT	0	1	0
IGRU	1	0	0
IGRX	0.00995396	0.98198	0.00806595
IGRZ	0.0467355	0.0132667	0.939998
IGSA	0.105202	0.14903	0.745768
IGSB	0.00580088	0.994199	0
IGSD	0	0.99649	0.00350988
IHWF	0	1	0
IHWJ	0.00660931	0.993391	0
IHWK	0	0	1
IHWL	0	0	1
IHWM	0	0	1
IHWN	0	0	1
IHWP	0.00893287	0.958167	0.0328997
IHWR	0.0543535	0.855174	0.0904722
IHWS	0	0	1
IHWT	0.987538	0.0124619	0
IHWW	0.934052	0	0.065948
IHWX	0	0.0215948	0.978405
IHWY	0	0	1
IHWZ	0.00198675	0.998013	0
IHXC	0	0	1
IHXE	0.200013	0.0198264	0.78016
IHXG	0.924577	0	0.0754225
IHXI	0.00388379	0.979227	0.0168889
IHXK	0.995627	0.00437265	0
IHXL	0	0	1
IHXM	1	0	0
IHXN	0	1	0
IHXP	0.179616	0.0142111	0.806173
IHXQ	0	0	1
IHXR	0	0	1
IHXS	0	1	0
IHXT	0.706253	0	0.293747
IHXU	0	1	0
IHXY	1	0	0
IHYA	0.897868	0	0.102132
IHYC	0	1	0
IHYE	0.998642	0.0013581	0
IHYF	0	0.995551	0.00444865
IHYH	0	0.993626	0.00637411
IHYJ	0	0	1
IHYK	0.106395	0	0.893605
IHYL	0	0.991055	0.00894534
IHYT	0.904231	0	0.0957689
IHYW	0.00212125	0.997879	0
IHYX	0	1	0
IHYZ	0	0	1
IHZB	0	0.978736	0.0212638
IHZC	0.948011	0.00849661	0.0434923
IHZD	0.0756041	0.00186088	0.922535
IHZE	0	0	1
IHZK	0.318288	0.0675877	0.614125
IHZM	0.943883	0	0.0561167
IHZP	0	0	1
IHZQ	0	1	0
IHZU	0	1	0
IHZW	0	0	1
IHZX	0.961862	0	0.0381383
IHZY	0.281914	0.0645759	0.65351
IHZZ	0	0	1
IIAA	0.998433	0.00156724	0
IIAE	0	0	1
IIIN	0.00794352	0.992056	0
IIIP	0	1	0
IIIQ	0	1	0
IIIR	0.00299889	0.997001	0
IIIS	0	1	0
IIIT	0	0	1
IIIU	0	0	1
IIIW	0	0	1
IIIX	0	0	1
IIIY	0	0	1
IIIZ	0	0	1
IIJA	0.000328315	0.999672	0
IIJB	0	1	0
IIJC	0	1	0
IIJD	0	1	0
IIJE	0	1	0
IIJF	0	0.999789	0.000211044
IIJG	0.00490003	0.9951	0
IIJH	0.0009795	0.99902	0
IIJI	0	1	0
IIJJ	0	1	0
IIJK	0	1	0
IIJL	0	1	0
IIJM	0	1	0
IIJN	0	0.996331	0.00366932
IIJP	0	1	0
IIJQ	0.0151341	0.955516	0.0293498
IIJR	0.0916796	0.809156	0.0991644
IIJT	0.00112304	0.998877	0
IIJU	0	1	0
IIJW	0	1	0
IIJX	0.000337448	0.999663	0
IIKA	0.995872	0.00412835	0
IIKB	1	0	0
IIKC	0	0	1
IIKD	0	1	0
IIKE	0.0492428	0.843364	0.107393
IIKF	0.0564639	0.859652	0.0838837
IIKH	1	0	0
IIKJ	1	0	0
IIKK	0.999926	7.36722e-05	0
IIKM	0	1	0
IIKN	0	0.995661	0.00433911
IIKP	0	0	1
IIKR	0	1	0
IIKT	0.998939	0.00106061	0
IIKU	0.329764	0.0540219	0.616214
IIKX	0.304953	0.0805737	0.614473
IIKY	0.291477	0.0879776	0.620545
IIKZ	0.293693	0.0800419	0.626265
IILA	0.285055	0.0863877	0.628557
IILD	0.302188	0.0610079	0.636804
IILF	0.109054	0.137494	0.753452
IILG	0.108197	0.134492	0.757311
IILJ	0.108383	0.161447	0.730171
IILK	0.0230103	0.94271	0.0342795
IILN	0.988454	0.0115464	0
IILQ	1	0	0
IILR	0.998021	0.00197936	0
IILS	0.9853	0.0102065	0.00449319
IILT	0.988957	0.0110431	0
IILU	0.966479	0.0166554	0.0168661
IILW	0.976705	0.023295	0
IILX	1	0	0
IILY	1	0	0
IILZ	0.996349	0.00365125	0
IIMB	1	0	0
IIMG	1	0	0
IIMH	1	0	0
IIMI	1	0	0
IIMJ	1	0	0
IIMK	1	0	0
IIMM	0.994781	0.00521875	0
IIYA	0	1	0
IIYB	0	1	0
IIYD	0	1	0
IIYE	0	1	0
IIYF	0.0017308	0.998269	0
IIYG	0	1	0
IIYH	0	1	0
IIYI	0.0118822	0.988118	0
IIYJ	0	1	0
IIYK	0	1	0
IIYL	0	1	0
IIYM	0	1	0
IIYN	0	1	0
IIYP	0.00040826	0.999592	0
IIYQ	0	1	0
IIYR	0	1	0
IIYS	0	1	0
IIYT	0	1	0
IIYU	0	1	0
IIYW	0	1	0
IIYX	0	1	0
IIYY	0	1	0
IIYZ	0	1	0
IIZA	0	1	0
IIZB	0	1	0
IIZC	0	1	0
IIZD	0	1	0
IIZE	0	1	0
IIZF	0	1	0
IIZG	0	1	0
IIZH	0	1	0
IIZI	0	1	0
IIZJ	0	1	0
IIZK	0	1	0
IIZL	0	1	0
IIZM	0	1	0
IIZN	0	1	0
IIZP	0	1	0
IIZQ	0	1	0
IIZS	0	1	0
IIZT	0	1	0
IIZU	0	1	0
IIZW	0	1	0
IIZX	0	1	0
IIZY	0	1	0
IIZZ	0	1	0
IJAA	0	1	0
IJAB	0	1	0
IJAC	0	1	0
IJAD	0	1	0
IJAE	0	1	0
IJAF	0.019037	0.972933	0.00803005
IJAG	0	1	0
IJAH	0	1	0
IJAI	0	1	0
IJAJ	0	1	0
IJAK	0	1	0
IJAL	0	1	0
IJAM	0	0	1
IJAN	0	0	1
IJAP	0	0	1
IJAQ	0	0	1
IJAS	0	0	1
IJAW	1	0	0
IJAY	0	1	0
IJAZ	0	1	0
IJBA	0	1	0
IJBB	0	0.998945	0.0010555
IJBC	0.908351	0	0.0916486
IJBD	0.952147	0	0.0478532
IJBE	0.939119	0	0.0608813
IJBF	0	0	1
IJBH	0.967343	0	0.0326574
IJBI	0.973028	0	0.0269723
IJBK	0.988542	0	0.0114585
IJBL	0.944992	0	0.0550075
IJBN	1	0	0
IJBP	0.986604	0.0133964	0
IJBR	0.963303	0	0.0366967
IJBS	0	0	1
IJBU	0.968028	0	0.0319722
IJBW	0.978305	0.00628262	0.015412
IJBX	0.966609	0	0.0333906
IJBY	0.984649	0	0.0153514
IMIL	0.990018	0	0.00998197
IMIM	0.995825	0	0.00417511
IMIN	0.997285	0	0.00271457
IMIP	0.995561	0	0.00443912
IMIQ	0.991925	0	0.00807526
IMIS	0.989207	0	0.0107929
IMIT	0.925746	0	0.0742538
IMIU	0.918804	0	0.0811957
IMIW	0.984292	0	0.0157079
IMIY	1	0	0
IMIZ	0.985252	0	0.0147478
IMJA	1	0	0
IMJB	1	0	0
IMJC	1	0	0
INET	0.89198	0.0216534	0.0863671
INEU	0.87147	0.00542926	0.123101
INEW	0.884958	0.0174386	0.0976032
INEX	1	0	0
INEY	1	0	0
INFB	1	0	0
INFE	0.959518	0	0.040482
INFF	0.955416	0	0.0445843
INFG	0.938661	0	0.0613391
INFH	0	0	1
INFI	0	0.00987448	0.990126
INFJ	0	0	1
INFK	1	0	0
INFL	1	0	0
INFM	0.686484	0	0.313516
INFN	0.737588	0	0.262412
INFP	0.649821	0	0.350179
INFQ	0.897024	0	0.102976
INFR	0.90671	0	0.0932897
INFS	0.906669	0	0.0933312
INFW	0.985096	0.014904	0
INFX	0.967721	0	0.0322791
INFY	0.966778	0	0.0332224
INFZ	0.920858	0	0.079142
INGA	1	0	0
INGB	1	0	0
INGD	1	0	0
INGE	1	0	0
INGH	0	1	0
INGI	0.0649144	0.8293	0.105786
INGJ	0.970355	0.0296447	0
INGK	0.979855	0.0201452	0
INGL	0.980629	0.0193706	0
INGM	0.980428	0.0195725	0
INGN	0.980487	0.0195132	0
INGP	1	0	0
INGQ	1	0	0
INGR	1	0	0
INGS	1	0	0
INGT	1	0	0
INGU	1	0	0
INGW	1	0	0
INGX	1	0	0
INGY	1	0	0
INGZ	1	0	0
INHA	1	0	0
INHB	1	0	0
INHC	0.999942	5.77363e-05	0
INHG	0	0	1
INHH	0	0	1
INHI	0	0	1
INHJ	0	0	1
INHP	0	0	1
INHQ	0	0	1
INHS	0	0	1
INHT	0	0	1
INHW	0	0	1
INHX	0.00769013	0	0.99231
INHZ	0	0	1
INIA	0	0	1
INIB	0	0.00793586	0.992064
INIC	0	0	1
INIE	0	0	1
INIF	0	0	1
INIG	0	0	1
INIH	0	0.012857	0.987143
INII	0	0	1
INIK	0	0	1
INIL	0	0	1
INIM	0.0203995	0	0.979601
ININ	0	0	1
IRUB	0	0	1
IRUG	0	0.011858	0.988142
IRUI	0	0	1
IRUK	0.0189527	0.981047	0
IRUL	0	1	0
IRUM	0.00561115	0.994389	0
IRUN	0	1	0
IRUP	0	1	0
IRUQ	1	0	0
IRUR	0.296189	0.0794161	0.624395
IRUS	0.259484	0.101057	0.639459
IRUT	0.985774	0.0142256	0
IRUW	0.987267	0.0127331	0
IRUY	0	1	0
IRUZ	0.952784	0	0.0472155
IRWA	0	0	1
IRWB	0.980981	0.0190191	0
IRWC	0.998468	0	0.00153194
IRWD	0.927589	0	0.0724107
IRWH	0.995096	0.00490379	0
IRWI	1	0	0
IRWJ	0.987599	0.0124006	0
IRWK	0.992381	0.00761874	0
IRWL	0	0	1
IRWP	0.0670282	0.803961	0.129011
IRWQ	0.075694	0.816417	0.107889
IRWR	0.0739876	0.820338	0.105674
IRWS	0.0729563	0.8185	0.108543
IRWT	0.0692502	0.819077	0.111673
IRWU	0.0671752	0.810593	0.122232
IRWW	0.0429847	0.887534	0.0694812
IRWX	0.0421379	0.885893	0.0719687
IRXA	0	0	1
IRXB	0	0	1
IRXC	0	0	1
IRXD	0.992525	0.000909043	0.00656592
IRXE	0.996751	0	0.00324892
IRXK	0.990495	0	0.00950546
IRXM	0.987057	0	0.0129431
IRXN	0.991464	0	0.00853577
IRXR	0.884031	0.0795031	0.0364655
IRXT	0.882754	0.0816699	0.0355757
IRXX	0.8854	0.0770281	0.0375722
IRXY	0.995221	0.00477876	0
IRXZ	0.998987	0.00101252	0
IRYA	0.989811	0.0101895	0
IRYB	1	0	0
IRYF	0.998125	0.0018745	0
IRYH	0.979724	0	0.0202761
IRYN	0.998094	0	0.00190587
IRYP	0.990245	0.00975531	0
IRYX	0.992957	0	0.00704319
IRYY	1	0	0
ITBL	0.992882	0.00711789	0
ITBM	0.979804	0	0.0201963
ITBU	0.968699	0	0.0313014
ITCA	0.969791	0	0.0302088
ITCM	0.910252	0.0566816	0.0330669
ITCN	0.995568	0	0.00443206
ITCS	0.980646	8.15608e-05	0.0192728
PWUZ	0	1	0
WZCY	0.00178513	0.998215	0
WZGB	0.00189356	0.998106	0
