# Supplementary material for: Genomic mechanisms of climate adaptation in polyploid bioenergy switchgrass
Source: Nature. 2021 Jan 27;590(7846):438–44. doi: 10.1038/s41586-020-03127-1 (PMC7886653; doi:10.1038/s41586-020-03127-1)
Supplement: Supplementary file 19 — Source Data Fig. 4 [file 41586_2020_3127_MOESM19_ESM.xlsx]

## Sheet: fig_4a
chr	start	end	nlib	introgress	subpop	sig
Chr01K	438001	488000	27	MIDWEST	Atlantic	fitness
Chr01K	524001	572000	21	MIDWEST	Atlantic	NS
Chr01K	652001	673000	7	MIDWEST	Atlantic	NS
Chr01K	780001	797000	4	MIDWEST	Atlantic	NS
Chr01K	1404001	1425000	7	MIDWEST	Atlantic	NS
Chr01K	1534001	1552000	6	MIDWEST	Atlantic	NS
Chr01K	2280001	2311000	12	MIDWEST	Atlantic	NS
Chr01K	2313001	2314000	11	MIDWEST	Atlantic	NS
Chr01K	2696001	2715000	9	MIDWEST	Atlantic	NS
Chr01K	3477001	3535000	39	MIDWEST	Atlantic	clim.adapt
Chr01K	3578001	3584000	4	MIDWEST	Atlantic	NS
Chr01K	3586001	3589000	4	MIDWEST	Atlantic	NS
Chr01K	3930001	3933000	7	MIDWEST	Atlantic	NS
Chr01K	4206001	4210000	7	MIDWEST	Atlantic	NS
Chr01K	4556001	4602000	27	MIDWEST	Atlantic	climate
Chr01K	4933001	4953000	15	MIDWEST	Atlantic	NS
Chr01K	5225001	5261000	23	MIDWEST	Atlantic	climate
Chr01K	5578001	5593000	8	MIDWEST	Atlantic	NS
Chr01K	5965001	6010000	16	MIDWEST	Atlantic	NS
Chr01K	6361001	6380000	21	MIDWEST	Atlantic	fitness
Chr01K	6482001	6495000	8	MIDWEST	Atlantic	NS
Chr01K	7455001	7470000	15	MIDWEST	Atlantic	fitness
Chr01K	7827001	7865000	12	MIDWEST	Atlantic	NS
Chr01K	8332001	8340000	6	MIDWEST	Atlantic	NS
Chr01K	8738001	8763000	8	MIDWEST	Atlantic	NS
Chr01K	9215001	9257000	21	MIDWEST	Atlantic	NS
Chr01K	9699001	9709000	7	MIDWEST	Atlantic	NS
Chr01K	10223001	10234000	10	MIDWEST	Atlantic	NS
Chr01K	10544001	10554000	37	MIDWEST	Atlantic	clim.adapt
Chr01K	10649001	10650000	4	MIDWEST	Atlantic	NS
Chr01K	10652001	10672000	6	MIDWEST	Atlantic	NS
Chr01K	10673001	10675000	4	MIDWEST	Atlantic	NS
Chr01K	10676001	10679000	4	MIDWEST	Atlantic	NS
Chr01K	10680001	10682000	4	MIDWEST	Atlantic	NS
Chr01K	10779001	10789000	12	MIDWEST	Atlantic	NS
Chr01K	10843001	10936000	33	MIDWEST	Atlantic	fitness
Chr01K	10959001	10968000	10	MIDWEST	Atlantic	NS
Chr01K	11081001	11091000	5	MIDWEST	Atlantic	NS
Chr01K	11158001	11165000	9	MIDWEST	Atlantic	NS
Chr01K	11464001	11466000	6	MIDWEST	Atlantic	NS
Chr01K	11635001	11664000	27	MIDWEST	Atlantic	NS
Chr01K	11673001	11682000	8	MIDWEST	Atlantic	NS
Chr01K	12055001	12077000	16	MIDWEST	Atlantic	NS
Chr01K	12358001	12386000	5	MIDWEST	Atlantic	NS
Chr01K	13062001	13096000	10	MIDWEST	Atlantic	fitness
Chr01K	13256001	13266000	6	MIDWEST	Atlantic	NS
Chr01K	13551001	13554000	5	MIDWEST	Atlantic	NS
Chr01K	13555001	13563000	5	MIDWEST	Atlantic	NS
Chr01K	13564001	13570000	5	MIDWEST	Atlantic	NS
Chr01K	13960001	13966000	5	MIDWEST	Atlantic	NS
Chr01K	13976001	13993000	8	MIDWEST	Atlantic	NS
Chr01K	14071001	14087000	7	MIDWEST	Atlantic	NS
Chr01K	14105001	14147000	9	MIDWEST	Atlantic	NS
Chr01K	14165001	14170000	7	MIDWEST	Atlantic	NS
Chr01K	14173001	14177000	7	MIDWEST	Atlantic	NS
Chr01K	14187001	14207000	16	MIDWEST	Atlantic	NS
Chr01K	14784001	14900000	24	MIDWEST	Atlantic	NS
Chr01K	15081001	15122000	13	MIDWEST	Atlantic	NS
Chr01K	15125001	15127000	12	MIDWEST	Atlantic	NS
Chr01K	15332001	15347000	11	MIDWEST	Atlantic	NS
Chr01K	15615001	15631000	6	MIDWEST	Atlantic	NS
Chr01K	16062001	16109000	9	MIDWEST	Atlantic	NS
Chr01K	16111001	16114000	6	MIDWEST	Atlantic	NS
Chr01K	16186001	16198000	5	MIDWEST	Atlantic	NS
Chr01K	16321001	16339000	9	MIDWEST	Atlantic	NS
Chr01K	16340001	16341000	9	MIDWEST	Atlantic	NS
Chr01K	16357001	16396000	9	MIDWEST	Atlantic	NS
Chr01K	16543001	16544000	5	MIDWEST	Atlantic	NS
Chr01K	16545001	16547000	5	MIDWEST	Atlantic	NS
Chr01K	16556001	16558000	6	MIDWEST	Atlantic	NS
Chr01K	16568001	16586000	6	MIDWEST	Atlantic	NS
Chr01K	16831001	16844000	12	MIDWEST	Atlantic	fitness
Chr01K	17510001	17552000	6	MIDWEST	Atlantic	NS
Chr01K	18022001	18057000	24	MIDWEST	Atlantic	clim.adapt
Chr01K	18095001	18158000	32	MIDWEST	Atlantic	clim.adapt
Chr01K	18320001	18321000	6	MIDWEST	Atlantic	NS
Chr01K	18323001	18329000	7	MIDWEST	Atlantic	NS
Chr01K	18382001	18397000	14	MIDWEST	Atlantic	fitness
Chr01K	18423001	18469000	11	MIDWEST	Atlantic	fitness
Chr01K	18493001	18614000	21	MIDWEST	Atlantic	climate
Chr01K	18695001	18835000	62	MIDWEST	Atlantic	climate
Chr01K	18860001	18936000	38	MIDWEST	Atlantic	clim.adapt
Chr01K	19278001	19304000	27	MIDWEST	Atlantic	climate
Chr01K	19463001	19471000	8	MIDWEST	Atlantic	NS
Chr01K	19473001	19579000	27	MIDWEST	Atlantic	fitness
Chr01K	19580001	19586000	9	MIDWEST	Atlantic	NS
Chr01K	19623001	19645000	10	MIDWEST	Atlantic	climate
Chr01K	20085001	20099000	4	MIDWEST	Atlantic	NS
Chr01K	22071001	22096000	7	MIDWEST	Atlantic	NS
Chr01K	22187001	22199000	7	MIDWEST	Atlantic	NS
Chr01K	22392001	22395000	4	MIDWEST	Atlantic	NS
Chr01K	22396001	22422000	9	MIDWEST	Atlantic	NS
Chr01K	22517001	22525000	6	MIDWEST	Atlantic	NS
Chr01K	22883001	23109000	8	MIDWEST	Atlantic	NS
Chr01K	23571001	23647000	8	MIDWEST	Atlantic	NS
Chr01K	23743001	24602000	12	MIDWEST	Atlantic	NS
Chr01K	25027001	25570000	15	MIDWEST	Atlantic	NS
Chr01K	25572001	25573000	5	MIDWEST	Atlantic	NS
Chr01K	25575001	26687000	34	MIDWEST	Atlantic	fitness
Chr01K	26696001	26699000	5	MIDWEST	Atlantic	NS
Chr01K	26710001	27090000	30	MIDWEST	Atlantic	climate
Chr01K	27219001	27228000	6	MIDWEST	Atlantic	NS
Chr01K	27313001	27392000	86	MIDWEST	Atlantic	clim.adapt
Chr01K	27737001	27778000	11	MIDWEST	Atlantic	fitness
Chr01K	27796001	27810000	12	MIDWEST	Atlantic	NS
Chr01K	28196001	28324000	26	MIDWEST	Atlantic	fitness
Chr01K	28334001	28400000	12	MIDWEST	Atlantic	NS
Chr01K	28855001	28859000	6	MIDWEST	Atlantic	NS
Chr01K	28900001	28918000	8	MIDWEST	Atlantic	NS
Chr01K	29103001	29106000	6	MIDWEST	Atlantic	NS
Chr01K	29110001	29111000	5	MIDWEST	Atlantic	NS
Chr01K	30455001	30458000	5	MIDWEST	Atlantic	NS
Chr01K	30462001	30476000	7	MIDWEST	Atlantic	NS
Chr01K	31378001	31403000	8	MIDWEST	Atlantic	NS
Chr01K	31685001	31695000	7	MIDWEST	Atlantic	NS
Chr01K	32563001	32576000	5	MIDWEST	Atlantic	NS
Chr01K	32621001	32665000	12	MIDWEST	Atlantic	fitness
Chr01K	32873001	32905000	7	MIDWEST	Atlantic	NS
Chr01K	32954001	32985000	9	MIDWEST	Atlantic	clim.adapt
Chr01K	33231001	33232000	5	MIDWEST	Atlantic	NS
Chr01K	33351001	33359000	9	MIDWEST	Atlantic	NS
Chr01K	33652001	33653000	8	MIDWEST	Atlantic	NS
Chr01K	33655001	33719000	20	MIDWEST	Atlantic	NS
Chr01K	34578001	34584000	10	MIDWEST	Atlantic	NS
Chr01K	34833001	34872000	7	MIDWEST	Atlantic	NS
Chr01K	35026001	35032000	20	MIDWEST	Atlantic	NS
Chr01K	35073001	35079000	9	MIDWEST	Atlantic	NS
Chr01K	35110001	35131000	40	MIDWEST	Atlantic	clim.adapt
Chr01K	35132001	35172000	19	MIDWEST	Atlantic	NS
Chr01K	35284001	35301000	6	MIDWEST	Atlantic	NS
Chr01K	35313001	35315000	7	MIDWEST	Atlantic	NS
Chr01K	35316001	35322000	7	MIDWEST	Atlantic	NS
Chr01K	35985001	35993000	10	MIDWEST	Atlantic	NS
Chr01K	36108001	36128000	10	MIDWEST	Atlantic	NS
Chr01K	36438001	36443000	6	MIDWEST	Atlantic	NS
Chr01K	36452001	36455000	6	MIDWEST	Atlantic	NS
Chr01K	36539001	36564000	11	MIDWEST	Atlantic	NS
Chr01K	36770001	36844000	29	MIDWEST	Atlantic	fitness
Chr01K	36852001	36908000	20	MIDWEST	Atlantic	NS
Chr01K	37963001	38010000	14	MIDWEST	Atlantic	NS
Chr01K	38016001	38041000	11	MIDWEST	Atlantic	NS
Chr01K	38667001	38678000	5	MIDWEST	Atlantic	NS
Chr01K	38679001	38682000	5	MIDWEST	Atlantic	NS
Chr01K	38733001	38770000	12	MIDWEST	Atlantic	climate
Chr01K	38832001	38845000	6	MIDWEST	Atlantic	NS
Chr01K	38934001	38948000	6	MIDWEST	Atlantic	NS
Chr01K	39872001	39882000	5	MIDWEST	Atlantic	NS
Chr01K	40030001	40052000	36	MIDWEST	Atlantic	fitness
Chr01K	40665001	40682000	6	MIDWEST	Atlantic	NS
Chr01K	40702001	40710000	6	MIDWEST	Atlantic	NS
Chr01K	41630001	41658000	26	MIDWEST	Atlantic	NS
Chr01K	42387001	42407000	7	MIDWEST	Atlantic	NS
Chr01K	42503001	42525000	8	MIDWEST	Atlantic	NS
Chr01K	42990001	43035000	4	MIDWEST	Atlantic	NS
Chr01K	43482001	43500000	7	MIDWEST	Atlantic	NS
Chr01K	43985001	44008000	11	MIDWEST	Atlantic	climate
Chr01K	44367001	44388000	6	MIDWEST	Atlantic	NS
Chr01K	44725001	44798000	54	MIDWEST	Atlantic	clim.adapt
Chr01K	44864001	44871000	23	MIDWEST	Atlantic	clim.adapt
Chr01K	44901001	44918000	7	MIDWEST	Atlantic	NS
Chr01K	45087001	45129000	23	MIDWEST	Atlantic	climate
Chr01K	45359001	45363000	6	MIDWEST	Atlantic	NS
Chr01K	45366001	45369000	6	MIDWEST	Atlantic	NS
Chr01K	45375001	45398000	9	MIDWEST	Atlantic	NS
Chr01K	45833001	45841000	8	MIDWEST	Atlantic	NS
Chr01K	45842001	45847000	10	MIDWEST	Atlantic	NS
Chr01K	45850001	45888000	17	MIDWEST	Atlantic	NS
Chr01K	46252001	46261000	7	MIDWEST	Atlantic	NS
Chr01K	46379001	46385000	7	MIDWEST	Atlantic	NS
Chr01K	46757001	46788000	11	MIDWEST	Atlantic	NS
Chr01K	47636001	47657000	14	MIDWEST	Atlantic	NS
Chr01K	47675001	47683000	5	MIDWEST	Atlantic	NS
Chr01K	47961001	47966000	10	MIDWEST	Atlantic	NS
Chr01K	48030001	48054000	17	MIDWEST	Atlantic	fitness
Chr01K	48130001	48139000	8	MIDWEST	Atlantic	NS
Chr01K	48148001	48160000	9	MIDWEST	Atlantic	NS
Chr01K	48286001	48299000	24	MIDWEST	Atlantic	clim.adapt
Chr01K	48759001	48771000	6	MIDWEST	Atlantic	NS
Chr01K	49201001	49202000	5	MIDWEST	Atlantic	NS
Chr01K	50113001	50117000	6	MIDWEST	Atlantic	NS
Chr01K	50291001	50315000	5	MIDWEST	Atlantic	NS
Chr01K	51085001	51102000	6	MIDWEST	Atlantic	NS
Chr01K	51271001	51278000	7	MIDWEST	Atlantic	NS
Chr01K	51285001	51288000	7	MIDWEST	Atlantic	NS
Chr01K	51435001	51501000	20	MIDWEST	Atlantic	NS
Chr01K	51779001	51788000	6	MIDWEST	Atlantic	NS
Chr01K	51883001	51898000	9	MIDWEST	Atlantic	NS
Chr01K	52683001	52701000	6	MIDWEST	Atlantic	NS
Chr01K	52773001	52774000	7	MIDWEST	Atlantic	NS
Chr01K	52776001	52777000	7	MIDWEST	Atlantic	NS
Chr01K	52778001	52798000	14	MIDWEST	Atlantic	NS
Chr01K	52819001	52829000	8	MIDWEST	Atlantic	NS
Chr01K	53334001	53341000	6	MIDWEST	Atlantic	NS
Chr01K	53400001	53404000	5	MIDWEST	Atlantic	NS
Chr01K	53418001	53422000	5	MIDWEST	Atlantic	NS
Chr01K	53512001	53518000	7	MIDWEST	Atlantic	NS
Chr01K	55046001	55075000	17	MIDWEST	Atlantic	climate
Chr01K	55079001	55087000	5	MIDWEST	Atlantic	NS
Chr01K	55374001	55387000	19	MIDWEST	Atlantic	fitness
Chr01K	55950001	55956000	7	MIDWEST	Atlantic	NS
Chr01N	174001	191000	8	MIDWEST	Atlantic	NS
Chr01N	192001	194000	6	MIDWEST	Atlantic	NS
Chr01N	201001	204000	5	MIDWEST	Atlantic	NS
Chr01N	275001	276000	5	MIDWEST	Atlantic	fitness
Chr01N	1155001	1170000	9	MIDWEST	Atlantic	NS
Chr01N	1493001	1500000	6	MIDWEST	Atlantic	NS
Chr01N	1571001	1591000	6	MIDWEST	Atlantic	NS
Chr01N	2479001	2486000	5	MIDWEST	Atlantic	NS
Chr01N	2491001	2497000	5	MIDWEST	Atlantic	NS
Chr01N	2925001	2939000	16	MIDWEST	Atlantic	clim.adapt
Chr01N	3375001	3413000	29	MIDWEST	Atlantic	fitness
Chr01N	4511001	4555000	9	MIDWEST	Atlantic	NS
Chr01N	4642001	4686000	29	MIDWEST	Atlantic	fitness
Chr01N	4752001	4804000	27	MIDWEST	Atlantic	fitness
Chr01N	4818001	4835000	12	MIDWEST	Atlantic	NS
Chr01N	4836001	4856000	10	MIDWEST	Atlantic	NS
Chr01N	4920001	4952000	8	MIDWEST	Atlantic	NS
Chr01N	5480001	5517000	12	MIDWEST	Atlantic	NS
Chr01N	6657001	6693000	10	MIDWEST	Atlantic	NS
Chr01N	6980001	6983000	6	MIDWEST	Atlantic	fitness
Chr01N	7074001	7102000	16	MIDWEST	Atlantic	NS
Chr01N	7233001	7241000	5	MIDWEST	Atlantic	NS
Chr01N	7329001	7335000	5	MIDWEST	Atlantic	NS
Chr01N	7690001	7725000	8	MIDWEST	Atlantic	NS
Chr01N	7805001	7823000	5	MIDWEST	Atlantic	NS
Chr01N	8221001	8237000	18	MIDWEST	Atlantic	NS
Chr01N	9517001	9529000	15	MIDWEST	Atlantic	fitness
Chr01N	10192001	10205000	8	MIDWEST	Atlantic	NS
Chr01N	10207001	10210000	4	MIDWEST	Atlantic	NS
Chr01N	10951001	10992000	19	MIDWEST	Atlantic	NS
Chr01N	11201001	11241000	20	MIDWEST	Atlantic	climate
Chr01N	12019001	12071000	9	MIDWEST	Atlantic	NS
Chr01N	12087001	12109000	8	MIDWEST	Atlantic	NS
Chr01N	12455001	12484000	26	MIDWEST	Atlantic	clim.adapt
Chr01N	12631001	12632000	6	MIDWEST	Atlantic	NS
Chr01N	12654001	12656000	6	MIDWEST	Atlantic	NS
Chr01N	12896001	12964000	39	MIDWEST	Atlantic	clim.adapt
Chr01N	13198001	13199000	5	MIDWEST	Atlantic	NS
Chr01N	13200001	13229000	11	MIDWEST	Atlantic	NS
Chr01N	13300001	13370000	46	MIDWEST	Atlantic	climate
Chr01N	13384001	13491000	26	MIDWEST	Atlantic	clim.adapt
Chr01N	14058001	14061000	5	MIDWEST	Atlantic	NS
Chr01N	14089001	14142000	27	MIDWEST	Atlantic	fitness
Chr01N	14219001	14278000	15	MIDWEST	Atlantic	NS
Chr01N	14653001	14676000	22	MIDWEST	Atlantic	clim.adapt
Chr01N	14690001	14696000	5	MIDWEST	Atlantic	fitness
Chr01N	14899001	14924000	5	MIDWEST	Atlantic	NS
Chr01N	15512001	15527000	9	MIDWEST	Atlantic	NS
Chr01N	15830001	15845000	6	MIDWEST	Atlantic	NS
Chr01N	16340001	16481000	29	MIDWEST	Atlantic	fitness
Chr01N	16493001	16533000	12	MIDWEST	Atlantic	NS
Chr01N	16844001	16878000	11	MIDWEST	Atlantic	NS
Chr01N	17204001	17262000	39	MIDWEST	Atlantic	fitness
Chr01N	17670001	17671000	5	MIDWEST	Atlantic	NS
Chr01N	17686001	17809000	8	MIDWEST	Atlantic	NS
Chr01N	18616001	18652000	14	MIDWEST	Atlantic	climate
Chr01N	18874001	18924000	22	MIDWEST	Atlantic	NS
Chr01N	18955001	19025000	22	MIDWEST	Atlantic	clim.adapt
Chr01N	19045001	19227000	18	MIDWEST	Atlantic	fitness
Chr01N	19445001	19499000	10	MIDWEST	Atlantic	NS
Chr01N	19587001	19606000	13	MIDWEST	Atlantic	clim.adapt
Chr01N	19824001	19845000	25	MIDWEST	Atlantic	NS
Chr01N	20141001	20155000	5	MIDWEST	Atlantic	NS
Chr01N	20433001	20466000	29	MIDWEST	Atlantic	climate
Chr01N	20510001	20546000	17	MIDWEST	Atlantic	climate
Chr01N	20971001	21097000	21	MIDWEST	Atlantic	NS
Chr01N	21116001	21146000	9	MIDWEST	Atlantic	NS
Chr01N	22119001	22198000	14	MIDWEST	Atlantic	NS
Chr01N	22838001	22840000	9	MIDWEST	Atlantic	NS
Chr01N	23076001	23175000	15	MIDWEST	Atlantic	fitness
Chr01N	23412001	23449000	9	MIDWEST	Atlantic	NS
Chr01N	23480001	23517000	12	MIDWEST	Atlantic	fitness
Chr01N	23531001	23567000	11	MIDWEST	Atlantic	fitness
Chr01N	24046001	24156000	19	MIDWEST	Atlantic	NS
Chr01N	24541001	24542000	11	MIDWEST	Atlantic	NS
Chr01N	24611001	24772000	19	MIDWEST	Atlantic	climate
Chr01N	24861001	24876000	7	MIDWEST	Atlantic	NS
Chr01N	25109001	25211000	15	MIDWEST	Atlantic	fitness
Chr01N	25261001	25287000	14	MIDWEST	Atlantic	fitness
Chr01N	25480001	25554000	16	MIDWEST	Atlantic	fitness
Chr01N	25563001	25607000	14	MIDWEST	Atlantic	fitness
Chr01N	25650001	25901000	17	MIDWEST	Atlantic	NS
Chr01N	25922001	26134000	19	MIDWEST	Atlantic	fitness
Chr01N	26251001	26258000	12	MIDWEST	Atlantic	NS
Chr01N	26260001	26272000	11	MIDWEST	Atlantic	NS
Chr01N	26390001	26412000	12	MIDWEST	Atlantic	NS
Chr01N	27098001	27104000	16	MIDWEST	Atlantic	fitness
Chr01N	27123001	27173000	10	MIDWEST	Atlantic	NS
Chr01N	27550001	27585000	14	MIDWEST	Atlantic	NS
Chr01N	27606001	27665000	12	MIDWEST	Atlantic	NS
Chr01N	27667001	27915000	27	MIDWEST	Atlantic	NS
Chr01N	27961001	27963000	11	MIDWEST	Atlantic	NS
Chr01N	27973001	28719000	29	MIDWEST	Atlantic	climate
Chr01N	29052001	29178000	31	MIDWEST	Atlantic	fitness
Chr01N	29575001	29588000	7	MIDWEST	Atlantic	NS
Chr01N	29596001	29600000	4	MIDWEST	Atlantic	NS
Chr01N	30383001	30384000	4	MIDWEST	Atlantic	NS
Chr01N	30385001	30386000	4	MIDWEST	Atlantic	NS
Chr01N	31330001	31501000	17	MIDWEST	Atlantic	fitness
Chr01N	31520001	31596000	21	MIDWEST	Atlantic	NS
Chr01N	31597001	31598000	6	MIDWEST	Atlantic	NS
Chr01N	31603001	31850000	29	MIDWEST	Atlantic	climate
Chr01N	31860001	31901000	13	MIDWEST	Atlantic	NS
Chr01N	31989001	32076000	12	MIDWEST	Atlantic	fitness
Chr01N	32077001	32193000	12	MIDWEST	Atlantic	fitness
Chr01N	32196001	32380000	15	MIDWEST	Atlantic	NS
Chr01N	32431001	32468000	12	MIDWEST	Atlantic	fitness
Chr01N	32650001	32784000	11	MIDWEST	Atlantic	NS
Chr01N	32815001	32926000	15	MIDWEST	Atlantic	fitness
Chr01N	32948001	33062000	14	MIDWEST	Atlantic	fitness
Chr01N	33064001	33191000	23	MIDWEST	Atlantic	NS
Chr01N	33633001	33637000	4	MIDWEST	Atlantic	NS
Chr01N	33817001	33843000	11	MIDWEST	Atlantic	NS
Chr01N	33866001	33891000	11	MIDWEST	Atlantic	NS
Chr01N	33919001	33964000	20	MIDWEST	Atlantic	NS
Chr01N	35306001	35308000	6	MIDWEST	Atlantic	NS
Chr01N	35358001	35396000	6	MIDWEST	Atlantic	NS
Chr01N	35416001	35418000	6	MIDWEST	Atlantic	NS
Chr01N	35422001	35432000	6	MIDWEST	Atlantic	NS
Chr01N	35628001	35639000	6	MIDWEST	Atlantic	NS
Chr01N	35703001	35743000	11	MIDWEST	Atlantic	NS
Chr01N	35746001	35747000	7	MIDWEST	Atlantic	NS
Chr01N	35788001	35798000	17	MIDWEST	Atlantic	NS
Chr01N	35850001	35935000	11	MIDWEST	Atlantic	NS
Chr01N	36120001	36249000	48	MIDWEST	Atlantic	clim.adapt
Chr01N	36416001	36471000	13	MIDWEST	Atlantic	NS
Chr01N	36474001	36501000	13	MIDWEST	Atlantic	NS
Chr01N	36553001	36560000	6	MIDWEST	Atlantic	NS
Chr01N	36689001	36709000	9	MIDWEST	Atlantic	NS
Chr01N	36711001	36742000	14	MIDWEST	Atlantic	fitness
Chr01N	37807001	37817000	10	MIDWEST	Atlantic	NS
Chr01N	37822001	37829000	8	MIDWEST	Atlantic	NS
Chr01N	37857001	37870000	5	MIDWEST	Atlantic	fitness
Chr01N	38185001	38216000	17	MIDWEST	Atlantic	fitness
Chr01N	38290001	38294000	5	MIDWEST	Atlantic	NS
Chr01N	38996001	39001000	7	MIDWEST	Atlantic	NS
Chr01N	39060001	39162000	11	MIDWEST	Atlantic	fitness
Chr01N	39694001	39701000	5	MIDWEST	Atlantic	NS
Chr01N	40027001	40028000	5	MIDWEST	Atlantic	NS
Chr01N	40042001	40055000	6	MIDWEST	Atlantic	NS
Chr01N	40070001	40071000	6	MIDWEST	Atlantic	NS
Chr01N	40215001	40220000	5	MIDWEST	Atlantic	NS
Chr01N	40599001	40605000	6	MIDWEST	Atlantic	NS
Chr01N	40659001	40667000	5	MIDWEST	Atlantic	NS
Chr01N	40696001	40716000	7	MIDWEST	Atlantic	climate
Chr01N	40753001	40836000	12	MIDWEST	Atlantic	NS
Chr01N	41056001	41061000	5	MIDWEST	Atlantic	NS
Chr01N	41260001	41278000	9	MIDWEST	Atlantic	NS
Chr01N	41390001	41406000	6	MIDWEST	Atlantic	NS
Chr01N	42351001	42352000	6	MIDWEST	Atlantic	NS
Chr01N	42353001	42367000	13	MIDWEST	Atlantic	NS
Chr01N	42805001	42822000	6	MIDWEST	Atlantic	NS
Chr01N	42880001	42898000	5	MIDWEST	Atlantic	NS
Chr01N	42912001	42966000	8	MIDWEST	Atlantic	NS
Chr01N	43029001	43057000	10	MIDWEST	Atlantic	NS
Chr01N	43066001	43085000	15	MIDWEST	Atlantic	NS
Chr01N	43149001	43162000	10	MIDWEST	Atlantic	NS
Chr01N	43272001	43277000	5	MIDWEST	Atlantic	NS
Chr01N	43510001	43546000	8	MIDWEST	Atlantic	NS
Chr01N	43825001	43868000	24	MIDWEST	Atlantic	clim.adapt
Chr01N	43945001	44002000	9	MIDWEST	Atlantic	NS
Chr01N	44141001	44153000	9	MIDWEST	Atlantic	NS
Chr01N	44155001	44162000	7	MIDWEST	Atlantic	NS
Chr01N	44168001	44176000	7	MIDWEST	Atlantic	NS
Chr01N	44185001	44204000	27	MIDWEST	Atlantic	NS
Chr01N	44234001	44245000	8	MIDWEST	Atlantic	NS
Chr01N	44364001	44383000	10	MIDWEST	Atlantic	NS
Chr01N	44440001	44449000	7	MIDWEST	Atlantic	NS
Chr01N	44613001	44641000	15	MIDWEST	Atlantic	climate
Chr01N	45305001	45354000	60	MIDWEST	Atlantic	clim.adapt
Chr01N	45604001	45628000	26	MIDWEST	Atlantic	fitness
Chr01N	45665001	45696000	14	MIDWEST	Atlantic	fitness
Chr01N	46081001	46084000	7	MIDWEST	Atlantic	NS
Chr01N	46086001	46119000	25	MIDWEST	Atlantic	climate
Chr01N	46136001	46164000	16	MIDWEST	Atlantic	NS
Chr01N	46209001	46226000	10	MIDWEST	Atlantic	NS
Chr01N	46317001	46325000	5	MIDWEST	Atlantic	NS
Chr01N	47225001	47231000	6	MIDWEST	Atlantic	fitness
Chr01N	47240001	47242000	5	MIDWEST	Atlantic	fitness
Chr01N	48526001	48540000	11	MIDWEST	Atlantic	NS
Chr01N	49069001	49071000	5	MIDWEST	Atlantic	NS
Chr01N	49097001	49104000	7	MIDWEST	Atlantic	NS
Chr01N	49285001	49296000	8	MIDWEST	Atlantic	NS
Chr01N	49442001	49444000	6	MIDWEST	Atlantic	NS
Chr01N	49449001	49450000	5	MIDWEST	Atlantic	NS
Chr01N	49451001	49459000	6	MIDWEST	Atlantic	NS
Chr01N	49834001	49853000	10	MIDWEST	Atlantic	NS
Chr01N	50009001	50029000	10	MIDWEST	Atlantic	NS
Chr01N	50089001	50117000	20	MIDWEST	Atlantic	fitness
Chr01N	50180001	50212000	24	MIDWEST	Atlantic	clim.adapt
Chr01N	50560001	50562000	7	MIDWEST	Atlantic	NS
Chr01N	51367001	51400000	11	MIDWEST	Atlantic	NS
Chr01N	51567001	51583000	8	MIDWEST	Atlantic	NS
Chr01N	51584001	51630000	27	MIDWEST	Atlantic	NS
Chr01N	53027001	53068000	12	MIDWEST	Atlantic	NS
Chr01N	53084001	53089000	10	MIDWEST	Atlantic	NS
Chr01N	53215001	53226000	4	MIDWEST	Atlantic	NS
Chr01N	53292001	53299000	12	MIDWEST	Atlantic	NS
Chr01N	53316001	53318000	6	MIDWEST	Atlantic	NS
Chr01N	53389001	53390000	4	MIDWEST	Atlantic	NS
Chr01N	53399001	53400000	4	MIDWEST	Atlantic	NS
Chr01N	53402001	53422000	8	MIDWEST	Atlantic	NS
Chr01N	53749001	53754000	10	MIDWEST	Atlantic	NS
Chr01N	53924001	54117000	27	MIDWEST	Atlantic	clim.adapt
Chr01N	54275001	54291000	6	MIDWEST	Atlantic	NS
Chr01N	54299001	54338000	13	MIDWEST	Atlantic	NS
Chr01N	54448001	54466000	7	MIDWEST	Atlantic	NS
Chr01N	54483001	54528000	7	MIDWEST	Atlantic	NS
Chr01N	54612001	54619000	8	MIDWEST	Atlantic	NS
Chr01N	54945001	54951000	8	MIDWEST	Atlantic	NS
Chr01N	54952001	54953000	8	MIDWEST	Atlantic	NS
Chr01N	55059001	55064000	5	MIDWEST	Atlantic	NS
Chr01N	55073001	55092000	13	MIDWEST	Atlantic	NS
Chr01N	55100001	55162000	18	MIDWEST	Atlantic	clim.adapt
Chr01N	55261001	55269000	5	MIDWEST	Atlantic	NS
Chr01N	55324001	55338000	6	MIDWEST	Atlantic	NS
Chr01N	55527001	55562000	5	MIDWEST	Atlantic	NS
Chr01N	55645001	55677000	18	MIDWEST	Atlantic	NS
Chr01N	56151001	56183000	19	MIDWEST	Atlantic	NS
Chr01N	56471001	56479000	8	MIDWEST	Atlantic	NS
Chr01N	56865001	56867000	4	MIDWEST	Atlantic	NS
Chr01N	57056001	57092000	19	MIDWEST	Atlantic	clim.adapt
Chr01N	57137001	57183000	24	MIDWEST	Atlantic	clim.adapt
Chr01N	57304001	57332000	16	MIDWEST	Atlantic	NS
Chr01N	57871001	57908000	13	MIDWEST	Atlantic	NS
Chr01N	57910001	58022000	20	MIDWEST	Atlantic	NS
Chr01N	58289001	58306000	13	MIDWEST	Atlantic	NS
Chr01N	58413001	58446000	36	MIDWEST	Atlantic	climate
Chr01N	58839001	58892000	9	MIDWEST	Atlantic	NS
Chr01N	58981001	58990000	6	MIDWEST	Atlantic	NS
Chr01N	59035001	59063000	13	MIDWEST	Atlantic	NS
Chr01N	59080001	59081000	4	MIDWEST	Atlantic	NS
Chr01N	59083001	59093000	8	MIDWEST	Atlantic	NS
Chr01N	59436001	59443000	14	MIDWEST	Atlantic	NS
Chr01N	59915001	59920000	5	MIDWEST	Atlantic	NS
Chr01N	60064001	60085000	19	MIDWEST	Atlantic	NS
Chr01N	60245001	60271000	8	MIDWEST	Atlantic	fitness
Chr01N	60539001	60555000	5	MIDWEST	Atlantic	NS
Chr01N	60799001	60838000	31	MIDWEST	Atlantic	clim.adapt
Chr01N	61095001	61146000	13	MIDWEST	Atlantic	NS
Chr01N	61905001	61913000	8	MIDWEST	Atlantic	NS
Chr01N	62850001	62884000	12	MIDWEST	Atlantic	fitness
Chr01N	62983001	62997000	5	MIDWEST	Atlantic	NS
Chr01N	63506001	63561000	20	MIDWEST	Atlantic	NS
Chr01N	63563001	63566000	5	MIDWEST	Atlantic	NS
Chr01N	63718001	63766000	5	MIDWEST	Atlantic	NS
Chr01N	63799001	63828000	8	MIDWEST	Atlantic	NS
Chr01N	65428001	65452000	17	MIDWEST	Atlantic	climate
Chr01N	66143001	66165000	10	MIDWEST	Atlantic	NS
Chr01N	66469001	66479000	13	MIDWEST	Atlantic	fitness
Chr01N	66735001	66762000	26	MIDWEST	Atlantic	fitness
Chr02K	5001	42000	14	MIDWEST	Atlantic	NS
Chr02K	307001	317000	6	MIDWEST	Atlantic	NS
Chr02K	405001	408000	6	MIDWEST	Atlantic	NS
Chr02K	919001	928000	15	MIDWEST	Atlantic	fitness
Chr02K	929001	930000	5	MIDWEST	Atlantic	NS
Chr02K	2580001	2620000	14	MIDWEST	Atlantic	fitness
Chr02K	3153001	3195000	9	MIDWEST	Atlantic	NS
Chr02K	3350001	3356000	4	MIDWEST	Atlantic	NS
Chr02K	4681001	4732000	10	MIDWEST	Atlantic	NS
Chr02K	5919001	5964000	27	MIDWEST	Atlantic	clim.adapt
Chr02K	5965001	5996000	15	MIDWEST	Atlantic	NS
Chr02K	6100001	6118000	8	MIDWEST	Atlantic	NS
Chr02K	6324001	6325000	5	MIDWEST	Atlantic	NS
Chr02K	6425001	6428000	8	MIDWEST	Atlantic	NS
Chr02K	7233001	7239000	8	MIDWEST	Atlantic	NS
Chr02K	7241001	7272000	30	MIDWEST	Atlantic	NS
Chr02K	7717001	7724000	11	MIDWEST	Atlantic	NS
Chr02K	8060001	8084000	52	MIDWEST	Atlantic	climate
Chr02K	8085001	8086000	5	MIDWEST	Atlantic	NS
Chr02K	8358001	8360000	5	MIDWEST	Atlantic	NS
Chr02K	8361001	8363000	5	MIDWEST	Atlantic	NS
Chr02K	9066001	9082000	12	MIDWEST	Atlantic	fitness
Chr02K	10774001	10816000	4	MIDWEST	Atlantic	NS
Chr02K	11318001	11323000	7	MIDWEST	Atlantic	NS
Chr02K	11325001	11328000	7	MIDWEST	Atlantic	NS
Chr02K	11373001	11384000	5	MIDWEST	Atlantic	NS
Chr02K	12092001	12117000	11	MIDWEST	Atlantic	NS
Chr02K	12730001	12734000	11	MIDWEST	Atlantic	NS
Chr02K	12846001	12862000	8	MIDWEST	Atlantic	NS
Chr02K	13569001	13670000	25	MIDWEST	Atlantic	NS
Chr02K	14019001	14087000	20	MIDWEST	Atlantic	NS
Chr02K	14656001	14672000	8	MIDWEST	Atlantic	NS
Chr02K	14884001	14905000	6	MIDWEST	Atlantic	NS
Chr02K	15591001	15611000	7	MIDWEST	Atlantic	NS
Chr02K	15704001	15710000	6	MIDWEST	Atlantic	NS
Chr02K	15745001	15748000	6	MIDWEST	Atlantic	NS
Chr02K	15758001	15796000	19	MIDWEST	Atlantic	fitness
Chr02K	15928001	15933000	6	MIDWEST	Atlantic	NS
Chr02K	15952001	15967000	7	MIDWEST	Atlantic	NS
Chr02K	16206001	16229000	8	MIDWEST	Atlantic	climate
Chr02K	16280001	16283000	6	MIDWEST	Atlantic	NS
Chr02K	16624001	16689000	11	MIDWEST	Atlantic	NS
Chr02K	16719001	16736000	7	MIDWEST	Atlantic	NS
Chr02K	17141001	17186000	28	MIDWEST	Atlantic	NS
Chr02K	17852001	17862000	14	MIDWEST	Atlantic	NS
Chr02K	18087001	18097000	7	MIDWEST	Atlantic	NS
Chr02K	18761001	18775000	7	MIDWEST	Atlantic	NS
Chr02K	18946001	18947000	5	MIDWEST	Atlantic	NS
Chr02K	18950001	18959000	6	MIDWEST	Atlantic	NS
Chr02K	19254001	19265000	23	MIDWEST	Atlantic	NS
Chr02K	19596001	19609000	15	MIDWEST	Atlantic	climate
Chr02K	19876001	19924000	23	MIDWEST	Atlantic	NS
Chr02K	20862001	20965000	13	MIDWEST	Atlantic	NS
Chr02K	21014001	21064000	9	MIDWEST	Atlantic	NS
Chr02K	21090001	21114000	13	MIDWEST	Atlantic	NS
Chr02K	21861001	21875000	13	MIDWEST	Atlantic	NS
Chr02K	22284001	22303000	10	MIDWEST	Atlantic	NS
Chr02K	22550001	22566000	10	MIDWEST	Atlantic	NS
Chr02K	22827001	22867000	12	MIDWEST	Atlantic	NS
Chr02K	22950001	22998000	28	MIDWEST	Atlantic	clim.adapt
Chr02K	23028001	23029000	7	MIDWEST	Atlantic	NS
Chr02K	23034001	23078000	14	MIDWEST	Atlantic	climate
Chr02K	23090001	23163000	36	MIDWEST	Atlantic	climate
Chr02K	23230001	23300000	68	MIDWEST	Atlantic	clim.adapt
Chr02K	23339001	23396000	23	MIDWEST	Atlantic	fitness
Chr02K	30364001	30427000	9	MIDWEST	Atlantic	NS
Chr02K	30440001	30472000	5	MIDWEST	Atlantic	NS
Chr02K	32257001	32294000	10	MIDWEST	Atlantic	NS
Chr02K	32595001	32672000	23	MIDWEST	Atlantic	fitness
Chr02K	33106001	33132000	5	MIDWEST	Atlantic	NS
Chr02K	33205001	33263000	8	MIDWEST	Atlantic	clim.adapt
Chr02K	33594001	33781000	34	MIDWEST	Atlantic	clim.adapt
Chr02K	33805001	33824000	6	MIDWEST	Atlantic	NS
Chr02K	33976001	34014000	8	MIDWEST	Atlantic	NS
Chr02K	34238001	34270000	10	MIDWEST	Atlantic	NS
Chr02K	34714001	34751000	12	MIDWEST	Atlantic	NS
Chr02K	37393001	37412000	6	MIDWEST	Atlantic	NS
Chr02K	37607001	37640000	11	MIDWEST	Atlantic	NS
Chr02K	37665001	37691000	9	MIDWEST	Atlantic	NS
Chr02K	38073001	38083000	6	MIDWEST	Atlantic	NS
Chr02K	38118001	38131000	5	MIDWEST	Atlantic	NS
Chr02K	38215001	38237000	6	MIDWEST	Atlantic	NS
Chr02K	38376001	38414000	25	MIDWEST	Atlantic	NS
Chr02K	38444001	38449000	7	MIDWEST	Atlantic	NS
Chr02K	38683001	38715000	5	MIDWEST	Atlantic	NS
Chr02K	38771001	38798000	31	MIDWEST	Atlantic	NS
Chr02K	38800001	38846000	28	MIDWEST	Atlantic	fitness
Chr02K	38990001	39016000	7	MIDWEST	Atlantic	NS
Chr02K	39093001	39103000	6	MIDWEST	Atlantic	fitness
Chr02K	39165001	39169000	5	MIDWEST	Atlantic	NS
Chr02K	39421001	39423000	6	MIDWEST	Atlantic	NS
Chr02K	39427001	39447000	13	MIDWEST	Atlantic	fitness
Chr02K	40615001	40626000	6	MIDWEST	Atlantic	NS
Chr02K	40631001	40633000	5	MIDWEST	Atlantic	NS
Chr02K	40636001	40655000	8	MIDWEST	Atlantic	NS
Chr02K	40914001	40927000	7	MIDWEST	Atlantic	NS
Chr02K	40942001	40950000	12	MIDWEST	Atlantic	NS
Chr02K	41015001	41036000	11	MIDWEST	Atlantic	NS
Chr02K	41062001	41071000	6	MIDWEST	Atlantic	NS
Chr02K	41172001	41180000	27	MIDWEST	Atlantic	NS
Chr02K	41216001	41219000	5	MIDWEST	Atlantic	NS
Chr02K	41225001	41226000	4	MIDWEST	Atlantic	NS
Chr02K	41863001	41888000	7	MIDWEST	Atlantic	NS
Chr02K	42025001	42051000	12	MIDWEST	Atlantic	NS
Chr02K	42079001	42108000	16	MIDWEST	Atlantic	NS
Chr02K	42162001	42167000	6	MIDWEST	Atlantic	NS
Chr02K	42375001	42392000	10	MIDWEST	Atlantic	NS
Chr02K	42605001	42714000	50	MIDWEST	Atlantic	NS
Chr02K	42952001	42973000	10	MIDWEST	Atlantic	NS
Chr02K	43651001	43668000	8	MIDWEST	Atlantic	NS
Chr02K	43695001	43697000	8	MIDWEST	Atlantic	NS
Chr02K	43698001	43719000	11	MIDWEST	Atlantic	NS
Chr02K	43879001	43882000	8	MIDWEST	Atlantic	NS
Chr02K	43891001	43899000	7	MIDWEST	Atlantic	NS
Chr02K	44260001	44282000	5	MIDWEST	Atlantic	NS
Chr02K	44283001	44284000	4	MIDWEST	Atlantic	NS
Chr02K	44285001	44308000	8	MIDWEST	Atlantic	NS
Chr02K	44317001	44335000	5	MIDWEST	Atlantic	NS
Chr02K	44723001	44736000	19	MIDWEST	Atlantic	NS
Chr02K	45203001	45249000	17	MIDWEST	Atlantic	NS
Chr02K	45272001	45285000	5	MIDWEST	Atlantic	NS
Chr02K	45567001	45592000	5	MIDWEST	Atlantic	NS
Chr02K	45850001	45871000	8	MIDWEST	Atlantic	NS
Chr02K	45957001	46002000	10	MIDWEST	Atlantic	NS
Chr02K	46312001	46329000	9	MIDWEST	Atlantic	NS
Chr02K	46333001	46348000	16	MIDWEST	Atlantic	NS
Chr02K	46349001	46351000	6	MIDWEST	Atlantic	NS
Chr02K	47458001	47510000	25	MIDWEST	Atlantic	fitness
Chr02K	48119001	48138000	15	MIDWEST	Atlantic	NS
Chr02K	48869001	48906000	27	MIDWEST	Atlantic	clim.adapt
Chr02K	49451001	49454000	7	MIDWEST	Atlantic	NS
Chr02K	49740001	49752000	8	MIDWEST	Atlantic	NS
Chr02K	49957001	49994000	9	MIDWEST	Atlantic	climate
Chr02K	50183001	50192000	19	MIDWEST	Atlantic	NS
Chr02K	50277001	50308000	4	MIDWEST	Atlantic	NS
Chr02K	50773001	50798000	11	MIDWEST	Atlantic	NS
Chr02K	50950001	50959000	9	MIDWEST	Atlantic	NS
Chr02K	51310001	51315000	7	MIDWEST	Atlantic	NS
Chr02K	51907001	51938000	48	MIDWEST	Atlantic	clim.adapt
Chr02K	52260001	52261000	4	MIDWEST	Atlantic	NS
Chr02K	52263001	52317000	11	MIDWEST	Atlantic	NS
Chr02K	52323001	52325000	5	MIDWEST	Atlantic	NS
Chr02K	52329001	52330000	5	MIDWEST	Atlantic	NS
Chr02K	52334001	52336000	5	MIDWEST	Atlantic	NS
Chr02K	52610001	52677000	11	MIDWEST	Atlantic	climate
Chr02K	53525001	53546000	7	MIDWEST	Atlantic	NS
Chr02K	53550001	53557000	5	MIDWEST	Atlantic	NS
Chr02K	53779001	53817000	19	MIDWEST	Atlantic	fitness
Chr02K	53829001	53832000	7	MIDWEST	Atlantic	NS
Chr02K	53835001	53838000	7	MIDWEST	Atlantic	NS
Chr02K	54356001	54378000	11	MIDWEST	Atlantic	NS
Chr02K	54424001	54440000	10	MIDWEST	Atlantic	climate
Chr02K	54450001	54501000	52	MIDWEST	Atlantic	clim.adapt
Chr02K	54665001	54675000	4	MIDWEST	Atlantic	NS
Chr02K	54922001	54964000	8	MIDWEST	Atlantic	NS
Chr02K	55000001	55047000	12	MIDWEST	Atlantic	NS
Chr02K	55659001	55662000	6	MIDWEST	Atlantic	NS
Chr02K	55674001	55694000	8	MIDWEST	Atlantic	NS
Chr02K	56139001	56148000	9	MIDWEST	Atlantic	NS
Chr02K	56357001	56368000	10	MIDWEST	Atlantic	NS
Chr02K	56391001	56404000	8	MIDWEST	Atlantic	NS
Chr02K	56465001	56466000	7	MIDWEST	Atlantic	NS
Chr02K	56467001	56469000	6	MIDWEST	Atlantic	NS
Chr02K	57396001	57407000	13	MIDWEST	Atlantic	NS
Chr02K	57476001	57524000	17	MIDWEST	Atlantic	climate
Chr02K	57538001	57568000	17	MIDWEST	Atlantic	NS
Chr02K	57698001	57705000	12	MIDWEST	Atlantic	NS
Chr02K	58802001	58807000	6	MIDWEST	Atlantic	NS
Chr02K	59289001	59307000	11	MIDWEST	Atlantic	NS
Chr02K	59445001	59478000	9	MIDWEST	Atlantic	climate
Chr02K	59674001	59710000	14	MIDWEST	Atlantic	NS
Chr02K	59962001	59963000	7	MIDWEST	Atlantic	NS
Chr02K	60035001	60065000	13	MIDWEST	Atlantic	fitness
Chr02K	61198001	61199000	4	MIDWEST	Atlantic	NS
Chr02K	61201001	61210000	4	MIDWEST	Atlantic	NS
Chr02K	61353001	61373000	4	MIDWEST	Atlantic	NS
Chr02K	61591001	61592000	6	MIDWEST	Atlantic	NS
Chr02K	61597001	61621000	10	MIDWEST	Atlantic	NS
Chr02K	61766001	61776000	6	MIDWEST	Atlantic	NS
Chr02K	62816001	62848000	11	MIDWEST	Atlantic	NS
Chr02K	63162001	63201000	13	MIDWEST	Atlantic	fitness
Chr02K	64332001	64393000	14	MIDWEST	Atlantic	clim.adapt
Chr02K	65176001	65184000	11	MIDWEST	Atlantic	climate
Chr02K	65188001	65189000	7	MIDWEST	Atlantic	NS
Chr02K	65606001	65619000	5	MIDWEST	Atlantic	NS
Chr02K	65961001	66057000	26	MIDWEST	Atlantic	clim.adapt
Chr02K	66225001	66255000	27	MIDWEST	Atlantic	fitness
Chr02K	66257001	66262000	11	MIDWEST	Atlantic	NS
Chr02K	66618001	66622000	10	MIDWEST	Atlantic	NS
Chr02K	67336001	67365000	17	MIDWEST	Atlantic	fitness
Chr02K	67367001	67368000	5	MIDWEST	Atlantic	NS
Chr02K	68417001	68484000	29	MIDWEST	Atlantic	fitness
Chr02N	1	29000	19	MIDWEST	Atlantic	NS
Chr02N	51001	69000	4	MIDWEST	Atlantic	NS
Chr02N	819001	821000	8	MIDWEST	Atlantic	NS
Chr02N	2398001	2400000	8	MIDWEST	Atlantic	NS
Chr02N	3540001	3545000	6	MIDWEST	Atlantic	NS
Chr02N	3656001	3698000	13	MIDWEST	Atlantic	NS
Chr02N	4182001	4194000	6	MIDWEST	Atlantic	NS
Chr02N	4316001	4347000	79	MIDWEST	Atlantic	clim.adapt
Chr02N	4481001	4504000	16	MIDWEST	Atlantic	fitness
Chr02N	4645001	4648000	7	MIDWEST	Atlantic	NS
Chr02N	4649001	4656000	7	MIDWEST	Atlantic	NS
Chr02N	4670001	4698000	17	MIDWEST	Atlantic	NS
Chr02N	4751001	4757000	8	MIDWEST	Atlantic	NS
Chr02N	4788001	4789000	4	MIDWEST	Atlantic	NS
Chr02N	4798001	4805000	10	MIDWEST	Atlantic	NS
Chr02N	4905001	4933000	11	MIDWEST	Atlantic	NS
Chr02N	5159001	5164000	10	MIDWEST	Atlantic	NS
Chr02N	5244001	5259000	15	MIDWEST	Atlantic	climate
Chr02N	5583001	5607000	4	MIDWEST	Atlantic	NS
Chr02N	5936001	5983000	16	MIDWEST	Atlantic	climate
Chr02N	6278001	6289000	4	MIDWEST	Atlantic	NS
Chr02N	6364001	6378000	9	MIDWEST	Atlantic	NS
Chr02N	7071001	7106000	12	MIDWEST	Atlantic	fitness
Chr02N	7427001	7435000	4	MIDWEST	Atlantic	NS
Chr02N	7607001	7614000	6	MIDWEST	Atlantic	NS
Chr02N	9123001	9147000	8	MIDWEST	Atlantic	NS
Chr02N	9169001	9216000	11	MIDWEST	Atlantic	NS
Chr02N	9352001	9360000	8	MIDWEST	Atlantic	NS
Chr02N	9461001	9467000	5	MIDWEST	Atlantic	NS
Chr02N	9471001	9474000	5	MIDWEST	Atlantic	NS
Chr02N	9737001	9763000	34	MIDWEST	Atlantic	clim.adapt
Chr02N	10633001	10635000	8	MIDWEST	Atlantic	NS
Chr02N	10645001	10770000	58	MIDWEST	Atlantic	clim.adapt
Chr02N	10835001	10845000	5	MIDWEST	Atlantic	NS
Chr02N	11397001	11498000	33	MIDWEST	Atlantic	NS
Chr02N	11638001	11640000	5	MIDWEST	Atlantic	NS
Chr02N	11641001	11658000	11	MIDWEST	Atlantic	NS
Chr02N	11971001	12004000	12	MIDWEST	Atlantic	NS
Chr02N	12011001	12025000	8	MIDWEST	Atlantic	NS
Chr02N	12268001	12269000	6	MIDWEST	Atlantic	NS
Chr02N	13335001	13349000	5	MIDWEST	Atlantic	NS
Chr02N	13590001	13591000	5	MIDWEST	Atlantic	NS
Chr02N	13802001	13825000	31	MIDWEST	Atlantic	fitness
Chr02N	13833001	13943000	41	MIDWEST	Atlantic	clim.adapt
Chr02N	14064001	14091000	10	MIDWEST	Atlantic	NS
Chr02N	14154001	14164000	11	MIDWEST	Atlantic	NS
Chr02N	14569001	14590000	14	MIDWEST	Atlantic	NS
Chr02N	14615001	14619000	7	MIDWEST	Atlantic	NS
Chr02N	14741001	14789000	10	MIDWEST	Atlantic	NS
Chr02N	15476001	15504000	10	MIDWEST	Atlantic	climate
Chr02N	15587001	15613000	23	MIDWEST	Atlantic	NS
Chr02N	15666001	15751000	11	MIDWEST	Atlantic	NS
Chr02N	16304001	16567000	26	MIDWEST	Atlantic	fitness
Chr02N	16938001	16945000	6	MIDWEST	Atlantic	NS
Chr02N	17179001	17265000	24	MIDWEST	Atlantic	climate
Chr02N	17276001	17281000	8	MIDWEST	Atlantic	NS
Chr02N	17289001	17402000	83	MIDWEST	Atlantic	clim.adapt
Chr02N	17653001	17677000	11	MIDWEST	Atlantic	NS
Chr02N	17785001	17808000	27	MIDWEST	Atlantic	fitness
Chr02N	17852001	17874000	13	MIDWEST	Atlantic	NS
Chr02N	18173001	18178000	7	MIDWEST	Atlantic	NS
Chr02N	18235001	18262000	9	MIDWEST	Atlantic	NS
Chr02N	18271001	18311000	9	MIDWEST	Atlantic	NS
Chr02N	18331001	18344000	4	MIDWEST	Atlantic	NS
Chr02N	19297001	19298000	4	MIDWEST	Atlantic	NS
Chr02N	19299001	19339000	18	MIDWEST	Atlantic	NS
Chr02N	19900001	19911000	7	MIDWEST	Atlantic	NS
Chr02N	19915001	19932000	20	MIDWEST	Atlantic	NS
Chr02N	20019001	20058000	8	MIDWEST	Atlantic	NS
Chr02N	20099001	20144000	10	MIDWEST	Atlantic	NS
Chr02N	20287001	20342000	12	MIDWEST	Atlantic	NS
Chr02N	21042001	21054000	9	MIDWEST	Atlantic	NS
Chr02N	21099001	21117000	17	MIDWEST	Atlantic	NS
Chr02N	21118001	21125000	9	MIDWEST	Atlantic	NS
Chr02N	21738001	21759000	21	MIDWEST	Atlantic	fitness
Chr02N	21760001	21831000	54	MIDWEST	Atlantic	clim.adapt
Chr02N	23120001	23158000	8	MIDWEST	Atlantic	NS
Chr02N	23970001	23998000	5	MIDWEST	Atlantic	NS
Chr02N	24016001	24035000	7	MIDWEST	Atlantic	NS
Chr02N	24055001	24103000	9	MIDWEST	Atlantic	NS
Chr02N	26086001	26091000	6	MIDWEST	Atlantic	NS
Chr02N	26096001	26117000	11	MIDWEST	Atlantic	NS
Chr02N	26123001	26125000	5	MIDWEST	Atlantic	NS
Chr02N	26126001	26162000	26	MIDWEST	Atlantic	clim.adapt
Chr02N	26214001	26292000	17	MIDWEST	Atlantic	fitness
Chr02N	27100001	27112000	6	MIDWEST	Atlantic	NS
Chr02N	27164001	27177000	38	MIDWEST	Atlantic	clim.adapt
Chr02N	27200001	27215000	21	MIDWEST	Atlantic	NS
Chr02N	32311001	32315000	4	MIDWEST	Atlantic	NS
Chr02N	33563001	33618000	17	MIDWEST	Atlantic	climate
Chr02N	33792001	33819000	11	MIDWEST	Atlantic	NS
Chr02N	33821001	33823000	6	MIDWEST	Atlantic	NS
Chr02N	33946001	33970000	7	MIDWEST	Atlantic	climate
Chr02N	34130001	34178000	7	MIDWEST	Atlantic	NS
Chr02N	34179001	34184000	6	MIDWEST	Atlantic	NS
Chr02N	34190001	34212000	6	MIDWEST	Atlantic	NS
Chr02N	34276001	34371000	32	MIDWEST	Atlantic	fitness
Chr02N	34608001	34617000	7	MIDWEST	Atlantic	NS
Chr02N	34636001	34723000	44	MIDWEST	Atlantic	NS
Chr02N	34905001	34909000	8	MIDWEST	Atlantic	NS
Chr02N	34953001	34992000	9	MIDWEST	Atlantic	NS
Chr02N	35097001	35152000	26	MIDWEST	Atlantic	climate
Chr02N	35192001	35245000	12	MIDWEST	Atlantic	climate
Chr02N	35246001	35247000	5	MIDWEST	Atlantic	NS
Chr02N	35978001	36021000	13	MIDWEST	Atlantic	NS
Chr02N	36660001	36681000	13	MIDWEST	Atlantic	climate
Chr02N	36734001	36758000	12	MIDWEST	Atlantic	NS
Chr02N	36860001	36881000	13	MIDWEST	Atlantic	climate
Chr02N	37521001	37541000	78	MIDWEST	Atlantic	fitness
Chr02N	37690001	37704000	6	MIDWEST	Atlantic	NS
Chr02N	37730001	37744000	5	MIDWEST	Atlantic	NS
Chr02N	37929001	37930000	5	MIDWEST	Atlantic	NS
Chr02N	37982001	37990000	9	MIDWEST	Atlantic	NS
Chr02N	38061001	38073000	5	MIDWEST	Atlantic	NS
Chr02N	38076001	38077000	5	MIDWEST	Atlantic	NS
Chr02N	38244001	38262000	13	MIDWEST	Atlantic	fitness
Chr02N	38811001	38833000	23	MIDWEST	Atlantic	fitness
Chr02N	38905001	38928000	6	MIDWEST	Atlantic	NS
Chr02N	39025001	39036000	4	MIDWEST	Atlantic	NS
Chr02N	39077001	39109000	18	MIDWEST	Atlantic	NS
Chr02N	39282001	39326000	15	MIDWEST	Atlantic	NS
Chr02N	39606001	39612000	5	MIDWEST	Atlantic	NS
Chr02N	39615001	39618000	5	MIDWEST	Atlantic	NS
Chr02N	39911001	39941000	8	MIDWEST	Atlantic	climate
Chr02N	40033001	40044000	11	MIDWEST	Atlantic	NS
Chr02N	40528001	40563000	7	MIDWEST	Atlantic	NS
Chr02N	40964001	40977000	6	MIDWEST	Atlantic	NS
Chr02N	41224001	41233000	17	MIDWEST	Atlantic	NS
Chr02N	41689001	41758000	57	MIDWEST	Atlantic	clim.adapt
Chr02N	41829001	41870000	8	MIDWEST	Atlantic	NS
Chr02N	41878001	41881000	7	MIDWEST	Atlantic	NS
Chr02N	41981001	42007000	10	MIDWEST	Atlantic	climate
Chr02N	42436001	42481000	5	MIDWEST	Atlantic	NS
Chr02N	42607001	42650000	7	MIDWEST	Atlantic	NS
Chr02N	42883001	42888000	8	MIDWEST	Atlantic	NS
Chr02N	43071001	43078000	9	MIDWEST	Atlantic	NS
Chr02N	43092001	43114000	17	MIDWEST	Atlantic	NS
Chr02N	43341001	43349000	10	MIDWEST	Atlantic	NS
Chr02N	44416001	44424000	7	MIDWEST	Atlantic	NS
Chr02N	44425001	44434000	8	MIDWEST	Atlantic	NS
Chr02N	44618001	44627000	6	MIDWEST	Atlantic	NS
Chr02N	44631001	44635000	5	MIDWEST	Atlantic	NS
Chr02N	45243001	45306000	14	MIDWEST	Atlantic	NS
Chr02N	45551001	45560000	7	MIDWEST	Atlantic	NS
Chr02N	45858001	45887000	14	MIDWEST	Atlantic	NS
Chr02N	45977001	45988000	14	MIDWEST	Atlantic	NS
Chr02N	46001001	46008000	5	MIDWEST	Atlantic	NS
Chr02N	46168001	46230000	39	MIDWEST	Atlantic	clim.adapt
Chr02N	46563001	46566000	9	MIDWEST	Atlantic	NS
Chr02N	46568001	46572000	11	MIDWEST	Atlantic	NS
Chr02N	46574001	46576000	5	MIDWEST	Atlantic	NS
Chr02N	46863001	46878000	10	MIDWEST	Atlantic	NS
Chr02N	46930001	46966000	16	MIDWEST	Atlantic	NS
Chr02N	46987001	47013000	14	MIDWEST	Atlantic	NS
Chr02N	47267001	47292000	10	MIDWEST	Atlantic	NS
Chr02N	47332001	47338000	6	MIDWEST	Atlantic	NS
Chr02N	47344001	47351000	8	MIDWEST	Atlantic	NS
Chr02N	47943001	47954000	5	MIDWEST	Atlantic	NS
Chr02N	47957001	47966000	6	MIDWEST	Atlantic	NS
Chr02N	47998001	48015000	27	MIDWEST	Atlantic	climate
Chr02N	48710001	48763000	24	MIDWEST	Atlantic	NS
Chr02N	49187001	49231000	18	MIDWEST	Atlantic	NS
Chr02N	49342001	49374000	8	MIDWEST	Atlantic	NS
Chr02N	49414001	49435000	4	MIDWEST	Atlantic	NS
Chr02N	49508001	49599000	8	MIDWEST	Atlantic	NS
Chr02N	49653001	49669000	13	MIDWEST	Atlantic	NS
Chr02N	49983001	50015000	4	MIDWEST	Atlantic	NS
Chr02N	50652001	50672000	9	MIDWEST	Atlantic	NS
Chr02N	50741001	50760000	4	MIDWEST	Atlantic	NS
Chr02N	51557001	51572000	8	MIDWEST	Atlantic	NS
Chr02N	53256001	53295000	12	MIDWEST	Atlantic	fitness
Chr02N	53390001	53454000	56	MIDWEST	Atlantic	clim.adapt
Chr02N	53962001	53973000	9	MIDWEST	Atlantic	NS
Chr02N	54563001	54565000	7	MIDWEST	Atlantic	NS
Chr02N	55018001	55024000	12	MIDWEST	Atlantic	NS
Chr02N	55072001	55073000	6	MIDWEST	Atlantic	NS
Chr02N	55074001	55076000	6	MIDWEST	Atlantic	NS
Chr02N	55087001	55090000	12	MIDWEST	Atlantic	NS
Chr02N	55092001	55111000	15	MIDWEST	Atlantic	NS
Chr02N	55328001	55404000	33	MIDWEST	Atlantic	clim.adapt
Chr02N	55526001	55560000	15	MIDWEST	Atlantic	NS
Chr02N	55571001	55591000	26	MIDWEST	Atlantic	NS
Chr02N	55703001	55706000	5	MIDWEST	Atlantic	NS
Chr02N	55901001	55932000	13	MIDWEST	Atlantic	NS
Chr02N	56408001	56425000	8	MIDWEST	Atlantic	NS
Chr02N	56661001	56662000	5	MIDWEST	Atlantic	NS
Chr02N	57209001	57275000	46	MIDWEST	Atlantic	clim.adapt
Chr02N	58027001	58035000	6	MIDWEST	Atlantic	NS
Chr02N	58036001	58074000	16	MIDWEST	Atlantic	NS
Chr02N	58609001	58639000	7	MIDWEST	Atlantic	NS
Chr02N	59309001	59325000	13	MIDWEST	Atlantic	NS
Chr02N	59760001	59781000	16	MIDWEST	Atlantic	climate
Chr02N	59812001	59815000	5	MIDWEST	Atlantic	NS
Chr02N	59910001	59915000	6	MIDWEST	Atlantic	NS
Chr02N	59920001	59921000	6	MIDWEST	Atlantic	NS
Chr02N	59922001	59934000	17	MIDWEST	Atlantic	NS
Chr02N	60096001	60100000	5	MIDWEST	Atlantic	NS
Chr02N	60112001	60134000	26	MIDWEST	Atlantic	fitness
Chr02N	60165001	60175000	6	MIDWEST	Atlantic	NS
Chr02N	60181001	60193000	6	MIDWEST	Atlantic	NS
Chr02N	60223001	60292000	16	MIDWEST	Atlantic	NS
Chr02N	60619001	60633000	8	MIDWEST	Atlantic	NS
Chr02N	61574001	61576000	5	MIDWEST	Atlantic	NS
Chr02N	62041001	62098000	42	MIDWEST	Atlantic	climate
Chr02N	62253001	62277000	12	MIDWEST	Atlantic	NS
Chr02N	62279001	62304000	17	MIDWEST	Atlantic	NS
Chr02N	62547001	62578000	14	MIDWEST	Atlantic	NS
Chr02N	62681001	62689000	8	MIDWEST	Atlantic	fitness
Chr02N	62820001	62824000	6	MIDWEST	Atlantic	NS
Chr02N	62828001	62830000	6	MIDWEST	Atlantic	NS
Chr02N	62838001	62845000	5	MIDWEST	Atlantic	fitness
Chr02N	62920001	62952000	35	MIDWEST	Atlantic	clim.adapt
Chr02N	63129001	63142000	16	MIDWEST	Atlantic	NS
Chr02N	63367001	63372000	6	MIDWEST	Atlantic	NS
Chr02N	63629001	63652000	8	MIDWEST	Atlantic	NS
Chr02N	63684001	63772000	26	MIDWEST	Atlantic	NS
Chr02N	63862001	63905000	19	MIDWEST	Atlantic	NS
Chr02N	63949001	63959000	12	MIDWEST	Atlantic	NS
Chr02N	64407001	64430000	8	MIDWEST	Atlantic	NS
Chr02N	64562001	64570000	7	MIDWEST	Atlantic	NS
Chr02N	64575001	64592000	14	MIDWEST	Atlantic	NS
Chr02N	64734001	64788000	19	MIDWEST	Atlantic	NS
Chr02N	65042001	65052000	5	MIDWEST	Atlantic	NS
Chr02N	65222001	65227000	8	MIDWEST	Atlantic	NS
Chr02N	65300001	65319000	22	MIDWEST	Atlantic	fitness
Chr02N	65462001	65507000	8	MIDWEST	Atlantic	NS
Chr02N	65595001	65596000	5	MIDWEST	Atlantic	NS
Chr02N	65830001	65843000	6	MIDWEST	Atlantic	NS
Chr02N	66040001	66072000	7	MIDWEST	Atlantic	NS
Chr02N	66425001	66501000	25	MIDWEST	Atlantic	fitness
Chr02N	67414001	67427000	9	MIDWEST	Atlantic	NS
Chr02N	67575001	67701000	29	MIDWEST	Atlantic	climate
Chr02N	68067001	68080000	9	MIDWEST	Atlantic	NS
Chr02N	68864001	68890000	16	MIDWEST	Atlantic	fitness
Chr02N	68996001	69014000	5	MIDWEST	Atlantic	NS
Chr02N	69032001	69059000	19	MIDWEST	Atlantic	NS
Chr02N	69720001	69747000	24	MIDWEST	Atlantic	clim.adapt
Chr02N	69874001	69934000	26	MIDWEST	Atlantic	clim.adapt
Chr02N	70031001	70041000	7	MIDWEST	Atlantic	NS
Chr03K	5001	11000	8	MIDWEST	Atlantic	NS
Chr03K	26001	42000	11	MIDWEST	Atlantic	NS
Chr03K	100001	141000	12	MIDWEST	Atlantic	NS
Chr03K	220001	226000	6	MIDWEST	Atlantic	NS
Chr03K	235001	243000	8	MIDWEST	Atlantic	NS
Chr03K	271001	279000	4	MIDWEST	Atlantic	NS
Chr03K	280001	295000	5	MIDWEST	Atlantic	NS
Chr03K	470001	495000	11	MIDWEST	Atlantic	fitness
Chr03K	497001	511000	5	MIDWEST	Atlantic	NS
Chr03K	567001	581000	12	MIDWEST	Atlantic	NS
Chr03K	867001	885000	7	MIDWEST	Atlantic	NS
Chr03K	894001	903000	7	MIDWEST	Atlantic	NS
Chr03K	1393001	1394000	5	MIDWEST	Atlantic	NS
Chr03K	1608001	1623000	9	MIDWEST	Atlantic	climate
Chr03K	2215001	2229000	5	MIDWEST	Atlantic	NS
Chr03K	3808001	3839000	22	MIDWEST	Atlantic	fitness
Chr03K	3912001	3924000	10	MIDWEST	Atlantic	NS
Chr03K	4023001	4030000	5	MIDWEST	Atlantic	NS
Chr03K	4101001	4106000	7	MIDWEST	Atlantic	NS
Chr03K	4107001	4109000	5	MIDWEST	Atlantic	NS
Chr03K	4174001	4185000	11	MIDWEST	Atlantic	NS
Chr03K	4276001	4290000	6	MIDWEST	Atlantic	NS
Chr03K	5161001	5162000	5	MIDWEST	Atlantic	NS
Chr03K	5163001	5169000	5	MIDWEST	Atlantic	NS
Chr03K	5211001	5213000	5	MIDWEST	Atlantic	NS
Chr03K	5445001	5486000	40	MIDWEST	Atlantic	clim.adapt
Chr03K	5498001	5499000	9	MIDWEST	Atlantic	NS
Chr03K	5504001	5510000	9	MIDWEST	Atlantic	NS
Chr03K	5889001	5919000	17	MIDWEST	Atlantic	NS
Chr03K	5924001	5925000	7	MIDWEST	Atlantic	NS
Chr03K	5929001	5938000	7	MIDWEST	Atlantic	NS
Chr03K	5939001	5940000	7	MIDWEST	Atlantic	NS
Chr03K	5954001	5963000	13	MIDWEST	Atlantic	NS
Chr03K	6546001	6562000	16	MIDWEST	Atlantic	NS
Chr03K	6782001	6788000	6	MIDWEST	Atlantic	NS
Chr03K	6789001	6797000	6	MIDWEST	Atlantic	NS
Chr03K	6915001	6924000	9	MIDWEST	Atlantic	NS
Chr03K	7008001	7013000	8	MIDWEST	Atlantic	NS
Chr03K	7093001	7097000	12	MIDWEST	Atlantic	NS
Chr03K	7103001	7118000	12	MIDWEST	Atlantic	NS
Chr03K	7360001	7367000	6	MIDWEST	Atlantic	NS
Chr03K	7814001	7818000	17	MIDWEST	Atlantic	climate
Chr03K	7887001	7888000	6	MIDWEST	Atlantic	NS
Chr03K	7891001	7914000	7	MIDWEST	Atlantic	NS
Chr03K	8404001	8406000	9	MIDWEST	Atlantic	NS
Chr03K	8559001	8569000	8	MIDWEST	Atlantic	NS
Chr03K	8733001	8738000	7	MIDWEST	Atlantic	NS
Chr03K	8814001	8837000	9	MIDWEST	Atlantic	NS
Chr03K	9389001	9391000	5	MIDWEST	Atlantic	NS
Chr03K	9395001	9480000	32	MIDWEST	Atlantic	NS
Chr03K	9519001	9528000	8	MIDWEST	Atlantic	NS
Chr03K	9790001	9802000	7	MIDWEST	Atlantic	NS
Chr03K	9837001	9847000	6	MIDWEST	Atlantic	NS
Chr03K	9919001	9924000	5	MIDWEST	Atlantic	NS
Chr03K	9925001	9933000	7	MIDWEST	Atlantic	NS
Chr03K	10547001	10555000	17	MIDWEST	Atlantic	NS
Chr03K	10575001	10589000	13	MIDWEST	Atlantic	fitness
Chr03K	10741001	10764000	29	MIDWEST	Atlantic	fitness
Chr03K	10833001	10845000	21	MIDWEST	Atlantic	clim.adapt
Chr03K	10863001	10902000	17	MIDWEST	Atlantic	climate
Chr03K	10906001	10919000	7	MIDWEST	Atlantic	NS
Chr03K	12091001	12112000	10	MIDWEST	Atlantic	NS
Chr03K	12404001	12426000	10	MIDWEST	Atlantic	NS
Chr03K	12698001	12729000	14	MIDWEST	Atlantic	NS
Chr03K	12730001	12733000	8	MIDWEST	Atlantic	NS
Chr03K	13231001	13232000	6	MIDWEST	Atlantic	NS
Chr03K	13233001	13239000	6	MIDWEST	Atlantic	NS
Chr03K	13316001	13328000	9	MIDWEST	Atlantic	NS
Chr03K	13653001	13669000	5	MIDWEST	Atlantic	NS
Chr03K	13816001	13819000	7	MIDWEST	Atlantic	NS
Chr03K	13821001	13840000	12	MIDWEST	Atlantic	NS
Chr03K	14017001	14045000	21	MIDWEST	Atlantic	climate
Chr03K	14297001	14300000	9	MIDWEST	Atlantic	NS
Chr03K	14304001	14316000	9	MIDWEST	Atlantic	NS
Chr03K	14317001	14319000	9	MIDWEST	Atlantic	NS
Chr03K	14320001	14328000	8	MIDWEST	Atlantic	NS
Chr03K	14335001	14357000	12	MIDWEST	Atlantic	NS
Chr03K	14562001	14704000	48	MIDWEST	Atlantic	clim.adapt
Chr03K	14854001	14866000	7	MIDWEST	Atlantic	NS
Chr03K	15130001	15216000	16	MIDWEST	Atlantic	NS
Chr03K	15239001	15259000	13	MIDWEST	Atlantic	NS
Chr03K	15265001	15269000	8	MIDWEST	Atlantic	NS
Chr03K	15288001	15292000	8	MIDWEST	Atlantic	climate
Chr03K	15357001	15374000	8	MIDWEST	Atlantic	fitness
Chr03K	15513001	15529000	6	MIDWEST	Atlantic	NS
Chr03K	15530001	15592000	7	MIDWEST	Atlantic	NS
Chr03K	16140001	16141000	6	MIDWEST	Atlantic	NS
Chr03K	16172001	16205000	8	MIDWEST	Atlantic	NS
Chr03K	16240001	16268000	8	MIDWEST	Atlantic	NS
Chr03K	16629001	16636000	5	MIDWEST	Atlantic	NS
Chr03K	16835001	16897000	21	MIDWEST	Atlantic	fitness
Chr03K	16931001	16947000	16	MIDWEST	Atlantic	NS
Chr03K	17056001	17098000	13	MIDWEST	Atlantic	fitness
Chr03K	17813001	17852000	5	MIDWEST	Atlantic	NS
Chr03K	18578001	18614000	9	MIDWEST	Atlantic	NS
Chr03K	18782001	18797000	9	MIDWEST	Atlantic	NS
Chr03K	18838001	18846000	9	MIDWEST	Atlantic	NS
Chr03K	19032001	19044000	9	MIDWEST	Atlantic	NS
Chr03K	19234001	19245000	12	MIDWEST	Atlantic	NS
Chr03K	19363001	19383000	24	MIDWEST	Atlantic	NS
Chr03K	19384001	19386000	13	MIDWEST	Atlantic	NS
Chr03K	19516001	19517000	4	MIDWEST	Atlantic	NS
Chr03K	19518001	19636000	36	MIDWEST	Atlantic	fitness
Chr03K	19638001	19675000	11	MIDWEST	Atlantic	NS
Chr03K	19983001	19985000	6	MIDWEST	Atlantic	NS
Chr03K	20048001	20053000	8	MIDWEST	Atlantic	NS
Chr03K	20056001	20059000	9	MIDWEST	Atlantic	NS
Chr03K	20549001	20589000	23	MIDWEST	Atlantic	fitness
Chr03K	20593001	20594000	8	MIDWEST	Atlantic	NS
Chr03K	20595001	20613000	7	MIDWEST	Atlantic	NS
Chr03K	20616001	20669000	20	MIDWEST	Atlantic	climate
Chr03K	20742001	20766000	13	MIDWEST	Atlantic	NS
Chr03K	20773001	20790000	27	MIDWEST	Atlantic	clim.adapt
Chr03K	20792001	20795000	11	MIDWEST	Atlantic	NS
Chr03K	20799001	20818000	13	MIDWEST	Atlantic	NS
Chr03K	21071001	21106000	13	MIDWEST	Atlantic	NS
Chr03K	21109001	21111000	5	MIDWEST	Atlantic	NS
Chr03K	21522001	21590000	27	MIDWEST	Atlantic	NS
Chr03K	21852001	21864000	6	MIDWEST	Atlantic	NS
Chr03K	21870001	21872000	6	MIDWEST	Atlantic	NS
Chr03K	21896001	21897000	7	MIDWEST	Atlantic	NS
Chr03K	21974001	21986000	10	MIDWEST	Atlantic	NS
Chr03K	22030001	22031000	6	MIDWEST	Atlantic	NS
Chr03K	22034001	22054000	10	MIDWEST	Atlantic	climate
Chr03K	22129001	22160000	11	MIDWEST	Atlantic	NS
Chr03K	22204001	22234000	8	MIDWEST	Atlantic	NS
Chr03K	22247001	22332000	20	MIDWEST	Atlantic	NS
Chr03K	22367001	22392000	15	MIDWEST	Atlantic	climate
Chr03K	22449001	22453000	11	MIDWEST	Atlantic	NS
Chr03K	22457001	22547000	21	MIDWEST	Atlantic	climate
Chr03K	22738001	22748000	10	MIDWEST	Atlantic	NS
Chr03K	22994001	23017000	6	MIDWEST	Atlantic	NS
Chr03K	23035001	23036000	5	MIDWEST	Atlantic	NS
Chr03K	23037001	23042000	5	MIDWEST	Atlantic	NS
Chr03K	23273001	23285000	6	MIDWEST	Atlantic	NS
Chr03K	23514001	23525000	9	MIDWEST	Atlantic	NS
Chr03K	23559001	23586000	14	MIDWEST	Atlantic	NS
Chr03K	23768001	23783000	8	MIDWEST	Atlantic	NS
Chr03K	24066001	24073000	10	MIDWEST	Atlantic	NS
Chr03K	24076001	24078000	12	MIDWEST	Atlantic	NS
Chr03K	24079001	24096000	14	MIDWEST	Atlantic	NS
Chr03K	24728001	24744000	10	MIDWEST	Atlantic	NS
Chr03K	24835001	24858000	11	MIDWEST	Atlantic	fitness
Chr03K	25137001	25194000	23	MIDWEST	Atlantic	climate
Chr03K	25249001	25252000	8	MIDWEST	Atlantic	climate
Chr03K	25602001	25612000	5	MIDWEST	Atlantic	NS
Chr03K	25613001	25614000	5	MIDWEST	Atlantic	NS
Chr03K	25620001	25636000	4	MIDWEST	Atlantic	NS
Chr03K	25750001	25772000	12	MIDWEST	Atlantic	NS
Chr03K	25785001	25792000	9	MIDWEST	Atlantic	NS
Chr03K	25888001	25889000	8	MIDWEST	Atlantic	NS
Chr03K	25890001	25912000	13	MIDWEST	Atlantic	NS
Chr03K	26089001	26093000	6	MIDWEST	Atlantic	NS
Chr03K	26118001	26120000	7	MIDWEST	Atlantic	NS
Chr03K	26123001	26127000	9	MIDWEST	Atlantic	NS
Chr03K	26161001	26168000	15	MIDWEST	Atlantic	NS
Chr03K	26829001	26839000	8	MIDWEST	Atlantic	NS
Chr03K	26971001	26980000	8	MIDWEST	Atlantic	NS
Chr03K	26998001	27001000	5	MIDWEST	Atlantic	NS
Chr03K	27002001	27024000	7	MIDWEST	Atlantic	NS
Chr03K	27200001	27202000	6	MIDWEST	Atlantic	NS
Chr03K	27345001	27375000	4	MIDWEST	Atlantic	NS
Chr03K	27411001	27457000	15	MIDWEST	Atlantic	NS
Chr03K	27464001	27503000	10	MIDWEST	Atlantic	climate
Chr03K	27703001	27723000	10	MIDWEST	Atlantic	NS
Chr03K	27829001	27837000	9	MIDWEST	Atlantic	NS
Chr03K	28016001	28037000	7	MIDWEST	Atlantic	NS
Chr03K	28198001	28202000	5	MIDWEST	Atlantic	NS
Chr03K	28203001	28251000	11	MIDWEST	Atlantic	NS
Chr03K	29167001	29182000	9	MIDWEST	Atlantic	NS
Chr03K	29240001	29270000	15	MIDWEST	Atlantic	NS
Chr03K	29764001	29767000	6	MIDWEST	Atlantic	NS
Chr03K	29773001	29797000	18	MIDWEST	Atlantic	climate
Chr03K	29965001	29971000	5	MIDWEST	Atlantic	NS
Chr03K	30137001	30139000	5	MIDWEST	Atlantic	NS
Chr03K	30140001	30148000	8	MIDWEST	Atlantic	NS
Chr03K	30164001	30183000	6	MIDWEST	Atlantic	NS
Chr03K	30215001	30247000	36	MIDWEST	Atlantic	climate
Chr03K	30316001	30337000	11	MIDWEST	Atlantic	NS
Chr03K	30532001	30571000	19	MIDWEST	Atlantic	NS
Chr03K	30637001	30647000	5	MIDWEST	Atlantic	NS
Chr03K	30726001	30776000	14	MIDWEST	Atlantic	fitness
Chr03K	30889001	30897000	7	MIDWEST	Atlantic	NS
Chr03K	31135001	31136000	7	MIDWEST	Atlantic	NS
Chr03K	31137001	31184000	30	MIDWEST	Atlantic	NS
Chr03K	31229001	31252000	11	MIDWEST	Atlantic	NS
Chr03K	31623001	31641000	5	MIDWEST	Atlantic	NS
Chr03K	31722001	31791000	19	MIDWEST	Atlantic	NS
Chr03K	31792001	31794000	11	MIDWEST	Atlantic	NS
Chr03K	31795001	31796000	8	MIDWEST	Atlantic	NS
Chr03K	31832001	31845000	11	MIDWEST	Atlantic	fitness
Chr03K	32051001	32092000	32	MIDWEST	Atlantic	fitness
Chr03K	32723001	32766000	35	MIDWEST	Atlantic	fitness
Chr03K	33391001	33394000	7	MIDWEST	Atlantic	NS
Chr03K	33395001	33402000	6	MIDWEST	Atlantic	NS
Chr03K	34752001	34805000	17	MIDWEST	Atlantic	climate
Chr03K	34867001	34912000	6	MIDWEST	Atlantic	NS
Chr03K	34952001	35091000	18	MIDWEST	Atlantic	fitness
Chr03K	35324001	35333000	6	MIDWEST	Atlantic	fitness
Chr03K	35415001	35431000	15	MIDWEST	Atlantic	climate
Chr03K	36144001	36185000	21	MIDWEST	Atlantic	clim.adapt
Chr03K	36372001	36385000	7	MIDWEST	Atlantic	NS
Chr03K	36879001	36894000	8	MIDWEST	Atlantic	NS
Chr03K	37037001	37050000	6	MIDWEST	Atlantic	climate
Chr03K	37196001	37210000	11	MIDWEST	Atlantic	NS
Chr03K	37633001	37714000	32	MIDWEST	Atlantic	clim.adapt
Chr03K	37888001	37895000	11	MIDWEST	Atlantic	NS
Chr03K	37896001	37913000	8	MIDWEST	Atlantic	NS
Chr03K	38627001	38628000	5	MIDWEST	Atlantic	NS
Chr03K	38630001	39424000	42	MIDWEST	Atlantic	clim.adapt
Chr03K	39540001	39590000	29	MIDWEST	Atlantic	clim.adapt
Chr03K	40752001	40883000	35	MIDWEST	Atlantic	clim.adapt
Chr03K	41136001	41153000	7	MIDWEST	Atlantic	NS
Chr03K	41873001	41876000	7	MIDWEST	Atlantic	NS
Chr03K	41986001	42005000	8	MIDWEST	Atlantic	clim.adapt
Chr03K	42327001	42346000	11	MIDWEST	Atlantic	NS
Chr03K	42450001	42550000	46	MIDWEST	Atlantic	clim.adapt
Chr03K	42552001	42553000	6	MIDWEST	Atlantic	NS
Chr03K	42576001	42610000	11	MIDWEST	Atlantic	NS
Chr03K	42844001	42866000	14	MIDWEST	Atlantic	fitness
Chr03K	42870001	42875000	4	MIDWEST	Atlantic	NS
Chr03K	43517001	43852000	65	MIDWEST	Atlantic	climate
Chr03K	44309001	44310000	4	MIDWEST	Atlantic	NS
Chr03K	44326001	44329000	7	MIDWEST	Atlantic	NS
Chr03K	44408001	44468000	13	MIDWEST	Atlantic	NS
Chr03K	44469001	44492000	8	MIDWEST	Atlantic	NS
Chr03K	44495001	44497000	4	MIDWEST	Atlantic	NS
Chr03K	45372001	45374000	6	MIDWEST	Atlantic	NS
Chr03K	45424001	45430000	5	MIDWEST	Atlantic	NS
Chr03K	45431001	45616000	44	MIDWEST	Atlantic	fitness
Chr03K	45666001	45678000	16	MIDWEST	Atlantic	fitness
Chr03K	45742001	45782000	7	MIDWEST	Atlantic	NS
Chr03K	46123001	46146000	7	MIDWEST	Atlantic	NS
Chr03K	46608001	46706000	37	MIDWEST	Atlantic	fitness
Chr03K	46707001	46708000	6	MIDWEST	Atlantic	NS
Chr03K	46787001	46813000	13	MIDWEST	Atlantic	NS
Chr03K	48639001	48653000	5	MIDWEST	Atlantic	NS
Chr03K	48675001	48687000	7	MIDWEST	Atlantic	climate
Chr03K	48689001	48693000	7	MIDWEST	Atlantic	clim.adapt
Chr03K	50072001	50080000	8	MIDWEST	Atlantic	NS
Chr03K	50093001	50106000	12	MIDWEST	Atlantic	climate
Chr03K	50107001	50109000	7	MIDWEST	Atlantic	NS
Chr03K	50142001	50155000	10	MIDWEST	Atlantic	NS
Chr03K	51262001	51270000	9	MIDWEST	Atlantic	NS
Chr03K	51603001	51610000	6	MIDWEST	Atlantic	NS
Chr03K	51842001	52067000	25	MIDWEST	Atlantic	clim.adapt
Chr03K	52076001	52092000	5	MIDWEST	Atlantic	NS
Chr03K	53076001	53111000	10	MIDWEST	Atlantic	NS
Chr03K	53253001	53259000	4	MIDWEST	Atlantic	NS
Chr03K	53428001	53469000	7	MIDWEST	Atlantic	NS
Chr03K	53772001	53798000	12	MIDWEST	Atlantic	NS
Chr03K	53951001	53953000	6	MIDWEST	Atlantic	NS
Chr03K	54033001	54043000	7	MIDWEST	Atlantic	NS
Chr03K	54471001	54487000	11	MIDWEST	Atlantic	NS
Chr03K	55765001	55772000	5	MIDWEST	Atlantic	NS
Chr03K	55943001	55976000	18	MIDWEST	Atlantic	climate
Chr03K	56173001	56185000	11	MIDWEST	Atlantic	fitness
Chr03K	56670001	56687000	7	MIDWEST	Atlantic	NS
Chr03K	57034001	57062000	34	MIDWEST	Atlantic	climate
Chr03K	58018001	58040000	9	MIDWEST	Atlantic	NS
Chr03K	58113001	58141000	9	MIDWEST	Atlantic	fitness
Chr03K	59275001	59282000	6	MIDWEST	Atlantic	NS
Chr03K	59299001	59306000	8	MIDWEST	Atlantic	NS
Chr03K	59429001	59488000	21	MIDWEST	Atlantic	NS
Chr03K	59640001	59652000	9	MIDWEST	Atlantic	NS
Chr03K	59723001	59729000	7	MIDWEST	Atlantic	fitness
Chr03K	60290001	60299000	10	MIDWEST	Atlantic	fitness
Chr03K	60493001	60497000	16	MIDWEST	Atlantic	NS
Chr03K	60655001	60717000	35	MIDWEST	Atlantic	clim.adapt
Chr03K	61166001	61171000	7	MIDWEST	Atlantic	NS
Chr03K	61485001	61495000	8	MIDWEST	Atlantic	NS
Chr03K	61911001	61916000	9	MIDWEST	Atlantic	NS
Chr03K	62051001	62103000	16	MIDWEST	Atlantic	fitness
Chr03K	62331001	62345000	7	MIDWEST	Atlantic	NS
Chr03K	62415001	62472000	27	MIDWEST	Atlantic	climate
Chr03K	62889001	62912000	9	MIDWEST	Atlantic	NS
Chr03K	62934001	62939000	6	MIDWEST	Atlantic	NS
Chr03K	62940001	62949000	8	MIDWEST	Atlantic	NS
Chr03K	63122001	63142000	16	MIDWEST	Atlantic	NS
Chr03K	63219001	63223000	6	MIDWEST	Atlantic	NS
Chr03K	63661001	63703000	9	MIDWEST	Atlantic	NS
Chr03K	64105001	64137000	5	MIDWEST	Atlantic	NS
Chr03K	64139001	64175000	13	MIDWEST	Atlantic	NS
Chr03K	64232001	64245000	8	MIDWEST	Atlantic	NS
Chr03N	55001	64000	5	MIDWEST	Atlantic	NS
Chr03N	156001	166000	6	MIDWEST	Atlantic	NS
Chr03N	193001	207000	7	MIDWEST	Atlantic	NS
Chr03N	279001	324000	19	MIDWEST	Atlantic	NS
Chr03N	605001	626000	13	MIDWEST	Atlantic	NS
Chr03N	764001	775000	8	MIDWEST	Atlantic	NS
Chr03N	1514001	1521000	10	MIDWEST	Atlantic	NS
Chr03N	1665001	1680000	8	MIDWEST	Atlantic	NS
Chr03N	1851001	1865000	34	MIDWEST	Atlantic	clim.adapt
Chr03N	1944001	1960000	16	MIDWEST	Atlantic	NS
Chr03N	2378001	2385000	5	MIDWEST	Atlantic	NS
Chr03N	2444001	2455000	9	MIDWEST	Atlantic	NS
Chr03N	3024001	3086000	7	MIDWEST	Atlantic	NS
Chr03N	3262001	3276000	7	MIDWEST	Atlantic	NS
Chr03N	3277001	3278000	5	MIDWEST	Atlantic	NS
Chr03N	3569001	3572000	6	MIDWEST	Atlantic	NS
Chr03N	3642001	3708000	29	MIDWEST	Atlantic	NS
Chr03N	3866001	3918000	20	MIDWEST	Atlantic	fitness
Chr03N	4145001	4157000	8	MIDWEST	Atlantic	NS
Chr03N	4231001	4236000	6	MIDWEST	Atlantic	NS
Chr03N	4371001	4376000	5	MIDWEST	Atlantic	NS
Chr03N	4407001	4450000	14	MIDWEST	Atlantic	NS
Chr03N	5356001	5358000	6	MIDWEST	Atlantic	NS
Chr03N	5456001	5457000	5	MIDWEST	Atlantic	NS
Chr03N	5779001	5807000	7	MIDWEST	Atlantic	NS
Chr03N	6342001	6354000	7	MIDWEST	Atlantic	NS
Chr03N	6760001	6761000	5	MIDWEST	Atlantic	NS
Chr03N	6764001	6766000	5	MIDWEST	Atlantic	NS
Chr03N	7144001	7161000	7	MIDWEST	Atlantic	NS
Chr03N	7354001	7364000	7	MIDWEST	Atlantic	NS
Chr03N	7913001	7966000	34	MIDWEST	Atlantic	clim.adapt
Chr03N	7968001	8037000	27	MIDWEST	Atlantic	clim.adapt
Chr03N	8069001	8095000	6	MIDWEST	Atlantic	NS
Chr03N	8098001	8212000	15	MIDWEST	Atlantic	NS
Chr03N	8252001	8257000	5	MIDWEST	Atlantic	NS
Chr03N	8636001	8647000	11	MIDWEST	Atlantic	NS
Chr03N	8668001	8683000	5	MIDWEST	Atlantic	NS
Chr03N	9119001	9153000	9	MIDWEST	Atlantic	NS
Chr03N	9170001	9194000	9	MIDWEST	Atlantic	NS
Chr03N	9493001	9500000	6	MIDWEST	Atlantic	NS
Chr03N	9523001	9541000	11	MIDWEST	Atlantic	NS
Chr03N	9821001	9823000	6	MIDWEST	Atlantic	NS
Chr03N	9824001	9888000	13	MIDWEST	Atlantic	NS
Chr03N	10013001	10032000	6	MIDWEST	Atlantic	NS
Chr03N	10696001	10715000	9	MIDWEST	Atlantic	NS
Chr03N	11396001	11398000	5	MIDWEST	Atlantic	NS
Chr03N	11404001	11435000	12	MIDWEST	Atlantic	NS
Chr03N	11436001	11438000	6	MIDWEST	Atlantic	NS
Chr03N	11806001	11812000	6	MIDWEST	Atlantic	NS
Chr03N	11813001	11815000	6	MIDWEST	Atlantic	NS
Chr03N	11819001	11829000	8	MIDWEST	Atlantic	NS
Chr03N	12124001	12140000	23	MIDWEST	Atlantic	NS
Chr03N	12269001	12277000	7	MIDWEST	Atlantic	NS
Chr03N	12650001	12651000	5	MIDWEST	Atlantic	NS
Chr03N	12652001	12653000	5	MIDWEST	Atlantic	NS
Chr03N	12658001	12663000	5	MIDWEST	Atlantic	NS
Chr03N	12668001	12669000	6	MIDWEST	Atlantic	NS
Chr03N	12671001	12675000	11	MIDWEST	Atlantic	NS
Chr03N	12705001	12706000	7	MIDWEST	Atlantic	NS
Chr03N	12711001	12740000	10	MIDWEST	Atlantic	NS
Chr03N	12749001	12751000	5	MIDWEST	Atlantic	NS
Chr03N	12967001	12970000	9	MIDWEST	Atlantic	fitness
Chr03N	13008001	13048000	38	MIDWEST	Atlantic	fitness
Chr03N	13119001	13131000	8	MIDWEST	Atlantic	NS
Chr03N	13629001	13631000	7	MIDWEST	Atlantic	NS
Chr03N	13666001	13699000	30	MIDWEST	Atlantic	clim.adapt
Chr03N	13781001	13840000	27	MIDWEST	Atlantic	climate
Chr03N	14258001	14259000	6	MIDWEST	Atlantic	NS
Chr03N	14260001	14305000	15	MIDWEST	Atlantic	NS
Chr03N	14369001	14387000	7	MIDWEST	Atlantic	NS
Chr03N	14408001	14409000	5	MIDWEST	Atlantic	NS
Chr03N	14427001	14430000	7	MIDWEST	Atlantic	NS
Chr03N	14643001	14701000	18	MIDWEST	Atlantic	NS
Chr03N	14886001	14888000	8	MIDWEST	Atlantic	NS
Chr03N	15004001	15008000	5	MIDWEST	Atlantic	NS
Chr03N	15202001	15249000	11	MIDWEST	Atlantic	NS
Chr03N	15304001	15317000	11	MIDWEST	Atlantic	NS
Chr03N	15328001	15331000	6	MIDWEST	Atlantic	NS
Chr03N	15333001	15335000	6	MIDWEST	Atlantic	NS
Chr03N	15493001	15503000	11	MIDWEST	Atlantic	NS
Chr03N	15513001	15561000	32	MIDWEST	Atlantic	clim.adapt
Chr03N	15569001	15570000	8	MIDWEST	Atlantic	fitness
Chr03N	15626001	15669000	11	MIDWEST	Atlantic	clim.adapt
Chr03N	15705001	15751000	15	MIDWEST	Atlantic	fitness
Chr03N	15794001	15803000	5	MIDWEST	Atlantic	NS
Chr03N	15820001	15852000	18	MIDWEST	Atlantic	NS
Chr03N	15960001	15973000	9	MIDWEST	Atlantic	fitness
Chr03N	16040001	16122000	11	MIDWEST	Atlantic	NS
Chr03N	16313001	16336000	7	MIDWEST	Atlantic	NS
Chr03N	16343001	16348000	8	MIDWEST	Atlantic	NS
Chr03N	16520001	16534000	5	MIDWEST	Atlantic	NS
Chr03N	16686001	16701000	8	MIDWEST	Atlantic	NS
Chr03N	16804001	16842000	9	MIDWEST	Atlantic	NS
Chr03N	16896001	16907000	5	MIDWEST	Atlantic	NS
Chr03N	16935001	16936000	4	MIDWEST	Atlantic	NS
Chr03N	17314001	17326000	9	MIDWEST	Atlantic	NS
Chr03N	17391001	17438000	17	MIDWEST	Atlantic	NS
Chr03N	17527001	17532000	5	MIDWEST	Atlantic	NS
Chr03N	17704001	17727000	16	MIDWEST	Atlantic	NS
Chr03N	18038001	18049000	7	MIDWEST	Atlantic	NS
Chr03N	18088001	18118000	8	MIDWEST	Atlantic	NS
Chr03N	18378001	18385000	8	MIDWEST	Atlantic	NS
Chr03N	18388001	18395000	8	MIDWEST	Atlantic	NS
Chr03N	18590001	18601000	13	MIDWEST	Atlantic	fitness
Chr03N	18706001	18715000	9	MIDWEST	Atlantic	NS
Chr03N	18772001	18799000	21	MIDWEST	Atlantic	clim.adapt
Chr03N	18800001	18801000	5	MIDWEST	Atlantic	NS
Chr03N	18802001	18803000	4	MIDWEST	Atlantic	NS
Chr03N	18856001	18866000	6	MIDWEST	Atlantic	NS
Chr03N	18867001	18868000	6	MIDWEST	Atlantic	NS
Chr03N	18939001	18942000	7	MIDWEST	Atlantic	NS
Chr03N	19513001	19529000	7	MIDWEST	Atlantic	NS
Chr03N	19811001	19888000	37	MIDWEST	Atlantic	fitness
Chr03N	21112001	21150000	8	MIDWEST	Atlantic	NS
Chr03N	21840001	21926000	43	MIDWEST	Atlantic	clim.adapt
Chr03N	22189001	22226000	12	MIDWEST	Atlantic	NS
Chr03N	22279001	22305000	8	MIDWEST	Atlantic	NS
Chr03N	22409001	22424000	12	MIDWEST	Atlantic	NS
Chr03N	22700001	22718000	9	MIDWEST	Atlantic	NS
Chr03N	22878001	22896000	23	MIDWEST	Atlantic	climate
Chr03N	23159001	23160000	5	MIDWEST	Atlantic	NS
Chr03N	23161001	23162000	5	MIDWEST	Atlantic	NS
Chr03N	23182001	23228000	26	MIDWEST	Atlantic	fitness
Chr03N	23232001	23267000	12	MIDWEST	Atlantic	NS
Chr03N	23280001	23299000	13	MIDWEST	Atlantic	fitness
Chr03N	23359001	23381000	7	MIDWEST	Atlantic	fitness
Chr03N	23638001	23657000	6	MIDWEST	Atlantic	NS
Chr03N	23958001	23994000	10	MIDWEST	Atlantic	NS
Chr03N	24082001	24113000	12	MIDWEST	Atlantic	NS
Chr03N	24697001	24705000	5	MIDWEST	Atlantic	NS
Chr03N	24735001	24756000	13	MIDWEST	Atlantic	NS
Chr03N	24785001	24787000	5	MIDWEST	Atlantic	NS
Chr03N	24919001	24926000	6	MIDWEST	Atlantic	NS
Chr03N	24928001	24936000	6	MIDWEST	Atlantic	NS
Chr03N	24939001	24940000	5	MIDWEST	Atlantic	NS
Chr03N	24973001	24978000	5	MIDWEST	Atlantic	NS
Chr03N	25123001	25179000	24	MIDWEST	Atlantic	NS
Chr03N	25460001	25489000	14	MIDWEST	Atlantic	NS
Chr03N	25490001	25491000	7	MIDWEST	Atlantic	NS
Chr03N	25539001	25541000	8	MIDWEST	Atlantic	NS
Chr03N	25568001	25610000	16	MIDWEST	Atlantic	climate
Chr03N	25649001	25651000	5	MIDWEST	Atlantic	NS
Chr03N	25672001	25684000	13	MIDWEST	Atlantic	climate
Chr03N	26447001	26453000	6	MIDWEST	Atlantic	NS
Chr03N	26570001	26587000	8	MIDWEST	Atlantic	NS
Chr03N	26701001	26750000	34	MIDWEST	Atlantic	fitness
Chr03N	26862001	26892000	8	MIDWEST	Atlantic	NS
Chr03N	26939001	26940000	5	MIDWEST	Atlantic	NS
Chr03N	27063001	27088000	19	MIDWEST	Atlantic	clim.adapt
Chr03N	27525001	27533000	10	MIDWEST	Atlantic	NS
Chr03N	27949001	27951000	5	MIDWEST	Atlantic	NS
Chr03N	27955001	27981000	9	MIDWEST	Atlantic	NS
Chr03N	28005001	28042000	10	MIDWEST	Atlantic	fitness
Chr03N	28075001	28087000	7	MIDWEST	Atlantic	NS
Chr03N	28091001	28096000	8	MIDWEST	Atlantic	NS
Chr03N	28434001	28568000	40	MIDWEST	Atlantic	climate
Chr03N	28725001	28738000	15	MIDWEST	Atlantic	fitness
Chr03N	28740001	28782000	18	MIDWEST	Atlantic	climate
Chr03N	28937001	28941000	6	MIDWEST	Atlantic	NS
Chr03N	29019001	29046000	14	MIDWEST	Atlantic	fitness
Chr03N	29178001	29190000	5	MIDWEST	Atlantic	NS
Chr03N	30175001	30182000	4	MIDWEST	Atlantic	NS
Chr03N	30185001	30186000	4	MIDWEST	Atlantic	NS
Chr03N	30303001	30337000	9	MIDWEST	Atlantic	NS
Chr03N	30992001	31013000	9	MIDWEST	Atlantic	NS
Chr03N	31227001	31247000	9	MIDWEST	Atlantic	NS
Chr03N	31287001	31298000	4	MIDWEST	Atlantic	NS
Chr03N	31591001	31626000	15	MIDWEST	Atlantic	fitness
Chr03N	31887001	31927000	17	MIDWEST	Atlantic	NS
Chr03N	32066001	32090000	15	MIDWEST	Atlantic	climate
Chr03N	32124001	32143000	7	MIDWEST	Atlantic	NS
Chr03N	33201001	33219000	11	MIDWEST	Atlantic	NS
Chr03N	33252001	33273000	5	MIDWEST	Atlantic	NS
Chr03N	33384001	33446000	14	MIDWEST	Atlantic	NS
Chr03N	33525001	33554000	30	MIDWEST	Atlantic	clim.adapt
Chr03N	34080001	34090000	9	MIDWEST	Atlantic	NS
Chr03N	34237001	34275000	19	MIDWEST	Atlantic	climate
Chr03N	34593001	34598000	6	MIDWEST	Atlantic	NS
Chr03N	34699001	34739000	28	MIDWEST	Atlantic	climate
Chr03N	34989001	34992000	9	MIDWEST	Atlantic	NS
Chr03N	34997001	35054000	54	MIDWEST	Atlantic	clim.adapt
Chr03N	35103001	35131000	20	MIDWEST	Atlantic	NS
Chr03N	35297001	35305000	6	MIDWEST	Atlantic	NS
Chr03N	35893001	35932000	14	MIDWEST	Atlantic	NS
Chr03N	36094001	36184000	11	MIDWEST	Atlantic	NS
Chr03N	36743001	36766000	11	MIDWEST	Atlantic	fitness
Chr03N	37603001	37606000	6	MIDWEST	Atlantic	NS
Chr03N	37723001	37746000	13	MIDWEST	Atlantic	climate
Chr03N	37853001	37939000	32	MIDWEST	Atlantic	clim.adapt
Chr03N	37996001	38017000	18	MIDWEST	Atlantic	NS
Chr03N	38479001	38506000	26	MIDWEST	Atlantic	fitness
Chr03N	39038001	39045000	6	MIDWEST	Atlantic	NS
Chr03N	39046001	39149000	8	MIDWEST	Atlantic	NS
Chr03N	39469001	39581000	7	MIDWEST	Atlantic	NS
Chr03N	42294001	42454000	28	MIDWEST	Atlantic	fitness
Chr03N	42455001	42537000	27	MIDWEST	Atlantic	fitness
Chr03N	42555001	42697000	25	MIDWEST	Atlantic	fitness
Chr03N	42698001	42808000	21	MIDWEST	Atlantic	fitness
Chr03N	42813001	42815000	8	MIDWEST	Atlantic	NS
Chr03N	42842001	42873000	19	MIDWEST	Atlantic	fitness
Chr03N	42906001	43188000	31	MIDWEST	Atlantic	clim.adapt
Chr03N	43197001	43209000	7	MIDWEST	Atlantic	NS
Chr03N	43213001	43291000	25	MIDWEST	Atlantic	fitness
Chr03N	43292001	43553000	25	MIDWEST	Atlantic	fitness
Chr03N	43569001	43882000	23	MIDWEST	Atlantic	fitness
Chr03N	43999001	44009000	10	MIDWEST	Atlantic	NS
Chr03N	44638001	44710000	13	MIDWEST	Atlantic	climate
Chr03N	45119001	45192000	21	MIDWEST	Atlantic	clim.adapt
Chr03N	46418001	46442000	8	MIDWEST	Atlantic	NS
Chr03N	46505001	46545000	8	MIDWEST	Atlantic	NS
Chr03N	46707001	46736000	7	MIDWEST	Atlantic	NS
Chr03N	48587001	48589000	4	MIDWEST	Atlantic	NS
Chr03N	48599001	48665000	30	MIDWEST	Atlantic	fitness
Chr03N	48716001	48733000	7	MIDWEST	Atlantic	NS
Chr03N	48778001	48810000	28	MIDWEST	Atlantic	climate
Chr03N	48940001	48969000	8	MIDWEST	Atlantic	NS
Chr03N	49473001	49512000	11	MIDWEST	Atlantic	fitness
Chr03N	49513001	49516000	7	MIDWEST	Atlantic	NS
Chr03N	49561001	49562000	5	MIDWEST	Atlantic	NS
Chr03N	49589001	49645000	15	MIDWEST	Atlantic	climate
Chr03N	50008001	50044000	7	MIDWEST	Atlantic	NS
Chr03N	50099001	50133000	17	MIDWEST	Atlantic	fitness
Chr03N	50191001	50374000	54	MIDWEST	Atlantic	clim.adapt
Chr03N	51293001	51309000	12	MIDWEST	Atlantic	NS
Chr03N	52045001	52085000	27	MIDWEST	Atlantic	fitness
Chr03N	52088001	52108000	11	MIDWEST	Atlantic	NS
Chr03N	52362001	52370000	7	MIDWEST	Atlantic	NS
Chr03N	52401001	52409000	6	MIDWEST	Atlantic	NS
Chr03N	52538001	52556000	8	MIDWEST	Atlantic	NS
Chr03N	52767001	52768000	9	MIDWEST	Atlantic	NS
Chr03N	52769001	52782000	15	MIDWEST	Atlantic	NS
Chr03N	52833001	52869000	5	MIDWEST	Atlantic	NS
Chr03N	53586001	53674000	31	MIDWEST	Atlantic	clim.adapt
Chr03N	53766001	53869000	21	MIDWEST	Atlantic	climate
Chr03N	54225001	54237000	6	MIDWEST	Atlantic	NS
Chr03N	54244001	54245000	6	MIDWEST	Atlantic	NS
Chr03N	54249001	54287000	32	MIDWEST	Atlantic	fitness
Chr03N	54306001	54356000	20	MIDWEST	Atlantic	NS
Chr03N	55834001	55868000	22	MIDWEST	Atlantic	NS
Chr03N	56141001	56164000	16	MIDWEST	Atlantic	clim.adapt
Chr03N	56175001	56176000	5	MIDWEST	Atlantic	NS
Chr03N	56233001	56260000	17	MIDWEST	Atlantic	fitness
Chr03N	56279001	56280000	8	MIDWEST	Atlantic	NS
Chr03N	56404001	56405000	10	MIDWEST	Atlantic	NS
Chr03N	56420001	56446000	9	MIDWEST	Atlantic	NS
Chr03N	56826001	56829000	6	MIDWEST	Atlantic	NS
Chr03N	57398001	57407000	12	MIDWEST	Atlantic	climate
Chr03N	57791001	57845000	23	MIDWEST	Atlantic	climate
Chr03N	57861001	57895000	18	MIDWEST	Atlantic	clim.adapt
Chr03N	58298001	58395000	12	MIDWEST	Atlantic	NS
Chr03N	58578001	58584000	8	MIDWEST	Atlantic	NS
Chr03N	58615001	58619000	6	MIDWEST	Atlantic	NS
Chr03N	58622001	58797000	36	MIDWEST	Atlantic	fitness
Chr03N	58812001	58827000	9	MIDWEST	Atlantic	NS
Chr03N	58922001	58929000	7	MIDWEST	Atlantic	NS
Chr03N	59073001	59106000	18	MIDWEST	Atlantic	fitness
Chr03N	59404001	59428000	9	MIDWEST	Atlantic	NS
Chr03N	59552001	59556000	5	MIDWEST	Atlantic	NS
Chr03N	59582001	59586000	6	MIDWEST	Atlantic	NS
Chr03N	59587001	59598000	6	MIDWEST	Atlantic	NS
Chr03N	60050001	60102000	14	MIDWEST	Atlantic	NS
Chr03N	60108001	60222000	25	MIDWEST	Atlantic	climate
Chr03N	61230001	61244000	33	MIDWEST	Atlantic	climate
Chr03N	61839001	61855000	7	MIDWEST	Atlantic	NS
Chr03N	62979001	62998000	12	MIDWEST	Atlantic	climate
Chr03N	63387001	63392000	5	MIDWEST	Atlantic	NS
Chr03N	64689001	64704000	4	MIDWEST	Atlantic	NS
Chr03N	64954001	64975000	17	MIDWEST	Atlantic	NS
Chr03N	65051001	65055000	6	MIDWEST	Atlantic	NS
Chr03N	65531001	65558000	6	MIDWEST	Atlantic	NS
Chr03N	65829001	65843000	5	MIDWEST	Atlantic	NS
Chr03N	66096001	66118000	9	MIDWEST	Atlantic	NS
Chr03N	66441001	66482000	12	MIDWEST	Atlantic	NS
Chr03N	66724001	66729000	5	MIDWEST	Atlantic	NS
Chr03N	66732001	66733000	5	MIDWEST	Atlantic	NS
Chr03N	67181001	67194000	20	MIDWEST	Atlantic	NS
Chr03N	67442001	67447000	15	MIDWEST	Atlantic	NS
Chr03N	67790001	67806000	8	MIDWEST	Atlantic	NS
Chr03N	67838001	67844000	9	MIDWEST	Atlantic	NS
Chr03N	68093001	68113000	21	MIDWEST	Atlantic	NS
Chr03N	68139001	68154000	17	MIDWEST	Atlantic	NS
Chr03N	69042001	69057000	8	MIDWEST	Atlantic	NS
Chr03N	69221001	69240000	17	MIDWEST	Atlantic	NS
Chr03N	69412001	69413000	6	MIDWEST	Atlantic	NS
Chr03N	69420001	69453000	13	MIDWEST	Atlantic	NS
Chr03N	69603001	69613000	8	MIDWEST	Atlantic	NS
Chr03N	69648001	69661000	12	MIDWEST	Atlantic	NS
Chr04K	292001	293000	5	MIDWEST	Atlantic	NS
Chr04K	298001	326000	7	MIDWEST	Atlantic	NS
Chr04K	487001	524000	13	MIDWEST	Atlantic	NS
Chr04K	912001	915000	4	MIDWEST	Atlantic	NS
Chr04K	1057001	1067000	11	MIDWEST	Atlantic	NS
Chr04K	1650001	1655000	6	MIDWEST	Atlantic	NS
Chr04K	2408001	2422000	6	MIDWEST	Atlantic	NS
Chr04K	2464001	2561000	18	MIDWEST	Atlantic	NS
Chr04K	2745001	2750000	7	MIDWEST	Atlantic	NS
Chr04K	2754001	2759000	7	MIDWEST	Atlantic	NS
Chr04K	3036001	3061000	5	MIDWEST	Atlantic	NS
Chr04K	3179001	3207000	21	MIDWEST	Atlantic	climate
Chr04K	3316001	3348000	11	MIDWEST	Atlantic	NS
Chr04K	3763001	3786000	8	MIDWEST	Atlantic	NS
Chr04K	4074001	4081000	6	MIDWEST	Atlantic	NS
Chr04K	4087001	4097000	6	MIDWEST	Atlantic	NS
Chr04K	4122001	4128000	7	MIDWEST	Atlantic	NS
Chr04K	4643001	4663000	8	MIDWEST	Atlantic	NS
Chr04K	4802001	4818000	10	MIDWEST	Atlantic	NS
Chr04K	4878001	4913000	24	MIDWEST	Atlantic	clim.adapt
Chr04K	4922001	4946000	16	MIDWEST	Atlantic	NS
Chr04K	5393001	5409000	10	MIDWEST	Atlantic	NS
Chr04K	5868001	5869000	6	MIDWEST	Atlantic	NS
Chr04K	5870001	5885000	9	MIDWEST	Atlantic	NS
Chr04K	5889001	5910000	9	MIDWEST	Atlantic	NS
Chr04K	5914001	5920000	8	MIDWEST	Atlantic	NS
Chr04K	6049001	6121000	21	MIDWEST	Atlantic	NS
Chr04K	6243001	6268000	26	MIDWEST	Atlantic	fitness
Chr04K	6363001	6364000	5	MIDWEST	Atlantic	NS
Chr04K	6366001	6369000	7	MIDWEST	Atlantic	NS
Chr04K	6581001	6671000	23	MIDWEST	Atlantic	climate
Chr04K	6911001	6937000	14	MIDWEST	Atlantic	NS
Chr04K	7127001	7129000	5	MIDWEST	Atlantic	NS
Chr04K	7132001	7152000	14	MIDWEST	Atlantic	NS
Chr04K	8177001	8191000	11	MIDWEST	Atlantic	NS
Chr04K	8292001	8295000	7	MIDWEST	Atlantic	NS
Chr04K	8301001	8315000	9	MIDWEST	Atlantic	NS
Chr04K	8832001	8847000	6	MIDWEST	Atlantic	NS
Chr04K	9007001	9010000	7	MIDWEST	Atlantic	NS
Chr04K	9128001	9144000	41	MIDWEST	Atlantic	clim.adapt
Chr04K	9147001	9152000	5	MIDWEST	Atlantic	NS
Chr04K	9266001	9304000	9	MIDWEST	Atlantic	NS
Chr04K	9308001	9320000	6	MIDWEST	Atlantic	NS
Chr04K	9661001	9678000	6	MIDWEST	Atlantic	NS
Chr04K	10702001	10730000	17	MIDWEST	Atlantic	clim.adapt
Chr04K	10834001	10885000	18	MIDWEST	Atlantic	NS
Chr04K	12202001	12230000	9	MIDWEST	Atlantic	NS
Chr04K	12643001	12672000	14	MIDWEST	Atlantic	NS
Chr04K	13062001	13105000	7	MIDWEST	Atlantic	NS
Chr04K	13234001	13245000	7	MIDWEST	Atlantic	NS
Chr04K	13275001	13278000	7	MIDWEST	Atlantic	NS
Chr04K	13420001	13446000	9	MIDWEST	Atlantic	NS
Chr04K	13810001	13817000	6	MIDWEST	Atlantic	NS
Chr04K	13921001	13934000	16	MIDWEST	Atlantic	NS
Chr04K	14016001	14021000	7	MIDWEST	Atlantic	NS
Chr04K	14177001	14188000	9	MIDWEST	Atlantic	NS
Chr04K	14546001	14616000	28	MIDWEST	Atlantic	fitness
Chr04K	14832001	14857000	36	MIDWEST	Atlantic	clim.adapt
Chr04K	14951001	14960000	15	MIDWEST	Atlantic	climate
Chr04K	15284001	15289000	5	MIDWEST	Atlantic	NS
Chr04K	15294001	15299000	7	MIDWEST	Atlantic	NS
Chr04K	15393001	15403000	8	MIDWEST	Atlantic	NS
Chr04K	15406001	15407000	5	MIDWEST	Atlantic	NS
Chr04K	15721001	15955000	34	MIDWEST	Atlantic	fitness
Chr04K	15961001	15978000	9	MIDWEST	Atlantic	NS
Chr04K	16447001	16612000	28	MIDWEST	Atlantic	fitness
Chr04K	17095001	17116000	12	MIDWEST	Atlantic	NS
Chr04K	17382001	17396000	10	MIDWEST	Atlantic	NS
Chr04K	17397001	17399000	6	MIDWEST	Atlantic	NS
Chr04K	17601001	17627000	15	MIDWEST	Atlantic	NS
Chr04K	17854001	17855000	6	MIDWEST	Atlantic	NS
Chr04K	17859001	17911000	19	MIDWEST	Atlantic	NS
Chr04K	18062001	18123000	13	MIDWEST	Atlantic	NS
Chr04K	18400001	18419000	62	MIDWEST	Atlantic	clim.adapt
Chr04K	18841001	18845000	7	MIDWEST	Atlantic	NS
Chr04K	18851001	18857000	6	MIDWEST	Atlantic	NS
Chr04K	18858001	18863000	5	MIDWEST	Atlantic	NS
Chr04K	19027001	19053000	18	MIDWEST	Atlantic	fitness
Chr04K	19829001	19873000	5	MIDWEST	Atlantic	NS
Chr04K	19903001	19945000	24	MIDWEST	Atlantic	NS
Chr04K	19946001	19952000	10	MIDWEST	Atlantic	NS
Chr04K	20000001	20089000	10	MIDWEST	Atlantic	NS
Chr04K	20091001	20092000	5	MIDWEST	Atlantic	NS
Chr04K	20124001	20128000	6	MIDWEST	Atlantic	NS
Chr04K	20369001	20391000	9	MIDWEST	Atlantic	NS
Chr04K	20394001	20426000	11	MIDWEST	Atlantic	NS
Chr04K	20468001	20475000	9	MIDWEST	Atlantic	NS
Chr04K	20605001	20606000	9	MIDWEST	Atlantic	NS
Chr04K	20607001	20623000	19	MIDWEST	Atlantic	fitness
Chr04K	20681001	20700000	12	MIDWEST	Atlantic	NS
Chr04K	20709001	20825000	26	MIDWEST	Atlantic	fitness
Chr04K	20886001	20923000	29	MIDWEST	Atlantic	clim.adapt
Chr04K	21149001	21153000	7	MIDWEST	Atlantic	NS
Chr04K	21256001	21277000	9	MIDWEST	Atlantic	NS
Chr04K	21589001	21597000	6	MIDWEST	Atlantic	NS
Chr04K	21607001	21626000	9	MIDWEST	Atlantic	NS
Chr04K	21755001	21756000	5	MIDWEST	Atlantic	NS
Chr04K	21768001	21787000	6	MIDWEST	Atlantic	climate
Chr04K	21829001	21833000	5	MIDWEST	Atlantic	NS
Chr04K	21928001	21931000	5	MIDWEST	Atlantic	NS
Chr04K	22104001	22111000	5	MIDWEST	Atlantic	NS
Chr04K	22144001	22146000	5	MIDWEST	Atlantic	NS
Chr04K	22147001	22152000	5	MIDWEST	Atlantic	NS
Chr04K	22168001	22176000	5	MIDWEST	Atlantic	NS
Chr04K	22355001	22430000	26	MIDWEST	Atlantic	NS
Chr04K	22496001	22513000	6	MIDWEST	Atlantic	NS
Chr04K	22547001	22563000	10	MIDWEST	Atlantic	NS
Chr04K	22609001	22671000	12	MIDWEST	Atlantic	NS
Chr04K	22715001	22747000	15	MIDWEST	Atlantic	NS
Chr04K	23150001	23166000	9	MIDWEST	Atlantic	NS
Chr04K	23286001	23288000	7	MIDWEST	Atlantic	NS
Chr04K	23299001	23303000	10	MIDWEST	Atlantic	NS
Chr04K	23752001	23813000	40	MIDWEST	Atlantic	clim.adapt
Chr04K	24659001	24660000	5	MIDWEST	Atlantic	NS
Chr04K	24937001	25031000	12	MIDWEST	Atlantic	climate
Chr04K	25369001	25371000	6	MIDWEST	Atlantic	NS
Chr04K	26683001	26765000	16	MIDWEST	Atlantic	NS
Chr04K	27175001	27190000	23	MIDWEST	Atlantic	climate
Chr04K	27226001	27241000	9	MIDWEST	Atlantic	NS
Chr04K	27472001	27474000	8	MIDWEST	Atlantic	NS
Chr04K	27489001	27495000	13	MIDWEST	Atlantic	NS
Chr04K	28038001	28118000	16	MIDWEST	Atlantic	NS
Chr04K	28120001	28126000	7	MIDWEST	Atlantic	NS
Chr04K	28197001	28228000	11	MIDWEST	Atlantic	NS
Chr04K	28373001	28390000	5	MIDWEST	Atlantic	NS
Chr04K	29061001	29093000	11	MIDWEST	Atlantic	NS
Chr04K	29661001	29705000	15	MIDWEST	Atlantic	NS
Chr04K	29761001	29790000	10	MIDWEST	Atlantic	NS
Chr04K	29954001	30029000	13	MIDWEST	Atlantic	NS
Chr04K	30638001	30721000	21	MIDWEST	Atlantic	NS
Chr04K	30788001	30798000	12	MIDWEST	Atlantic	fitness
Chr04K	31332001	31342000	5	MIDWEST	Atlantic	NS
Chr04K	31686001	31724000	9	MIDWEST	Atlantic	NS
Chr04K	31765001	31788000	18	MIDWEST	Atlantic	NS
Chr04K	31808001	31816000	5	MIDWEST	Atlantic	NS
Chr04K	31839001	31849000	7	MIDWEST	Atlantic	NS
Chr04K	31899001	31936000	8	MIDWEST	Atlantic	NS
Chr04K	32006001	32022000	9	MIDWEST	Atlantic	NS
Chr04K	32070001	32125000	15	MIDWEST	Atlantic	NS
Chr04K	33591001	33641000	21	MIDWEST	Atlantic	fitness
Chr04K	33723001	33728000	10	MIDWEST	Atlantic	NS
Chr04K	34206001	34232000	39	MIDWEST	Atlantic	clim.adapt
Chr04K	34276001	34300000	8	MIDWEST	Atlantic	NS
Chr04K	34593001	34690000	43	MIDWEST	Atlantic	fitness
Chr04K	34834001	34855000	13	MIDWEST	Atlantic	NS
Chr04K	35112001	35140000	8	MIDWEST	Atlantic	NS
Chr04K	35478001	35500000	17	MIDWEST	Atlantic	climate
Chr04K	35632001	35667000	6	MIDWEST	Atlantic	NS
Chr04K	36414001	36430000	11	MIDWEST	Atlantic	NS
Chr04K	36455001	36480000	6	MIDWEST	Atlantic	NS
Chr04K	36484001	36494000	8	MIDWEST	Atlantic	NS
Chr04K	36709001	36741000	14	MIDWEST	Atlantic	NS
Chr04K	36742001	36755000	11	MIDWEST	Atlantic	NS
Chr04K	36834001	36843000	7	MIDWEST	Atlantic	NS
Chr04K	36844001	36845000	6	MIDWEST	Atlantic	NS
Chr04K	36865001	36909000	16	MIDWEST	Atlantic	NS
Chr04K	37228001	37245000	8	MIDWEST	Atlantic	NS
Chr04K	37465001	37482000	8	MIDWEST	Atlantic	fitness
Chr04K	37499001	37511000	7	MIDWEST	Atlantic	NS
Chr04K	37803001	37845000	5	MIDWEST	Atlantic	NS
Chr04K	37936001	37965000	7	MIDWEST	Atlantic	fitness
Chr04K	38086001	38217000	42	MIDWEST	Atlantic	clim.adapt
Chr04K	38294001	38308000	14	MIDWEST	Atlantic	NS
Chr04K	38793001	38794000	7	MIDWEST	Atlantic	fitness
Chr04K	38796001	38808000	9	MIDWEST	Atlantic	fitness
Chr04K	39156001	39157000	7	MIDWEST	Atlantic	NS
Chr04K	39171001	39226000	25	MIDWEST	Atlantic	clim.adapt
Chr04K	42465001	42474000	11	MIDWEST	Atlantic	NS
Chr04K	42502001	42507000	9	MIDWEST	Atlantic	NS
Chr04K	42658001	42693000	19	MIDWEST	Atlantic	NS
Chr04K	42990001	43018000	13	MIDWEST	Atlantic	NS
Chr04K	43069001	43087000	11	MIDWEST	Atlantic	NS
Chr04K	43140001	43148000	9	MIDWEST	Atlantic	NS
Chr04K	43560001	43580000	10	MIDWEST	Atlantic	NS
Chr04K	43735001	43742000	13	MIDWEST	Atlantic	NS
Chr04K	43814001	43835000	12	MIDWEST	Atlantic	NS
Chr04K	44036001	44089000	11	MIDWEST	Atlantic	NS
Chr04K	44248001	44249000	5	MIDWEST	Atlantic	NS
Chr04K	44282001	44287000	7	MIDWEST	Atlantic	NS
Chr04K	44290001	44300000	9	MIDWEST	Atlantic	NS
Chr04K	44441001	44455000	18	MIDWEST	Atlantic	climate
Chr04K	44969001	45019000	20	MIDWEST	Atlantic	fitness
Chr04K	45742001	45768000	9	MIDWEST	Atlantic	NS
Chr04K	45923001	45959000	15	MIDWEST	Atlantic	NS
Chr04K	45963001	45964000	6	MIDWEST	Atlantic	NS
Chr04K	45979001	45987000	8	MIDWEST	Atlantic	NS
Chr04K	46280001	46300000	17	MIDWEST	Atlantic	NS
Chr04K	47377001	47395000	8	MIDWEST	Atlantic	NS
Chr04K	47405001	47407000	6	MIDWEST	Atlantic	NS
Chr04K	47568001	47592000	14	MIDWEST	Atlantic	NS
Chr04N	4001	22000	7	MIDWEST	Atlantic	NS
Chr04N	250001	298000	17	MIDWEST	Atlantic	climate
Chr04N	391001	449000	14	MIDWEST	Atlantic	NS
Chr04N	597001	609000	5	MIDWEST	Atlantic	NS
Chr04N	763001	774000	9	MIDWEST	Atlantic	NS
Chr04N	896001	916000	9	MIDWEST	Atlantic	NS
Chr04N	1978001	2012000	38	MIDWEST	Atlantic	clim.adapt
Chr04N	2218001	2231000	8	MIDWEST	Atlantic	NS
Chr04N	2369001	2429000	12	MIDWEST	Atlantic	fitness
Chr04N	2857001	2870000	9	MIDWEST	Atlantic	NS
Chr04N	3110001	3193000	28	MIDWEST	Atlantic	fitness
Chr04N	3461001	3475000	12	MIDWEST	Atlantic	NS
Chr04N	3678001	3689000	9	MIDWEST	Atlantic	NS
Chr04N	3846001	3847000	4	MIDWEST	Atlantic	NS
Chr04N	4210001	4223000	6	MIDWEST	Atlantic	NS
Chr04N	4228001	4239000	9	MIDWEST	Atlantic	fitness
Chr04N	4319001	4325000	4	MIDWEST	Atlantic	NS
Chr04N	4846001	4854000	6	MIDWEST	Atlantic	NS
Chr04N	6088001	6094000	4	MIDWEST	Atlantic	NS
Chr04N	6124001	6143000	9	MIDWEST	Atlantic	NS
Chr04N	6378001	6385000	5	MIDWEST	Atlantic	NS
Chr04N	6415001	6435000	5	MIDWEST	Atlantic	NS
Chr04N	7413001	7425000	6	MIDWEST	Atlantic	NS
Chr04N	7581001	7587000	6	MIDWEST	Atlantic	NS
Chr04N	7700001	7705000	7	MIDWEST	Atlantic	NS
Chr04N	7800001	7811000	7	MIDWEST	Atlantic	NS
Chr04N	7855001	7862000	14	MIDWEST	Atlantic	NS
Chr04N	8283001	8300000	40	MIDWEST	Atlantic	fitness
Chr04N	8332001	8361000	8	MIDWEST	Atlantic	NS
Chr04N	8385001	8415000	7	MIDWEST	Atlantic	NS
Chr04N	8416001	8417000	6	MIDWEST	Atlantic	NS
Chr04N	8418001	8439000	11	MIDWEST	Atlantic	NS
Chr04N	8500001	8513000	9	MIDWEST	Atlantic	NS
Chr04N	8535001	8572000	27	MIDWEST	Atlantic	NS
Chr04N	8671001	8715000	14	MIDWEST	Atlantic	NS
Chr04N	8733001	8748000	5	MIDWEST	Atlantic	NS
Chr04N	8838001	8873000	15	MIDWEST	Atlantic	climate
Chr04N	9304001	9330000	22	MIDWEST	Atlantic	fitness
Chr04N	9439001	9441000	5	MIDWEST	Atlantic	NS
Chr04N	9442001	9460000	8	MIDWEST	Atlantic	NS
Chr04N	9463001	9467000	6	MIDWEST	Atlantic	NS
Chr04N	9722001	9777000	11	MIDWEST	Atlantic	NS
Chr04N	10024001	10041000	11	MIDWEST	Atlantic	fitness
Chr04N	10495001	10503000	5	MIDWEST	Atlantic	NS
Chr04N	10587001	10611000	29	MIDWEST	Atlantic	fitness
Chr04N	10650001	10681000	7	MIDWEST	Atlantic	NS
Chr04N	10749001	10761000	11	MIDWEST	Atlantic	NS
Chr04N	10838001	10850000	5	MIDWEST	Atlantic	NS
Chr04N	10967001	11025000	10	MIDWEST	Atlantic	climate
Chr04N	11053001	11083000	15	MIDWEST	Atlantic	NS
Chr04N	11145001	11161000	6	MIDWEST	Atlantic	NS
Chr04N	11200001	11223000	9	MIDWEST	Atlantic	NS
Chr04N	11305001	11343000	16	MIDWEST	Atlantic	fitness
Chr04N	11437001	11459000	20	MIDWEST	Atlantic	NS
Chr04N	11643001	11660000	7	MIDWEST	Atlantic	NS
Chr04N	11803001	11897000	32	MIDWEST	Atlantic	fitness
Chr04N	11961001	11980000	5	MIDWEST	Atlantic	NS
Chr04N	12332001	12339000	6	MIDWEST	Atlantic	NS
Chr04N	12347001	12348000	6	MIDWEST	Atlantic	NS
Chr04N	12349001	12355000	7	MIDWEST	Atlantic	NS
Chr04N	12449001	12450000	7	MIDWEST	Atlantic	NS
Chr04N	12455001	12515000	9	MIDWEST	Atlantic	fitness
Chr04N	12532001	12560000	9	MIDWEST	Atlantic	fitness
Chr04N	12576001	12577000	6	MIDWEST	Atlantic	NS
Chr04N	12578001	12627000	16	MIDWEST	Atlantic	clim.adapt
Chr04N	13065001	13170000	33	MIDWEST	Atlantic	fitness
Chr04N	13565001	13566000	4	MIDWEST	Atlantic	NS
Chr04N	13569001	13609000	7	MIDWEST	Atlantic	NS
Chr04N	13677001	13694000	14	MIDWEST	Atlantic	NS
Chr04N	13757001	13794000	7	MIDWEST	Atlantic	NS
Chr04N	14089001	14133000	21	MIDWEST	Atlantic	clim.adapt
Chr04N	14479001	14510000	21	MIDWEST	Atlantic	climate
Chr04N	14776001	14795000	7	MIDWEST	Atlantic	NS
Chr04N	14798001	14800000	7	MIDWEST	Atlantic	NS
Chr04N	15262001	15291000	7	MIDWEST	Atlantic	NS
Chr04N	15334001	15355000	19	MIDWEST	Atlantic	NS
Chr04N	15357001	15393000	10	MIDWEST	Atlantic	NS
Chr04N	15706001	15850000	46	MIDWEST	Atlantic	clim.adapt
Chr04N	15860001	15887000	10	MIDWEST	Atlantic	NS
Chr04N	16302001	16330000	25	MIDWEST	Atlantic	clim.adapt
Chr04N	16758001	16800000	15	MIDWEST	Atlantic	clim.adapt
Chr04N	16813001	16840000	9	MIDWEST	Atlantic	NS
Chr04N	17195001	17224000	4	MIDWEST	Atlantic	NS
Chr04N	17396001	17405000	6	MIDWEST	Atlantic	NS
Chr04N	17406001	17412000	6	MIDWEST	Atlantic	NS
Chr04N	17779001	17788000	4	MIDWEST	Atlantic	NS
Chr04N	18198001	18211000	7	MIDWEST	Atlantic	NS
Chr04N	19130001	19158000	16	MIDWEST	Atlantic	climate
Chr04N	19241001	19258000	12	MIDWEST	Atlantic	NS
Chr04N	19261001	19275000	10	MIDWEST	Atlantic	NS
Chr04N	20150001	20152000	4	MIDWEST	Atlantic	NS
Chr04N	20401001	20467000	13	MIDWEST	Atlantic	fitness
Chr04N	21163001	21172000	9	MIDWEST	Atlantic	NS
Chr04N	21271001	21283000	12	MIDWEST	Atlantic	NS
Chr04N	21318001	21361000	24	MIDWEST	Atlantic	fitness
Chr04N	21667001	21743000	8	MIDWEST	Atlantic	NS
Chr04N	21761001	21793000	5	MIDWEST	Atlantic	NS
Chr04N	21820001	21831000	6	MIDWEST	Atlantic	NS
Chr04N	21966001	22043000	9	MIDWEST	Atlantic	NS
Chr04N	22678001	23026000	50	MIDWEST	Atlantic	clim.adapt
Chr04N	23176001	23182000	7	MIDWEST	Atlantic	NS
Chr04N	23201001	23210000	9	MIDWEST	Atlantic	NS
Chr04N	23213001	23215000	7	MIDWEST	Atlantic	NS
Chr04N	23248001	23256000	7	MIDWEST	Atlantic	NS
Chr04N	23495001	23555000	10	MIDWEST	Atlantic	NS
Chr04N	23839001	23888000	10	MIDWEST	Atlantic	NS
Chr04N	25733001	25759000	10	MIDWEST	Atlantic	NS
Chr04N	26416001	26452000	6	MIDWEST	Atlantic	NS
Chr04N	26458001	26465000	6	MIDWEST	Atlantic	NS
Chr04N	27155001	27178000	9	MIDWEST	Atlantic	NS
Chr04N	27182001	27206000	27	MIDWEST	Atlantic	clim.adapt
Chr04N	27644001	27700000	7	MIDWEST	Atlantic	NS
Chr04N	28027001	28060000	6	MIDWEST	Atlantic	NS
Chr04N	28070001	28096000	7	MIDWEST	Atlantic	NS
Chr04N	28109001	28266000	45	MIDWEST	Atlantic	clim.adapt
Chr04N	28269001	28279000	8	MIDWEST	Atlantic	NS
Chr04N	29016001	29054000	10	MIDWEST	Atlantic	NS
Chr04N	29119001	29162000	21	MIDWEST	Atlantic	NS
Chr04N	30193001	30553000	44	MIDWEST	Atlantic	clim.adapt
Chr04N	30804001	30837000	25	MIDWEST	Atlantic	NS
Chr04N	31363001	31426000	12	MIDWEST	Atlantic	NS
Chr04N	31483001	31512000	14	MIDWEST	Atlantic	NS
Chr04N	31517001	31530000	10	MIDWEST	Atlantic	NS
Chr04N	31837001	31900000	22	MIDWEST	Atlantic	NS
Chr04N	31938001	31990000	8	MIDWEST	Atlantic	NS
Chr04N	32029001	32032000	6	MIDWEST	Atlantic	NS
Chr04N	32045001	32058000	6	MIDWEST	Atlantic	NS
Chr04N	32500001	32545000	22	MIDWEST	Atlantic	fitness
Chr04N	32716001	32719000	6	MIDWEST	Atlantic	fitness
Chr04N	32965001	32968000	6	MIDWEST	Atlantic	NS
Chr04N	32971001	32982000	7	MIDWEST	Atlantic	NS
Chr04N	33164001	33211000	21	MIDWEST	Atlantic	NS
Chr04N	33357001	33382000	6	MIDWEST	Atlantic	fitness
Chr04N	33648001	33666000	9	MIDWEST	Atlantic	NS
Chr04N	34273001	34280000	6	MIDWEST	Atlantic	NS
Chr04N	34477001	34491000	38	MIDWEST	Atlantic	clim.adapt
Chr04N	34574001	34594000	16	MIDWEST	Atlantic	fitness
Chr04N	34754001	34767000	9	MIDWEST	Atlantic	NS
Chr04N	34769001	34772000	7	MIDWEST	Atlantic	NS
Chr04N	34882001	34915000	10	MIDWEST	Atlantic	NS
Chr04N	34971001	34995000	11	MIDWEST	Atlantic	NS
Chr04N	35528001	35565000	9	MIDWEST	Atlantic	NS
Chr04N	35922001	35932000	11	MIDWEST	Atlantic	NS
Chr04N	35956001	35957000	5	MIDWEST	Atlantic	NS
Chr04N	35960001	35975000	11	MIDWEST	Atlantic	NS
Chr04N	36042001	36086000	12	MIDWEST	Atlantic	NS
Chr04N	36309001	36337000	8	MIDWEST	Atlantic	NS
Chr04N	36414001	36422000	6	MIDWEST	Atlantic	NS
Chr04N	36428001	36461000	15	MIDWEST	Atlantic	NS
Chr04N	36481001	36492000	5	MIDWEST	Atlantic	NS
Chr04N	36590001	36737000	52	MIDWEST	Atlantic	fitness
Chr04N	36848001	36857000	18	MIDWEST	Atlantic	NS
Chr04N	36881001	36887000	6	MIDWEST	Atlantic	NS
Chr04N	37783001	37787000	7	MIDWEST	Atlantic	NS
Chr04N	38894001	38929000	6	MIDWEST	Atlantic	NS
Chr04N	38960001	38984000	14	MIDWEST	Atlantic	fitness
Chr04N	39239001	39245000	6	MIDWEST	Atlantic	NS
Chr04N	39247001	39255000	6	MIDWEST	Atlantic	NS
Chr04N	40005001	40009000	7	MIDWEST	Atlantic	NS
Chr04N	40015001	40017000	5	MIDWEST	Atlantic	NS
Chr04N	40019001	40026000	5	MIDWEST	Atlantic	NS
Chr04N	40067001	40138000	10	MIDWEST	Atlantic	NS
Chr04N	40697001	40698000	5	MIDWEST	Atlantic	NS
Chr04N	41033001	41034000	4	MIDWEST	Atlantic	NS
Chr04N	41035001	41041000	4	MIDWEST	Atlantic	NS
Chr04N	41252001	41273000	12	MIDWEST	Atlantic	climate
Chr04N	41723001	41769000	17	MIDWEST	Atlantic	fitness
Chr04N	41876001	41924000	15	MIDWEST	Atlantic	climate
Chr04N	42014001	42015000	5	MIDWEST	Atlantic	NS
Chr04N	42240001	42256000	8	MIDWEST	Atlantic	NS
Chr04N	42381001	42383000	5	MIDWEST	Atlantic	NS
Chr04N	42396001	42400000	5	MIDWEST	Atlantic	NS
Chr04N	43101001	43109000	5	MIDWEST	Atlantic	NS
Chr04N	43297001	43355000	20	MIDWEST	Atlantic	NS
Chr04N	43563001	43593000	11	MIDWEST	Atlantic	NS
Chr04N	43813001	43837000	9	MIDWEST	Atlantic	NS
Chr04N	43872001	43882000	6	MIDWEST	Atlantic	NS
Chr04N	43884001	43894000	19	MIDWEST	Atlantic	fitness
Chr04N	43931001	43962000	8	MIDWEST	Atlantic	NS
Chr04N	44027001	44033000	10	MIDWEST	Atlantic	NS
Chr04N	44119001	44121000	6	MIDWEST	Atlantic	NS
Chr04N	44132001	44138000	6	MIDWEST	Atlantic	NS
Chr04N	44156001	44166000	6	MIDWEST	Atlantic	NS
Chr04N	44224001	44300000	18	MIDWEST	Atlantic	NS
Chr04N	44348001	44349000	6	MIDWEST	Atlantic	NS
Chr04N	44376001	44395000	15	MIDWEST	Atlantic	NS
Chr04N	44490001	44558000	34	MIDWEST	Atlantic	clim.adapt
Chr04N	44652001	44706000	8	MIDWEST	Atlantic	NS
Chr04N	45053001	45063000	6	MIDWEST	Atlantic	NS
Chr04N	45114001	45116000	5	MIDWEST	Atlantic	NS
Chr04N	45258001	45325000	15	MIDWEST	Atlantic	NS
Chr04N	45411001	45416000	4	MIDWEST	Atlantic	NS
Chr04N	45613001	45641000	29	MIDWEST	Atlantic	fitness
Chr04N	46358001	46402000	13	MIDWEST	Atlantic	fitness
Chr04N	46412001	46422000	4	MIDWEST	Atlantic	NS
Chr04N	46792001	46865000	22	MIDWEST	Atlantic	NS
Chr04N	47331001	47343000	5	MIDWEST	Atlantic	NS
Chr04N	48777001	48783000	6	MIDWEST	Atlantic	NS
Chr04N	49534001	49542000	9	MIDWEST	Atlantic	climate
Chr04N	50633001	50658000	25	MIDWEST	Atlantic	fitness
Chr05K	391001	395000	6	MIDWEST	Atlantic	NS
Chr05K	400001	442000	16	MIDWEST	Atlantic	NS
Chr05K	1071001	1095000	21	MIDWEST	Atlantic	fitness
Chr05K	1519001	1524000	6	MIDWEST	Atlantic	NS
Chr05K	2492001	2524000	7	MIDWEST	Atlantic	NS
Chr05K	3036001	3046000	6	MIDWEST	Atlantic	NS
Chr05K	3339001	3365000	20	MIDWEST	Atlantic	NS
Chr05K	3506001	3561000	27	MIDWEST	Atlantic	fitness
Chr05K	3667001	3731000	31	MIDWEST	Atlantic	fitness
Chr05K	3871001	3888000	8	MIDWEST	Atlantic	NS
Chr05K	3942001	3943000	6	MIDWEST	Atlantic	NS
Chr05K	3944001	3976000	26	MIDWEST	Atlantic	climate
Chr05K	4170001	4221000	20	MIDWEST	Atlantic	climate
Chr05K	4487001	4526000	42	MIDWEST	Atlantic	clim.adapt
Chr05K	4672001	4679000	6	MIDWEST	Atlantic	NS
Chr05K	4875001	4894000	9	MIDWEST	Atlantic	NS
Chr05K	5082001	5105000	13	MIDWEST	Atlantic	NS
Chr05K	5618001	5709000	23	MIDWEST	Atlantic	climate
Chr05K	5788001	5861000	25	MIDWEST	Atlantic	climate
Chr05K	6034001	6050000	10	MIDWEST	Atlantic	NS
Chr05K	6083001	6126000	8	MIDWEST	Atlantic	NS
Chr05K	6785001	6799000	10	MIDWEST	Atlantic	NS
Chr05K	7180001	7189000	8	MIDWEST	Atlantic	NS
Chr05K	7336001	7345000	5	MIDWEST	Atlantic	NS
Chr05K	7756001	7766000	7	MIDWEST	Atlantic	NS
Chr05K	8192001	8227000	15	MIDWEST	Atlantic	NS
Chr05K	8228001	8231000	6	MIDWEST	Atlantic	NS
Chr05K	8238001	8318000	20	MIDWEST	Atlantic	NS
Chr05K	8374001	8385000	6	MIDWEST	Atlantic	NS
Chr05K	8506001	8512000	9	MIDWEST	Atlantic	NS
Chr05K	8611001	8621000	5	MIDWEST	Atlantic	NS
Chr05K	9066001	9275000	19	MIDWEST	Atlantic	NS
Chr05K	9728001	9783000	11	MIDWEST	Atlantic	NS
Chr05K	10349001	10357000	8	MIDWEST	Atlantic	NS
Chr05K	10767001	10840000	19	MIDWEST	Atlantic	fitness
Chr05K	10854001	10866000	8	MIDWEST	Atlantic	NS
Chr05K	10873001	10938000	13	MIDWEST	Atlantic	NS
Chr05K	12253001	12265000	17	MIDWEST	Atlantic	fitness
Chr05K	12267001	12286000	8	MIDWEST	Atlantic	NS
Chr05K	12369001	12389000	15	MIDWEST	Atlantic	NS
Chr05K	12536001	12615000	23	MIDWEST	Atlantic	climate
Chr05K	12849001	12898000	27	MIDWEST	Atlantic	clim.adapt
Chr05K	13191001	13300000	29	MIDWEST	Atlantic	climate
Chr05K	13559001	13566000	7	MIDWEST	Atlantic	NS
Chr05K	13826001	13838000	13	MIDWEST	Atlantic	fitness
Chr05K	13924001	13934000	7	MIDWEST	Atlantic	NS
Chr05K	13938001	13939000	4	MIDWEST	Atlantic	NS
Chr05K	14284001	14290000	7	MIDWEST	Atlantic	NS
Chr05K	14309001	14311000	4	MIDWEST	Atlantic	NS
Chr05K	14450001	14467000	14	MIDWEST	Atlantic	climate
Chr05K	15088001	15099000	6	MIDWEST	Atlantic	NS
Chr05K	15191001	15194000	5	MIDWEST	Atlantic	NS
Chr05K	15607001	15640000	17	MIDWEST	Atlantic	NS
Chr05K	15763001	15843000	23	MIDWEST	Atlantic	fitness
Chr05K	16032001	16074000	19	MIDWEST	Atlantic	NS
Chr05K	16097001	16122000	8	MIDWEST	Atlantic	NS
Chr05K	16432001	16447000	6	MIDWEST	Atlantic	NS
Chr05K	17045001	17077000	16	MIDWEST	Atlantic	clim.adapt
Chr05K	17086001	17091000	11	MIDWEST	Atlantic	NS
Chr05K	17492001	17514000	7	MIDWEST	Atlantic	NS
Chr05K	17515001	17516000	5	MIDWEST	Atlantic	NS
Chr05K	17530001	17531000	6	MIDWEST	Atlantic	NS
Chr05K	17532001	17539000	7	MIDWEST	Atlantic	NS
Chr05K	17607001	17658000	23	MIDWEST	Atlantic	NS
Chr05K	17671001	17690000	18	MIDWEST	Atlantic	NS
Chr05K	17713001	17755000	11	MIDWEST	Atlantic	NS
Chr05K	17809001	17829000	11	MIDWEST	Atlantic	NS
Chr05K	18269001	18279000	6	MIDWEST	Atlantic	NS
Chr05K	18354001	18363000	5	MIDWEST	Atlantic	NS
Chr05K	18687001	18703000	8	MIDWEST	Atlantic	NS
Chr05K	18931001	18961000	11	MIDWEST	Atlantic	fitness
Chr05K	18971001	19031000	16	MIDWEST	Atlantic	fitness
Chr05K	19159001	19171000	11	MIDWEST	Atlantic	NS
Chr05K	19279001	19289000	5	MIDWEST	Atlantic	NS
Chr05K	19352001	19368000	8	MIDWEST	Atlantic	NS
Chr05K	19395001	19416000	23	MIDWEST	Atlantic	fitness
Chr05K	19892001	19922000	12	MIDWEST	Atlantic	NS
Chr05K	20150001	20159000	8	MIDWEST	Atlantic	NS
Chr05K	21280001	21310000	8	MIDWEST	Atlantic	NS
Chr05K	21636001	21681000	9	MIDWEST	Atlantic	NS
Chr05K	21714001	21716000	4	MIDWEST	Atlantic	NS
Chr05K	22022001	22036000	6	MIDWEST	Atlantic	NS
Chr05K	22104001	22175000	33	MIDWEST	Atlantic	fitness
Chr05K	22436001	22501000	20	MIDWEST	Atlantic	NS
Chr05K	22849001	22850000	6	MIDWEST	Atlantic	NS
Chr05K	22862001	22882000	25	MIDWEST	Atlantic	climate
Chr05K	22894001	22921000	11	MIDWEST	Atlantic	fitness
Chr05K	22962001	22972000	9	MIDWEST	Atlantic	NS
Chr05K	23137001	23139000	4	MIDWEST	Atlantic	NS
Chr05K	23177001	23229000	32	MIDWEST	Atlantic	clim.adapt
Chr05K	23407001	23424000	7	MIDWEST	Atlantic	NS
Chr05K	23521001	23539000	14	MIDWEST	Atlantic	NS
Chr05K	23751001	23755000	6	MIDWEST	Atlantic	NS
Chr05K	23823001	23861000	18	MIDWEST	Atlantic	NS
Chr05K	24132001	24133000	8	MIDWEST	Atlantic	fitness
Chr05K	24319001	24441000	47	MIDWEST	Atlantic	NS
Chr05K	25020001	25053000	5	MIDWEST	Atlantic	NS
Chr05K	25322001	25346000	9	MIDWEST	Atlantic	NS
Chr05K	25385001	25406000	7	MIDWEST	Atlantic	NS
Chr05K	25994001	26005000	6	MIDWEST	Atlantic	NS
Chr05K	26026001	26111000	12	MIDWEST	Atlantic	NS
Chr05K	26914001	26932000	11	MIDWEST	Atlantic	NS
Chr05K	27430001	27436000	6	MIDWEST	Atlantic	NS
Chr05K	27444001	27474000	6	MIDWEST	Atlantic	NS
Chr05K	27640001	27650000	6	MIDWEST	Atlantic	NS
Chr05K	28281001	28400000	28	MIDWEST	Atlantic	NS
Chr05K	28410001	28411000	7	MIDWEST	Atlantic	NS
Chr05K	28412001	28479000	15	MIDWEST	Atlantic	NS
Chr05K	28537001	28546000	4	MIDWEST	Atlantic	NS
Chr05K	28604001	28630000	4	MIDWEST	Atlantic	NS
Chr05K	28650001	28653000	4	MIDWEST	Atlantic	NS
Chr05K	28662001	28696000	8	MIDWEST	Atlantic	NS
Chr05K	29329001	29352000	4	MIDWEST	Atlantic	NS
Chr05K	30464001	30509000	18	MIDWEST	Atlantic	climate
Chr05K	31041001	31064000	10	MIDWEST	Atlantic	NS
Chr05K	31082001	31103000	9	MIDWEST	Atlantic	NS
Chr05K	31179001	31225000	17	MIDWEST	Atlantic	clim.adapt
Chr05K	31236001	31348000	18	MIDWEST	Atlantic	fitness
Chr05K	31411001	31419000	8	MIDWEST	Atlantic	fitness
Chr05K	31426001	31447000	7	MIDWEST	Atlantic	NS
Chr05K	31472001	31497000	22	MIDWEST	Atlantic	NS
Chr05K	31983001	32009000	8	MIDWEST	Atlantic	NS
Chr05K	32616001	32702000	15	MIDWEST	Atlantic	climate
Chr05K	32807001	32832000	11	MIDWEST	Atlantic	NS
Chr05K	32913001	32958000	18	MIDWEST	Atlantic	fitness
Chr05K	33965001	33984000	8	MIDWEST	Atlantic	NS
Chr05K	34033001	34063000	19	MIDWEST	Atlantic	clim.adapt
Chr05K	34226001	34256000	10	MIDWEST	Atlantic	NS
Chr05K	34363001	34366000	5	MIDWEST	Atlantic	NS
Chr05K	34367001	34380000	7	MIDWEST	Atlantic	NS
Chr05K	34597001	34619000	13	MIDWEST	Atlantic	clim.adapt
Chr05K	34950001	34951000	7	MIDWEST	Atlantic	NS
Chr05K	34960001	34991000	39	MIDWEST	Atlantic	clim.adapt
Chr05K	34999001	35023000	30	MIDWEST	Atlantic	climate
Chr05K	35197001	35222000	19	MIDWEST	Atlantic	fitness
Chr05K	35258001	35328000	31	MIDWEST	Atlantic	climate
Chr05K	35632001	35653000	12	MIDWEST	Atlantic	NS
Chr05K	35856001	35879000	16	MIDWEST	Atlantic	climate
Chr05K	36045001	36060000	8	MIDWEST	Atlantic	NS
Chr05K	36191001	36208000	8	MIDWEST	Atlantic	NS
Chr05K	36250001	36261000	11	MIDWEST	Atlantic	NS
Chr05K	36332001	36347000	16	MIDWEST	Atlantic	climate
Chr05K	36943001	36945000	7	MIDWEST	Atlantic	NS
Chr05K	37526001	37543000	16	MIDWEST	Atlantic	NS
Chr05K	37549001	37600000	19	MIDWEST	Atlantic	NS
Chr05K	37714001	37717000	6	MIDWEST	Atlantic	NS
Chr05K	37836001	37862000	7	MIDWEST	Atlantic	NS
Chr05K	38051001	38056000	5	MIDWEST	Atlantic	NS
Chr05K	38057001	38059000	4	MIDWEST	Atlantic	NS
Chr05K	38110001	38114000	5	MIDWEST	Atlantic	NS
Chr05K	38125001	38134000	8	MIDWEST	Atlantic	NS
Chr05K	38718001	38728000	11	MIDWEST	Atlantic	NS
Chr05K	38739001	38748000	6	MIDWEST	Atlantic	NS
Chr05K	39437001	39454000	11	MIDWEST	Atlantic	NS
Chr05K	39540001	39545000	4	MIDWEST	Atlantic	NS
Chr05K	39612001	39628000	8	MIDWEST	Atlantic	NS
[truncated: 2,115 more rows]

## Sheet: fig_4b
lib	subpop	ecopc	NS	clim.adapt	climate	fitness
AOSTU	Atlantic	204.749	0.0509727	0.0531851	0.0150506	0.0397152
IELP	Atlantic	160.353	0.0185735	0.0175153	0.016729	0.0138207
IELQ	Atlantic	249.368	0.0916234	0.0849963	0.0304406	0.0446109
IENI	Atlantic	80.0595	-0.0398951	-0.0322735	-0.0133925	-0.0147059
IEPG	Atlantic	234.217	0.0855884	0.053565	0.0345926	0.0464323
IEPH	Atlantic	164.955	0.0255884	0.0160654	0.0187984	0.0157514
IEPI	Atlantic	304.286	0.0964819	0.126788	0.0667806	0.0757786
IEPP	Atlantic	47.5794	-0.0563245	-0.0662917	-0.0201305	-0.025036
IEPQ	Atlantic	204.088	0.0462206	0.0559796	0.0196492	0.0356992
IEPT	Atlantic	87.1197	-0.0332532	-0.0138799	-0.0203822	-0.0180758
IEPX	Atlantic	-45.3441	-0.11221	-0.124074	-0.0572198	-0.0674371
IEXW	Atlantic	85.1484	-0.0258532	-0.0317602	-0.0135214	-0.0185539
IEXY	Atlantic	101.216	-0.0191419	-0.0148866	-0.0120247	-0.0102367
IFBC	Atlantic	167.866	0.0270339	0.0228158	0.0131288	0.0192768
IGNF	Atlantic	216.448	0.0770381	0.0325149	0.0368081	0.0368804
IGNR	Atlantic	124.737	-0.00245814	-0.0021909	-0.00139969	-0.00134724
IGNZ	Atlantic	189.17	0.0484584	0.0345757	0.017798	0.025706
IGPD	Atlantic	231.754	0.0720135	0.083929	0.0343657	0.0247492
IGPG	Atlantic	94.4981	-0.0227591	-0.0209393	-0.0113737	-0.0151815
IGPK	Atlantic	135.581	0.00492495	0.00423045	0.00279143	0.00319675
IGPN	Atlantic	122.247	-0.00464608	-0.00411734	-0.00145627	-0.00235363
IGPP	Atlantic	109.272	-0.0123666	-0.0141031	-0.00468989	-0.00838407
IGQA	Atlantic	264.192	0.0917634	0.0881506	0.0350754	0.0674971
IGQE	Atlantic	195.744	0.066373	0.0354008	0.0214602	0.0169702
IGQH	Atlantic	156.845	0.0257028	0.0119172	0.00951193	0.012214
IGQJ	Atlantic	147.533	0.0141983	0.00850607	0.00890165	0.00838225
IGQP	Atlantic	202.009	0.0393019	0.051711	0.0297875	0.0324263
IGQT	Atlantic	189.499	0.0276789	0.0468352	0.0334139	0.0192948
IGQX	Atlantic	264.938	0.111537	0.0604036	0.0579286	0.0541674
IGRD	Atlantic	39.8636	-0.067327	-0.0470432	-0.0292279	-0.0402232
IGRQ	Atlantic	85.294	-0.0293159	-0.0222865	-0.019162	-0.0186218
IGRU	Atlantic	183.995	0.0407637	0.0372536	0.0168534	0.0209119
IHWT	Atlantic	177.409	0.0372174	0.0276135	0.0212949	0.0159658
IHXK	Atlantic	260.072	0.078093	0.0905687	0.0414683	0.0637916
IHXM	Atlantic	226.987	0.0683431	0.0840652	0.0142615	0.0384784
IHXY	Atlantic	177.442	0.0326882	0.0369564	0.0120467	0.0204698
IIAA	Atlantic	92.2805	-0.0257417	-0.024499	-0.0131112	-0.0115114
IIKA	Atlantic	-34.5273	-0.126578	-0.0888736	-0.0626161	-0.0603887
IIKB	Atlantic	-91.7544	-0.132843	-0.110556	-0.0548516	-0.159162
IIKH	Atlantic	154.224	0.0133841	0.0215852	0.00871943	0.0102079
IIKJ	Atlantic	95.9794	-0.0215426	-0.0215568	-0.00803883	-0.0160362
IIKK	Atlantic	258.943	0.0495954	0.113765	0.027522	0.0806935
IIKT	Atlantic	84.9101	-0.0420339	-0.0151017	-0.0137112	-0.0193374
IILN	Atlantic	267.997	0.0818009	0.114546	0.0375695	0.0564802
IILQ	Atlantic	237.407	0.0623638	0.0941422	0.0355142	0.0347889
IILR	Atlantic	327.652	0.108489	0.145566	0.0567513	0.103594
IILT	Atlantic	107.329	-0.0132907	-0.0141334	-0.00637073	-0.00978763
IILU	Atlantic	136.429	0.00606735	0.00557165	0.00258347	0.00268523
IILW	Atlantic	94.5825	-0.0235693	-0.0208546	-0.011273	-0.0143815
IILX	Atlantic	233.225	0.0550729	0.0932738	0.038931	0.0308374
IILY	Atlantic	142.781	0.00799422	0.0111316	0.00422645	0.00675778
IILZ	Atlantic	267.109	0.0779297	0.0994238	0.0518962	0.0592996
IIMB	Atlantic	168.678	0.020445	0.0307889	0.0168146	0.0158935
IIMG	Atlantic	287.094	0.0782516	0.139991	0.081308	0.0305419
IIMH	Atlantic	201.453	0.0506422	0.0566817	0.0265435	0.0182033
IIMI	Atlantic	194.947	0.0235909	0.0626655	0.0307213	0.0215706
IIMJ	Atlantic	170.92	0.0315283	0.029636	0.0105938	0.0168446
IIMK	Atlantic	173.002	0.0274051	0.0348041	0.0191835	0.0115383
IIMM	Atlantic	79.4926	-0.0352988	-0.020208	-0.0242543	-0.0216842
IJAW	Atlantic	224.739	0.0449354	0.074011	0.0513253	0.0302039
IJBK	Atlantic	23.241	-0.0555739	-0.0596162	-0.0567189	-0.0464653
IJBN	Atlantic	115.359	-0.00934316	-0.00939706	-0.00319991	-0.0049502
IJBP	Atlantic	228.308	0.073838	0.0614291	0.0539204	0.0187076
IJBR	Atlantic	-4.83695	-0.0601991	-0.126224	-0.0470884	-0.0432284
IJBY	Atlantic	20.9838	-0.0855734	-0.0724349	-0.0150381	-0.05002
IMIL	Atlantic	-86.556	-0.125003	-0.145652	-0.0738016	-0.102151
IMIM	Atlantic	67.0139	-0.0548603	-0.0380365	-0.0134363	-0.0210514
IMIN	Atlantic	81.6256	-0.0371788	-0.0305671	-0.0164673	-0.0127983
IMIP	Atlantic	12.6114	-0.0756546	-0.0815847	-0.0280529	-0.0551777
IMIQ	Atlantic	-112.242	-0.190272	-0.16851	-0.0457009	-0.0955168
IMIW	Atlantic	139.887	0.00995885	0.00623925	0.00355661	0.00434112
IMIY	Atlantic	129.036	0.000486561	0.000452758	0.000162424	0.00043839
IMIZ	Atlantic	39.3441	-0.0637359	-0.064076	-0.0209578	-0.0361317
IMJA	Atlantic	38.5998	-0.0517766	-0.0476293	-0.0156397	-0.0714028
IMJC	Atlantic	3.54577	-0.106343	-0.0912534	-0.0252369	-0.0364809
INEW	Atlantic	54.929	-0.0421575	-0.0413489	-0.0262377	-0.0427611
INEX	Atlantic	148.715	0.0103691	0.0159476	0.00808029	0.00804901
INEY	Atlantic	172.381	0.0260558	0.0297465	0.0125147	0.0233237
INFB	Atlantic	346.279	0.155707	0.156853	0.0710867	0.0694707
INFK	Atlantic	228.575	0.0547956	0.0744746	0.0164487	0.0627296
INFL	Atlantic	275.756	0.0978077	0.0889244	0.0670312	0.0527609
INFW	Atlantic	196.691	0.0419992	0.0455743	0.0212082	0.0333911
INGA	Atlantic	200.423	0.0419266	0.0592289	0.016824	0.0319518
INGB	Atlantic	211.511	0.0441682	0.0670912	0.0297362	0.0319831
INGD	Atlantic	368.832	0.170221	0.196359	0.0589788	0.0744409
INGE	Atlantic	324.868	0.115786	0.160492	0.0699499	0.062384
INGJ	Atlantic	287.848	0.122974	0.105409	0.0502701	0.0530064
INGK	Atlantic	291.003	0.109706	0.10103	0.0710908	0.0563907
INGL	Atlantic	301.25	0.131436	0.103386	0.0540211	0.0706755
INGM	Atlantic	268.539	0.0920563	0.0965618	0.0434983	0.0594055
INGN	Atlantic	324.457	0.144867	0.11527	0.0558576	0.091763
INGP	Atlantic	207.485	0.0524643	0.0592394	0.0217818	0.0311241
INGQ	Atlantic	191.377	0.0385226	0.0501055	0.0175332	0.0249661
INGR	Atlantic	251.807	0.0600135	0.108361	0.0453598	0.0430074
INGS	Atlantic	140.719	0.00474334	0.0102494	0.00650481	0.0043268
INGT	Atlantic	165.104	0.0139166	0.0302916	0.0204564	0.0118497
INGU	Atlantic	184.148	0.0358826	0.0533287	0.00833227	0.0185565
INGW	Atlantic	199.404	0.0464815	0.0531814	0.0213013	0.0268472
INGX	Atlantic	293.834	0.0772419	0.14583	0.057256	0.0637743
INGY	Atlantic	330.702	0.132565	0.128826	0.0763166	0.0830316
INGZ	Atlantic	199.609	0.0463564	0.0449793	0.0277694	0.0291328
INHA	Atlantic	96.9071	-0.0169802	-0.0298127	-0.00784898	-0.0106043
INHB	Atlantic	142.289	0.0072834	0.0145036	0.00362942	0.00367185
INHC	Atlantic	81.5425	-0.027045	-0.0396723	-0.0159895	-0.0144773
IRUQ	Atlantic	184.437	0.0285726	0.0459531	0.025744	0.0164311
IRUT	Atlantic	353.672	0.177543	0.160807	0.0469655	0.08317
IRUW	Atlantic	41.7181	-0.0644425	-0.0588208	-0.0356326	-0.0210704
IRWB	Atlantic	197.429	0.0513259	0.0446669	0.0185786	0.0291352
IRWC	Atlantic	33.9092	-0.0694371	-0.0665596	-0.0261347	-0.0340673
IRWH	Atlantic	257.085	0.0888356	0.0893343	0.0424702	0.0470729
IRWI	Atlantic	246.236	0.0773924	0.0882212	0.0276119	0.0519359
IRWJ	Atlantic	215.233	0.0532123	0.056325	0.0330585	0.0381209
IRWK	Atlantic	283.462	0.0925668	0.118704	0.0653468	0.0459248
IRXD	Atlantic	135.692	0.00460915	0.00423574	0.00405336	0.00247672
IRXE	Atlantic	113.079	-0.00954651	-0.00837664	-0.0046124	-0.00909482
IRXK	Atlantic	36.6102	-0.0682464	-0.0587731	-0.0238141	-0.0397506
IRXN	Atlantic	-77.8066	-0.154163	-0.112213	-0.105435	-0.0566096
IRXR	Atlantic	275.08	0.107112	0.0698021	0.059099	0.0691054
IRXT	Atlantic	311.955	0.144255	0.0900995	0.0611431	0.0862714
IRXX	Atlantic	243.502	0.083204	0.0561921	0.0465453	0.0535365
IRXY	Atlantic	91.8893	-0.0256789	-0.0297844	-0.00776129	-0.0124518
IRXZ	Atlantic	151.83	0.0139697	0.0171701	0.00624101	0.0115394
IRYA	Atlantic	177.653	0.0353598	0.0389405	0.0100633	0.0182356
IRYB	Atlantic	123.929	-0.0024751	-0.003581	-0.00183319	-0.00118628
IRYF	Atlantic	254.873	0.070052	0.0833754	0.0564717	0.053215
IRYN	Atlantic	155.297	0.0151935	0.0238341	0.00755937	0.00954165
IRYP	Atlantic	97.0218	-0.0248617	-0.02343	-0.00671365	-0.0100025
IRYX	Atlantic	-8.68164	-0.0920001	-0.116881	-0.021318	-0.0545323
IRYY	Atlantic	90.0271	-0.0265734	-0.0300673	-0.00843357	-0.0144731
ITBL	Atlantic	6.6574	-0.096418	-0.0773291	-0.0426483	-0.0364511
ITBM	Atlantic	43.6396	-0.0649265	-0.0460663	-0.0314535	-0.0335261
ITCA	Atlantic	-61.7239	-0.091903	-0.148111	-0.0973982	-0.0575773
ITCM	Atlantic	279.286	0.122026	0.0805942	0.0628172	0.048424
ITCS	Atlantic	36.1583	-0.0627936	-0.0420915	-0.054698	-0.0319405

## Sheet: fig_4c
library	longitude.projection	latitude.projection	rank.of.introgression
AOSTU	346458	111444	60
IELP	346458	111444	91
IELQ	225993	63747.4	40
IENI	232078	67514.3	25
IEPG	333578	87244.6	94
IEPH	189984	-34565.3	102
IEPI	350406	103066	117
IEPP	394706	117413	19
IEPQ	379233	118128	111
IEPT	346364	111107	73
IEPX	14591.7	-459971	39
IEXW	224172	68790.4	98
IEXY	232968	66674.4	38
IFBC	279912	120901	112
IGNF	271349	80423.9	123
IGNR	333578	87244.6	66
IGNZ	394011	117671	63
IGPD	237389	75000.1	41
IGPG	229073	64863.1	52
IGPK	346408	111291	122
IGPN	224100	68295.2	58
IGPP	242621	74991.4	48
IGQA	394706	117413	18
IGQE	215732	-298.939	30
IGQH	224100	68295.2	53
IGQJ	228140	66339.8	55
IGQP	350406	103066	109
IGQT	394706	117413	32
IGQX	198657	-15962.8	86
IGRD	68585.3	-40348.8	45
IGRQ	137801	-199024	35
IGRU	400200	120119	62
IHWT	271349	80423.9	77
IHXK	350406	103066	87
IHXM	400200	120119	29
IHXY	400200	120119	69
IIAA	221321	55682.6	43
IIKA	228140	66339.8	49
IIKB	68585.3	-40348.8	36
IIKH	400200	120119	67
IIKJ	400200	120119	81
IIKK	373165	108152	97
IIKT	137801	-199024	15
IILN	480244	296443	120
IILQ	346408	111291	114
IILR	346408	111291	88
IILT	215732	-298.939	82
IILU	189984	-34565.3	78
IILW	189984	-34565.3	93
IILX	384587	111498	92
IILY	384587	111498	80
IILZ	360207	104209	101
IIMB	360207	104209	107
IIMG	394706	117413	50
IIMH	394706	117413	26
IIMI	393236	117178	96
IIMJ	393236	117178	57
IIMK	379233	118128	110
IIMM	346364	111107	64
IJAW	394706	117413	34
IJBK	97180.3	-264863	9
IJBN	325208	87942.5	54
IJBP	325208	87942.5	51
IJBR	98521.7	-458960	31
IJBY	62432.9	-109015	10
IMIL	62432.9	-109015	27
IMIM	68997.9	-129478	11
IMIN	63364	-98459.4	1
IMIP	68997.9	-129478	20
IMIQ	63364	-98459.4	2
IMIW	83598.6	-127585	33
IMIY	77222.7	-165773	28
IMIZ	77222.7	-165773	4
IMJA	77222.7	-165773	14
IMJC	109961	-180195	6
INEW	-230469	-701619	104
INEX	390511	148286	89
INEY	390511	148286	95
INFB	434187	178064	99
INFK	434976	165697	61
INFL	434976	165697	106
INFW	471108	311957	113
INGA	390268	150512	71
INGB	398106	151568	127
INGD	506111	392987	128
INGE	506111	392987	84
INGJ	486541	192506	129
INGK	486541	192506	116
INGL	488976	198927	130
INGM	488976	198927	121
INGN	488976	198927	119
INGP	421397	157442	65
INGQ	421397	157442	46
INGR	425088	159267	74
INGS	425088	159267	75
INGT	425088	159267	79
INGU	427053	165952	83
INGW	427053	165952	100
INGX	427053	165952	108
INGY	434976	165697	126
INGZ	434976	165697	124
INHA	339547	95207.3	59
INHB	339547	95207.3	23
INHC	339547	95207.3	56
IRUQ	394011	117671	72
IRUT	480244	296443	103
IRUW	346364	111107	44
IRWB	325208	87942.5	47
IRWC	62432.9	-109015	16
IRWH	480860	334294	125
IRWI	455391	167870	105
IRWJ	450993	185468	118
IRWK	470410	320338	115
IRXD	111425	-224396	7
IRXE	111425	-224396	5
IRXK	100699	-234198	8
IRXN	69909.7	-169340	3
IRXR	198504	-20815.1	132
IRXT	198504	-20815.1	134
IRXX	198504	-20815.1	133
IRXY	278450	103890	76
IRXZ	278450	103890	68
IRYA	278450	103890	70
IRYB	278450	103890	85
IRYF	278450	103890	90
IRYN	224002	65854.1	37
IRYP	224002	65854.1	22
IRYX	64360.2	-107756	12
IRYY	124418	-76671.3	17
ITBL	144632	-121618	13
ITBM	144632	-121618	42
ITCA	91743.6	-461248	24
ITCM	155978	-67386.2	131
ITCS	124741	-76158.4	21
