# Supplementary material for: Genomic mechanisms of climate adaptation in polyploid bioenergy switchgrass
Source: Nature. 2021 Jan 27;590(7846):438–44. doi: 10.1038/s41586-020-03127-1 (PMC7886653; doi:10.1038/s41586-020-03127-1)
Supplement: Supplementary file 20 — Source Data Extended Data Fig. 1 [file 41586_2020_3127_MOESM20_ESM.xlsx]

## Sheet: extFig_1d
marker	linkage.group	cM.AvB	cM.CvD	chr	pos.Mbp
Chr01K_1.713151	1K	0	0	Chr01K	1.713151
Chr01K_1.952182	1K	0.782977	1e-07	Chr01K	1.952182
Chr01K_2.102192	1K	0.882987	2e-07	Chr01K	2.102192
Chr01K_2.134999	1K	1.47471	0.178245	Chr01K	2.134999
Chr01K_2.156991	1K	1.75836	0.178245	Chr01K	2.156991
Chr01K_2.160271	1K	1.91598	0.534421	Chr01K	2.160271
Chr01K_2.313766	1K	2.44108	0.534443	Chr01K	2.313766
Chr01K_2.390068	1K	3.15348	0.717546	Chr01K	2.390068
Chr01K_2.537569	1K	3.15581	1.10297	Chr01K	2.537569
Chr01K_2.992546	1K	4.42403	1.10297	Chr01K	2.992546
Chr01K_3.096226	1K	5.04554	1.10297	Chr01K	3.096226
Chr01K_3.165805	1K	5.17888	1.29241	Chr01K	3.165805
Chr01K_3.188809	1K	5.17888	1.63987	Chr01K	3.188809
Chr01K_3.252797	1K	5.17889	1.89962	Chr01K	3.252797
Chr01K_3.37762	1K	5.8465	2.486	Chr01K	3.37762
Chr01K_3.490534	1K	6.46897	2.96973	Chr01K	3.490534
Chr01K_3.587329	1K	6.77994	3.45277	Chr01K	3.587329
Chr01K_3.607741	1K	6.77994	3.77452	Chr01K	3.607741
Chr01K_3.718628	1K	7.13535	3.77453	Chr01K	3.718628
Chr01K_3.75346	1K	7.491	4.31721	Chr01K	3.75346
Chr01K_3.760183	1K	7.84669	4.31721	Chr01K	3.760183
Chr01K_3.910112	1K	7.8468	5.23252	Chr01K	3.910112
Chr01K_3.919632	1K	8.27691	5.57713	Chr01K	3.919632
Chr01K_3.928744	1K	9.14675	5.91335	Chr01K	3.928744
Chr01K_3.942838	1K	9.14675	5.92019	Chr01K	3.942838
Chr01K_4.12849	1K	9.58016	6.63776	Chr01K	4.12849
Chr01K_4.217023	1K	9.9801	6.85218	Chr01K	4.217023
Chr01K_4.231482	1K	9.9801	7.2014	Chr01K	4.231482
Chr01K_4.340305	1K	10.4603	7.93502	Chr01K	4.340305
Chr01K_4.497324	1K	10.4603	8.18021	Chr01K	4.497324
Chr01K_4.533328	1K	10.7802	8.67225	Chr01K	4.533328
Chr01K_4.639519	1K	10.7802	8.92719	Chr01K	4.639519
Chr01K_4.744171	1K	11.2876	9.13	Chr01K	4.744171
Chr01K_4.982068	1K	11.7373	9.42637	Chr01K	4.982068
Chr01K_5.009284	1K	12.6245	9.42637	Chr01K	5.009284
Chr01K_5.061286	1K	12.647	9.42637	Chr01K	5.061286
Chr01K_5.168368	1K	13.0972	9.83394	Chr01K	5.168368
Chr01K_5.251231	1K	13.3971	9.83394	Chr01K	5.251231
Chr01K_5.479084	1K	13.8473	9.83394	Chr01K	5.479084
Chr01K_5.567739	1K	13.9996	10.5149	Chr01K	5.567739
Chr01K_5.667407	1K	13.9996	10.5155	Chr01K	5.667407
Chr01K_5.680936	1K	14.6614	10.5325	Chr01K	5.680936
Chr01K_5.775139	1K	14.6615	11.549	Chr01K	5.775139
Chr01K_5.80924	1K	15.4653	11.549	Chr01K	5.80924
Chr01K_6.276691	1K	15.467	11.549	Chr01K	6.276691
Chr01K_6.649291	1K	16.9751	11.8691	Chr01K	6.649291
Chr01K_6.699511	1K	17.3488	11.8691	Chr01K	6.699511
Chr01K_6.920155	1K	17.6663	12.2939	Chr01K	6.920155
Chr01K_6.985765	1K	17.6663	12.5633	Chr01K	6.985765
Chr01K_7.034041	1K	17.8482	12.8327	Chr01K	7.034041
Chr01K_7.190612	1K	17.8482	13.1761	Chr01K	7.190612
Chr01K_7.278337	1K	18.4481	13.3298	Chr01K	7.278337
Chr01K_7.451434	1K	19.0484	13.6602	Chr01K	7.451434
Chr01K_7.512751	1K	19.2095	14.3306	Chr01K	7.512751
Chr01K_7.552439	1K	19.2097	14.3306	Chr01K	7.552439
Chr01K_7.55965	1K	19.8165	14.3306	Chr01K	7.55965
Chr01K_7.712497	1K	20.0085	14.6011	Chr01K	7.712497
Chr01K_8.043058	1K	20.2257	14.6113	Chr01K	8.043058
Chr01K_8.046784	1K	20.4429	14.8818	Chr01K	8.046784
Chr01K_8.119522	1K	20.7704	14.8818	Chr01K	8.119522
Chr01K_8.13556	1K	21.0897	14.8818	Chr01K	8.13556
Chr01K_8.153461	1K	21.0897	15.2951	Chr01K	8.153461
Chr01K_8.199388	1K	21.7966	15.2951	Chr01K	8.199388
Chr01K_8.337169	1K	21.7966	16.0689	Chr01K	8.337169
Chr01K_8.420599	1K	22.0225	16.2232	Chr01K	8.420599
Chr01K_8.677005	1K	22.2484	16.5597	Chr01K	8.677005
Chr01K_8.862211	1K	22.3906	17.1542	Chr01K	8.862211
Chr01K_9.026722	1K	22.5151	17.7486	Chr01K	9.026722
Chr01K_9.159238	1K	22.5151	18.1234	Chr01K	9.159238
Chr01K_9.244734	1K	22.5151	18.4647	Chr01K	9.244734
Chr01K_9.256965	1K	22.5151	18.7843	Chr01K	9.256965
Chr01K_9.319983	1K	22.5151	19.085	Chr01K	9.319983
Chr01K_9.448651	1K	23.4935	19.4656	Chr01K	9.448651
Chr01K_9.52066	1K	23.982	19.4656	Chr01K	9.52066
Chr01K_9.82927	1K	23.982	20.5188	Chr01K	9.82927
Chr01K_10.003906	1K	23.982	20.7552	Chr01K	10.003906
Chr01K_10.114309	1K	23.982	22.0196	Chr01K	10.114309
Chr01K_10.580626	1K	24.6993	22.0196	Chr01K	10.580626
Chr01K_10.697914	1K	24.9375	22.0196	Chr01K	10.697914
Chr01K_10.834845	1K	25.646	22.2451	Chr01K	10.834845
Chr01K_11.015272	1K	27.6087	22.2451	Chr01K	11.015272
Chr01K_11.504836	1K	27.6087	22.2451	Chr01K	11.504836
Chr01K_11.642941	1K	28.1719	22.2451	Chr01K	11.642941
Chr01K_11.690893	1K	28.4291	22.2451	Chr01K	11.690893
Chr01K_11.739007	1K	29.2492	22.5857	Chr01K	11.739007
Chr01K_11.786716	1K	29.2492	22.9265	Chr01K	11.786716
Chr01K_11.888857	1K	29.9835	22.9265	Chr01K	11.888857
Chr01K_12.200302	1K	29.9835	23.2847	Chr01K	12.200302
Chr01K_12.445327	1K	29.9835	24.0635	Chr01K	12.445327
Chr01K_13.125201	1K	30.1836	25.4677	Chr01K	13.125201
Chr01K_13.537774	1K	30.3836	25.8721	Chr01K	13.537774
Chr01K_13.608487	1K	30.3836	26.1387	Chr01K	13.608487
Chr01K_13.668994	1K	30.6502	26.1387	Chr01K	13.668994
Chr01K_13.885183	1K	30.6502	26.4472	Chr01K	13.885183
Chr01K_14.023045	1K	31.1505	26.4472	Chr01K	14.023045
Chr01K_14.140333	1K	31.3169	26.7895	Chr01K	14.140333
Chr01K_14.16601	1K	31.3169	27.1229	Chr01K	14.16601
Chr01K_14.180185	1K	31.3169	27.6218	Chr01K	14.180185
Chr01K_15.055309	1K	31.5836	28.0055	Chr01K	15.055309
Chr01K_15.256675	1K	31.9393	28.2587	Chr01K	15.256675
Chr01K_15.434956	1K	32.1169	28.5938	Chr01K	15.434956
Chr01K_15.537421	1K	32.1169	29.2951	Chr01K	15.537421
Chr01K_15.581404	1K	32.2835	29.4998	Chr01K	15.581404
Chr01K_15.723478	1K	32.2835	30.1001	Chr01K	15.723478
Chr01K_15.740569	1K	32.2835	30.4889	Chr01K	15.740569
Chr01K_16.071535	1K	32.7837	31.259	Chr01K	16.071535
Chr01K_16.42267	1K	32.7837	31.5244	Chr01K	16.42267
Chr01K_16.620148	1K	33.745	31.5244	Chr01K	16.620148
Chr01K_17.555374	1K	33.9837	31.8164	Chr01K	17.555374
Chr01K_18.09046	1K	34.2747	32.4031	Chr01K	18.09046
Chr01K_19.452232	1K	34.4199	32.5442	Chr01K	19.452232
Chr01K_20.505273	1K	34.8565	32.5442	Chr01K	20.505273
Chr01K_20.68246	1K	35.038	32.7194	Chr01K	20.68246
Chr01K_22.02949	1K	35.5838	32.7194	Chr01K	22.02949
Chr01K_22.441618	1K	35.5838	32.916	Chr01K	22.441618
Chr01K_24.358969	1K	35.5838	33.8894	Chr01K	24.358969
Chr01K_25.751238	1K	35.5838	34.2998	Chr01K	25.751238
Chr01K_26.761834	1K	35.5838	34.8453	Chr01K	26.761834
Chr01K_27.838041	1K	35.8505	34.8453	Chr01K	27.838041
Chr01K_28.530429	1K	35.8508	35.4897	Chr01K	28.530429
Chr01K_28.760266	1K	36.237	35.5844	Chr01K	28.760266
Chr01K_28.917082	1K	36.6245	36.7557	Chr01K	28.917082
Chr01K_28.966087	1K	36.8123	36.7557	Chr01K	28.966087
Chr01K_29.105569	1K	37.4963	36.7557	Chr01K	29.105569
Chr01K_29.110753	1K	38.0381	36.936	Chr01K	29.110753
Chr01K_29.289844	1K	38.2183	37.1015	Chr01K	29.289844
Chr01K_30.038932	1K	38.4122	37.4517	Chr01K	30.038932
Chr01K_30.18858	1K	38.7638	37.6129	Chr01K	30.18858
Chr01K_31.246156	1K	39.794	37.6129	Chr01K	31.246156
Chr01K_32.508298	1K	39.7961	37.6129	Chr01K	32.508298
Chr01K_33.016533	1K	40.3669	37.96	Chr01K	33.016533
Chr01K_33.394681	1K	40.6071	37.96	Chr01K	33.394681
Chr01K_33.450085	1K	41.0328	37.96	Chr01K	33.450085
Chr01K_33.84658	1K	41.9218	37.96	Chr01K	33.84658
Chr01K_34.119631	1K	42.6377	37.96	Chr01K	34.119631
Chr01K_34.178437	1K	42.6377	38.1869	Chr01K	34.178437
Chr01K_34.214563	1K	42.6993	38.8704	Chr01K	34.214563
Chr01K_34.280781	1K	42.8165	38.8704	Chr01K	34.280781
Chr01K_34.409044	1K	43.3734	39.0353	Chr01K	34.409044
Chr01K_34.558084	1K	43.777	39.2299	Chr01K	34.558084
Chr01K_35.07859	1K	44.0018	39.9078	Chr01K	35.07859
Chr01K_35.130997	1K	44.3335	39.9221	Chr01K	35.130997
Chr01K_35.775757	1K	44.8799	40.1125	Chr01K	35.775757
Chr01K_35.78977	1K	45.3178	40.1125	Chr01K	35.78977
Chr01K_35.815407	1K	45.5844	40.1125	Chr01K	35.815407
Chr01K_35.952013	1K	45.7533	40.2611	Chr01K	35.952013
Chr01K_36.118792	1K	46.2155	40.4097	Chr01K	36.118792
Chr01K_36.21178	1K	46.3844	40.5583	Chr01K	36.21178
Chr01K_36.325747	1K	46.7211	40.5583	Chr01K	36.325747
Chr01K_36.335994	1K	47.0577	40.7312	Chr01K	36.335994
Chr01K_36.398161	1K	47.5223	40.9909	Chr01K	36.398161
Chr01K_36.567127	1K	47.8511	41.2505	Chr01K	36.567127
Chr01K_37.924363	1K	48.2511	41.6104	Chr01K	37.924363
Chr01K_38.151892	1K	48.908	41.8892	Chr01K	38.151892
Chr01K_38.269342	1K	48.908	42.1679	Chr01K	38.269342
Chr01K_38.549521	1K	49.4379	42.1679	Chr01K	38.549521
Chr01K_38.585161	1K	50.003	42.1679	Chr01K	38.585161
Chr01K_38.685439	1K	50.4825	42.4422	Chr01K	38.685439
Chr01K_38.865907	1K	50.4825	42.7169	Chr01K	38.865907
Chr01K_39.225223	1K	51.0514	42.7169	Chr01K	39.225223
Chr01K_39.440886	1K	51.318	43.1288	Chr01K	39.440886
Chr01K_39.485476	1K	51.4513	43.3953	Chr01K	39.485476
Chr01K_39.513664	1K	51.6148	43.93	Chr01K	39.513664
Chr01K_39.591343	1K	52.1681	44.0901	Chr01K	39.591343
Chr01K_39.690811	1K	52.6076	44.3648	Chr01K	39.690811
Chr01K_39.890881	1K	53.0926	44.3648	Chr01K	39.890881
Chr01K_40.000069	1K	53.2909	44.6394	Chr01K	40.000069
Chr01K_40.05685	1K	54.1779	44.6394	Chr01K	40.05685
Chr01K_40.208158	1K	54.5181	44.6395	Chr01K	40.208158
Chr01K_40.495627	1K	54.9581	44.6398	Chr01K	40.495627
Chr01K_40.767056	1K	55.4715	44.7721	Chr01K	40.767056
Chr01K_40.924441	1K	55.9849	44.8471	Chr01K	40.924441
Chr01K_41.000014	1K	56.2958	44.8471	Chr01K	41.000014
Chr01K_41.238073	1K	56.9182	45.8444	Chr01K	41.238073
Chr01K_41.249251	1K	56.9182	46.1413	Chr01K	41.249251
Chr01K_41.689081	1K	57.3183	46.1413	Chr01K	41.689081
Chr01K_41.848165	1K	57.7183	46.1413	Chr01K	41.848165
Chr01K_41.962699	1K	57.985	46.1413	Chr01K	41.962699
Chr01K_41.987323	1K	57.985	46.9285	Chr01K	41.987323
Chr01K_42.105016	1K	58.2515	47.1895	Chr01K	42.105016
Chr01K_42.426505	1K	58.9634	47.2874	Chr01K	42.426505
Chr01K_42.440518	1K	59.1998	47.2913	Chr01K	42.440518
Chr01K_42.658894	1K	59.674	47.3597	Chr01K	42.658894
Chr01K_42.662013	1K	59.674	47.6591	Chr01K	42.662013
Chr01K_42.87257	1K	60.0292	47.6591	Chr01K	42.87257
Chr01K_42.872653	1K	60.0294	48.4125	Chr01K	42.872653
Chr01K_42.905701	1K	60.3849	48.4125	Chr01K	42.905701
Chr01K_43.059601	1K	61.0519	48.681	Chr01K	43.059601
Chr01K_43.139386	1K	61.4075	48.681	Chr01K	43.139386
Chr01K_43.268743	1K	61.5846	48.9488	Chr01K	43.268743
Chr01K_43.532965	1K	62.2529	49.4868	Chr01K	43.532965
Chr01K_43.676416	1K	62.3851	49.6199	Chr01K	43.676416
Chr01K_43.84036	1K	62.5185	49.7541	Chr01K	43.84036
Chr01K_43.888798	1K	62.6517	49.8882	Chr01K	43.888798
Chr01K_44.075625	1K	62.9185	50.0224	Chr01K	44.075625
Chr01K_44.111467	1K	63.1851	50.0224	Chr01K	44.111467
Chr01K_44.346448	1K	63.4517	50.3538	Chr01K	44.346448
Chr01K_44.590663	1K	63.9794	50.6066	Chr01K	44.590663
Chr01K_44.629543	1K	64.1546	50.8589	Chr01K	44.629543
Chr01K_44.73703	1K	64.3978	50.8589	Chr01K	44.73703
Chr01K_44.831314	1K	64.7852	51.128	Chr01K	44.831314
Chr01K_45.271954	1K	65.0519	51.6687	Chr01K	45.271954
Chr01K_45.437356	1K	65.1852	51.8438	Chr01K	45.437356
Chr01K_45.668933	1K	65.1852	52.0191	Chr01K	45.668933
Chr01K_45.92854	1K	65.7454	52.1196	Chr01K	45.92854
Chr01K_46.126504	1K	66.1186	52.1943	Chr01K	46.126504
Chr01K_46.601729	1K	66.6914	52.1943	Chr01K	46.601729
Chr01K_46.742023	1K	66.9847	52.3706	Chr01K	46.742023
Chr01K_46.788355	1K	67.3264	52.3706	Chr01K	46.788355
Chr01K_47.238067	1K	67.9684	53.9151	Chr01K	47.238067
Chr01K_47.403874	1K	67.9684	54.7537	Chr01K	47.403874
Chr01K_47.655865	1K	68.9588	54.9866	Chr01K	47.655865
Chr01K_47.794213	1K	69.1922	55.6023	Chr01K	47.794213
Chr01K_47.87254	1K	69.4792	55.7666	Chr01K	47.87254
Chr01K_47.975086	1K	69.6225	56.549	Chr01K	47.975086
Chr01K_48.184714	1K	69.6225	57.5703	Chr01K	48.184714
Chr01K_48.258424	1K	70.0216	57.5703	Chr01K	48.258424
Chr01K_48.337561	1K	71.2648	57.5703	Chr01K	48.337561
Chr01K_48.34315	1K	71.2649	58.0128	Chr01K	48.34315
Chr01K_48.638152	1K	72.0954	58.0128	Chr01K	48.638152
Chr01K_48.797722	1K	72.5614	58.0128	Chr01K	48.797722
Chr01K_48.842272	1K	72.8486	58.0128	Chr01K	48.842272
Chr01K_49.188098	1K	72.8628	58.0128	Chr01K	49.188098
Chr01K_49.327867	1K	74.4421	58.015	Chr01K	49.327867
Chr01K_49.359376	1K	75.1429	58.4647	Chr01K	49.359376
Chr01K_49.444345	1K	75.1429	59.2462	Chr01K	49.444345
Chr01K_49.711888	1K	75.4192	59.2462	Chr01K	49.711888
Chr01K_49.813665	1K	75.4192	59.6477	Chr01K	49.813665
Chr01K_49.831201	1K	75.6541	60.2201	Chr01K	49.831201
Chr01K_49.935286	1K	75.9377	61.2112	Chr01K	49.935286
Chr01K_50.040019	1K	76.573	61.2112	Chr01K	50.040019
Chr01K_50.130577	1K	76.573	62.0776	Chr01K	50.130577
Chr01K_50.155039	1K	76.573	62.3388	Chr01K	50.155039
Chr01K_50.180959	1K	76.7598	62.7157	Chr01K	50.180959
Chr01K_50.258476	1K	77.3187	62.9523	Chr01K	50.258476
Chr01K_50.331255	1K	77.3209	63.1968	Chr01K	50.331255
Chr01K_50.701222	1K	77.8038	63.1968	Chr01K	50.701222
Chr01K_50.784085	1K	78.215	63.4936	Chr01K	50.784085
Chr01K_50.895703	1K	78.215	63.9295	Chr01K	50.895703
Chr01K_50.907043	1K	78.3877	64.1221	Chr01K	50.907043
Chr01K_50.939848	1K	78.3877	64.4503	Chr01K	50.939848
Chr01K_50.995576	1K	78.5209	65.1216	Chr01K	50.995576
Chr01K_51.132142	1K	78.9963	66.2997	Chr01K	51.132142
Chr01K_51.310099	1K	78.9963	66.813	Chr01K	51.310099
Chr01K_51.399604	1K	78.9963	67.2354	Chr01K	51.399604
Chr01K_51.507415	1K	79.3628	67.7342	Chr01K	51.507415
Chr01K_51.674842	1K	79.7829	68.8534	Chr01K	51.674842
Chr01K_51.775039	1K	80.0296	68.8534	Chr01K	51.775039
Chr01K_51.79294	1K	80.2764	68.8534	Chr01K	51.79294
Chr01K_51.857659	1K	80.6776	69.1564	Chr01K	51.857659
Chr01K_51.889573	1K	80.9215	69.3447	Chr01K	51.889573
Chr01K_52.164649	1K	81.2876	69.3447	Chr01K	52.164649
Chr01K_52.348357	1K	82.2659	69.6891	Chr01K	52.348357
Chr01K_52.60051	1K	83.4285	69.6891	Chr01K	52.60051
Chr01K_52.691068	1K	83.9525	70.0399	Chr01K	52.691068
Chr01K_52.761538	1K	84.0396	70.1879	Chr01K	52.761538
Chr01K_52.940872	1K	84.5048	70.188	Chr01K	52.940872
Chr01K_52.942573	1K	84.7774	70.188	Chr01K	52.942573
Chr01K_52.96177	1K	85.0855	70.2685	Chr01K	52.96177
Chr01K_53.092261	1K	85.5276	70.3835	Chr01K	53.092261
Chr01K_53.191162	1K	86.5259	70.496	Chr01K	53.191162
Chr01K_53.548129	1K	87.1683	70.884	Chr01K	53.548129
Chr01K_54.057698	1K	87.586	70.884	Chr01K	54.057698
Chr01K_54.320869	1K	89.8806	70.9563	Chr01K	54.320869
Chr01K_54.736318	1K	91.1489	71.1026	Chr01K	54.736318
Chr01K_54.850285	1K	91.3643	71.2561	Chr01K	54.850285
Chr01K_55.05238	1K	91.3643	71.4874	Chr01K	55.05238
Chr01K_55.295623	1K	91.7333	71.6913	Chr01K	55.295623
Chr01N_1.021249	1N	0	0	Chr01N	1.021249
Chr01N_1.212085	1N	0.100894	0.163218	Chr01N	1.212085
Chr01N_1.329454	1N	0.906818	0.395576	Chr01N	1.329454
Chr01N_1.485541	1N	1.17352	1.07426	Chr01N	1.485541
Chr01N_1.625185	1N	1.88852	1.41246	Chr01N	1.625185
Chr01N_2.065582	1N	3.5357	1.41246	Chr01N	2.065582
Chr01N_2.094661	1N	3.94536	1.41246	Chr01N	2.094661
Chr01N_2.133298	1N	4.31588	1.41246	Chr01N	2.133298
Chr01N_2.262007	1N	4.64565	1.72842	Chr01N	2.262007
Chr01N_2.389096	1N	5.17982	1.72842	Chr01N	2.389096
Chr01N_2.440288	1N	5.66012	1.72842	Chr01N	2.440288
Chr01N_2.459688	1N	5.74799	2.08601	Chr01N	2.459688
Chr01N_2.508369	1N	5.97975	2.88025	Chr01N	2.508369
Chr01N_2.586169	1N	5.97977	3.4079	Chr01N	2.586169
Chr01N_2.645218	1N	6.34297	3.4079	Chr01N	2.645218
Chr01N_2.685799	1N	6.68494	3.4079	Chr01N	2.685799
Chr01N_2.697544	1N	7.14585	3.90377	Chr01N	2.697544
Chr01N_2.809648	1N	7.72468	3.90381	Chr01N	2.809648
Chr01N_2.839861	1N	7.94993	4.19313	Chr01N	2.839861
Chr01N_2.883682	1N	8.27341	4.19313	Chr01N	2.883682
Chr01N_2.910493	1N	8.27361	4.41783	Chr01N	2.910493
Chr01N_2.935765	1N	8.95278	4.41814	Chr01N	2.935765
Chr01N_2.98558	1N	9.32649	4.69401	Chr01N	2.98558
Chr01N_3.010528	1N	9.64213	4.69414	Chr01N	3.010528
Chr01N_3.106999	1N	10.1526	4.69414	Chr01N	3.106999
Chr01N_3.124941	1N	10.1526	4.99262	Chr01N	3.124941
Chr01N_3.203146	1N	10.2017	6.33148	Chr01N	3.203146
Chr01N_3.210841	1N	10.2017	6.69903	Chr01N	3.210841
Chr01N_3.240811	1N	11.1883	6.90437	Chr01N	3.240811
Chr01N_3.277747	1N	11.5892	6.90437	Chr01N	3.277747
Chr01N_3.361461	1N	12.1046	7.06871	Chr01N	3.361461
Chr01N_3.41245	1N	12.1047	7.2227	Chr01N	3.41245
Chr01N_3.435859	1N	12.9814	7.26443	Chr01N	3.435859
Chr01N_3.591096	1N	13.2587	7.58038	Chr01N	3.591096
Chr01N_3.749734	1N	13.8514	8.32447	Chr01N	3.749734
Chr01N_3.821176	1N	14.0168	8.32448	Chr01N	3.821176
Chr01N_3.840859	1N	14.4569	8.32458	Chr01N	3.840859
Chr01N_3.89116	1N	14.6823	8.55771	Chr01N	3.89116
Chr01N_3.970135	1N	15.314	8.79081	Chr01N	3.970135
Chr01N_4.096252	1N	15.3141	8.79081	Chr01N	4.096252
Chr01N_4.175227	1N	15.5141	8.82344	Chr01N	4.175227
Chr01N_4.296565	1N	15.714	9.64484	Chr01N	4.296565
Chr01N_4.443337	1N	16.2476	9.98323	Chr01N	4.443337
Chr01N_4.55779	1N	16.4435	9.98323	Chr01N	4.55779
Chr01N_4.568158	1N	16.9672	9.98323	Chr01N	4.568158
Chr01N_4.738418	1N	17.2313	10.5385	Chr01N	4.738418
Chr01N_4.892725	1N	17.6643	10.5416	Chr01N	4.892725
Chr01N_4.937518	1N	17.6643	11.0391	Chr01N	4.937518
Chr01N_5.057965	1N	17.9238	11.3969	Chr01N	5.057965
Chr01N_5.074003	1N	17.9238	11.5449	Chr01N	5.074003
Chr01N_5.108023	1N	18.3301	11.5449	Chr01N	5.108023
Chr01N_5.428052	1N	19.0807	11.5449	Chr01N	5.428052
Chr01N_5.57029	1N	20.5678	12.9128	Chr01N	5.57029
Chr01N_5.626018	1N	20.5807	13.3587	Chr01N	5.626018
Chr01N_5.709448	1N	21.0748	13.3587	Chr01N	5.709448
Chr01N_5.883434	1N	21.7328	13.3587	Chr01N	5.883434
Chr01N_5.977234	1N	22.0611	13.3587	Chr01N	5.977234
Chr01N_6.258061	1N	23.0486	13.3587	Chr01N	6.258061
Chr01N_6.319864	1N	23.3148	13.3587	Chr01N	6.319864
Chr01N_6.749245	1N	24.2208	14.2194	Chr01N	6.749245
Chr01N_6.894721	1N	24.4615	14.5836	Chr01N	6.894721
Chr01N_6.992002	1N	24.6606	14.7655	Chr01N	6.992002
Chr01N_7.13359	1N	24.6606	15.1828	Chr01N	7.13359
Chr01N_7.188751	1N	24.6606	15.6925	Chr01N	7.188751
Chr01N_7.250716	1N	25.1691	16.202	Chr01N	7.250716
Chr01N_7.432237	1N	25.3795	17.2513	Chr01N	7.432237
Chr01N_7.605737	1N	25.3795	17.415	Chr01N	7.605737
Chr01N_7.633036	1N	26.0318	17.439	Chr01N	7.633036
Chr01N_7.812289	1N	26.5841	17.6271	Chr01N	7.812289
Chr01N_7.917344	1N	26.9175	17.9959	Chr01N	7.917344
Chr01N_7.964893	1N	27.4031	18.1465	Chr01N	7.964893
Chr01N_8.00592	1N	27.7055	18.3195	Chr01N	8.00592
Chr01N_8.052859	1N	27.8981	18.6961	Chr01N	8.052859
Chr01N_8.183998	1N	28.8661	19.2489	Chr01N	8.183998
Chr01N_8.260624	1N	29.0654	19.5087	Chr01N	8.260624
Chr01N_8.363089	1N	29.4492	19.514	Chr01N	8.363089
Chr01N_8.502004	1N	29.4492	19.9949	Chr01N	8.502004
Chr01N_8.62642	1N	30.1352	20.4773	Chr01N	8.62642
Chr01N_8.84026	1N	30.6493	21.7624	Chr01N	8.84026
Chr01N_8.989705	1N	30.6493	22.2675	Chr01N	8.989705
Chr01N_9.085609	1N	30.916	22.6372	Chr01N	9.085609
Chr01N_9.271666	1N	31.0742	23.1781	Chr01N	9.271666
Chr01N_9.953605	1N	31.7548	23.6357	Chr01N	9.953605
Chr01N_10.901913	1N	32.0334	23.9597	Chr01N	10.901913
Chr01N_11.35369	1N	32.2492	24.9424	Chr01N	11.35369
Chr01N_11.951794	1N	32.845	25.5785	Chr01N	11.951794
Chr01N_12.450106	1N	33.5244	25.8578	Chr01N	12.450106
Chr01N_12.498463	1N	33.716	26.2288	Chr01N	12.498463
Chr01N_12.585579	1N	34.1448	26.2288	Chr01N	12.585579
Chr01N_12.768031	1N	34.5559	26.229	Chr01N	12.768031
Chr01N_12.865393	1N	34.9333	26.8198	Chr01N	12.865393
Chr01N_13.050843	1N	35.1816	27.0048	Chr01N	13.050843
Chr01N_13.320127	1N	35.5829	27.2462	Chr01N	13.320127
Chr01N_13.493305	1N	35.5829	27.6656	Chr01N	13.493305
Chr01N_13.851811	1N	35.5829	28.2212	Chr01N	13.851811
Chr01N_14.019886	1N	35.7959	28.6215	Chr01N	14.019886
Chr01N_14.335624	1N	36.223	28.6215	Chr01N	14.335624
Chr01N_14.559994	1N	36.3828	29.4119	Chr01N	14.559994
Chr01N_14.708062	1N	36.6495	29.4119	Chr01N	14.708062
Chr01N_14.762737	1N	36.9162	29.4119	Chr01N	14.762737
Chr01N_15.063814	1N	37.0494	30.0565	Chr01N	15.063814
Chr01N_15.413329	1N	37.3161	30.7747	Chr01N	15.413329
Chr01N_15.553702	1N	37.3161	31.0457	Chr01N	15.553702
Chr01N_15.66451	1N	37.3162	31.28	Chr01N	15.66451
Chr01N_15.745265	1N	37.6414	31.7411	Chr01N	15.745265
Chr01N_15.785443	1N	37.7893	31.8077	Chr01N	15.785443
Chr01N_15.790263	1N	37.7893	32.2886	Chr01N	15.790263
Chr01N_15.824971	1N	38.2652	32.2886	Chr01N	15.824971
Chr01N_15.861178	1N	38.5383	32.3371	Chr01N	15.861178
Chr01N_16.019857	1N	39.015	32.5727	Chr01N	16.019857
Chr01N_16.178941	1N	39.1829	33.3648	Chr01N	16.178941
Chr01N_16.312834	1N	39.1829	33.6739	Chr01N	16.312834
Chr01N_16.653561	1N	39.4497	34.0479	Chr01N	16.653561
Chr01N_16.679845	1N	39.5283	34.3635	Chr01N	16.679845
Chr01N_16.698637	1N	39.5829	34.6263	Chr01N	16.698637
Chr01N_16.780528	1N	39.5829	35.4163	Chr01N	16.780528
Chr01N_16.822972	1N	39.5829	35.7359	Chr01N	16.822972
Chr01N_17.29747	1N	39.8495	36.0173	Chr01N	17.29747
Chr01N_18.789166	1N	40.3831	36.1579	Chr01N	18.789166
Chr01N_19.426636	1N	40.5163	36.4392	Chr01N	19.426636
Chr01N_19.633753	1N	40.6496	37.2469	Chr01N	19.633753
Chr01N_19.639909	1N	40.6496	37.5693	Chr01N	19.639909
Chr01N_19.648779	1N	40.6496	37.9112	Chr01N	19.648779
Chr01N_19.733786	1N	40.6496	38.7001	Chr01N	19.733786
Chr01N_19.741888	1N	40.783	38.7001	Chr01N	19.741888
Chr01N_19.912798	1N	40.783	39.2124	Chr01N	19.912798
Chr01N_19.979218	1N	40.783	39.8095	Chr01N	19.979218
Chr01N_20.021581	1N	41.183	39.9361	Chr01N	20.021581
Chr01N_20.15434	1N	41.183	40.4049	Chr01N	20.15434
Chr01N_20.21023	1N	41.183	40.688	Chr01N	20.21023
Chr01N_20.242549	1N	41.3428	40.9712	Chr01N	20.242549
Chr01N_20.254132	1N	41.3428	41.4234	Chr01N	20.254132
Chr01N_20.460763	1N	41.3428	42.0485	Chr01N	20.460763
Chr01N_22.109032	1N	41.9832	42.2457	Chr01N	22.109032
Chr01N_30.36196	1N	42.1163	42.5253	Chr01N	30.36196
Chr01N_33.903928	1N	42.2496	42.6616	Chr01N	33.903928
Chr01N_34.965028	1N	42.6496	42.9283	Chr01N	34.965028
Chr01N_36.047512	1N	43.183	42.9283	Chr01N	36.047512
Chr01N_36.122923	1N	43.183	43.195	Chr01N	36.122923
Chr01N_36.348508	1N	43.5831	43.3283	Chr01N	36.348508
Chr01N_36.597178	1N	43.8497	43.3283	Chr01N	36.597178
Chr01N_36.941347	1N	44.2498	43.4617	Chr01N	36.941347
Chr01N_37.587565	1N	44.5164	43.4617	Chr01N	37.587565
Chr01N_38.19871	1N	44.6496	43.595	Chr01N	38.19871
Chr01N_38.826217	1N	45.1831	43.595	Chr01N	38.826217
Chr01N_40.03903	1N	45.1831	43.8617	Chr01N	40.03903
Chr01N_40.53556	1N	45.3162	43.995	Chr01N	40.53556
Chr01N_41.321908	1N	46.1166	44.192	Chr01N	41.321908
Chr01N_42.612724	1N	46.4498	44.192	Chr01N	42.612724
Chr01N_42.805099	1N	46.7832	44.192	Chr01N	42.805099
Chr01N_42.914368	1N	46.95	44.4076	Chr01N	42.914368
Chr01N_43.861744	1N	47.444	44.8326	Chr01N	43.861744
Chr01N_44.309026	1N	47.9833	44.8326	Chr01N	44.309026
Chr01N_44.580781	1N	48.2494	44.8326	Chr01N	44.580781
Chr01N_45.111169	1N	49.8522	45.0482	Chr01N	45.111169
Chr01N_45.648928	1N	49.8544	45.2666	Chr01N	45.648928
Chr01N_45.873825	1N	50.3857	45.3246	Chr01N	45.873825
Chr01N_45.942067	1N	50.6504	45.3418	Chr01N	45.942067
Chr01N_46.805365	1N	51.0436	45.3418	Chr01N	46.805365
Chr01N_47.027062	1N	51.3508	45.3418	Chr01N	47.027062
Chr01N_47.091457	1N	51.7993	45.3522	Chr01N	47.091457
Chr01N_47.181732	1N	52.1439	45.3952	Chr01N	47.181732
Chr01N_47.33547	1N	52.7336	45.4698	Chr01N	47.33547
Chr01N_47.469565	1N	52.9828	45.7064	Chr01N	47.469565
Chr01N_47.580049	1N	53.3173	45.8538	Chr01N	47.580049
Chr01N_47.724553	1N	53.3173	46.1655	Chr01N	47.724553
Chr01N_48.125098	1N	53.6267	46.1655	Chr01N	48.125098
Chr01N_48.70603	1N	54.2805	46.1655	Chr01N	48.70603
Chr01N_48.731991	1N	54.4371	46.317	Chr01N	48.731991
Chr01N_48.857014	1N	55.0493	46.317	Chr01N	48.857014
Chr01N_49.217707	1N	55.5423	46.317	Chr01N	49.217707
Chr01N_49.310776	1N	56.2243	46.4685	Chr01N	49.310776
Chr01N_50.164921	1N	56.5757	46.4685	Chr01N	50.164921
Chr01N_50.472559	1N	57.404	46.4685	Chr01N	50.472559
Chr01N_50.558905	1N	58.1819	46.4685	Chr01N	50.558905
Chr01N_50.728438	1N	58.7017	46.4685	Chr01N	50.728438
Chr01N_50.974476	1N	59.0596	46.4685	Chr01N	50.974476
Chr01N_51.049036	1N	59.348	46.4685	Chr01N	51.049036
Chr01N_51.187789	1N	60.5791	46.4685	Chr01N	51.187789
Chr01N_51.78808	1N	60.9317	46.4685	Chr01N	51.78808
Chr01N_52.080814	1N	61.3001	46.4685	Chr01N	52.080814
Chr01N_52.233621	1N	61.6576	46.6492	Chr01N	52.233621
Chr01N_52.557497	1N	61.6978	46.6492	Chr01N	52.557497
Chr01N_52.576453	1N	62.4906	46.66	Chr01N	52.576453
Chr01N_52.737562	1N	64.3756	46.7554	Chr01N	52.737562
Chr01N_53.143696	1N	64.4808	47.0153	Chr01N	53.143696
Chr01N_53.319061	1N	64.8039	47.0153	Chr01N	53.319061
Chr01N_53.494912	1N	65.7328	47.0153	Chr01N	53.494912
Chr01N_54.075601	1N	65.7328	47.0153	Chr01N	54.075601
Chr01N_54.243919	1N	66.5729	47.0153	Chr01N	54.243919
Chr01N_54.653131	1N	67.3504	47.0153	Chr01N	54.653131
Chr01N_54.909415	1N	67.5225	47.0153	Chr01N	54.909415
Chr01N_55.176553	1N	67.9763	47.0153	Chr01N	55.176553
Chr01N_55.349772	1N	67.9763	47.3735	Chr01N	55.349772
Chr01N_55.38691	1N	69.4284	47.3735	Chr01N	55.38691
Chr01N_56.363608	1N	69.4284	48.1676	Chr01N	56.363608
Chr01N_56.371749	1N	69.4284	48.9432	Chr01N	56.371749
Chr01N_56.415529	1N	69.7744	48.9432	Chr01N	56.415529
Chr01N_56.507464	1N	70.0648	48.9432	Chr01N	56.507464
Chr01N_56.829844	1N	70.5206	49.3948	Chr01N	56.829844
Chr01N_57.046033	1N	70.9207	49.6235	Chr01N	57.046033
Chr01N_57.234277	1N	70.9207	49.9618	Chr01N	57.234277
Chr01N_57.312604	1N	71.1873	50.3791	Chr01N	57.312604
Chr01N_57.491736	1N	71.543	50.7765	Chr01N	57.491736
Chr01N_57.502792	1N	71.6284	51.0728	Chr01N	57.502792
Chr01N_57.514699	1N	71.7206	51.3691	Chr01N	57.514699
Chr01N_57.704725	1N	72.0544	51.7644	Chr01N	57.704725
Chr01N_57.797146	1N	72.8501	52.4515	Chr01N	57.797146
Chr01N_57.799293	1N	72.8501	53.1378	Chr01N	57.799293
Chr01N_57.821203	1N	73.3125	53.1385	Chr01N	57.821203
Chr01N_57.985633	1N	73.3125	53.4749	Chr01N	57.985633
Chr01N_58.038442	1N	73.3125	53.4749	Chr01N	58.038442
Chr01N_58.038445	1N	73.3125	53.9542	Chr01N	58.038445
Chr01N_58.044318	1N	73.3125	55.5154	Chr01N	58.044318
Chr01N_58.056265	1N	73.3125	55.5159	Chr01N	58.056265
Chr01N_58.098466	1N	73.3125	55.8568	Chr01N	58.098466
Chr01N_58.164967	1N	73.3125	56.9351	Chr01N	58.164967
Chr01N_58.240702	1N	73.9097	56.9351	Chr01N	58.240702
Chr01N_58.41712	1N	73.9097	57.1623	Chr01N	58.41712
Chr01N_58.490506	1N	74.4237	57.1623	Chr01N	58.490506
Chr01N_58.764527	1N	74.7658	57.1623	Chr01N	58.764527
Chr01N_58.789315	1N	75.7966	57.7012	Chr01N	58.789315
Chr01N_58.814344	1N	75.8064	57.7012	Chr01N	58.814344
Chr01N_58.978936	1N	75.8064	57.9697	Chr01N	58.978936
Chr01N_59.070102	1N	76.4509	57.9697	Chr01N	59.070102
Chr01N_59.401189	1N	76.4509	58.0344	Chr01N	59.401189
Chr01N_59.418118	1N	76.908	59.3834	Chr01N	59.418118
Chr01N_59.640382	1N	77.3254	59.3834	Chr01N	59.640382
Chr01N_59.75686	1N	77.7435	59.9101	Chr01N	59.75686
Chr01N_59.914891	1N	78.0279	60.0583	Chr01N	59.914891
Chr01N_59.945752	1N	78.5272	60.0852	Chr01N	59.945752
Chr01N_59.962276	1N	79.1082	60.0852	Chr01N	59.962276
Chr01N_60.145498	1N	79.5484	60.0852	Chr01N	60.145498
Chr01N_61.235353	1N	80.1672	60.9363	Chr01N	61.235353
Chr01N_61.690168	1N	80.8211	60.9363	Chr01N	61.690168
Chr01N_61.718923	1N	81.1694	60.9363	Chr01N	61.718923
Chr01N_61.955403	1N	81.1694	60.9363	Chr01N	61.955403
Chr01N_62.066413	1N	82.011	60.9363	Chr01N	62.066413
Chr01N_62.429617	1N	82.8107	60.9363	Chr01N	62.429617
Chr01N_62.535646	1N	83.3431	60.9363	Chr01N	62.535646
Chr01N_62.789095	1N	83.3431	61.1192	Chr01N	62.789095
Chr01N_63.076402	1N	84.1477	61.2868	Chr01N	63.076402
Chr01N_63.878545	1N	84.4239	61.2868	Chr01N	63.878545
Chr02K_1.973728	2K	0	0	Chr02K	1.973728
Chr02K_2.157517	2K	1e-07	0.300668	Chr02K	2.157517
Chr02K_2.204821	2K	2e-07	0.719754	Chr02K	2.204821
Chr02K_2.4202	2K	0.439417	0.719754	Chr02K	2.4202
Chr02K_2.586048	2K	0.745286	0.881994	Chr02K	2.586048
Chr02K_3.077353	2K	1.08268	0.881994	Chr02K	3.077353
Chr02K_3.364982	2K	1.08282	1.30073	Chr02K	3.364982
Chr02K_3.403378	2K	2.703	1.34803	Chr02K	3.403378
Chr02K_3.438532	2K	2.72358	1.39124	Chr02K	3.438532
Chr02K_3.574693	2K	3.10041	1.39124	Chr02K	3.574693
Chr02K_3.850984	2K	3.80375	1.39124	Chr02K	3.850984
Chr02K_4.011081	2K	4.12792	1.39124	Chr02K	4.011081
Chr02K_4.227715	2K	4.2112	1.39124	Chr02K	4.227715
Chr02K_4.361892	2K	4.88068	1.39124	Chr02K	4.361892
Chr02K_4.434265	2K	5.42527	1.89869	Chr02K	4.434265
Chr02K_4.93201	2K	7.02705	2.12238	Chr02K	4.93201
Chr02K_5.107132	2K	7.5534	2.12238	Chr02K	5.107132
Chr02K_5.496823	2K	7.74269	3.06279	Chr02K	5.496823
Chr02K_5.678385	2K	7.95089	3.20856	Chr02K	5.678385
Chr02K_5.826736	2K	8.73524	3.20856	Chr02K	5.826736
Chr02K_5.893035	2K	9.02544	3.35424	Chr02K	5.893035
Chr02K_6.031585	2K	10.0415	3.95649	Chr02K	6.031585
Chr02K_6.049162	2K	10.2661	4.13841	Chr02K	6.049162
Chr02K_6.066091	2K	10.2661	4.7305	Chr02K	6.066091
Chr02K_6.133443	2K	10.4941	5.4708	Chr02K	6.133443
Chr02K_6.147577	2K	10.9078	5.47081	Chr02K	6.147577
Chr02K_6.213916	2K	11.1005	6.25862	Chr02K	6.213916
Chr02K_6.629687	2K	11.1005	7.50364	Chr02K	6.629687
Chr02K_6.66136	2K	13.6412	7.71013	Chr02K	6.66136
Chr02K_6.807727	2K	13.6485	8.01159	Chr02K	6.807727
Chr02K_6.859041	2K	13.8028	8.43781	Chr02K	6.859041
Chr02K_6.896665	2K	14.009	9.00132	Chr02K	6.896665
Chr02K_6.926068	2K	15.5955	9.23976	Chr02K	6.926068
Chr02K_7.019461	2K	15.6162	9.31239	Chr02K	7.019461
Chr02K_7.102081	2K	15.9406	9.31846	Chr02K	7.102081
Chr02K_7.185916	2K	16.6226	9.60306	Chr02K	7.185916
Chr02K_7.899121	2K	17.0828	9.8504	Chr02K	7.899121
Chr02K_8.153137	2K	17.5077	10.131	Chr02K	8.153137
Chr02K_8.281441	2K	17.6537	10.4114	Chr02K	8.281441
Chr02K_8.391682	2K	18.1284	10.4114	Chr02K	8.391682
Chr02K_8.499817	2K	18.1284	10.6349	Chr02K	8.499817
Chr02K_8.557732	2K	19.6101	10.9631	Chr02K	8.557732
Chr02K_8.696161	2K	19.6103	10.9631	Chr02K	8.696161
Chr02K_8.71876	2K	19.6103	11.1995	Chr02K	8.71876
Chr02K_8.744194	2K	20.5369	11.5922	Chr02K	8.744194
Chr02K_8.74464	2K	20.5369	11.8761	Chr02K	8.74464
Chr02K_8.82406	2K	20.7148	11.8761	Chr02K	8.82406
Chr02K_9.127648	2K	21.4359	11.8761	Chr02K	9.127648
Chr02K_9.222945	2K	21.7259	12.2925	Chr02K	9.222945
Chr02K_9.603523	2K	21.9782	12.5738	Chr02K	9.603523
Chr02K_9.925984	2K	21.9782	13.8703	Chr02K	9.925984
Chr02K_9.969967	2K	22.3016	13.8703	Chr02K	9.969967
Chr02K_10.228519	2K	22.8933	13.8703	Chr02K	10.228519
Chr02K_10.246825	2K	23.1877	13.8703	Chr02K	10.246825
Chr02K_10.283923	2K	23.7635	13.8703	Chr02K	10.283923
Chr02K_10.390155	2K	24.0841	13.8703	Chr02K	10.390155
Chr02K_10.634977	2K	24.405	13.8703	Chr02K	10.634977
Chr02K_10.984978	2K	24.5928	14.224	Chr02K	10.984978
Chr02K_11.246892	2K	24.864	14.4007	Chr02K	11.246892
Chr02K_11.299744	2K	25.2053	14.4007	Chr02K	11.299744
Chr02K_11.326798	2K	25.4559	14.4007	Chr02K	11.326798
Chr02K_11.388844	2K	25.6673	14.9401	Chr02K	11.388844
Chr02K_11.459395	2K	26.0862	14.9401	Chr02K	11.459395
Chr02K_11.567287	2K	26.5051	14.9401	Chr02K	11.567287
Chr02K_11.65258	2K	26.7217	15.4833	Chr02K	11.65258
Chr02K_11.707012	2K	26.9384	15.7541	Chr02K	11.707012
Chr02K_11.849289	2K	26.9384	16.2032	Chr02K	11.849289
Chr02K_11.988568	2K	27.3366	16.5292	Chr02K	11.988568
Chr02K_12.024775	2K	27.4053	16.8114	Chr02K	12.024775
Chr02K_12.108367	2K	27.9352	16.8115	Chr02K	12.108367
Chr02K_12.332332	2K	28.3345	17.1537	Chr02K	12.332332
Chr02K_12.615994	2K	28.5101	17.4052	Chr02K	12.615994
Chr02K_12.643453	2K	29.0086	17.4052	Chr02K	12.643453
Chr02K_12.710116	2K	29.742	17.4052	Chr02K	12.710116
Chr02K_12.747538	2K	29.9144	17.931	Chr02K	12.747538
Chr02K_12.995398	2K	30.0014	18.579	Chr02K	12.995398
Chr02K_13.245121	2K	30.0014	18.986	Chr02K	13.245121
Chr02K_13.354795	2K	30.3974	19.1661	Chr02K	13.354795
Chr02K_13.479292	2K	31.0822	19.1661	Chr02K	13.479292
Chr02K_13.786525	2K	31.0822	19.5556	Chr02K	13.786525
Chr02K_14.054433	2K	31.7642	19.7102	Chr02K	14.054433
Chr02K_14.088493	2K	31.8783	21.4601	Chr02K	14.088493
Chr02K_14.15062	2K	31.8783	21.4601	Chr02K	14.15062
Chr02K_14.170222	2K	32.2103	21.4601	Chr02K	14.170222
Chr02K_14.218174	2K	32.2103	21.7963	Chr02K	14.218174
Chr02K_14.278762	2K	32.5504	21.7963	Chr02K	14.278762
Chr02K_14.341375	2K	32.5504	23.0024	Chr02K	14.341375
Chr02K_14.579029	2K	33.0828	23.0043	Chr02K	14.579029
Chr02K_14.71114	2K	33.1844	23.6524	Chr02K	14.71114
Chr02K_15.257404	2K	33.739	23.6524	Chr02K	15.257404
Chr02K_15.36967	2K	33.8722	23.8458	Chr02K	15.36967
Chr02K_15.561478	2K	33.8722	24.1607	Chr02K	15.561478
Chr02K_15.764138	2K	34.2129	24.1607	Chr02K	15.764138
Chr02K_16.004548	2K	34.6438	24.1607	Chr02K	16.004548
Chr02K_16.062382	2K	34.6438	24.4278	Chr02K	16.062382
Chr02K_16.126696	2K	34.6442	24.6949	Chr02K	16.126696
Chr02K_16.719373	2K	34.9788	24.8729	Chr02K	16.719373
Chr02K_17.047828	2K	36.4893	24.8729	Chr02K	17.047828
Chr02K_17.43776	2K	36.4893	24.8737	Chr02K	17.43776
Chr02K_17.621551	2K	36.6731	25.6851	Chr02K	17.621551
Chr02K_18.103258	2K	37.1702	26.9175	Chr02K	18.103258
Chr02K_18.149509	2K	37.3504	27.7088	Chr02K	18.149509
Chr02K_18.800182	2K	37.4765	28.0563	Chr02K	18.800182
Chr02K_19.270752	2K	37.4765	28.7781	Chr02K	19.270752
Chr02K_19.299304	2K	38.128	28.7781	Chr02K	19.299304
Chr02K_19.711756	2K	38.452	28.7781	Chr02K	19.711756
Chr02K_20.407627	2K	39.116	28.7781	Chr02K	20.407627
Chr02K_20.557882	2K	39.1173	29.1553	Chr02K	20.557882
Chr02K_20.813113	2K	39.8731	29.3339	Chr02K	20.813113
Chr02K_21.867085	2K	39.8731	29.8338	Chr02K	21.867085
Chr02K_22.164436	2K	40.4064	29.8338	Chr02K	22.164436
Chr02K_22.301407	2K	40.4064	30.1216	Chr02K	22.301407
Chr02K_22.545136	2K	40.5397	30.2652	Chr02K	22.545136
Chr02K_22.633019	2K	40.6523	30.625	Chr02K	22.633019
Chr02K_22.650679	2K	40.673	30.9846	Chr02K	22.650679
Chr02K_23.052682	2K	40.9396	30.9846	Chr02K	23.052682
Chr02K_23.720041	2K	41.2147	31.3675	Chr02K	23.720041
Chr02K_23.956723	2K	41.2147	31.8228	Chr02K	23.956723
Chr02K_24.093532	2K	41.2147	32.849	Chr02K	24.093532
Chr02K_24.171373	2K	41.2147	33.2525	Chr02K	24.171373
Chr02K_24.268006	2K	41.2147	34.436	Chr02K	24.268006
Chr02K_24.418423	2K	41.5017	34.6538	Chr02K	24.418423
Chr02K_24.476662	2K	41.5017	35.0369	Chr02K	24.476662
Chr02K_24.502906	2K	41.86	35.0369	Chr02K	24.502906
Chr02K_26.470113	2K	42.2199	36.6439	Chr02K	26.470113
Chr02K_26.505672	2K	42.3627	36.9976	Chr02K	26.505672
Chr02K_26.850853	2K	42.3627	37.6689	Chr02K	26.850853
Chr02K_27.017956	2K	42.3627	38.1309	Chr02K	27.017956
Chr02K_27.559846	2K	42.3627	38.7695	Chr02K	27.559846
Chr02K_28.528039	2K	42.3627	39.1403	Chr02K	28.528039
Chr02K_30.024757	2K	42.5062	39.6622	Chr02K	30.024757
Chr02K_30.314859	2K	42.5062	39.9524	Chr02K	30.314859
Chr02K_31.148875	2K	42.7086	41.2184	Chr02K	31.148875
Chr02K_32.590918	2K	43.6368	41.8709	Chr02K	32.590918
Chr02K_32.59833	2K	43.8285	42.4088	Chr02K	32.59833
Chr02K_32.609305	2K	44.1159	42.4527	Chr02K	32.609305
Chr02K_32.726431	2K	44.1487	42.4527	Chr02K	32.726431
Chr02K_32.890861	2K	44.3723	42.6214	Chr02K	32.890861
Chr02K_33.056749	2K	44.5156	42.8933	Chr02K	33.056749
Chr02K_33.641002	2K	44.7908	43.0293	Chr02K	33.641002
Chr02K_33.797251	2K	44.7908	43.3014	Chr02K	33.797251
Chr02K_37.580194	2K	45.3006	43.4781	Chr02K	37.580194
Chr02K_37.998073	2K	45.5408	43.4952	Chr02K	37.998073
Chr02K_38.228923	2K	46.0101	43.5046	Chr02K	38.228923
Chr02K_39.163906	2K	47.1635	43.5046	Chr02K	39.163906
Chr02K_39.405205	2K	47.4731	43.5046	Chr02K	39.405205
Chr02K_39.604303	2K	48.2735	43.5046	Chr02K	39.604303
Chr02K_39.815875	2K	48.6734	43.5046	Chr02K	39.815875
Chr02K_40.126024	2K	49.0734	43.8033	Chr02K	40.126024
Chr02K_40.644991	2K	49.4735	43.8033	Chr02K	40.644991
Chr02K_40.792168	2K	49.7401	43.8033	Chr02K	40.792168
Chr02K_41.190931	2K	50.0068	43.8033	Chr02K	41.190931
Chr02K_41.347059	2K	50.1591	44.1962	Chr02K	41.347059
Chr02K_41.570376	2K	50.4627	44.1962	Chr02K	41.570376
Chr02K_41.878702	2K	51.0736	44.1962	Chr02K	41.878702
Chr02K_42.011178	2K	51.4936	44.1962	Chr02K	42.011178
Chr02K_42.08833	2K	51.8042	44.1962	Chr02K	42.08833
Chr02K_42.337729	2K	52.1402	44.1962	Chr02K	42.337729
Chr02K_42.895412	2K	52.4669	44.1962	Chr02K	42.895412
Chr02K_42.895657	2K	52.9524	44.4	Chr02K	42.895657
Chr02K_43.012581	2K	52.9524	44.8081	Chr02K	43.012581
Chr02K_43.458607	2K	53.4736	44.8081	Chr02K	43.458607
Chr02K_43.460956	2K	53.7351	44.8081	Chr02K	43.460956
Chr02K_43.754905	2K	54.0945	45.2671	Chr02K	43.754905
Chr02K_43.973362	2K	54.6391	45.2671	Chr02K	43.973362
Chr02K_44.420401	2K	55.1542	45.2671	Chr02K	44.420401
Chr02K_44.62525	2K	55.5634	45.2671	Chr02K	44.62525
Chr02K_44.626789	2K	55.7363	45.5731	Chr02K	44.626789
Chr02K_44.871085	2K	55.9431	45.879	Chr02K	44.871085
Chr02K_45.160822	2K	56.4864	45.879	Chr02K	45.160822
Chr02K_45.468703	2K	57.0459	45.879	Chr02K	45.468703
Chr02K_46.003141	2K	57.5689	45.879	Chr02K	46.003141
Chr02K_46.114595	2K	57.5717	45.879	Chr02K	46.114595
Chr02K_46.198108	2K	58.4254	45.879	Chr02K	46.198108
Chr02K_46.496796	2K	58.8985	45.879	Chr02K	46.496796
Chr02K_46.755388	2K	59.7042	46.8524	Chr02K	46.755388
Chr02K_46.824117	2K	59.7046	47.0804	Chr02K	46.824117
Chr02K_47.244466	2K	60.0038	47.4082	Chr02K	47.244466
Chr02K_48.854017	2K	61.2218	47.8341	Chr02K	48.854017
Chr02K_49.020877	2K	61.389	47.9724	Chr02K	49.020877
Chr02K_49.378978	2K	62.7388	48.1113	Chr02K	49.378978
Chr02K_49.381489	2K	62.8814	48.2492	Chr02K	49.381489
Chr02K_49.502908	2K	63.2644	48.2492	Chr02K	49.502908
Chr02K_49.557178	2K	63.4554	48.4278	Chr02K	49.557178
Chr02K_49.66507	2K	64.3202	48.486	Chr02K	49.66507
Chr02K_49.80196	2K	64.6004	48.8625	Chr02K	49.80196
Chr02K_49.892113	2K	64.9242	48.8625	Chr02K	49.892113
Chr02K_49.959748	2K	65.248	48.8625	Chr02K	49.959748
Chr02K_50.124259	2K	65.5238	49.5724	Chr02K	50.124259
Chr02K_50.275243	2K	65.6616	49.8079	Chr02K	50.275243
Chr02K_50.340124	2K	65.799	50.0039	Chr02K	50.340124
Chr02K_50.784328	2K	66.5735	50.0039	Chr02K	50.784328
Chr02K_50.913361	2K	66.7608	50.3796	Chr02K	50.913361
Chr02K_51.271219	2K	66.8957	50.5825	Chr02K	51.271219
Chr02K_51.388183	2K	67.2474	50.5825	Chr02K	51.388183
Chr02K_51.454441	2K	67.561	51.0166	Chr02K	51.454441
Chr02K_51.489028	2K	67.7825	51.0166	Chr02K	51.489028
Chr02K_51.574321	2K	68.2699	51.2334	Chr02K	51.574321
Chr02K_51.907393	2K	68.6633	51.2334	Chr02K	51.907393
Chr02K_52.011357	2K	68.7991	51.4502	Chr02K	52.011357
Chr02K_52.31049	2K	69.1237	51.6612	Chr02K	52.31049
Chr02K_52.598485	2K	69.6349	51.6612	Chr02K	52.598485
Chr02K_52.847641	2K	69.9176	51.6612	Chr02K	52.847641
Chr02K_52.984531	2K	70.7147	51.6612	Chr02K	52.984531
Chr02K_53.106679	2K	70.8713	52.448	Chr02K	53.106679
Chr02K_53.731837	2K	71.185	52.6833	Chr02K	53.731837
Chr02K_53.917891	2K	71.604	52.6833	Chr02K	53.917891
Chr02K_53.917894	2K	71.604	52.8831	Chr02K	53.917894
Chr02K_54.297541	2K	72.023	52.8831	Chr02K	54.297541
Chr02K_54.738262	2K	72.3022	52.8831	Chr02K	54.738262
Chr02K_55.039663	2K	72.5886	52.8831	Chr02K	55.039663
Chr02K_55.137268	2K	72.5886	53.7458	Chr02K	55.137268
Chr02K_55.144639	2K	72.6783	54.1186	Chr02K	55.144639
Chr02K_55.158976	2K	72.8635	54.1204	Chr02K	55.158976
Chr02K_55.385209	2K	73.2762	54.8916	Chr02K	55.385209
Chr02K_55.516834	2K	73.2762	55.021	Chr02K	55.516834
Chr02K_55.722655	2K	74.6115	55.4329	Chr02K	55.722655
Chr02K_55.908874	2K	74.6115	55.6516	Chr02K	55.908874
Chr02K_56.042686	2K	75.4879	56.0857	Chr02K	56.042686
Chr02K_56.436103	2K	75.8177	56.3018	Chr02K	56.436103
Chr02K_56.665979	2K	75.8177	56.464	Chr02K	56.665979
Chr02K_56.666305	2K	76.3645	56.4642	Chr02K	56.666305
Chr02K_56.86192	2K	77.1108	56.5846	Chr02K	56.86192
Chr02K_56.905741	2K	77.3985	56.6094	Chr02K	56.905741
Chr02K_57.162673	2K	77.8555	56.6094	Chr02K	57.162673
Chr02K_57.24019	2K	77.8555	57.1957	Chr02K	57.24019
Chr02K_57.253231	2K	77.8555	59.0845	Chr02K	57.253231
Chr02K_57.270727	2K	77.8555	59.0845	Chr02K	57.270727
Chr02K_57.62575	2K	78.5169	60.7104	Chr02K	57.62575
Chr02K_57.90844	2K	78.7511	60.7104	Chr02K	57.90844
Chr02K_58.020058	2K	79.1591	61.1584	Chr02K	58.020058
Chr02K_58.098952	2K	79.6205	61.1584	Chr02K	58.098952
Chr02K_58.206925	2K	80.0951	61.1584	Chr02K	58.206925
Chr02K_58.346286	2K	80.4049	61.3406	Chr02K	58.346286
Chr02K_58.639141	2K	81.5242	62.5324	Chr02K	58.639141
Chr02K_58.81159	2K	81.6926	63.0508	Chr02K	58.81159
Chr02K_58.832488	2K	81.991	63.0508	Chr02K	58.832488
Chr02K_58.897045	2K	83.0276	63.2363	Chr02K	58.897045
Chr02K_59.255308	2K	83.0838	63.2363	Chr02K	59.255308
Chr02K_59.492638	2K	83.6567	63.2363	Chr02K	59.492638
Chr02K_59.503978	2K	84.1146	64.0357	Chr02K	59.503978
Chr02K_59.525605	2K	84.115	64.0358	Chr02K	59.525605
Chr02K_59.645728	2K	84.115	64.3487	Chr02K	59.645728
Chr02K_59.819311	2K	84.2595	64.3487	Chr02K	59.819311
Chr02K_59.849889	2K	84.2595	64.8704	Chr02K	59.849889
Chr02K_59.900797	2K	84.2595	65.3925	Chr02K	59.900797
Chr02K_60.15376	2K	84.5302	65.9086	Chr02K	60.15376
Chr02K_60.160078	2K	84.7943	65.9187	Chr02K	60.160078
Chr02K_60.171904	2K	85.4616	65.9377	Chr02K	60.171904
Chr02K_60.739957	2K	85.4616	66.3891	Chr02K	60.739957
Chr02K_60.788395	2K	86.0934	66.3891	Chr02K	60.788395
Chr02K_60.888187	2K	86.2337	66.626	Chr02K	60.888187
Chr02K_61.253335	2K	87.1641	67.269	Chr02K	61.253335
Chr02K_61.75027	2K	87.9748	67.269	Chr02K	61.75027
Chr02K_62.35534	2K	87.9749	67.269	Chr02K	62.35534
Chr02K_62.598826	2K	88.3921	67.269	Chr02K	62.598826
Chr02K_63.037603	2K	89.5694	67.269	Chr02K	63.037603
Chr02K_63.161128	2K	89.7515	68.1675	Chr02K	63.161128
Chr02K_63.267076	2K	89.7515	68.8344	Chr02K	63.267076
Chr02K_63.291376	2K	89.8849	69.0577	Chr02K	63.291376
Chr02K_63.494524	2K	90.1258	69.0577	Chr02K	63.494524
Chr02K_63.664705	2K	91.0729	69.6934	Chr02K	63.664705
Chr02K_63.687871	2K	91.4365	69.6934	Chr02K	63.687871
Chr02K_63.837883	2K	91.4365	69.9116	Chr02K	63.837883
Chr02K_63.95266	2K	91.7346	70.1297	Chr02K	63.95266
Chr02K_64.00203	2K	92.1515	70.5541	Chr02K	64.00203
Chr02K_64.011547	2K	92.8077	70.5541	Chr02K	64.011547
Chr02K_64.045891	2K	93.3142	70.8682	Chr02K	64.045891
Chr02K_64.066627	2K	93.3165	71.177	Chr02K	64.066627
Chr02K_64.159615	2K	93.3165	71.4859	Chr02K	64.159615
Chr02K_64.419301	2K	94.02	71.4859	Chr02K	64.419301
Chr02K_64.447975	2K	94.02	72.2049	Chr02K	64.447975
Chr02K_64.528894	2K	94.2867	72.5094	Chr02K	64.528894
Chr02K_64.592479	2K	94.5533	72.5094	Chr02K	64.592479
Chr02K_64.745164	2K	94.9564	72.5094	Chr02K	64.745164
Chr02K_64.81612	2K	95.3424	72.7184	Chr02K	64.81612
Chr02K_64.858969	2K	95.3776	72.9167	Chr02K	64.858969
Chr02K_65.073538	2K	95.8237	73.7526	Chr02K	65.073538
Chr02K_65.1385	2K	96.064	73.9101	Chr02K	65.1385
Chr02K_65.264779	2K	96.4205	73.9101	Chr02K	65.264779
Chr02K_65.366677	2K	96.7361	73.9101	Chr02K	65.366677
Chr02K_65.375101	2K	96.7361	74.4445	Chr02K	65.375101
Chr02K_65.437876	2K	96.7361	74.4462	Chr02K	65.437876
Chr02K_65.441197	2K	96.7361	74.8352	Chr02K	65.441197
Chr02K_65.484856	2K	97.6655	75.9843	Chr02K	65.484856
Chr02K_65.547874	2K	98.1477	76.407	Chr02K	65.547874
Chr02K_65.789578	2K	99.2549	76.4077	Chr02K	65.789578
Chr02K_65.985355	2K	99.5198	76.4077	Chr02K	65.985355
Chr02K_66.206404	2K	100.867	76.4567	Chr02K	66.206404
Chr02K_66.385414	2K	101.251	77.2348	Chr02K	66.385414
Chr02K_66.512989	2K	101.526	77.43	Chr02K	66.512989
Chr02K_66.572322	2K	102.309	77.6027	Chr02K	66.572322
Chr02K_66.666239	2K	102.309	77.6027	Chr02K	66.666239
Chr02K_66.703258	2K	103.149	77.6027	Chr02K	66.703258
Chr02K_66.801349	2K	103.573	77.8985	Chr02K	66.801349
Chr02K_66.80625	2K	103.573	78.1737	Chr02K	66.80625
Chr02K_66.828079	2K	103.573	79.1181	Chr02K	66.828079
Chr02K_66.866149	2K	103.573	79.8874	Chr02K	66.866149
Chr02K_66.93184	2K	103.967	80.5182	Chr02K	66.93184
Chr02K_67.051842	2K	104.426	80.8474	Chr02K	67.051842
Chr02K_67.204081	2K	104.646	81.2907	Chr02K	67.204081
Chr02K_67.238425	2K	104.986	81.2907	Chr02K	67.238425
Chr02K_67.354296	2K	105.618	81.2907	Chr02K	67.354296
Chr02K_67.619611	2K	105.732	81.7854	Chr02K	67.619611
Chr02K_67.812958	2K	105.732	82.09	Chr02K	67.812958
Chr02N_1.087102	2N	0	0	Chr02N	1.087102
Chr02N_1.269919	2N	1e-07	0.771742	Chr02N	1.269919
Chr02N_1.735831	2N	0.233623	0.771806	Chr02N	1.735831
Chr02N_1.920835	2N	0.497657	0.771806	Chr02N	1.920835
Chr02N_2.054728	2N	0.497657	1.86989	Chr02N	2.054728
Chr02N_2.424655	2N	0.838659	1.86989	Chr02N	2.424655
Chr02N_2.794744	2N	0.845628	1.9292	Chr02N	2.794744
Chr02N_3.513214	2N	2.04797	2.3681	Chr02N	3.513214
Chr02N_3.595834	2N	2.25774	2.39979	Chr02N	3.595834
Chr02N_3.612925	2N	2.70899	2.82065	Chr02N	3.612925
Chr02N_3.800845	2N	3.0703	2.82065	Chr02N	3.800845
Chr02N_3.974833	2N	3.52487	2.82065	Chr02N	3.974833
Chr02N_4.114437	2N	3.97945	3.0831	Chr02N	4.114437
Chr02N_4.161295	2N	4.195	3.31243	Chr02N	4.161295
Chr02N_4.265218	2N	4.73899	3.33789	Chr02N	4.265218
Chr02N_4.32937	2N	5.16031	3.33789	Chr02N	4.32937
Chr02N_4.367683	2N	5.50648	3.33789	Chr02N	4.367683
Chr02N_4.430863	2N	6.01288	3.33789	Chr02N	4.430863
Chr02N_4.521097	2N	6.6091	3.52421	Chr02N	4.521097
Chr02N_4.621132	2N	7.48684	3.52429	Chr02N	4.621132
Chr02N_4.790503	2N	8.08875	3.75287	Chr02N	4.790503
Chr02N_4.844611	2N	8.5445	3.75287	Chr02N	4.844611
Chr02N_4.967245	2N	9.21209	3.75288	Chr02N	4.967245
Chr02N_5.161767	2N	9.2121	4.30806	Chr02N	5.161767
Chr02N_5.271319	2N	9.60745	4.51721	Chr02N	5.271319
Chr02N_5.318866	2N	10.0021	4.58446	Chr02N	5.318866
Chr02N_5.40181	2N	10.9283	4.58446	Chr02N	5.40181
Chr02N_5.529466	2N	11.3934	4.94951	Chr02N	5.529466
Chr02N_5.576244	2N	11.7617	5.14707	Chr02N	5.576244
Chr02N_5.689036	2N	12.056	5.74158	Chr02N	5.689036
Chr02N_5.7493	2N	12.6802	5.74158	Chr02N	5.7493
Chr02N_5.897368	2N	12.6802	6.34708	Chr02N	5.897368
Chr02N_6.012105	2N	12.6802	6.67507	Chr02N	6.012105
Chr02N_6.096466	2N	12.9658	7.11824	Chr02N	6.096466
Chr02N_6.207517	2N	13.2514	7.69013	Chr02N	6.207517
Chr02N_6.28147	2N	13.8477	7.69013	Chr02N	6.28147
Chr02N_6.332095	2N	14.1444	7.69013	Chr02N	6.332095
Chr02N_6.489235	2N	14.6802	7.69013	Chr02N	6.489235
Chr02N_6.545449	2N	14.6802	8.47426	Chr02N	6.545449
Chr02N_6.610816	2N	14.6802	8.78637	Chr02N	6.610816
Chr02N_6.630499	2N	14.8714	9.2734	Chr02N	6.630499
Chr02N_6.744466	2N	15.12	10.0281	Chr02N	6.744466
Chr02N_6.814612	2N	15.7021	10.0281	Chr02N	6.814612
Chr02N_7.002775	2N	16.1702	10.1615	Chr02N	7.002775
Chr02N_7.065388	2N	16.4999	10.3319	Chr02N	7.065388
Chr02N_7.183648	2N	16.6799	10.7718	Chr02N	7.183648
Chr02N_7.330987	2N	18.1089	11.0948	Chr02N	7.330987
Chr02N_7.43734	2N	18.4321	11.0948	Chr02N	7.43734
Chr02N_7.729345	2N	19.5876	11.0948	Chr02N	7.729345
Chr02N_7.979311	2N	20.2803	11.2279	Chr02N	7.979311
Chr02N_8.082505	2N	20.2924	12.2332	Chr02N	8.082505
Chr02N_8.305012	2N	21.3305	12.2332	Chr02N	8.305012
Chr02N_8.332674	2N	21.952	12.2332	Chr02N	8.332674
Chr02N_8.356002	2N	21.952	12.5665	Chr02N	8.356002
Chr02N_8.36074	2N	21.952	13.344	Chr02N	8.36074
Chr02N_8.372404	2N	21.952	13.7972	Chr02N	8.372404
Chr02N_8.418088	2N	21.975	13.7981	Chr02N	8.418088
Chr02N_8.448625	2N	22.3255	13.9899	Chr02N	8.448625
Chr02N_8.459115	2N	22.3255	14.374	Chr02N	8.459115
Chr02N_8.546797	2N	22.5705	14.4322	Chr02N	8.546797
Chr02N_8.609005	2N	22.746	14.4723	Chr02N	8.609005
Chr02N_8.687656	2N	22.746	15.1435	Chr02N	8.687656
Chr02N_8.765416	2N	23.0903	15.1435	Chr02N	8.765416
Chr02N_8.862535	2N	23.7064	15.1435	Chr02N	8.862535
Chr02N_8.934301	2N	24.1447	15.2953	Chr02N	8.934301
Chr02N_9.079696	2N	24.1481	15.5989	Chr02N	9.079696
Chr02N_9.138421	2N	24.1481	16.0544	Chr02N	9.138421
Chr02N_9.281872	2N	24.4147	16.51	Chr02N	9.281872
Chr02N_9.506404	2N	24.6814	16.7934	Chr02N	9.506404
Chr02N_9.58789	2N	25.0932	16.7934	Chr02N	9.58789
Chr02N_10.531459	2N	26.1635	16.7934	Chr02N	10.531459
Chr02N_10.713466	2N	26.4926	16.7934	Chr02N	10.713466
Chr02N_10.720594	2N	26.9614	16.7934	Chr02N	10.720594
Chr02N_10.727803	2N	27.4304	16.7934	Chr02N	10.727803
Chr02N_11.149165	2N	27.6637	16.7934	Chr02N	11.149165
Chr02N_11.54566	2N	28.4153	17.1025	Chr02N	11.54566
Chr02N_11.695915	2N	28.6817	17.1025	Chr02N	11.695915
Chr02N_11.919151	2N	29.2858	17.3908	Chr02N	11.919151
Chr02N_12.010519	2N	29.2858	17.6593	Chr02N	12.010519
Chr02N_12.156886	2N	29.8225	17.769	Chr02N	12.156886
Chr02N_12.293047	2N	30.2546	17.769	Chr02N	12.293047
Chr02N_12.320425	2N	30.4309	18.1034	Chr02N	12.320425
Chr02N_12.738547	2N	30.8319	18.1034	Chr02N	12.738547
Chr02N_13.002526	2N	31.0037	18.3333	Chr02N	13.002526
Chr02N_13.011355	2N	31.6053	18.3333	Chr02N	13.011355
Chr02N_13.415424	2N	31.9188	18.5047	Chr02N	13.415424
Chr02N_13.461634	2N	32.546	18.6605	Chr02N	13.461634
Chr02N_13.506954	2N	33.4569	18.6605	Chr02N	13.506954
Chr02N_13.788631	2N	33.4569	18.9953	Chr02N	13.788631
Chr02N_13.837555	2N	33.9902	18.9953	Chr02N	13.837555
Chr02N_13.88656	2N	35.0854	19.2192	Chr02N	13.88656
Chr02N_13.989187	2N	35.0854	19.7887	Chr02N	13.989187
Chr02N_14.059333	2N	35.1945	19.7887	Chr02N	14.059333
Chr02N_14.078206	2N	35.6099	19.7887	Chr02N	14.078206
Chr02N_14.235103	2N	35.6899	19.7888	Chr02N	14.235103
Chr02N_14.397346	2N	36.0203	20.7413	Chr02N	14.397346
Chr02N_14.511718	2N	36.0203	20.7887	Chr02N	14.511718
Chr02N_14.535451	2N	36.2758	21.168	Chr02N	14.535451
Chr02N_14.618962	2N	36.2758	22.3011	Chr02N	14.618962
Chr02N_14.893431	2N	36.2758	22.6658	Chr02N	14.893431
Chr02N_14.948875	2N	36.5797	22.6658	Chr02N	14.948875
Chr02N_15.08374	2N	36.7519	23.3007	Chr02N	15.08374
Chr02N_15.762723	2N	37.6165	23.547	Chr02N	15.762723
Chr02N_15.898276	2N	37.883	23.547	Chr02N	15.898276
Chr02N_16.270066	2N	38.2165	23.547	Chr02N	16.270066
Chr02N_16.991047	2N	38.3831	23.6966	Chr02N	16.991047
Chr02N_17.071399	2N	38.4804	24.1407	Chr02N	17.071399
Chr02N_17.106632	2N	38.5214	24.1425	Chr02N	17.106632
Chr02N_17.131096	2N	38.5497	25.0489	Chr02N	17.131096
Chr02N_17.133607	2N	38.5497	25.37	Chr02N	17.133607
Chr02N_17.189983	2N	38.5497	26.0375	Chr02N	17.189983
Chr02N_17.283214	2N	38.683	27.4697	Chr02N	17.283214
Chr02N_17.630783	2N	38.9437	27.4697	Chr02N	17.630783
Chr02N_17.728755	2N	39.5354	27.5394	Chr02N	17.728755
Chr02N_18.005086	2N	39.8831	27.75	Chr02N	18.005086
Chr02N_18.355492	2N	40.1497	27.75	Chr02N	18.355492
Chr02N_18.606916	2N	40.5497	27.75	Chr02N	18.606916
Chr02N_19.086841	2N	40.5497	28.0307	Chr02N	19.086841
Chr02N_19.13617	2N	40.9498	28.0307	Chr02N	19.13617
Chr02N_19.158729	2N	41.083	28.164	Chr02N	19.158729
Chr02N_19.410112	2N	41.5498	28.4307	Chr02N	19.410112
Chr02N_19.506178	2N	42.0166	28.6973	Chr02N	19.506178
Chr02N_19.652059	2N	42.1605	29.2176	Chr02N	19.652059
Chr02N_19.704709	2N	42.3509	29.3982	Chr02N	19.704709
Chr02N_19.748692	2N	42.3509	29.6857	Chr02N	19.748692
Chr02N_19.765216	2N	42.3509	29.9731	Chr02N	19.765216
Chr02N_19.948598	2N	42.3509	30.4087	Chr02N	19.948598
Chr02N_20.035025	2N	42.3509	30.4089	Chr02N	20.035025
Chr02N_20.035189	2N	42.3509	31.289	Chr02N	20.035189
Chr02N_20.393169	2N	42.752	31.9852	Chr02N	20.393169
Chr02N_20.759734	2N	43.5126	31.9852	Chr02N	20.759734
Chr02N_21.063401	2N	43.7967	31.9872	Chr02N	21.063401
Chr02N_21.087663	2N	43.7967	33.3689	Chr02N	21.087663
Chr02N_21.122371	2N	43.9594	33.9462	Chr02N	21.122371
Chr02N_21.124315	2N	43.9594	34.3057	Chr02N	21.124315
Chr02N_21.383677	2N	43.9594	34.9734	Chr02N	21.383677
Chr02N_33.563404	2N	45.9731	38.6646	Chr02N	33.563404
Chr02N_33.797575	2N	46.1889	38.9487	Chr02N	33.797575
Chr02N_34.129513	2N	46.538	38.9487	Chr02N	34.129513
Chr02N_34.468255	2N	46.8047	38.9487	Chr02N	34.468255
Chr02N_34.673347	2N	47.0266	38.9942	Chr02N	34.673347
Chr02N_35.048296	2N	47.4713	39.082	Chr02N	35.048296
Chr02N_35.411784	2N	47.9282	39.2154	Chr02N	35.411784
Chr02N_35.773732	2N	48.5382	39.3487	Chr02N	35.773732
Chr02N_36.072865	2N	48.6714	39.5084	Chr02N	36.072865
Chr02N_36.351505	2N	48.6714	39.9334	Chr02N	36.351505
Chr02N_36.663922	2N	48.938	39.9334	Chr02N	36.663922
Chr02N_36.696403	2N	49.2579	39.947	Chr02N	36.696403
Chr02N_36.818956	2N	49.7381	40.154	Chr02N	36.818956
Chr02N_37.226143	2N	50.0047	40.154	Chr02N	37.226143
Chr02N_38.24164	2N	50.0047	40.4387	Chr02N	38.24164
Chr02N_38.337301	2N	50.0047	41.2498	Chr02N	38.337301
Chr02N_38.737927	2N	50.4384	43.6202	Chr02N	38.737927
Chr02N_38.751616	2N	50.4384	43.8864	Chr02N	38.751616
Chr02N_38.803537	2N	50.8723	43.8864	Chr02N	38.803537
Chr02N_38.882674	2N	50.8723	44.0839	Chr02N	38.882674
Chr02N_39.136123	2N	51.7149	44.2589	Chr02N	39.136123
Chr02N_39.466198	2N	51.8967	45.0638	Chr02N	39.466198
Chr02N_39.911455	2N	52.6719	45.0638	Chr02N	39.911455
Chr02N_40.039921	2N	52.8049	45.2186	Chr02N	40.039921
Chr02N_40.730606	2N	53.1383	45.5502	Chr02N	40.730606
Chr02N_40.791358	2N	53.4716	45.5503	Chr02N	40.791358
Chr02N_40.889449	2N	54.005	45.5503	Chr02N	40.889449
Chr02N_41.036788	2N	54.005	45.7702	Chr02N	41.036788
Chr02N_41.150107	2N	54.005	46.4323	Chr02N	41.150107
Chr02N_41.553244	2N	55.306	47.5791	Chr02N	41.553244
Chr02N_41.690539	2N	55.4499	47.8846	Chr02N	41.690539
Chr02N_41.886964	2N	55.7387	47.8846	Chr02N	41.886964
Chr02N_42.513904	2N	55.913	48.0321	Chr02N	42.513904
Chr02N_42.554971	2N	56.0871	48.1796	Chr02N	42.554971
Chr02N_42.920038	2N	56.3062	48.3271	Chr02N	42.920038
Chr02N_43.253596	2N	56.6225	48.4746	Chr02N	43.253596
Chr02N_43.601653	2N	56.9387	48.6221	Chr02N	43.601653
Chr02N_43.725421	2N	57.2053	48.6221	Chr02N	43.725421
Chr02N_44.318625	2N	57.472	48.6221	Chr02N	44.318625
Chr02N_44.472889	2N	57.472	49.0649	Chr02N	44.472889
Chr02N_44.697583	2N	57.6053	49.2123	Chr02N	44.697583
Chr02N_45.279487	2N	57.9098	49.3598	Chr02N	45.279487
Chr02N_45.425692	2N	58.6722	49.3598	Chr02N	45.425692
Chr02N_45.558289	2N	58.9387	49.6549	Chr02N	45.558289
Chr02N_45.708423	2N	59.2055	49.6549	Chr02N	45.708423
Chr02N_46.293729	2N	59.3387	49.8393	Chr02N	46.293729
Chr02N_46.374202	2N	59.4721	50.0235	Chr02N	46.374202
Chr02N_46.761868	2N	59.6058	50.4421	Chr02N	46.761868
Chr02N_47.290555	2N	60.3219	50.4421	Chr02N	47.290555
Chr02N_47.352925	2N	60.3219	50.7513	Chr02N	47.352925
Chr02N_47.399257	2N	60.806	50.7513	Chr02N	47.399257
Chr02N_47.957023	2N	61.5873	50.7513	Chr02N	47.957023
Chr02N_48.304189	2N	61.8773	50.764	Chr02N	48.304189
Chr02N_49.774947	2N	62.3938	50.9104	Chr02N	49.774947
Chr02N_49.948894	2N	62.6799	50.9104	Chr02N	49.948894
Chr02N_49.994133	2N	63.0596	50.9104	Chr02N	49.994133
Chr02N_50.072743	2N	63.0596	50.9112	Chr02N	50.072743
Chr02N_50.148964	2N	63.8413	51.61	Chr02N	50.148964
Chr02N_50.387752	2N	64.7588	51.61	Chr02N	50.387752
Chr02N_50.588794	2N	65.0216	52.0404	Chr02N	50.588794
Chr02N_50.593452	2N	65.0216	52.3515	Chr02N	50.593452
Chr02N_50.651083	2N	65.3206	52.3515	Chr02N	50.651083
Chr02N_50.820009	2N	65.6331	52.5271	Chr02N	50.820009
Chr02N_51.158062	2N	67.1877	52.823	Chr02N	51.158062
Chr02N_51.275998	2N	67.3487	52.9692	Chr02N	51.275998
Chr02N_51.444559	2N	67.9506	53.1168	Chr02N	51.444559
Chr02N_51.620732	2N	67.9609	53.3519	Chr02N	51.620732
Chr02N_51.714694	2N	68.4002	53.6834	Chr02N	51.714694
Chr02N_51.892084	2N	68.9596	54.5386	Chr02N	51.892084
Chr02N_52.128118	2N	69.5683	54.5386	Chr02N	52.128118
Chr02N_52.224184	2N	69.8374	54.5386	Chr02N	52.224184
Chr02N_52.445557	2N	70.0047	54.707	Chr02N	52.445557
Chr02N_52.760323	2N	70.5221	54.8754	Chr02N	52.760323
Chr02N_52.872994	2N	70.7732	55.0439	Chr02N	52.872994
Chr02N_53.013367	2N	71.2583	55.0439	Chr02N	53.013367
Chr02N_53.220403	2N	71.782	55.0439	Chr02N	53.220403
Chr02N_53.586766	2N	72.1255	55.2561	Chr02N	53.586766
Chr02N_54.556579	2N	72.1255	55.8552	Chr02N	54.556579
Chr02N_54.836191	2N	72.3947	56.7268	Chr02N	54.836191
Chr02N_55.014796	2N	72.7985	57.9625	Chr02N	55.014796
Chr02N_55.095067	2N	72.7985	58.3139	Chr02N	55.095067
Chr02N_55.372814	2N	72.9331	59.1258	Chr02N	55.372814
Chr02N_55.398493	2N	73.0677	59.1269	Chr02N	55.398493
Chr02N_55.500715	2N	73.3369	59.1312	Chr02N	55.500715
Chr02N_55.610308	2N	73.7545	59.1312	Chr02N	55.610308
Chr02N_55.644652	2N	74.095	59.1312	Chr02N	55.644652
Chr02N_55.725004	2N	74.2742	59.1312	Chr02N	55.725004
Chr02N_55.870602	2N	74.541	59.5203	Chr02N	55.870602
Chr02N_55.901382	2N	74.541	59.8851	Chr02N	55.901382
Chr02N_56.080999	2N	74.8795	60.0703	Chr02N	56.080999
Chr02N_56.200393	2N	75.5575	60.3729	Chr02N	56.200393
Chr02N_56.445418	2N	75.5575	60.7321	Chr02N	56.445418
Chr02N_56.931094	2N	75.7932	61.3315	Chr02N	56.931094
Chr02N_57.174337	2N	76.1581	61.4879	Chr02N	57.174337
Chr02N_57.234034	2N	76.1581	61.7935	Chr02N	57.234034
Chr02N_57.349135	2N	76.7099	61.9217	Chr02N	57.349135
Chr02N_57.53179	2N	76.7226	62.1315	Chr02N	57.53179
Chr02N_57.772846	2N	76.9816	62.1315	Chr02N	57.772846
Chr02N_57.985512	2N	77.8624	62.1315	Chr02N	57.985512
Chr02N_58.039498	2N	78.2816	62.5407	Chr02N	58.039498
Chr02N_58.072303	2N	78.6484	62.7719	Chr02N	58.072303
Chr02N_58.192588	2N	78.9465	63.4153	Chr02N	58.192588
Chr02N_58.231549	2N	79.6487	63.4153	Chr02N	58.231549
Chr02N_58.449034	2N	79.6488	63.4153	Chr02N	58.449034
Chr02N_58.615408	2N	79.8433	63.7719	Chr02N	58.615408
Chr02N_58.696003	2N	80.3839	63.7719	Chr02N	58.696003
Chr02N_58.807054	2N	80.9247	64.1283	Chr02N	58.807054
Chr02N_58.885786	2N	81.2055	64.1283	Chr02N	58.885786
Chr02N_59.165884	2N	81.4864	64.1283	Chr02N	59.165884
Chr02N_59.325292	2N	81.4864	64.4004	Chr02N	59.325292
Chr02N_59.46931	2N	81.6676	64.4004	Chr02N	59.46931
Chr02N_59.47575	2N	81.8395	64.8679	Chr02N	59.47575
Chr02N_59.529574	2N	82.1837	64.8679	Chr02N	59.529574
Chr02N_59.589757	2N	82.1837	65.7564	Chr02N	59.589757
Chr02N_59.625478	2N	82.1837	67.5734	Chr02N	59.625478
Chr02N_59.670028	2N	82.3216	67.5734	Chr02N	59.670028
Chr02N_59.834944	2N	82.6581	67.5734	Chr02N	59.834944
Chr02N_59.975641	2N	83.0895	67.7744	Chr02N	59.975641
Chr02N_60.075919	2N	83.5764	67.7744	Chr02N	60.075919
Chr02N_60.1084	2N	84.0662	68.1	Chr02N	60.1084
Chr02N_60.251689	2N	84.3302	68.301	Chr02N	60.251689
Chr02N_60.364603	2N	84.9324	68.301	Chr02N	60.364603
Chr02N_60.465205	2N	84.9485	68.3358	Chr02N	60.465205
Chr02N_60.54904	2N	85.5885	68.4889	Chr02N	60.54904
Chr02N_60.62113	2N	85.5885	68.4889	Chr02N	60.62113
Chr02N_60.67702	2N	85.5885	69.3309	Chr02N	60.67702
Chr02N_60.737487	2N	85.5885	69.6275	Chr02N	60.737487
Chr02N_60.798034	2N	85.8868	69.6904	Chr02N	60.798034
Chr02N_60.872716	2N	85.8869	71.5617	Chr02N	60.872716
Chr02N_61.027669	2N	86.5032	72.818	Chr02N	61.027669
Chr02N_61.139287	2N	87.4602	73.2735	Chr02N	61.139287
Chr02N_61.274395	2N	88.1101	73.4711	Chr02N	61.274395
Chr02N_61.364305	2N	88.6135	73.4711	Chr02N	61.364305
Chr02N_61.528573	2N	88.8929	73.741	Chr02N	61.528573
Chr02N_61.771652	2N	89.1692	73.8759	Chr02N	61.771652
Chr02N_61.863103	2N	89.4581	74.0109	Chr02N	61.863103
Chr02N_61.88311	2N	89.5954	74.1467	Chr02N	61.88311
Chr02N_62.027128	2N	89.9578	74.2829	Chr02N	62.027128
Chr02N_62.060743	2N	90.5015	74.2829	Chr02N	62.060743
Chr02N_62.249473	2N	91.1606	74.2829	Chr02N	62.249473
Chr02N_62.342461	2N	91.5463	74.2829	Chr02N	62.342461
Chr02N_62.634385	2N	91.9531	74.419	Chr02N	62.634385
Chr02N_62.66638	2N	92.2766	74.5551	Chr02N	62.66638
Chr02N_62.847209	2N	92.6187	74.5551	Chr02N	62.847209
Chr02N_62.85187	2N	92.9606	74.5551	Chr02N	62.85187
Chr02N_62.894152	2N	92.9606	74.8298	Chr02N	62.894152
Chr02N_63.163639	2N	94.3745	75.0131	Chr02N	63.163639
Chr02N_63.345565	2N	94.9054	75.196	Chr02N	63.345565
Chr02N_63.543691	2N	95.2569	75.3791	Chr02N	63.543691
Chr02N_63.711847	2N	95.744	75.7545	Chr02N	63.711847
Chr02N_64.13896	2N	96.3885	76.4013	Chr02N	64.13896
Chr02N_64.277551	2N	96.9252	76.4032	Chr02N	64.277551
Chr02N_64.455103	2N	97.2597	76.7031	Chr02N	64.455103
Chr02N_64.496656	2N	97.443	77.0053	Chr02N	64.496656
Chr02N_64.564534	2N	97.443	77.7009	Chr02N	64.564534
Chr02N_64.647357	2N	98.0077	77.7009	Chr02N	64.647357
Chr02N_65.07042	2N	98.2635	77.7009	Chr02N	65.07042
Chr02N_65.301229	2N	98.2635	78.3306	Chr02N	65.301229
Chr02N_65.377936	2N	98.2635	78.5923	Chr02N	65.377936
Chr02N_65.430951	2N	98.2635	80.1924	Chr02N	65.430951
Chr02N_65.560753	2N	100.135	80.1989	Chr02N	65.560753
Chr02N_65.830402	2N	100.623	80.1989	Chr02N	65.830402
Chr02N_65.84401	2N	101.03	80.1989	Chr02N	65.84401
Chr02N_65.872968	2N	101.03	80.7717	Chr02N	65.872968
Chr02N_65.890342	2N	101.03	81.0271	Chr02N	65.890342
Chr02N_66.1024	2N	101.71	81.7602	Chr02N	66.1024
Chr02N_66.265696	2N	101.992	81.7665	Chr02N	66.265696
Chr02N_66.616426	2N	102.625	81.7665	Chr02N	66.616426
Chr02N_66.732175	2N	103.419	81.9289	Chr02N	66.732175
Chr02N_66.82816	2N	103.898	81.9289	Chr02N	66.82816
Chr02N_66.897739	2N	104.172	81.9289	Chr02N	66.897739
Chr02N_66.902113	2N	104.445	81.9289	Chr02N	66.902113
Chr02N_66.944233	2N	104.788	82.1484	Chr02N	66.944233
Chr02N_66.986353	2N	105.201	82.1484	Chr02N	66.986353
Chr02N_67.100118	2N	105.782	82.7888	Chr02N	67.100118
Chr02N_67.103722	2N	105.812	83.3435	Chr02N	67.103722
Chr02N_67.130209	2N	106.048	84.1307	Chr02N	67.130209
Chr02N_67.252681	2N	106.048	84.5587	Chr02N	67.252681
Chr02N_67.280788	2N	106.145	84.7782	Chr02N	67.280788
Chr02N_67.297272	2N	106.506	84.9976	Chr02N	67.297272
Chr02N_67.327809	2N	106.547	85.4994	Chr02N	67.327809
Chr02N_67.427439	2N	107.196	85.5945	Chr02N	67.427439
Chr02N_67.494628	2N	107.595	85.5945	Chr02N	67.494628
Chr02N_67.513339	2N	108.169	85.6002	Chr02N	67.513339
Chr02N_67.540272	2N	108.516	85.6083	Chr02N	67.540272
Chr02N_67.866661	2N	109.331	86.277	Chr02N	67.866661
Chr02N_67.9119	2N	109.771	86.277	Chr02N	67.9119
Chr02N_67.957381	2N	110.211	86.277	Chr02N	67.957381
Chr02N_68.365054	2N	110.211	86.7308	Chr02N	68.365054
Chr02N_68.391622	2N	110.806	86.7308	Chr02N	68.391622
Chr02N_68.670829	2N	111.144	86.9473	Chr02N	68.670829
Chr02N_68.827078	2N	112.019	88.2791	Chr02N	68.827078
Chr02N_68.851783	2N	112.019	88.5899	Chr02N	68.851783
Chr02N_68.873329	2N	112.019	89.2967	Chr02N	68.873329
Chr02N_68.89123	2N	112.522	89.297	Chr02N	68.89123
Chr02N_68.986567	2N	112.578	89.297	Chr02N	68.986567
Chr02N_69.019534	2N	112.81	90.0392	Chr02N	69.019534
Chr02N_69.02407	2N	113.041	90.0392	Chr02N	69.02407
Chr02N_69.071536	2N	113.041	91.3033	Chr02N	69.071536
Chr02N_69.152131	2N	113.041	91.7828	Chr02N	69.152131
Chr02N_69.397197	2N	113.148	92.1243	Chr02N	69.397197
Chr03K_2.097739	3K	0	0	Chr03K	2.097739
Chr03K_2.269783	3K	0.369684	0.101179	Chr03K	2.269783
Chr03K_2.349973	3K	0.369684	0.369025	Chr03K	2.349973
Chr03K_2.488726	3K	0.636739	0.369025	Chr03K	2.488726
Chr03K_2.60083	3K	0.636739	0.983952	Chr03K	2.60083
Chr03K_2.723707	3K	1.03716	1.1484	Chr03K	2.723707
Chr03K_2.899882	3K	1.7049	1.34151	Chr03K	2.899882
Chr03K_2.914098	3K	1.7049	1.7542	Chr03K	2.914098
Chr03K_3.012796	3K	1.7049	2.24345	Chr03K	3.012796
Chr03K_3.117691	3K	2.11377	2.24346	Chr03K	3.117691
Chr03K_3.148228	3K	3.55146	2.24346	Chr03K	3.148228
Chr03K_3.22372	3K	3.55153	2.24346	Chr03K	3.22372
Chr03K_3.545493	3K	4.20417	2.25351	Chr03K	3.545493
Chr03K_3.806677	3K	4.68931	2.5042	Chr03K	3.806677
Chr03K_4.055752	3K	5.50822	2.80419	Chr03K	4.055752
Chr03K_4.16332	3K	6.13366	3.22719	Chr03K	4.16332
Chr03K_4.169962	3K	6.39833	3.22719	Chr03K	4.169962
Chr03K_4.247317	3K	6.87747	3.22719	Chr03K	4.247317
Chr03K_4.309525	3K	7.54129	3.22719	Chr03K	4.309525
Chr03K_4.481245	3K	7.87137	4.41229	Chr03K	4.481245
Chr03K_4.555765	3K	8.08816	4.41229	Chr03K	4.555765
Chr03K_4.642516	3K	8.41582	4.59833	Chr03K	4.642516
Chr03K_4.731778	3K	9.19257	5.14701	Chr03K	4.731778
Chr03K_4.831408	3K	9.45652	5.14701	Chr03K	4.831408
Chr03K_4.869721	3K	9.84808	5.58791	Chr03K	4.869721
Chr03K_4.938004	3K	10.51	5.58791	Chr03K	4.938004
Chr03K_5.03002	3K	10.51	5.93873	Chr03K	5.03002
Chr03K_5.049541	3K	11.0365	6.18154	Chr03K	5.049541
Chr03K_5.097007	3K	11.0451	6.18154	Chr03K	5.097007
Chr03K_5.177319	3K	11.417	6.18154	Chr03K	5.177319
Chr03K_5.229199	3K	12.1662	6.54012	Chr03K	5.229199
Chr03K_5.285656	3K	12.3527	6.89867	Chr03K	5.285656
Chr03K_5.373784	3K	12.6434	6.89867	Chr03K	5.373784
Chr03K_5.431132	3K	12.9101	7.04211	Chr03K	5.431132
Chr03K_5.61484	3K	13.0963	7.17535	Chr03K	5.61484
Chr03K_5.8141	3K	13.8436	7.57548	Chr03K	5.8141
Chr03K_5.928958	3K	14.3769	7.89057	Chr03K	5.928958
Chr03K_5.963221	3K	14.3769	8.44029	Chr03K	5.963221
Chr03K_6.130324	3K	14.7179	9.0214	Chr03K	6.130324
Chr03K_6.178195	3K	14.9891	9.0214	Chr03K	6.178195
Chr03K_6.204115	3K	15.1768	9.76752	Chr03K	6.204115
Chr03K_6.245668	3K	15.1768	9.87143	Chr03K	6.245668
Chr03K_6.491017	3K	15.5068	10.2424	Chr03K	6.491017
Chr03K_6.541156	3K	15.872	10.2424	Chr03K	6.541156
Chr03K_6.594454	3K	16.108	10.7307	Chr03K	6.594454
Chr03K_6.681367	3K	16.1105	10.9797	Chr03K	6.681367
Chr03K_6.716643	3K	16.7206	10.9797	Chr03K	6.716643
Chr03K_6.770629	3K	17.0243	11.3522	Chr03K	6.770629
Chr03K_6.836482	3K	17.0244	11.5834	Chr03K	6.836482
Chr03K_6.934654	3K	17.4685	11.7759	Chr03K	6.934654
Chr03K_7.064902	3K	17.9923	11.7759	Chr03K	7.064902
Chr03K_7.277608	3K	18.8778	12.3067	Chr03K	7.277608
Chr03K_7.298668	3K	19.7798	12.3067	Chr03K	7.298668
Chr03K_7.833671	3K	19.8011	12.6219	Chr03K	7.833671
Chr03K_8.058853	3K	21.129	12.8259	Chr03K	8.058853
Chr03K_8.30647	3K	21.129	12.8259	Chr03K	8.30647
Chr03K_8.37771	3K	21.2895	13.601	Chr03K	8.37771
Chr03K_8.484589	3K	21.5777	14.4685	Chr03K	8.484589
Chr03K_8.577739	3K	21.5777	14.8597	Chr03K	8.577739
Chr03K_8.659225	3K	21.8444	15.044	Chr03K	8.659225
Chr03K_8.725564	3K	22.1201	15.5352	Chr03K	8.725564
Chr03K_8.754805	3K	22.3961	15.6306	Chr03K	8.754805
Chr03K_8.781373	3K	22.9465	15.8265	Chr03K	8.781373
Chr03K_8.89129	3K	22.949	16.0224	Chr03K	8.89129
Chr03K_9.015868	3K	23.2213	16.3286	Chr03K	9.015868
Chr03K_9.12457	3K	23.2213	16.6346	Chr03K	9.12457
Chr03K_9.143848	3K	23.767	16.6346	Chr03K	9.143848
Chr03K_9.197875	3K	23.767	16.8385	Chr03K	9.197875
Chr03K_9.388387	3K	24.6976	17.0424	Chr03K	9.388387
Chr03K_9.593479	3K	24.8804	17.2775	Chr03K	9.593479
Chr03K_9.678043	3K	25.1563	17.5407	Chr03K	9.678043
Chr03K_9.785611	3K	25.5488	17.7652	Chr03K	9.785611
Chr03K_9.913348	3K	25.7969	17.9188	Chr03K	9.913348
Chr03K_9.964824	3K	26.4775	17.9188	Chr03K	9.964824
Chr03K_10.03501	3K	26.5508	18.583	Chr03K	10.03501
Chr03K_10.14031	3K	26.9745	18.583	Chr03K	10.14031
Chr03K_10.352935	3K	27.4448	18.583	Chr03K	10.352935
Chr03K_10.590913	3K	27.7115	18.8109	Chr03K	10.590913
Chr03K_10.762147	3K	27.8447	19.3276	Chr03K	10.762147
Chr03K_10.941157	3K	28.2448	19.6315	Chr03K	10.941157
Chr03K_11.024709	3K	28.2448	20.0037	Chr03K	11.024709
Chr03K_11.041759	3K	28.2448	20.3999	Chr03K	11.041759
Chr03K_11.108501	3K	28.6895	20.3999	Chr03K	11.108501
Chr03K_11.250253	3K	28.9115	20.5991	Chr03K	11.250253
Chr03K_11.312623	3K	29.0448	21.0837	Chr03K	11.312623
Chr03K_11.449268	3K	29.0448	21.731	Chr03K	11.449268
Chr03K_11.509089	3K	29.3335	21.7312	Chr03K	11.509089
Chr03K_11.631115	3K	30.0322	22.3732	Chr03K	11.631115
Chr03K_11.666188	3K	31.0539	23.0367	Chr03K	11.666188
Chr03K_11.710576	3K	31.0653	23.0367	Chr03K	11.710576
Chr03K_11.747593	3K	31.2904	23.037	Chr03K	11.747593
Chr03K_12.113794	3K	32.0689	23.4786	Chr03K	12.113794
Chr03K_12.516769	3K	32.3513	23.4786	Chr03K	12.516769
Chr03K_12.639403	3K	33.0123	23.6362	Chr03K	12.639403
Chr03K_13.130911	3K	33.5927	24.0417	Chr03K	13.130911
Chr03K_13.168252	3K	34.3672	24.044	Chr03K	13.168252
Chr03K_13.323122	3K	34.3672	24.3605	Chr03K	13.323122
Chr03K_13.323286	3K	35.0985	25.022	Chr03K	13.323286
Chr03K_13.366945	3K	35.1113	25.022	Chr03K	13.366945
Chr03K_13.442842	3K	35.8334	25.21	Chr03K	13.442842
Chr03K_13.654252	3K	35.8334	25.5864	Chr03K	13.654252
Chr03K_13.677256	3K	35.9786	25.7203	Chr03K	13.677256
Chr03K_13.697344	3K	36.1121	26.0078	Chr03K	13.697344
Chr03K_13.760119	3K	36.1121	26.3146	Chr03K	13.760119
Chr03K_13.764493	3K	36.1121	26.6214	Chr03K	13.764493
Chr03K_13.838689	3K	36.3788	26.6214	Chr03K	13.838689
Chr03K_14.090397	3K	36.5084	26.949	Chr03K	14.090397
Chr03K_14.097889	3K	36.512	27.2766	Chr03K	14.097889
Chr03K_14.388841	3K	36.6836	27.7285	Chr03K	14.388841
Chr03K_14.554648	3K	37.1087	27.7285	Chr03K	14.554648
Chr03K_15.085198	3K	37.5787	27.7285	Chr03K	15.085198
Chr03K_15.145827	3K	37.8447	28.0254	Chr03K	15.145827
Chr03K_15.525109	3K	38.3789	28.0254	Chr03K	15.525109
Chr03K_15.839146	3K	38.6447	28.2285	Chr03K	15.839146
Chr03K_15.926788	3K	39.0284	28.2807	Chr03K	15.926788
Chr03K_16.068781	3K	39.5136	28.2807	Chr03K	16.068781
Chr03K_16.416514	3K	39.5136	29.0852	Chr03K	16.416514
Chr03K_16.449805	3K	39.9153	29.0852	Chr03K	16.449805
Chr03K_16.485607	3K	40.0789	29.0852	Chr03K	16.485607
Chr03K_16.516833	3K	40.0789	29.7545	Chr03K	16.516833
Chr03K_16.579446	3K	40.3621	30.1106	Chr03K	16.579446
Chr03K_16.589449	3K	40.3621	30.719	Chr03K	16.589449
Chr03K_16.635943	3K	40.6457	30.9785	Chr03K	16.635943
Chr03K_16.690132	3K	40.7785	31.3217	Chr03K	16.690132
Chr03K_17.3374	3K	41.0496	32.4949	Chr03K	17.3374
Chr03K_17.337403	3K	41.0496	32.8154	Chr03K	17.337403
Chr03K_17.368264	3K	41.0496	33.5691	Chr03K	17.368264
Chr03K_17.468056	3K	41.2263	34.0169	Chr03K	17.468056
Chr03K_17.509366	3K	41.6261	34.0169	Chr03K	17.509366
Chr03K_17.77051	3K	41.8618	34.1742	Chr03K	17.77051
Chr03K_17.929351	3K	41.997	34.6074	Chr03K	17.929351
Chr03K_18.242092	3K	42.5386	35.3239	Chr03K	18.242092
Chr03K_18.316855	3K	42.5386	35.6237	Chr03K	18.316855
Chr03K_18.563419	3K	42.5386	35.9901	Chr03K	18.563419
Chr03K_18.578121	3K	42.5386	36.3017	Chr03K	18.578121
Chr03K_18.65908	3K	42.6888	36.4574	Chr03K	18.65908
Chr03K_18.94096	3K	42.9894	36.6489	Chr03K	18.94096
Chr03K_19.054684	3K	43.29	37.2852	Chr03K	19.054684
Chr03K_19.237258	3K	43.489	37.5911	Chr03K	19.237258
Chr03K_19.315828	3K	43.9017	37.5911	Chr03K	19.315828
Chr03K_19.447372	3K	44.11	37.7441	Chr03K	19.447372
Chr03K_20.017855	3K	44.5073	37.7441	Chr03K	20.017855
Chr03K_20.76022	3K	44.8397	38.2988	Chr03K	20.76022
Chr03K_20.772573	3K	45.1104	38.2988	Chr03K	20.772573
Chr03K_20.786505	3K	45.2455	38.4834	Chr03K	20.786505
Chr03K_21.103093	3K	46.1258	38.485	Chr03K	21.103093
Chr03K_21.528908	3K	46.1258	39.5965	Chr03K	21.528908
Chr03K_21.621979	3K	47.0059	39.7592	Chr03K	21.621979
Chr03K_22.055896	3K	47.5474	39.7592	Chr03K	22.055896
Chr03K_22.359079	3K	47.8179	39.9216	Chr03K	22.359079
Chr03K_22.483657	3K	48.3596	40.6374	Chr03K	22.483657
Chr03K_22.641891	3K	48.4948	40.8157	Chr03K	22.641891
Chr03K_22.91239	3K	48.6302	41.3179	Chr03K	22.91239
Chr03K_23.041666	3K	48.6302	42.5022	Chr03K	23.041666
Chr03K_23.164381	3K	48.8302	42.6518	Chr03K	23.164381
Chr03K_23.275513	3K	49.4631	42.6518	Chr03K	23.275513
Chr03K_23.588335	3K	49.713	42.6518	Chr03K	23.588335
Chr03K_23.785611	3K	49.9797	42.8235	Chr03K	23.785611
Chr03K_23.982157	3K	50.2464	43.3395	Chr03K	23.982157
Chr03K_24.084622	3K	50.513	43.3395	Chr03K	24.084622
Chr03K_24.232123	3K	50.9131	43.707	Chr03K	24.232123
Chr03K_24.513355	3K	51.1797	44.0526	Chr03K	24.513355
Chr03K_24.590508	3K	51.1797	44.3982	Chr03K	24.590508
Chr03K_24.798637	3K	51.4815	44.7092	Chr03K	24.798637
Chr03K_24.961083	3K	51.7131	45.3068	Chr03K	24.961083
Chr03K_25.099147	3K	51.873	45.3298	Chr03K	25.099147
Chr03K_25.273378	3K	52.0329	45.7701	Chr03K	25.273378
Chr03K_25.422702	3K	52.5132	45.7701	Chr03K	25.422702
Chr03K_25.754842	3K	52.6464	46.0949	Chr03K	25.754842
Chr03K_26.02279	3K	52.9131	46.0949	Chr03K	26.02279
Chr03K_26.075035	3K	53.1797	46.0949	Chr03K	26.075035
Chr03K_26.106544	3K	53.1797	46.6222	Chr03K	26.106544
Chr03K_26.170048	3K	53.1797	46.8852	Chr03K	26.170048
Chr03K_26.784269	3K	53.846	46.8852	Chr03K	26.784269
Chr03K_26.981182	3K	54.437	46.8852	Chr03K	26.981182
Chr03K_27.112643	3K	54.6101	47.0877	Chr03K	27.112643
Chr03K_27.363097	3K	54.913	47.5139	Chr03K	27.363097
Chr03K_27.727152	3K	55.9274	47.5139	Chr03K	27.727152
Chr03K_27.806694	3K	56.3146	47.5139	Chr03K	27.806694
Chr03K_27.857845	3K	57.2238	47.5139	Chr03K	27.857845
Chr03K_28.206388	3K	57.4885	47.5139	Chr03K	28.206388
Chr03K_28.443394	3K	58.0668	47.6545	Chr03K	28.443394
Chr03K_28.479763	3K	58.3802	47.6545	Chr03K	28.479763
Chr03K_28.696033	3K	58.5135	47.7952	Chr03K	28.696033
Chr03K_29.112859	3K	58.7801	47.9348	Chr03K	29.112859
Chr03K_29.249992	3K	59.1801	48.4881	Chr03K	29.249992
Chr03K_29.471122	3K	59.1801	48.7845	Chr03K	29.471122
Chr03K_29.586952	3K	59.4469	49.2117	Chr03K	29.586952
Chr03K_29.899288	3K	59.5802	49.5198	Chr03K	29.899288
Chr03K_29.988955	3K	59.7135	49.9234	Chr03K	29.988955
Chr03K_29.997541	3K	59.7135	50.3265	Chr03K	29.997541
Chr03K_30.02986	3K	59.7135	51.6049	Chr03K	30.02986
Chr03K_30.061531	3K	59.7135	51.8878	Chr03K	30.061531
Chr03K_30.136861	3K	59.7135	52.4042	Chr03K	30.136861
Chr03K_30.140992	3K	59.7135	52.859	Chr03K	30.140992
Chr03K_30.145285	3K	59.7135	54.6569	Chr03K	30.145285
Chr03K_30.205387	3K	59.7135	55.4004	Chr03K	30.205387
Chr03K_30.26557	3K	59.7135	58.5769	Chr03K	30.26557
Chr03K_30.287643	3K	59.7135	59.2767	Chr03K	30.287643
Chr03K_30.344707	3K	59.7135	59.6815	Chr03K	30.344707
Chr03K_30.427003	3K	59.8469	61.098	Chr03K	30.427003
Chr03K_30.490426	3K	59.8469	61.4934	Chr03K	30.490426
Chr03K_30.558142	3K	60.0688	61.8519	Chr03K	30.558142
Chr03K_30.761776	3K	60.5136	62.5003	Chr03K	30.761776
Chr03K_30.862135	3K	60.8261	62.5556	Chr03K	30.862135
Chr03K_31.10716	3K	61.4186	62.6966	Chr03K	31.10716
Chr03K_31.13713	3K	61.5803	62.8907	Chr03K	31.13713
Chr03K_31.27965	3K	61.5803	63.1676	Chr03K	31.27965
Chr03K_31.337524	3K	61.6205	64.5568	Chr03K	31.337524
Chr03K_31.395439	3K	61.6606	64.5568	Chr03K	31.395439
Chr03K_31.471417	3K	61.7136	64.5568	Chr03K	31.471417
Chr03K_31.5721	3K	61.7136	65.3002	Chr03K	31.5721
Chr03K_31.773952	3K	61.7136	65.7017	Chr03K	31.773952
Chr03K_32.003992	3K	62.2471	65.7017	Chr03K	32.003992
Chr03K_32.422762	3K	62.5136	65.7017	Chr03K	32.422762
Chr03K_32.759398	3K	62.7803	65.7017	Chr03K	32.759398
Chr03K_34.745518	3K	63.1423	65.8646	Chr03K	34.745518
Chr03K_35.090983	3K	63.1423	66.1905	Chr03K	35.090983
Chr03K_35.164936	3K	63.1423	66.5023	Chr03K	35.164936
Chr03K_35.532919	3K	63.791	66.9638	Chr03K	35.532919
Chr03K_36.41104	3K	64.2443	66.9638	Chr03K	36.41104
Chr03K_36.484426	3K	64.2443	66.9638	Chr03K	36.484426
Chr03K_43.295959	3K	65.1736	68.2579	Chr03K	43.295959
Chr03K_44.079796	3K	65.6086	68.2579	Chr03K	44.079796
Chr03K_44.388325	3K	65.9316	68.2579	Chr03K	44.388325
Chr03K_44.934346	3K	66.3663	68.3935	Chr03K	44.934346
Chr03K_45.032354	3K	66.5654	68.3935	Chr03K	45.032354
Chr03K_45.096022	3K	67.2082	68.3935	Chr03K	45.096022
Chr03K_45.369154	3K	67.6655	68.3935	Chr03K	45.369154
Chr03K_45.909829	3K	67.9701	68.3935	Chr03K	45.909829
Chr03K_46.362214	3K	68.2745	68.5292	Chr03K	46.362214
Chr03K_46.970119	3K	68.8081	68.6649	Chr03K	46.970119
Chr03K_47.553036	3K	69.0938	68.813	Chr03K	47.553036
Chr03K_47.96245	3K	69.2361	69.1094	Chr03K	47.96245
Chr03K_48.847051	3K	70.7829	69.1094	Chr03K	48.847051
Chr03K_49.459654	3K	70.9373	69.2681	Chr03K	49.459654
Chr03K_49.729789	3K	71.5038	69.4267	Chr03K	49.729789
Chr03K_50.775499	3K	72.6448	69.5854	Chr03K	50.775499
Chr03K_50.987314	3K	73.6538	69.5854	Chr03K	50.987314
Chr03K_51.144454	3K	74.2755	69.744	Chr03K	51.144454
Chr03K_51.348088	3K	74.4754	69.9821	Chr03K	51.348088
Chr03K_51.58882	3K	74.6753	70.2198	Chr03K	51.58882
Chr03K_52.114105	3K	74.9421	70.2198	Chr03K	52.114105
Chr03K_52.424902	3K	74.9421	71.0499	Chr03K	52.424902
Chr03K_53.157061	3K	75.5305	71.3416	Chr03K	53.157061
Chr03K_53.182374	3K	75.6754	71.4845	Chr03K	53.182374
Chr03K_53.602885	3K	77.1685	71.7745	Chr03K	53.602885
Chr03K_53.708833	3K	77.7789	71.7745	Chr03K	53.708833
Chr03K_53.807086	3K	78.2562	71.7745	Chr03K	53.807086
Chr03K_53.816158	3K	78.2562	71.9241	Chr03K	53.816158
Chr03K_54.006022	3K	78.7123	72.0736	Chr03K	54.006022
Chr03K_54.087913	3K	78.9426	72.2329	Chr03K	54.087913
Chr03K_54.248779	3K	79.2418	72.2329	Chr03K	54.248779
Chr03K_54.317305	3K	79.2418	72.7017	Chr03K	54.317305
Chr03K_54.564517	3K	80.1647	72.8519	Chr03K	54.564517
Chr03K_54.837406	3K	80.4375	73.1658	Chr03K	54.837406
Chr03K_54.994546	3K	80.726	73.1658	Chr03K	54.994546
Chr03K_55.146583	3K	81.0145	73.5549	Chr03K	55.146583
Chr03K_55.163148	3K	81.303	73.5549	Chr03K	55.163148
Chr03K_55.300564	3K	81.5079	73.7671	Chr03K	55.300564
Chr03K_55.313929	3K	81.9845	73.9791	Chr03K	55.313929
Chr03K_55.912438	3K	82.5047	74.1474	Chr03K	55.912438
Chr03K_55.946863	3K	82.9912	74.3157	Chr03K	55.946863
Chr03K_56.416339	3K	83.541	74.4839	Chr03K	56.416339
Chr03K_56.531035	3K	83.8326	74.4839	Chr03K	56.531035
Chr03K_56.86273	3K	84.1239	74.4839	Chr03K	56.86273
Chr03K_57.282472	3K	84.9214	74.7251	Chr03K	57.282472
Chr03K_57.480436	3K	85.2779	74.7251	Chr03K	57.480436
Chr03K_57.509515	3K	85.8309	74.8325	Chr03K	57.509515
Chr03K_57.653776	3K	86.293	75.5218	Chr03K	57.653776
Chr03K_57.6784	3K	86.6873	75.5218	Chr03K	57.6784
Chr03K_57.7189	3K	87.4121	75.5467	Chr03K	57.7189
Chr03K_57.944726	3K	87.433	75.6971	Chr03K	57.944726
Chr03K_57.953557	3K	88.0182	75.8782	Chr03K	57.953557
Chr03K_58.168853	3K	88.0182	76.0461	Chr03K	58.168853
Chr03K_58.19113	3K	88.629	76.0461	Chr03K	58.19113
Chr03K_58.220047	3K	88.899	76.0461	Chr03K	58.220047
Chr03K_58.315587	3K	89.2965	76.443	Chr03K	58.315587
Chr03K_58.376215	3K	90.0341	77.0099	Chr03K	58.376215
Chr03K_58.525984	3K	90.8828	77.4275	Chr03K	58.525984
Chr03K_58.537081	3K	91.9965	77.6915	Chr03K	58.537081
Chr03K_58.693492	3K	91.9966	77.9555	Chr03K	58.693492
Chr03K_58.890241	3K	92.2221	78.2205	Chr03K	58.890241
Chr03K_59.445577	3K	92.9493	78.4781	Chr03K	59.445577
Chr03K_59.493853	3K	94.5447	78.4797	Chr03K	59.493853
Chr03K_59.547759	3K	94.5447	79.2372	Chr03K	59.547759
Chr03K_59.614786	3K	94.5447	79.2372	Chr03K	59.614786
Chr03K_59.619727	3K	94.5447	79.5121	Chr03K	59.619727
Chr03K_59.664156	3K	94.922	79.5121	Chr03K	59.664156
Chr03K_59.9255	3K	94.922	79.5121	Chr03K	59.9255
Chr03K_59.984713	3K	97.1736	81.3641	Chr03K	59.984713
Chr03K_60.601771	3K	97.4537	81.3691	Chr03K	60.601771
Chr03K_60.756967	3K	97.748	81.7749	Chr03K	60.756967
Chr03K_60.850482	3K	97.9745	81.917	Chr03K	60.850482
Chr03K_60.924799	3K	98.9859	81.917	Chr03K	60.924799
Chr03K_60.955093	3K	99.7473	81.917	Chr03K	60.955093
Chr03K_61.046704	3K	99.7504	81.9924	Chr03K	61.046704
Chr03K_61.075702	3K	100.169	82.0172	Chr03K	61.075702
Chr03K_61.169176	3K	100.834	82.0997	Chr03K	61.169176
Chr03K_61.196797	3K	101.162	82.0997	Chr03K	61.196797
Chr03K_61.310518	3K	101.162	82.0997	Chr03K	61.310518
Chr03K_61.310521	3K	101.817	82.0997	Chr03K	61.310521
Chr03K_61.384312	3K	102.47	82.2933	Chr03K	61.384312
Chr03K_61.451542	3K	102.471	82.4682	Chr03K	61.451542
Chr03K_61.612975	3K	103.329	82.4682	Chr03K	61.612975
Chr03K_61.742413	3K	104.091	82.4682	Chr03K	61.742413
Chr03K_62.002423	3K	105.478	82.4682	Chr03K	62.002423
Chr03K_62.210674	3K	105.829	82.6068	Chr03K	62.210674
Chr03K_62.410906	3K	106.573	82.6068	Chr03K	62.410906
Chr03K_62.663181	3K	106.792	83.0802	Chr03K	62.663181
Chr03K_62.718787	3K	106.84	83.2768	Chr03K	62.718787
Chr03K_62.944615	3K	107.176	83.8512	Chr03K	62.944615
Chr03K_63.144766	3K	107.484	83.8512	Chr03K	63.144766
Chr03N_1.207954	3N	0	0	Chr03N	1.207954
Chr03N_1.397251	3N	1e-07	0.383688	Chr03N	1.397251
Chr03N_1.574803	3N	0.321704	0.651486	Chr03N	1.574803
Chr03N_1.636768	3N	0.488953	0.651489	Chr03N	1.636768
Chr03N_1.68067	3N	0.65625	1.0352	Chr03N	1.68067
Chr03N_1.764019	3N	0.656253	1.29758	Chr03N	1.764019
Chr03N_1.865269	3N	0.656253	1.74665	Chr03N	1.865269
Chr03N_2.050678	3N	0.989573	2.02119	Chr03N	2.050678
Chr03N_2.175337	3N	1.32294	2.43964	Chr03N	2.175337
Chr03N_2.305504	3N	1.58967	3.0525	Chr03N	2.305504
Chr03N_2.380672	3N	1.58969	3.25344	Chr03N	2.380672
Chr03N_2.470987	3N	1.90787	3.4545	Chr03N	2.470987
Chr03N_2.48095	3N	1.90787	3.65555	Chr03N	2.48095
Chr03N_2.506627	3N	2.41177	3.85661	Chr03N	2.506627
Chr03N_2.742013	3N	3.45571	3.85661	Chr03N	2.742013
Chr03N_2.939734	3N	4.18711	4.05767	Chr03N	2.939734
Chr03N_3.003724	3N	4.32736	4.34489	Chr03N	3.003724
Chr03N_3.184435	3N	4.78876	4.34489	Chr03N	3.184435
Chr03N_3.569509	3N	5.20109	4.91325	Chr03N	3.569509
Chr03N_3.804814	3N	5.90031	4.91912	Chr03N	3.804814
Chr03N_3.847744	3N	6.25671	4.91912	Chr03N	3.847744
Chr03N_3.887313	3N	6.25671	5.31914	Chr03N	3.887313
Chr03N_4.178751	3N	6.42465	5.69049	Chr03N	4.178751
Chr03N_4.229738	3N	6.90077	6.06178	Chr03N	4.229738
Chr03N_4.388743	3N	7.35831	6.06186	Chr03N	4.388743
Chr03N_4.451923	3N	7.54463	6.38621	Chr03N	4.451923
Chr03N_4.598533	3N	7.93069	6.62272	Chr03N	4.598533
Chr03N_4.655719	3N	8.12336	7.19492	Chr03N	4.655719
Chr03N_4.772926	3N	8.52339	7.8211	Chr03N	4.772926
Chr03N_4.883815	3N	8.52339	8.15253	Chr03N	4.883815
Chr03N_5.138074	3N	8.92352	9.10242	Chr03N	5.138074
Chr03N_5.370625	3N	9.25695	9.31952	Chr03N	5.370625
Chr03N_5.461021	3N	9.59005	9.45251	Chr03N	5.461021
Chr03N_5.79304	3N	9.9118	9.88348	Chr03N	5.79304
Chr03N_5.947386	3N	10.4399	10.4858	Chr03N	5.947386
Chr03N_6.024781	3N	11.1466	10.745	Chr03N	6.024781
Chr03N_6.130972	3N	11.1466	11.3196	Chr03N	6.130972
Chr03N_6.214159	3N	11.4936	11.3196	Chr03N	6.214159
Chr03N_6.410139	3N	12.4002	11.3196	Chr03N	6.410139
Chr03N_6.507136	3N	12.5581	11.6126	Chr03N	6.507136
Chr03N_6.512482	3N	12.5581	11.8275	Chr03N	6.512482
Chr03N_6.555005	3N	13.1877	12.0899	Chr03N	6.555005
Chr03N_6.570276	3N	13.1906	12.5824	Chr03N	6.570276
Chr03N_6.58765	3N	13.1906	14.3127	Chr03N	6.58765
Chr03N_6.599922	3N	13.1906	15.1662	Chr03N	6.599922
Chr03N_6.612355	3N	13.1906	29.0799	Chr03N	6.612355
Chr03N_6.615798	3N	13.1906	29.5483	Chr03N	6.615798
Chr03N_6.62005	3N	13.1906	31.4972	Chr03N	6.62005
Chr03N_6.668083	3N	13.1906	31.4972	Chr03N	6.668083
Chr03N_6.671769	3N	13.1906	33.1212	Chr03N	6.671769
Chr03N_6.675778	3N	13.1906	34.7926	Chr03N	6.675778
Chr03N_6.698782	3N	13.1906	35.3898	Chr03N	6.698782
Chr03N_6.70263	3N	13.1906	35.9871	Chr03N	6.70263
Chr03N_6.729805	3N	13.1906	37.1421	Chr03N	6.729805
Chr03N_6.754713	3N	13.1906	37.1421	Chr03N	6.754713
Chr03N_6.78529	3N	13.3059	37.1452	Chr03N	6.78529
Chr03N_6.797076	3N	13.3489	38.7351	Chr03N	6.797076
Chr03N_6.825952	3N	13.4574	42.1259	Chr03N	6.825952
Chr03N_6.857421	3N	13.4574	42.7029	Chr03N	6.857421
Chr03N_6.914485	3N	13.7908	43.3107	Chr03N	6.914485
Chr03N_6.921856	3N	14.1241	43.3107	Chr03N	6.921856
Chr03N_7.054899	3N	14.3712	43.7477	Chr03N	7.054899
Chr03N_7.115689	3N	14.7141	43.7477	Chr03N	7.115689
Chr03N_7.223014	3N	15.2593	43.7477	Chr03N	7.223014
Chr03N_7.651747	3N	15.9572	44.255	Chr03N	7.651747
Chr03N_7.910866	3N	16.4191	44.6793	Chr03N	7.910866
Chr03N_8.006041	3N	16.9272	45.0643	Chr03N	8.006041
Chr03N_8.018029	3N	17.2044	45.5856	Chr03N	8.018029
Chr03N_8.098055	3N	17.2044	46.1701	Chr03N	8.098055
Chr03N_8.123248	3N	17.9765	46.1701	Chr03N	8.123248
Chr03N_8.279254	3N	17.9765	46.7109	Chr03N	8.279254
Chr03N_8.326072	3N	17.9765	46.9579	Chr03N	8.326072
Chr03N_8.46361	3N	18.3978	47.1262	Chr03N	8.46361
Chr03N_8.543071	3N	18.7552	47.1262	Chr03N	8.543071
Chr03N_8.619697	3N	19.1604	47.1262	Chr03N	8.619697
Chr03N_8.659306	3N	19.1604	47.4601	Chr03N	8.659306
Chr03N_8.702965	3N	19.1604	48.5588	Chr03N	8.702965
Chr03N_8.713009	3N	19.8764	48.5588	Chr03N	8.713009
Chr03N_8.739658	3N	19.8764	49.0371	Chr03N	8.739658
Chr03N_8.751768	3N	19.8764	49.4191	Chr03N	8.751768
Chr03N_8.874685	3N	19.8768	49.4191	Chr03N	8.874685
Chr03N_8.943292	3N	20.2725	49.4191	Chr03N	8.943292
Chr03N_8.982415	3N	20.7877	49.4196	Chr03N	8.982415
Chr03N_9.100594	3N	20.7877	50.1268	Chr03N	9.100594
Chr03N_9.156727	3N	21.0282	50.1327	Chr03N	9.156727
Chr03N_9.207514	3N	21.0286	50.6787	Chr03N	9.207514
Chr03N_9.26632	3N	21.1864	51.0308	Chr03N	9.26632
Chr03N_9.321076	3N	21.5024	51.0308	Chr03N	9.321076
Chr03N_9.523252	3N	21.7799	51.0308	Chr03N	9.523252
Chr03N_9.528922	3N	22.0856	51.0308	Chr03N	9.528922
Chr03N_9.808737	3N	22.5157	51.0308	Chr03N	9.808737
Chr03N_9.889656	3N	23.0715	51.1896	Chr03N	9.889656
Chr03N_10.02691	3N	23.3024	51.3475	Chr03N	10.02691
Chr03N_10.226008	3N	24.4423	51.3983	Chr03N	10.226008
Chr03N_10.595854	3N	24.7751	51.4842	Chr03N	10.595854
Chr03N_11.327851	3N	27.0098	51.6625	Chr03N	11.327851
Chr03N_11.582191	3N	27.5959	51.6625	Chr03N	11.582191
Chr03N_11.732163	3N	28.209	51.6625	Chr03N	11.732163
Chr03N_11.932192	3N	28.7026	52.5641	Chr03N	11.932192
Chr03N_12.086335	3N	28.99	52.5641	Chr03N	12.086335
Chr03N_12.162313	3N	29.1971	52.7363	Chr03N	12.162313
Chr03N_12.340959	3N	29.3431	52.9182	Chr03N	12.340959
Chr03N_12.667267	3N	29.7221	52.9182	Chr03N	12.667267
Chr03N_12.730042	3N	29.9807	53.0697	Chr03N	12.730042
Chr03N_13.016296	3N	30.4287	53.0697	Chr03N	13.016296
Chr03N_13.228192	3N	30.6207	53.0697	Chr03N	13.228192
Chr03N_13.248685	3N	31.2138	53.0697	Chr03N	13.248685
Chr03N_13.259296	3N	31.4346	53.2207	Chr03N	13.259296
Chr03N_13.378933	3N	31.8249	53.3916	Chr03N	13.378933
Chr03N_13.76344	3N	32.1207	53.76	Chr03N	13.76344
Chr03N_14.0437	3N	32.7367	54.9754	Chr03N	14.0437
Chr03N_14.206591	3N	32.7367	55.7787	Chr03N	14.206591
Chr03N_14.479683	3N	32.8905	55.9514	Chr03N	14.479683
Chr03N_14.728555	3N	33.1951	55.9514	Chr03N	14.728555
Chr03N_15.080581	3N	33.3211	56.8911	Chr03N	15.080581
Chr03N_15.101641	3N	33.3282	57.3356	Chr03N	15.101641
Chr03N_15.179725	3N	33.595	57.8782	Chr03N	15.179725
Chr03N_15.303574	3N	33.9215	57.8782	Chr03N	15.303574
Chr03N_15.389272	3N	34.3217	57.8782	Chr03N	15.389272
Chr03N_15.905485	3N	34.8094	58.3387	Chr03N	15.905485
Chr03N_16.268527	3N	35.2216	58.4809	Chr03N	16.268527
Chr03N_16.536961	3N	35.2216	58.8785	Chr03N	16.536961
Chr03N_16.590016	3N	35.3996	59.0769	Chr03N	16.590016
Chr03N_16.721074	3N	35.8213	59.4865	Chr03N	16.721074
Chr03N_16.840792	3N	36.133	59.4865	Chr03N	16.840792
Chr03N_16.991452	3N	36.5547	59.4865	Chr03N	16.991452
Chr03N_17.29099	3N	36.7327	59.7062	Chr03N	17.29099
Chr03N_17.403013	3N	37.0459	59.7062	Chr03N	17.403013
Chr03N_17.495272	3N	37.3773	59.7071	Chr03N	17.495272
Chr03N_17.680438	3N	37.3773	60.5644	Chr03N	17.680438
Chr03N_17.746129	3N	37.7086	60.9923	Chr03N	17.746129
Chr03N_17.843653	3N	37.9772	60.9923	Chr03N	17.843653
Chr03N_17.969608	3N	38.5702	60.9923	Chr03N	17.969608
Chr03N_18.088273	3N	38.8546	61.1597	Chr03N	18.088273
Chr03N_18.278623	3N	39.2652	61.1597	Chr03N	18.278623
Chr03N_18.386596	3N	39.8997	61.1597	Chr03N	18.386596
Chr03N_18.938935	3N	40.3045	61.1597	Chr03N	18.938935
Chr03N_19.027225	3N	40.4528	61.3102	Chr03N	19.027225
Chr03N_19.093483	3N	40.7497	61.6115	Chr03N	19.093483
Chr03N_19.176184	3N	41.0461	61.7618	Chr03N	19.176184
Chr03N_19.513144	3N	41.789	61.9232	Chr03N	19.513144
Chr03N_19.912717	3N	41.9594	62.0844	Chr03N	19.912717
Chr03N_20.218816	3N	42.4723	62.0844	Chr03N	20.218816
Chr03N_20.311883	3N	42.4727	62.0847	Chr03N	20.311883
Chr03N_20.359513	3N	43.114	62.2869	Chr03N	20.359513
Chr03N_20.391711	3N	43.327	62.5154	Chr03N	20.391711
Chr03N_20.547676	3N	43.327	63.474	Chr03N	20.547676
Chr03N_20.613772	3N	43.327	64.0324	Chr03N	20.613772
Chr03N_20.704978	3N	43.7625	64.0325	Chr03N	20.704978
Chr03N_20.819107	3N	44.3528	64.0325	Chr03N	20.819107
Chr03N_20.986534	3N	44.9508	64.0325	Chr03N	20.986534
Chr03N_21.179638	3N	45.753	64.0325	Chr03N	21.179638
Chr03N_21.214468	3N	46.0261	64.199	Chr03N	21.214468
Chr03N_21.514006	3N	46.2995	64.199	Chr03N	21.514006
Chr03N_21.733678	3N	46.5728	64.199	Chr03N	21.733678
Chr03N_22.010941	3N	46.5728	64.7665	Chr03N	22.010941
Chr03N_22.094412	3N	46.7093	64.9548	Chr03N	22.094412
Chr03N_22.226482	3N	46.8563	65.6005	Chr03N	22.226482
Chr03N_22.294927	3N	47.0763	65.6005	Chr03N	22.294927
Chr03N_22.346565	3N	47.4912	65.6009	Chr03N	22.346565
Chr03N_22.474909	3N	48.0149	66.3238	Chr03N	22.474909
Chr03N_22.522861	3N	48.3046	66.3238	Chr03N	22.522861
Chr03N_22.775581	3N	48.677	66.3238	Chr03N	22.775581
Chr03N_23.096017	3N	49.4679	66.3238	Chr03N	23.096017
Chr03N_23.131981	3N	50.2788	66.5225	Chr03N	23.131981
Chr03N_23.299975	3N	50.3891	66.5225	Chr03N	23.299975
Chr03N_23.500288	3N	51.1199	66.6955	Chr03N	23.500288
Chr03N_23.63005	3N	51.738	66.6955	Chr03N	23.63005
Chr03N_24.201181	3N	52.0951	66.6955	Chr03N	24.201181
Chr03N_24.320494	3N	52.3972	66.9198	Chr03N	24.320494
Chr03N_24.455116	3N	52.5303	67.1438	Chr03N	24.455116
Chr03N_24.507199	3N	52.7971	67.1438	Chr03N	24.507199
Chr03N_24.521536	3N	52.7971	67.4427	Chr03N	24.521536
Chr03N_24.661099	3N	52.7971	67.7417	Chr03N	24.661099
Chr03N_24.923215	3N	53.0637	67.891	Chr03N	24.923215
Chr03N_25.074523	3N	53.3304	67.891	Chr03N	25.074523
Chr03N_25.157953	3N	53.4635	68.0372	Chr03N	25.157953
Chr03N_25.393744	3N	54.2358	68.0372	Chr03N	25.393744
Chr03N_25.60726	3N	54.5439	68.3226	Chr03N	25.60726
Chr03N_25.964146	3N	55.6714	68.3226	Chr03N	25.964146
Chr03N_26.099983	3N	55.8949	68.4653	Chr03N	26.099983
Chr03N_26.507251	3N	56.4353	68.4653	Chr03N	26.507251
Chr03N_26.723926	3N	56.9563	68.4653	Chr03N	26.723926
Chr03N_26.917354	3N	57.1874	68.608	Chr03N	26.917354
Chr03N_27.155413	3N	57.6507	68.608	Chr03N	27.155413
Chr03N_27.486946	3N	58.191	68.9883	Chr03N	27.486946
Chr03N_27.933094	3N	58.7312	68.9883	Chr03N	27.933094
Chr03N_28.061601	3N	59.0012	69.1637	Chr03N	28.061601
Chr03N_28.300996	3N	59.5416	69.1637	Chr03N	28.300996
Chr03N_28.457488	3N	59.8114	69.1676	Chr03N	28.457488
Chr03N_28.557118	3N	60.4756	69.17	Chr03N	28.557118
Chr03N_28.904527	3N	61.2594	69.1787	Chr03N	28.904527
Chr03N_29.494207	3N	61.5674	69.3014	Chr03N	29.494207
Chr03N_29.995962	3N	61.7825	69.5781	Chr03N	29.995962
Chr03N_30.30364	3N	62.6481	69.7164	Chr03N	30.30364
Chr03N_30.383749	3N	62.918	69.7164	Chr03N	30.383749
Chr03N_30.421414	3N	62.918	69.9931	Chr03N	30.421414
Chr03N_30.568591	3N	63.4584	70.1508	Chr03N	30.568591
Chr03N_30.956257	3N	63.459	70.8634	Chr03N	30.956257
Chr03N_31.074841	3N	63.9748	71.0997	Chr03N	31.074841
Chr03N_31.178035	3N	64.4834	71.5595	Chr03N	31.178035
Chr03N_31.260979	3N	64.4834	71.9562	Chr03N	31.260979
Chr03N_31.51293	3N	65.065	72.518	Chr03N	31.51293
Chr03N_32.195717	3N	65.065	72.518	Chr03N	32.195717
Chr03N_32.261329	3N	65.9541	72.518	Chr03N	32.261329
Chr03N_32.748058	3N	66.3984	72.8737	Chr03N	32.748058
Chr03N_32.847607	3N	66.5314	73.1744	Chr03N	32.847607
Chr03N_34.314679	3N	67.418	73.3246	Chr03N	34.314679
Chr03N_34.787152	3N	67.9052	73.3246	Chr03N	34.787152
Chr03N_34.96519	3N	68.2135	73.3246	Chr03N	34.96519
Chr03N_35.390116	3N	69.0379	73.3246	Chr03N	35.390116
Chr03N_35.991541	3N	69.3886	73.5001	Chr03N	35.991541
Chr03N_37.689787	3N	69.7395	74.0278	Chr03N	37.689787
Chr03N_38.556811	3N	70.0602	74.1682	Chr03N	38.556811
Chr03N_39.649258	3N	70.3809	74.7654	Chr03N	39.649258
Chr03N_40.348531	3N	70.5363	75.2132	Chr03N	40.348531
Chr03N_41.104261	3N	70.5363	75.5903	Chr03N	41.104261
Chr03N_41.699366	3N	70.5363	76.6024	Chr03N	41.699366
Chr03N_41.731444	3N	70.5363	76.9441	Chr03N	41.731444
Chr03N_41.758701	3N	70.5363	77.6285	Chr03N	41.758701
Chr03N_41.871736	3N	70.5363	78.8744	Chr03N	41.871736
Chr03N_42.025754	3N	70.5363	78.8783	Chr03N	42.025754
Chr03N_42.025758	3N	70.5363	80.158	Chr03N	42.025758
Chr03N_42.027985	3N	70.7585	80.1581	Chr03N	42.027985
Chr03N_42.041188	3N	70.9809	80.1581	Chr03N	42.041188
Chr03N_42.234697	3N	71.129	80.4712	Chr03N	42.234697
Chr03N_42.627547	3N	71.2772	80.6131	Chr03N	42.627547
Chr03N_42.944743	3N	71.4254	81.2021	Chr03N	42.944743
Chr03N_42.963414	3N	71.4254	81.5615	Chr03N	42.963414
Chr03N_43.790867	3N	71.4254	82.3032	Chr03N	43.790867
Chr03N_44.009728	3N	71.4254	82.6502	Chr03N	44.009728
Chr03N_44.221465	3N	71.4254	83.9829	Chr03N	44.221465
Chr03N_44.407279	3N	71.4254	84.5574	Chr03N	44.407279
Chr03N_44.576731	3N	71.6009	84.7551	Chr03N	44.576731
Chr03N_44.611521	3N	71.6009	85.0556	Chr03N	44.611521
Chr03N_44.624967	3N	71.6009	85.3559	Chr03N	44.624967
Chr03N_44.737435	3N	71.6009	86.0792	Chr03N	44.737435
Chr03N_45.019032	3N	71.9522	86.2503	Chr03N	45.019032
Chr03N_45.476682	3N	72.373	86.4293	Chr03N	45.476682
Chr03N_46.130554	3N	73.0175	87.0291	Chr03N	46.130554
Chr03N_46.274977	3N	73.5532	87.7568	Chr03N	46.274977
Chr03N_46.548676	3N	73.5532	88.4064	Chr03N	46.548676
Chr03N_47.647684	3N	74.4356	88.8442	Chr03N	47.647684
Chr03N_48.289366	3N	74.7876	88.8442	Chr03N	48.289366
Chr03N_48.554317	3N	74.7876	89.3277	Chr03N	48.554317
Chr03N_48.611584	3N	74.9247	89.6571	Chr03N	48.611584
Chr03N_49.000627	3N	75.199	90.2305	Chr03N	49.000627
Chr03N_49.208635	3N	75.199	91.1982	Chr03N	49.208635
Chr03N_49.252456	3N	75.199	91.4829	Chr03N	49.252456
Chr03N_49.307293	3N	75.199	91.8305	Chr03N	49.307293
Chr03N_49.741856	3N	75.2828	92.2716	Chr03N	49.741856
Chr03N_49.880044	3N	75.3086	92.9165	Chr03N	49.880044
Chr03N_50.006364	3N	75.3323	94.0803	Chr03N	50.006364
Chr03N_50.049132	3N	75.3323	94.5717	Chr03N	50.049132
Chr03N_50.368636	3N	75.9045	95.3565	Chr03N	50.368636
Chr03N_50.533228	3N	75.9045	95.7405	Chr03N	50.533228
Chr03N_50.785624	3N	75.9045	96.6419	Chr03N	50.785624
Chr03N_50.958802	3N	76.0595	97.6443	Chr03N	50.958802
Chr03N_51.107275	3N	76.0595	97.9643	Chr03N	51.107275
Chr03N_51.272677	3N	76.0595	98.445	Chr03N	51.272677
Chr03N_51.379273	3N	76.0595	98.8734	Chr03N	51.379273
Chr03N_51.553423	3N	76.3697	98.8734	Chr03N	51.553423
Chr03N_51.708943	3N	76.3697	99.6436	Chr03N	51.708943
Chr03N_52.076521	3N	76.3697	100.244	Chr03N	52.076521
Chr03N_52.341634	3N	76.3697	100.608	Chr03N	52.341634
Chr03N_52.50574	3N	76.5246	100.79	Chr03N	52.50574
Chr03N_52.868418	3N	77.3013	100.79	Chr03N	52.868418
Chr03N_53.302537	3N	77.4448	100.927	Chr03N	53.302537
Chr03N_53.711668	3N	77.7325	101.063	Chr03N	53.711668
Chr03N_53.911738	3N	77.9991	101.063	Chr03N	53.911738
Chr03N_54.632231	3N	78.182	102.406	Chr03N	54.632231
Chr03N_55.21519	3N	78.4903	102.406	Chr03N	55.21519
Chr03N_55.396549	3N	78.7817	102.983	Chr03N	55.396549
Chr03N_55.536112	3N	78.9538	102.983	Chr03N	55.536112
Chr03N_55.816048	3N	79.3328	102.983	Chr03N	55.816048
Chr03N_55.875462	3N	79.6661	102.983	Chr03N	55.875462
Chr03N_56.161756	3N	79.9992	103.232	Chr03N	56.161756
Chr03N_56.215459	3N	79.9992	103.48	Chr03N	56.215459
Chr03N_56.285767	3N	79.9992	103.775	Chr03N	56.285767
Chr03N_56.495517	3N	79.9992	104.286	Chr03N	56.495517
Chr03N_56.609767	3N	79.9992	104.354	Chr03N	56.609767
Chr03N_56.689309	3N	79.9992	105.645	Chr03N	56.689309
Chr03N_56.805868	3N	79.9992	106.563	Chr03N	56.805868
Chr03N_57.366143	3N	79.9993	106.563	Chr03N	57.366143
Chr03N_57.421995	3N	80.1146	106.569	Chr03N	57.421995
Chr03N_57.441718	3N	80.1541	107.187	Chr03N	57.441718
Chr03N_57.492829	3N	80.2598	107.959	Chr03N	57.492829
Chr03N_57.517291	3N	80.2598	109.358	Chr03N	57.517291
Chr03N_57.566904	3N	80.8162	109.682	Chr03N	57.566904
Chr03N_57.640816	3N	80.8162	110.335	Chr03N	57.640816
Chr03N_57.81286	3N	80.8162	110.957	Chr03N	57.81286
Chr03N_57.850606	3N	81.2478	111.68	Chr03N	57.850606
Chr03N_58.05262	3N	81.9996	111.99	Chr03N	58.05262
Chr03N_58.129246	3N	82.1328	112.15	Chr03N	58.129246
Chr03N_58.290922	3N	82.2661	112.415	Chr03N	58.290922
Chr03N_58.383627	3N	82.3994	112.679	Chr03N	58.383627
Chr03N_58.577986	3N	82.6428	112.941	Chr03N	58.577986
Chr03N_58.596859	3N	82.9887	112.941	Chr03N	58.596859
Chr03N_58.926772	3N	83.4662	113.223	Chr03N	58.926772
Chr03N_59.077837	3N	83.7954	113.223	Chr03N	59.077837
Chr03N_59.278634	3N	84.1674	113.365	Chr03N	59.278634
Chr03N_59.334729	3N	84.7814	113.403	Chr03N	59.334729
Chr03N_59.455743	3N	84.7814	116.156	Chr03N	59.455743
Chr03N_59.5981	3N	84.7814	116.426	Chr03N	59.5981
Chr03N_59.620456	3N	85.3844	116.426	Chr03N	59.620456
Chr03N_59.834053	3N	86.0251	116.426	Chr03N	59.834053
Chr03N_59.859406	3N	86.2757	116.426	Chr03N	59.859406
Chr03N_59.949397	3N	86.5266	116.426	Chr03N	59.949397
Chr03N_60.155137	3N	86.6663	116.63	Chr03N	60.155137
Chr03N_60.517045	3N	86.6663	117.039	Chr03N	60.517045
Chr03N_60.537417	3N	86.6663	118.002	Chr03N	60.537417
Chr03N_60.970726	3N	86.7997	119.456	Chr03N	60.970726
Chr03N_61.045408	3N	86.7997	120.181	Chr03N	61.045408
Chr03N_61.171606	3N	87.7914	120.181	Chr03N	61.171606
Chr03N_61.402861	3N	87.7914	120.664	Chr03N	61.402861
Chr03N_61.430482	3N	87.813	121.46	Chr03N	61.430482
Chr03N_61.506136	3N	88.0442	121.966	Chr03N	61.506136
Chr03N_61.665382	3N	88.9668	121.966	Chr03N	61.665382
Chr03N_61.89931	3N	89.5653	122.169	Chr03N	61.89931
Chr03N_62.151787	3N	89.7776	122.887	Chr03N	62.151787
Chr03N_62.310304	3N	90.204	123.571	Chr03N	62.310304
Chr03N_62.505879	3N	90.4477	123.571	Chr03N	62.505879
Chr03N_62.600203	3N	90.8807	123.866	Chr03N	62.600203
Chr03N_62.743411	3N	91.8945	124.703	Chr03N	62.743411
Chr03N_62.910757	3N	92.8946	124.796	Chr03N	62.910757
Chr03N_63.181702	3N	93.3345	124.796	Chr03N	63.181702
Chr03N_63.283357	3N	93.3345	125.179	Chr03N	63.283357
Chr03N_63.484075	3N	93.7131	125.376	Chr03N	63.484075
Chr03N_63.50874	3N	93.9022	125.572	Chr03N	63.50874
Chr03N_63.519958	3N	93.9022	125.966	Chr03N	63.519958
Chr03N_63.549199	3N	94.2806	125.966	Chr03N	63.549199
Chr03N_63.593668	3N	95.0565	126.232	Chr03N	63.593668
Chr03N_63.748176	3N	95.0565	126.499	Chr03N	63.748176
Chr03N_63.816094	3N	95.1543	126.504	Chr03N	63.816094
Chr03N_63.84169	3N	95.5963	126.504	Chr03N	63.84169
Chr03N_63.909325	3N	95.6472	126.769	Chr03N	63.909325
Chr03N_63.977284	3N	96.1866	126.769	Chr03N	63.977284
Chr03N_64.081531	3N	96.1867	127.323	Chr03N	64.081531
Chr03N_64.376857	3N	96.5302	127.466	Chr03N	64.376857
Chr03N_64.473814	3N	97.3852	127.855	Chr03N	64.473814
Chr03N_64.582759	3N	97.6205	128.635	Chr03N	64.582759
Chr03N_64.699318	3N	98.1071	128.635	Chr03N	64.699318
Chr03N_64.806967	3N	98.1071	129.152	Chr03N	64.806967
Chr03N_64.821709	3N	98.3994	129.405	Chr03N	64.821709
Chr03N_64.895217	3N	98.5929	129.611	Chr03N	64.895217
Chr03N_64.904248	3N	98.9094	129.611	Chr03N	64.904248
Chr03N_65.017405	3N	99.4526	130.232	Chr03N	65.017405
Chr03N_65.272474	3N	99.7781	130.232	Chr03N	65.272474
Chr03N_65.532282	3N	100.439	130.76	Chr03N	65.532282
Chr03N_65.597527	3N	100.44	131.624	Chr03N	65.597527
Chr03N_65.722591	3N	101.389	131.624	Chr03N	65.722591
Chr03N_65.841823	3N	101.389	132.025	Chr03N	65.841823
Chr03N_65.996452	3N	101.669	132.025	Chr03N	65.996452
Chr03N_66.101914	3N	101.949	132.025	Chr03N	66.101914
Chr03N_66.166836	3N	102.135	132.258	Chr03N	66.166836
Chr03N_66.481075	3N	102.831	132.7	Chr03N	66.481075
Chr03N_66.830145	3N	103.302	132.7	Chr03N	66.830145
Chr03N_66.895552	3N	103.538	133.28	Chr03N	66.895552
Chr03N_66.903814	3N	103.886	133.28	Chr03N	66.903814
Chr03N_66.93832	3N	104.279	133.28	Chr03N	66.93832
Chr03N_67.33441	3N	104.663	133.28	Chr03N	67.33441
Chr04K_1.847328	4K	0	0	Chr04K	1.847328
Chr04K_1.959391	4K	0.212849	0.133719	Chr04K	1.959391
Chr04K_2.142451	4K	0.565772	0.765724	Chr04K	2.142451
Chr04K_2.212354	4K	1.02119	0.930612	Chr04K	2.212354
Chr04K_2.280313	4K	1.63978	1.06698	Chr04K	2.280313
Chr04K_2.618407	4K	2.29311	1.81335	Chr04K	2.618407
Chr04K_2.701999	4K	3.78704	1.81335	Chr04K	2.701999
Chr04K_2.836135	4K	4.24174	1.81336	Chr04K	2.836135
Chr04K_2.900773	4K	4.24595	2.47874	Chr04K	2.900773
Chr04K_3.048598	4K	4.50251	2.47874	Chr04K	3.048598
Chr04K_3.221857	4K	5.24258	2.47874	Chr04K	3.221857
Chr04K_3.330519	4K	5.7093	2.64225	Chr04K	3.330519
Chr04K_3.479113	4K	5.70931	3.62716	Chr04K	3.479113
Chr04K_3.63763	4K	6.04192	3.62716	Chr04K	3.63763
Chr04K_3.720817	4K	7.04278	3.62716	Chr04K	3.720817
Chr04K_3.808378	4K	7.04279	3.85912	Chr04K	3.808378
Chr04K_3.854062	4K	7.2581	4.09099	Chr04K	3.854062
Chr04K_4.084507	4K	7.47337	4.67993	Chr04K	4.084507
Chr04K_4.136104	4K	7.7605	4.67993	Chr04K	4.136104
Chr04K_4.234074	4K	8.14293	4.82706	Chr04K	4.234074
Chr04K_4.396519	4K	8.90965	4.82706	Chr04K	4.396519
Chr04K_4.428393	4K	9.17618	4.82706	Chr04K	4.428393
Chr04K_4.562245	4K	9.37233	5.69607	Chr04K	4.562245
Chr04K_4.615867	4K	9.59237	6.12608	Chr04K	4.615867
Chr04K_4.737124	4K	9.76793	6.12609	Chr04K	4.737124
Chr04K_4.765272	4K	10.1192	6.12609	Chr04K	4.765272
Chr04K_4.89718	4K	11.1764	6.12609	Chr04K	4.89718
Chr04K_5.017664	4K	11.1778	6.12609	Chr04K	5.017664
Chr04K_5.017668	4K	11.7442	6.12609	Chr04K	5.017668
Chr04K_5.069791	4K	12.2452	6.12609	Chr04K	5.069791
Chr04K_5.499253	4K	13.6584	6.12609	Chr04K	5.499253
Chr04K_5.772466	4K	14.4236	6.12609	Chr04K	5.772466
Chr04K_5.917051	4K	15.3303	6.68244	Chr04K	5.917051
Chr04K_6.080347	4K	15.3303	7.31033	Chr04K	6.080347
Chr04K_6.145795	4K	15.5193	7.55312	Chr04K	6.145795
Chr04K_6.183379	4K	16.0054	7.55312	Chr04K	6.183379
Chr04K_6.22639	4K	16.3773	7.73334	Chr04K	6.22639
Chr04K_6.300424	4K	16.5105	7.91326	Chr04K	6.300424
Chr04K_6.520744	4K	16.7761	8.85683	Chr04K	6.520744
Chr04K_6.545287	4K	16.7761	9.25195	Chr04K	6.545287
Chr04K_6.787234	4K	18.0156	9.53222	Chr04K	6.787234
Chr04K_7.164937	4K	18.7778	10.5799	Chr04K	7.164937
Chr04K_7.302232	4K	18.9554	10.9113	Chr04K	7.302232
Chr04K_7.43896	4K	20.2833	10.9114	Chr04K	7.43896
Chr04K_7.799329	4K	20.5112	11.4094	Chr04K	7.799329
Chr04K_7.915402	4K	20.7777	11.5751	Chr04K	7.915402
Chr04K_8.050996	4K	21.6355	11.5751	Chr04K	8.050996
Chr04K_8.151193	4K	22.0395	11.5751	Chr04K	8.151193
Chr04K_8.250823	4K	22.0395	11.8924	Chr04K	8.250823
Chr04K_8.341705	4K	22.4858	11.8924	Chr04K	8.341705
Chr04K_8.475679	4K	22.7781	11.8924	Chr04K	8.475679
Chr04K_8.723053	4K	22.9113	12.7808	Chr04K	8.723053
Chr04K_8.74144	4K	23.2314	12.7808	Chr04K	8.74144
Chr04K_9.060173	4K	23.7113	14.3327	Chr04K	9.060173
Chr04K_9.060823	4K	23.7113	14.5917	Chr04K	9.060823
Chr04K_9.14077	4K	23.7113	15.1798	Chr04K	9.14077
Chr04K_9.237646	4K	24.328	15.1798	Chr04K	9.237646
Chr04K_9.594816	4K	24.7359	15.1799	Chr04K	9.594816
Chr04K_9.724213	4K	24.822	15.1873	Chr04K	9.724213
Chr04K_9.831052	4K	24.822	15.6577	Chr04K	9.831052
Chr04K_9.916183	4K	26.2987	17.4802	Chr04K	9.916183
Chr04K_9.965755	4K	26.2987	18.2272	Chr04K	9.965755
Chr04K_10.539235	4K	26.2987	18.5156	Chr04K	10.539235
Chr04K_10.577953	4K	26.7964	18.5175	Chr04K	10.577953
Chr04K_10.758421	4K	26.7964	18.8868	Chr04K	10.758421
Chr04K_10.814635	4K	27.1789	19.2292	Chr04K	10.814635
Chr04K_11.13094	4K	27.6237	20.0411	Chr04K	11.13094
Chr04K_11.318617	4K	27.8456	20.235	Chr04K	11.318617
Chr04K_11.648125	4K	27.8456	20.6239	Chr04K	11.648125
Chr04K_11.846413	4K	27.8456	20.9495	Chr04K	11.846413
Chr04K_12.101523	4K	28.1831	21.6715	Chr04K	12.101523
Chr04K_12.21067	4K	28.4815	21.6715	Chr04K	12.21067
Chr04K_12.302524	4K	28.8881	21.6715	Chr04K	12.302524
Chr04K_12.53143	4K	29.0457	21.8567	Chr04K	12.53143
Chr04K_12.765358	4K	29.1788	22.0357	Chr04K	12.765358
Chr04K_13.041487	4K	29.9572	22.5683	Chr04K	13.041487
Chr04K_13.324742	4K	30.1124	22.901	Chr04K	13.324742
Chr04K_13.403152	4K	30.2486	23.0875	Chr04K	13.403152
Chr04K_13.640968	4K	30.6576	23.3083	Chr04K	13.640968
Chr04K_13.773808	4K	30.8138	23.5278	Chr04K	13.773808
Chr04K_13.929733	4K	31.6748	23.9705	Chr04K	13.929733
Chr04K_14.171113	4K	32.0286	23.9705	Chr04K	14.171113
Chr04K_14.911613	4K	32.1922	24.096	Chr04K	14.911613
Chr04K_14.995207	4K	32.5369	24.5896	Chr04K	14.995207
Chr04K_15.455044	4K	32.9563	24.9401	Chr04K	15.455044
Chr04K_16.682437	4K	33.011	25.5852	Chr04K	16.682437
Chr04K_16.725772	4K	33.473	25.5852	Chr04K	16.725772
Chr04K_17.454205	4K	33.6386	25.7457	Chr04K	17.454205
Chr04K_17.834419	4K	33.7914	25.9061	Chr04K	17.834419
Chr04K_18.145014	4K	33.7914	26.2401	Chr04K	18.145014
Chr04K_18.50599	4K	33.9729	26.7062	Chr04K	18.50599
Chr04K_19.561501	4K	34.3365	27.3246	Chr04K	19.561501
Chr04K_20.033812	4K	34.4262	27.7579	Chr04K	20.033812
Chr04K_20.155474	4K	34.4482	28.2981	Chr04K	20.155474
Chr04K_20.291149	4K	34.4727	28.4521	Chr04K	20.291149
Chr04K_20.300667	4K	34.4727	28.7934	Chr04K	20.300667
Chr04K_20.407141	4K	34.4727	30.0882	Chr04K	20.407141
Chr04K_21.926782	4K	34.4727	31.0396	Chr04K	21.926782
Chr04K_22.924783	4K	34.6089	31.2071	Chr04K	22.924783
Chr04K_23.418438	4K	34.7642	31.3588	Chr04K	23.418438
Chr04K_26.107516	4K	35.6993	31.3588	Chr04K	26.107516
Chr04K_28.638685	4K	36.0436	31.3588	Chr04K	28.638685
Chr04K_29.613196	4K	36.3505	31.6622	Chr04K	29.613196
Chr04K_29.796256	4K	37.2162	31.6622	Chr04K	29.796256
Chr04K_29.932822	4K	37.7132	31.6622	Chr04K	29.932822
Chr04K_30.910492	4K	37.9798	31.8101	Chr04K	30.910492
Chr04K_31.638358	4K	38.2465	31.8101	Chr04K	31.638358
Chr04K_31.925908	4K	38.5652	31.8101	Chr04K	31.925908
Chr04K_32.809942	4K	38.9912	31.8101	Chr04K	32.809942
Chr04K_33.40999	4K	39.8337	32.0449	Chr04K	33.40999
Chr04K_33.982255	4K	41.0409	32.7796	Chr04K	33.982255
Chr04K_34.241779	4K	41.1801	33.1357	Chr04K	34.241779
Chr04K_34.490287	4K	41.7137	33.3376	Chr04K	34.490287
Chr04K_34.717492	4K	41.8477	33.6295	Chr04K	34.717492
Chr04K_34.947573	4K	41.9802	33.994	Chr04K	34.947573
Chr04K_35.203654	4K	41.9802	34.6304	Chr04K	35.203654
Chr04K_35.24302	4K	42.5771	34.6341	Chr04K	35.24302
Chr04K_35.592535	4K	42.8744	34.7787	Chr04K	35.592535
Chr04K_35.657497	4K	43.1865	34.9274	Chr04K	35.657497
Chr04K_35.929495	4K	43.3667	35.0759	Chr04K	35.929495
Chr04K_36.404317	4K	44.3264	35.0759	Chr04K	36.404317
Chr04K_36.632816	4K	44.7235	35.0759	Chr04K	36.632816
Chr04K_36.801784	4K	44.9997	35.0759	Chr04K	36.801784
Chr04K_37.59526	4K	45.6295	35.0759	Chr04K	37.59526
Chr04K_37.847656	4K	46.184	35.0759	Chr04K	37.847656
Chr04K_37.987057	4K	46.6922	35.3922	Chr04K	37.987057
Chr04K_38.249416	4K	47.2035	35.5435	Chr04K	38.249416
Chr04K_38.358199	4K	47.7149	35.5435	Chr04K	38.358199
Chr04K_38.425589	4K	47.7149	35.7505	Chr04K	38.425589
Chr04K_38.501326	4K	48.4979	35.9979	Chr04K	38.501326
Chr04K_38.523763	4K	48.8857	36.1491	Chr04K	38.523763
Chr04K_38.815606	4K	49.766	36.1491	Chr04K	38.815606
Chr04K_38.929816	4K	50.0569	36.1491	Chr04K	38.929816
Chr04K_39.242841	4K	50.7199	36.3433	Chr04K	39.242841
Chr04K_39.319143	4K	51.0835	36.3433	Chr04K	39.319143
Chr04K_39.549142	4K	51.9359	36.3433	Chr04K	39.549142
Chr04K_39.764845	4K	52.3181	36.8354	Chr04K	39.764845
Chr04K_39.899386	4K	52.8877	36.8354	Chr04K	39.899386
Chr04K_40.253923	4K	53.7299	36.8354	Chr04K	40.253923
Chr04K_40.286971	4K	53.9961	36.8354	Chr04K	40.286971
Chr04K_40.289077	4K	54.4105	37.0405	Chr04K	40.289077
Chr04K_40.295719	4K	54.7245	37.0405	Chr04K	40.295719
Chr04K_40.361893	4K	55.0176	37.0405	Chr04K	40.361893
Chr04K_40.417543	4K	55.7956	37.0405	Chr04K	40.417543
Chr04K_40.455532	4K	56.0196	37.2703	Chr04K	40.455532
Chr04K_40.568811	4K	56.3272	37.2703	Chr04K	40.568811
Chr04K_40.700274	4K	56.6865	37.2703	Chr04K	40.700274
Chr04K_40.942018	4K	57.4097	37.5947	Chr04K	40.942018
Chr04K_40.993048	4K	57.4098	37.8199	Chr04K	40.993048
Chr04K_41.034601	4K	58.0659	37.9809	Chr04K	41.034601
Chr04K_41.187853	4K	58.0665	38.3688	Chr04K	41.187853
Chr04K_41.324662	4K	58.2504	38.5664	Chr04K	41.324662
Chr04K_41.616748	4K	58.5013	38.9504	Chr04K	41.616748
Chr04K_42.05998	4K	58.938	38.9504	Chr04K	42.05998
Chr04K_42.125509	4K	59.2273	39.1787	Chr04K	42.125509
Chr04K_42.153859	4K	59.4195	39.1813	Chr04K	42.153859
Chr04K_42.248467	4K	60.3852	39.5956	Chr04K	42.248467
Chr04K_42.325822	4K	60.3853	39.7528	Chr04K	42.325822
Chr04K_42.390136	4K	60.386	40.0387	Chr04K	42.390136
Chr04K_42.501754	4K	61.1217	40.0387	Chr04K	42.501754
Chr04K_42.565582	4K	61.6335	40.0387	Chr04K	42.565582
Chr04K_42.840901	4K	62.4158	40.0387	Chr04K	42.840901
Chr04K_42.915624	4K	62.5794	40.2433	Chr04K	42.915624
Chr04K_43.075477	4K	62.8699	40.4482	Chr04K	43.075477
Chr04K_43.127884	4K	63.6015	40.4482	Chr04K	43.127884
Chr04K_43.177618	4K	63.781	40.5848	Chr04K	43.177618
Chr04K_43.267528	4K	64.3212	40.5848	Chr04K	43.267528
Chr04K_43.356223	4K	64.481	40.7213	Chr04K	43.356223
Chr04K_43.634134	4K	65.0704	40.7213	Chr04K	43.634134
Chr04K_43.701688	4K	65.3637	40.7213	Chr04K	43.701688
Chr04K_43.809013	4K	65.6465	40.7213	Chr04K	43.809013
Chr04K_43.994706	4K	66.5376	40.7213	Chr04K	43.994706
[truncated: 2,701 more rows]

## Sheet: extFig_1f
Sample	Var	Ref	Missing	Hets	Het_pct
PRJNA250073	1222529	29373348	952379	2356788	6.95
J170.A	2413734	26305148	2634001	2552161	7.53
J190.A	2100342	26790908	2716313	2297481	6.78
J212.A	1002732	22171143	8532593	2198576	6.48
J217.A	1269087	24785013	5584308	2266636	6.69
J232.A	1132588	24976913	5378699	2416844	7.13
J247.A	1172988	25685760	4677145	2369151	6.99
J248.A	1941553	28803136	1391191	1769164	5.22
PRJNA250067	2985295	25962142	2613365	2344242	6.91
J005.A	1554189	29371377	387804	2591674	7.64
J006.A	2569245	28113863	586308	2635628	7.77
J008.A	1392521	30178633	557240	1776650	5.24
J013.A	1067192	30641906	421807	1774139	5.23
J016.A	1028766	30654173	415296	1806809	5.33
J019.A	2889262	28411688	831206	1772888	5.23
J020.A	3434968	27376605	931514	2161957	6.38
J026.A	2033952	28702354	425054	2743684	8.09
J036.A	3510429	27541580	824122	2028913	5.98
J037.A	3381038	27481783	779254	2262969	6.67
J041.A	1759103	29526967	623518	1995456	5.89
J164.A	3278144	28176642	1535994	914264	2.7
J171.A	2670936	28329737	502104	2402267	7.09
J172.A	2672630	28239797	585064	2407553	7.1
J186.A	2585382	28484197	836235	1999230	5.9
J189.A	2253314	28692023	551293	2408414	7.1
J193.A	2807023	28304882	800708	1992431	5.88
J205.A	2985958	28262597	849819	1806670	5.33
J208.A	2667594	28253628	565780	2418042	7.13
J250.A	1730290	29536874	441955	2195925	6.48
J251.A	1469733	29729170	416732	2289409	6.75
J254.A	3411319	27613503	654996	2225226	6.56
J256.A	3255127	27599520	584925	2465472	7.27
J270.A	1730247	29574756	627308	1972733	5.82
J273.A	1734994	29627682	582217	1960151	5.78
J276.A	1845631	29561173	781350	1716890	5.06
J279.A	1712731	29652848	566074	1973391	5.82
J280.A	1616570	29756816	612853	1918805	5.66
J283.A	3374252	27650941	597079	2282772	6.73
J294.A	1895246	29155375	677312	2177111	6.42
J295.A	1450734	29599877	519178	2335255	6.89
J303.A	2058772	29207315	818390	1820567	5.37
J308.A	1803691	29330864	562988	2207501	6.51
J312.A	1918174	29238100	704698	2044072	6.03
J314.A	1901542	29392302	531530	2079670	6.13
J318.A	1554790	29510551	577370	2262333	6.67
J319.A	1850243	29383987	439542	2231272	6.58
J324.A	1797885	29386074	625398	2095687	6.18
J326.A	1829950	29324764	495379	2254951	6.65
J329.A	1869558	29228033	578604	2228849	6.57
J330.A	1589299	29667758	488055	2159932	6.37
J331.A	1967402	29443595	767651	1726396	5.09
J337.A	1916290	29333029	565361	2090364	6.17
J340.A	1862653	28659050	967810	2415531	7.12
J343.A	2014240	29322441	725552	1842811	5.44
J359.A	3297044	27562109	698499	2347392	6.92
J390.A	3247263	27601653	732200	2323928	6.85
J395.A	2274492	27508955	467828	3653769	10.78
J403.A	3475703	27527839	852097	2049405	6.04
J407.A	3610573	27576310	911540	1806621	5.33
J424.A	1719389	29667284	667635	1850736	5.46
J426.A	2639023	28186345	637661	2442015	7.2
J463.A	1979647	28673871	539071	2712455	8
J466.A	2499196	28741877	685454	1978517	5.84
J477.A	2149016	28811219	559054	2385755	7.04
J483.A	2099368	28991129	535153	2279394	6.72
J484.A	1486228	29646361	471599	2300856	6.79
J490.A	3172907	27654086	733926	2344125	6.91
J496.A	2336850	28799837	654355	2114002	6.24
J497.A	2348011	28716909	747643	2092481	6.17
J498.A	2269282	28792122	527898	2315742	6.83
J500.A	2342499	28700282	627967	2234296	6.59
J501.A	2367671	28809700	531171	2196502	6.48
J502.A	2351372	28758129	625399	2170144	6.4
J503.A	2374039	28693898	764263	2072844	6.11
J504.A	2270029	28786272	550568	2298175	6.78
J514.A	1674952	29611587	508230	2110275	6.22
J516.A	2699527	28330569	538293	2336655	6.89
J522.A	2788447	28279758	614455	2222384	6.55
J525.A	2752479	28353470	482047	2317048	6.83
J530.A	2315106	27618545	426617	3544776	10.46
J535.A	1834148	29367612	692637	2010647	5.93
J536.A	2296563	27520175	457691	3630615	10.71
J539.A	2326809	27646067	393349	3538819	10.44
J540.A	2797468	28277432	529993	2300151	6.78
J542.A	2273842	23700327	5823763	2107112	6.21
J574.A	2702627	28230661	668948	2302808	6.79
J576.A	2952240	28359444	948714	1644646	4.85
J577.A	2785855	28377089	841409	1900691	5.61
J578.A	2750929	28169742	754074	2230299	6.58
J017.A	2327383	28561887	752222	2263552	6.68
J018.A	1294198	29867892	478151	2264803	6.68
J019.L1	2748251	28372388	771765	2012640	5.94
J019.L2	3057322	28368594	1000556	1478572	4.36
J019.L3	2757174	28329310	837347	1981213	5.84
J022.A	1689483	29478916	494589	2242056	6.61
J029.L1	2605660	27774821	522606	3001957	8.85
J029.L2	1903871	28238736	492340	3270097	9.64
J029.L3	2452526	27932459	463832	3056227	9.01
J036.L1	3374538	27511963	764245	2254298	6.65
J036.L2	3477881	27536056	745100	2146007	6.33
J036.L3	3431050	27547774	791580	2134640	6.3
J173.A	2645635	28273972	496511	2488926	7.34
J174.A	2732523	28267719	566581	2338221	6.9
J175.A	2710445	28300750	550640	2343209	6.91
J179.L2	2181535	28739801	776484	2207224	6.51
J179.L3	1951582	29020934	675843	2256685	6.66
J180.L1	2974946	28339972	992274	1597852	4.71
J180.L2	2634848	28815370	571525	1883301	5.55
J180.L3	2699462	28391924	751355	2062303	6.08
J181.A	2753163	28467188	714787	1969906	5.81
J185.A	2690033	28354442	1061286	1799283	5.31
J186.L1	2684973	28488763	959647	1771661	5.23
J188.L1	2035668	29347926	352401	2169049	6.4
J188.L2	2303287	28749247	853646	1998864	5.9
J188.L3	2203711	28720332	741469	2239532	6.61
J192.A	2781737	28210852	834070	2078385	6.13
J192.L1	2603391	28722657	432875	2146121	6.33
J192.L2	2784986	28336137	718811	2065110	6.09
J192.L3	2762745	28356128	631821	2154350	6.35
J193.L1	2820221	28390482	657340	2037001	6.01
J193.L2	2691010	28343258	603707	2267069	6.69
J193.L3	2695678	28326612	599501	2283253	6.73
J205.L1	2934349	28237041	872712	1860942	5.49
J205.L2	2831092	28286105	741619	2046228	6.04
J205.L3	3051352	28299263	879916	1674513	4.94
J249.C	1510434	29653578	465244	2275788	6.71
J250.B	1657688	29468405	498463	2280488	6.73
J250.C	1700946	29454697	536184	2213217	6.53
J251.B	1511502	29496413	541935	2355194	6.95
J251.C	1474026	29652569	461650	2316799	6.83
J326.B	1832721	29283598	492009	2296716	6.77
J339.A	2027360	29306085	654602	1916997	5.65
J341.A	1431376	30092676	532309	1848683	5.45
J365.A	3282198	27596966	578532	2447348	7.22
J376.A	3536698	27577669	832211	1958466	5.78
J376.B	3623706	27576105	956362	1748871	5.16
J378.A	3477160	27524608	795255	2108021	6.22
J385.B	3374865	27665814	688801	2175564	6.42
J386.A	3172662	27200536	1100089	2431757	7.17
J393.B	3385551	27491179	804705	2223609	6.56
J403.B	3500815	27493909	962858	1947462	5.74
J426.B	2656530	28239095	633283	2376136	7.01
J441.A	1006487	30656957	462610	1778990	5.25
J466.B	2395482	28657599	775422	2076541	6.12
J466.C	2414764	28595582	833547	2061151	6.08
J470.B	3124498	27822611	791887	2166048	6.39
J471.C	3066859	27669512	841080	2327593	6.87
J477.C	2165478	28771041	658491	2310034	6.81
J481.C	2093737	28977411	582609	2251287	6.64
J482.A	2141722	28985440	719504	2058378	6.07
J482.B	2078300	29079805	525337	2221602	6.55
J484.B	1519878	29583902	491158	2310106	6.81
J488.A	3147739	27745097	822328	2189880	6.46
J488.B	3073031	27724253	785101	2322659	6.85
J490.C	3189985	27618413	697501	2399145	7.08
J491.B	3367203	27664629	703937	2169275	6.4
J491.C	3326085	27711259	638236	2229464	6.58
J496.C	2272896	28864617	561300	2206231	6.51
J497.B	2428898	28740919	752229	1982998	5.85
J498.B	2272706	28818281	576526	2237531	6.6
J498.C	2304289	28709283	626831	2264641	6.68
J499.A	2329788	28802677	609756	2162823	6.38
J499.C	2508932	28824238	733355	1838519	5.42
J500.B	2373238	28757359	636168	2138279	6.31
J500.C	2329526	28840280	484419	2250819	6.64
J502.C	2425034	28748640	717660	2013710	5.94
J504.C	2262446	28782667	561890	2298041	6.78
J526.B	2855069	28319819	581618	2148538	6.34
J530.B	2215249	28732184	317675	2639936	7.79
J536.C	2880571	28196189	758341	2069943	6.11
J576.B	2750396	28359416	714368	2080864	6.14
J576.C	2939547	28448999	779202	1737296	5.12
J577.B	2790219	28387627	820199	1906999	5.62
J431.A	2807580	27523807	1413689	2159968	6.37
J386.C	3175636	27262431	937826	2529151	7.46
J182.A	2463547	27626080	1392683	2422734	7.15
J407.B	3055618	25356776	3124341	2368309	6.99
J259.A	3094078	26614303	1600276	2596387	7.66
J306.B	1796186	29312962	776904	2018992	5.95
J461.B	2245566	28542376	727031	2390071	7.05
J359.B	3316777	27511938	767685	2308644	6.81
J516.C	2657085	28253793	546935	2447231	7.22
J335.A	1870950	29047148	773853	2213093	6.53
J483.B	2081696	28886560	674036	2262752	6.67
J378.B	3278736	26959186	1334023	2333099	6.88
J534.A	2446159	27683515	770057	3005313	8.86
J409.B	3386986	27529961	754228	2233869	6.59
J263.A	3027204	26248743	1912406	2716691	8.01
J433.B	2749714	28114529	677469	2363332	6.97
J027.A	2649789	28187810	674853	2392592	7.06
J387.A	3260335	27581760	747689	2315260	6.83
J188.A	2235835	28738232	818991	2111986	6.23
J422.B	2683225	28073903	822051	2325865	6.86
J379.A	3423169	27451691	869359	2160825	6.37
J534.C	2689303	28223484	647112	2345145	6.92
J306.C	1722910	29212786	785209	2184139	6.44
J465.B	1991931	28522104	964163	2426846	7.16
J365.B	3313959	27446258	838866	2305961	6.8
J517.A	3041882	28035408	1103138	1724616	5.09
J351.B	3474794	27566452	871635	1992163	5.88
J483.C	2171579	28884629	878930	1969906	5.81
J427.A	2647981	28006164	784171	2466728	7.28
J169.A	2674363	28218742	681616	2330323	6.87
J415.B	3334882	27503717	720538	2345907	6.92
J264.A	3425999	27477135	904747	2097163	6.19
J434.B	2681881	27722749	1081493	2418921	7.13
J027.B	1807779	27949184	1354130	2793951	8.24
J387.C	3072005	26906833	1393275	2532931	7.47
J191.A	1947076	28594022	605473	2758473	8.14
J353.B	3471241	27576643	824208	2032952	6
J489.B	3128794	27514940	797375	2463935	7.27
J381.A	3519368	27520492	903939	1961245	5.78
J537.B	2692631	27877312	853977	2481124	7.32
J307.A	1931242	29284057	694434	1995311	5.88
J469.A	2270193	28626231	660836	2347784	6.92
J371.A	3394611	27505481	937062	2067890	6.1
J521.A	2573351	27688595	1078072	2565026	7.57
J393.A	3398628	27523101	763564	2219751	6.55
J194.A	2622285	27684911	1176066	2421782	7.14
J427.B	2657666	27758105	1040876	2448397	7.22
J416.B	2685446	28208103	666649	2344846	6.92
J293.A	1757594	29419044	586579	2141827	6.32
J374.A	3453919	27466479	852438	2132208	6.29
J525.C	2697700	28249305	610708	2347331	6.92
J355.A	3372628	27606628	696886	2228902	6.57
J489.C	3145323	27323381	962191	2474149	7.3
J384.A	3227038	27597380	800805	2279821	6.72
J538.B	2733465	28194825	630077	2346677	6.92
J313.A	2114744	29158452	973755	1658093	4.89
J470.A	3058875	27738628	877850	2229691	6.58
J450.B	2578924	28263021	564509	2498590	7.37
J029.B	2763999	27806260	700182	2634603	7.77
J394.A	3398968	26654927	1729610	2121539	6.26
J253.A	3323133	26680391	1730853	2170667	6.4
J177.A	2007341	28848547	842056	2207100	6.51
J418.A	2900324	28036029	1011054	1957637	5.77
J305.A	1785615	29085550	778698	2255181	6.65
J323.A	1806215	29268704	525798	2304327	6.8
J481.B	2122551	29009636	638706	2134151	6.29
J374.B	3395645	27516759	801466	2191174	6.46
J530.C	2267997	27470734	484710	3681603	10.86
J355.C	3412711	27514780	882097	2095456	6.18
J384.B	3247590	27275952	1136279	2245223	6.62
J542.C	2695538	27806817	1016486	2386203	7.04
J419.B	1323032	29839998	490540	2251474	6.64
J306.A	1688600	28874130	1072125	2270189	6.7
J455.A	2823051	28283334	697536	2101123	6.2
J400.A	3279143	26391737	2058333	2175831	6.42
J257.A	3353116	27557623	809534	2184771	6.44
J429.A	2727278	28192791	694858	2290117	6.75
J180.A	2633005	28114007	964117	2193915	6.47
J385.A	2956211	26278478	1921316	2749039	8.11
J327.A	1787907	28956296	817418	2343423	6.91
J482.C	2046221	28970031	666349	2222443	6.55
J376.C	3449274	27403851	1052130	1999789	5.9
J358.A	3210198	27221657	1009215	2463974	7.27
J352.A	3528191	27439534	1052519	1884800	5.56
J001.A	1849790	28369764	731013	2954477	8.71
J208.B	1956500	28007858	1003908	2936778	8.66
J344.C	3365538	27382386	956143	2200977	6.49
J004.B	1455259	29565035	548837	2335913	6.89
J301.A	1140066	30276213	470290	2018475	5.95
J013.C	1305035	30624275	623689	1352045	3.99
J018.C	1256574	29954583	567202	2126685	6.27
J384.C	3178703	27344964	1052073	2329304	6.87
J488.C	3031936	27635033	933362	2304713	6.8
J022.C	1512762	29358859	700433	2332990	6.88
J428.B	2645431	28082693	747707	2429213	7.16
J584.A	2845583	28345733	780185	1933543	5.7
J311.A	1786964	29262017	760754	2095309	6.18
J016.B	1114666	30168551	885277	1736550	5.12
J352.B	3178604	26917206	1432165	2377069	7.01
J001.B	1692067	28887191	506877	2818909	8.31
J208.C	2069569	28196406	719482	2919587	8.61
J008.D	1224178	29834466	702242	2144158	6.32
J005.B	1714052	29198182	482058	2510752	7.41
J584.B	2745173	27894410	1269358	1996103	5.89
J386.B	3180822	27561874	694372	2467976	7.28
J525.B	2673077	27916731	924486	2390750	7.05
J022.D	1565860	29418929	507234	2413021	7.12
J430.A	2766328	28350041	482030	2306645	6.8
J348.A	3314507	27240980	1065003	2284554	6.74
J005.D	1536834	29090185	616991	2661034	7.85
J316.A	1563723	29202915	851722	2286684	6.74
J016.C	1158321	30399117	628458	1719148	5.07
J352.C	3471491	27296479	1141961	1995113	5.88
J003.B	2118694	28587939	489707	2708704	7.99
J258.A	3542924	27603615	835825	1922680	5.67
J430.B	2650135	27571523	1438397	2244989	6.62
J585.A	2593052	28359638	606870	2345484	6.92
J394.B	3554250	27605906	812348	1932540	5.7
J538.C	2656735	27421567	1513565	2313177	6.82
J262.A	3210906	27285856	934522	2473760	7.3
J348.C	3244908	27099171	1249295	2311670	6.82
J006.B	2455243	27742211	815837	2891753	8.53
J320.A	1538957	29551540	527082	2287465	6.75
J016.D	656839	30266206	263419	2718580	8.02
J353.C	3370817	27610930	673606	2249691	6.64
J030.C	1059668	30334643	496029	2014704	5.94
J585.C	2631958	28433241	533360	2306485	6.8
J396.A	3394512	27560324	819759	2130449	6.28
J354.C	3444295	27176898	1300673	1983178	5.85
J296.A	1018395	26891041	3836814	2158794	6.37
J350.B	3052502	24576771	4106470	2169301	6.4
J006.C	2328251	26279470	2465750	2831573	8.35
J336.A	1762453	27761664	1997024	2383903	7.03
J016.E	917439	29586604	1380165	2020836	5.96
J026.B	1663066	25717745	3385018	3139215	9.26
J458.C	2093205	27158437	2063980	2589422	7.64
J586.A	2439011	26209749	2722828	2533456	7.47
J018.B	1226201	30063431	597466	2017946	5.95
J357.B	3356707	27318714	955873	2273750	6.71
J299.A	1396801	28769321	470159	3268763	9.64
J013.B	1095836	30600480	419172	1789556	5.28
J350.C	3414018	27638662	649700	2202664	6.5
J008.B	1225618	30010614	449761	2219051	6.54
J204.A	2827866	28116693	1017411	1943074	5.73
J461.C	2340322	27685678	1908764	1970280	5.81
J022.B	1513665	29468942	598616	2323821	6.85
J425.A	2683072	28123601	730749	2367622	6.98
J026.C	1971260	28827635	535259	2570890	7.58
J587.A	1608826	29545489	581381	2169348	6.4
J537.C	2853495	28271923	650105	2129521	6.28
J258.B	3333829	27666685	611738	2292792	6.76
J258.C	3440579	27308040	1036697	2119728	6.25
J267.A	3384316	27500930	803933	2215865	6.54
J267.B	3391365	27624379	674853	2214447	6.53
J267.C	3290405	27567557	682038	2365044	6.98
J297.A	1232844	30012695	536024	2123481	6.26
J300.A	1493758	29476217	554026	2381043	7.02
J315.A	1211762	30188665	407048	2097569	6.19
J317.A	1228931	30136585	398140	2141388	6.32
J321.A	1357680	30186934	499068	1861362	5.49
J322.A	1345318	29955041	444438	2160247	6.37
J344.A	3411875	27671230	598959	2222980	6.56
J348.B	3387717	27554734	733463	2229130	6.57
J349.A	3354632	27585184	682750	2282478	6.73
J349.B	3386187	27552021	798653	2168183	6.39
J349.C	3415198	27626903	663918	2199025	6.49
J351.C	3659730	27641376	916307	1687631	4.98
J353.A	3358258	27620144	727968	2198674	6.48
J354.B	3382354	27676975	613860	2231855	6.58
J355.B	3501011	27633536	708200	2062297	6.08
J357.C	3510438	27510208	905892	1978506	5.84
J378.C	3451350	27534002	787844	2131848	6.29
J379.B	3646535	27529417	1006635	1722457	5.08
J380.B	3468516	27646889	790532	1999107	5.9
J382.A	3538787	27658868	797439	1909950	5.63
J382.B	3288083	27225937	1001495	2389529	7.05
J387.B	3196882	27431499	782413	2494250	7.36
J390.B	2816867	28702987	364224	2020966	5.96
J400.B	3369142	27395109	838541	2302252	6.79
J406.A	3351720	27390634	844928	2317762	6.84
J409.A	3346883	27423564	803188	2331409	6.88
J412.A	3442793	27615514	754797	2091940	6.17
J416.A	2706245	28300730	548051	2350018	6.93
J418.B	2832267	28234508	731090	2107179	6.21
J419.A	1207273	29987846	624932	2084993	6.15
J420.B	3413381	27473016	824021	2194626	6.47
J421.A	3203357	27781152	991767	1928768	5.69
J421.B	3158026	27567630	1130402	2048986	6.04
J429.B	2875435	28202008	650458	2177143	6.42
J432.B	2716168	28310279	506270	2372327	7
J434.A	2760390	28334634	582061	2227959	6.57
J440.A	3351493	27470575	835169	2247807	6.63
J440.B	3394637	27568727	761712	2179968	6.43
J441.B	1071791	30666955	456153	1710145	5.04
J448.A	3326310	27587328	616294	2375112	7.01
J455.B	2687120	28066804	741873	2409247	7.11
J456.A	2346181	28031210	1491597	2036056	6.01
J456.B	2383835	28741571	678781	2100857	6.2
J456.C	2296220	28805474	540779	2262571	6.67
J458.A	2336524	28777178	559681	2231661	6.58
J458.B	2296993	28645144	649919	2312988	6.82
J460.A	2317220	28657554	658761	2271509	6.7
J460.B	2324001	28743501	588036	2249506	6.63
J461.A	2243825	28548392	724174	2388653	7.05
J464.B	2038512	28874936	684264	2307332	6.81
J465.A	1969713	28418238	1029929	2487164	7.34
J465.C	2070755	28998016	572781	2263492	6.68
J469.C	2434618	28788371	595461	2086594	6.15
J481.A	2096054	28900063	652228	2256699	6.66
J489.A	3172211	27616715	711887	2404231	7.09
J515.C	2976853	28400586	636310	1891295	5.58
J517.B	2834722	28418522	520474	2131326	6.29
J517.C	2818018	28267481	607984	2211561	6.52
J521.B	2604607	27527128	1392339	2380970	7.02
J521.C	2741401	27760449	1115929	2287265	6.75
J522.B	2752313	28295631	628113	2228987	6.57
J522.C	2733282	28246551	635343	2289868	6.75
J526.A	2789633	28320453	552288	2242670	6.61
J526.C	2846955	28396310	588967	2072812	6.11
J527.A	2710080	27937269	799057	2458638	7.25
J527.C	2759136	28350004	504082	2291822	6.76
J536.B	2327606	27635951	428080	3513407	10.36
J539.B	2294387	27564477	443962	3602218	10.62
J539.C	2324894	27656214	430226	3493710	10.3
J540.B	2828165	28395805	540752	2140322	6.31
J540.C	2785894	28343009	530966	2245175	6.62
J541.A	2523898	26705365	2101520	2574261	7.59
J541.B	2746287	28246974	581512	2330271	6.87
J542.B	2544463	26597161	2320501	2442919	7.21
J574.B	2676166	28313525	565583	2349770	6.93
J066.A	3301584	27571713	663902	2367845	6.98
J067.A	3333327	27585455	609466	2376796	7.01
J070.A	3291601	27473923	697368	2442152	7.2
J071.A	3299737	27439092	722442	2443773	7.21
J076.A	3281674	27495883	655209	2472278	7.29
J077.A	3624834	27598327	887853	1794030	5.29
J078.A	3333626	27555021	633661	2382736	7.03
J079.A	3320297	27550375	671654	2362718	6.97
J080.A	3329050	27522818	660188	2392988	7.06
J081.A	3341349	27545818	694572	2323305	6.85
J082.A	3355657	27517782	665863	2365742	6.98
J097.A	3322808	27581246	635396	2365594	6.98
J098.A	3340526	27531293	632437	2400788	7.08
J103.A	3384604	27603541	625551	2291348	6.76
J104.A	3530481	27508368	877672	1988523	5.86
J105.A	3352385	27552822	684186	2315651	6.83
J107.A	3499217	27423801	899312	2082714	6.14
J109.A	3334246	27569705	644185	2356908	6.95
J110.A	3334713	27501611	674423	2394297	7.06
J111.A	3355557	27555371	687568	2306548	6.8
J112.A	3326574	27371666	784180	2422624	7.15
J113.A	3349745	27555516	638170	2361613	6.97
J115.A	3336096	27540735	664530	2363683	6.97
J116.A	3309081	27437266	731065	2427632	7.16
J117.A	3413796	27490383	721141	2279724	6.72
J118.A	3338552	27451143	730180	2385169	7.03
J119.A	3366935	27517137	694012	2326960	6.86
J120.A	3305899	27538589	651783	2408773	7.1
J122.A	3343057	27510904	649583	2401500	7.08
J123.A	3347279	27478049	687856	2391860	7.05
J124.A	3314095	27520176	726027	2344746	6.92
J125.A	3316978	27528996	657465	2401605	7.08
J126.A	3370960	27416913	772758	2344413	6.91
J127.A	3305579	27488550	698711	2412204	7.11
J129.A	3301006	27382567	810882	2410589	7.11
J130.A	3360794	27611688	581977	2350585	6.93
J131.A	3331857	27421024	710255	2441908	7.2
J133.A	3346935	27562296	604759	2391054	7.05
J134.A	3307850	27475859	724313	2397022	7.07
J136.A	3315197	27400277	708832	2480738	7.32
J137.A	3332320	27508607	693651	2370466	6.99
J138.A	3333449	27479838	816938	2274819	6.71
J139.A	3317082	27423063	732850	2432049	7.17
J140.A	3384033	27591590	587053	2342368	6.91
J141.A	3382474	27612792	588906	2320872	6.85
J142.A	3333880	27020112	1167190	2383862	7.03
J143.A	3480989	27474715	866699	2082641	6.14
J144.A	3360066	27456491	708273	2380214	7.02
J145.A	3324413	27473987	678939	2427705	7.16
J146.A	3360841	27567032	656307	2320864	6.85
J147.A	3310330	27459877	780123	2354714	6.95
J148.A	3220320	28118076	379415	2187233	6.45
J149.A	3346038	27592421	549751	2416834	7.13
J150.A	3337577	27480899	694304	2392264	7.06
J151.A	3316754	27492075	715738	2380477	7.02
J153.A	3320738	27396359	751191	2436756	7.19
J154.A	3285170	27323104	797453	2499317	7.37
J158.A	3542071	27576979	842751	1943243	5.73
J268.A	1710408	29651784	632660	1910192	5.63
J271.A	1702741	29711925	564803	1925575	5.68
J272.A	1725299	29672681	569799	1937265	5.71
J274.A	1709351	29561614	632985	2001094	5.9
J276.B	1837428	29500121	846275	1721220	5.08
J538.A	2765576	28261804	570583	2307081	6.8
J581.C	3316190	27567786	664269	2356799	6.95
J582.A	3276245	27452080	801058	2375661	7.01
J582.C	3340571	27575923	678048	2310502	6.81
J583.C	3310016	27558388	708833	2327807	6.87
J585.B	2614157	28374584	556015	2360288	6.96
J586.B	2865562	28398102	741034	1900346	5.6
J586.C	2740239	28342675	643089	2179041	6.43
J587.C	1521458	29509357	561921	2312308	6.82
J588.A	2994075	28245148	863761	1802060	5.32
J588.B	2966752	28248843	766865	1922584	5.67
J589.B	2723749	28323973	561785	2295537	6.77
J589.C	2694558	28257820	623802	2328864	6.87
J590.B	2632048	28275939	525390	2471667	7.29
J591.A	2640550	28316689	533263	2414542	7.12
J591.B	2639085	28272469	502330	2491160	7.35
J592.A	2650834	28227011	723465	2303734	6.79
J592.B	2529931	27560782	1091273	2723058	8.03
J593.A	2235920	24818615	4208351	2642158	7.79
J593.B	2795125	28363693	576338	2169888	6.4
J594.A	1629268	29603295	542121	2130360	6.28
J595.A	2739011	28368015	559582	2238436	6.6
J595.B	2784845	28228432	689043	2202724	6.5
J595.C	2760894	28320450	660631	2163069	6.38
J596.A	2763165	28280307	647020	2214552	6.53
J596.C	2777857	28309529	571076	2246582	6.63
J601.A	2754938	28276179	585394	2288533	6.75
J597.A	2741230	28310387	547762	2305665	6.8
J601.B	2856566	28324213	631684	2092581	6.17
J597.B	2704182	28246582	565323	2388957	7.05
J602.A	2902010	28326760	656586	2019688	5.96
J597.C	2839644	28317891	640050	2107459	6.22
J602.B	2714404	28408404	576314	2205922	6.51
J598.A	2679818	28414981	614680	2195565	6.48
J598.B	2904736	28290359	722232	1987717	5.86
J598.C	2862843	28345261	662848	2034092	6
J599.A	2857190	28158986	747669	2141199	6.32
J599.B	2782772	28299179	597931	2225162	6.56
J599.C	2762071	28206080	631503	2305390	6.8
J600.A	2780510	28311755	601039	2211740	6.52
J600.B	2720870	28278323	562500	2343351	6.91
J603.A	2677397	28486050	537728	2203869	6.5
J603.B	2641621	28470608	536908	2255907	6.65
J603.C	2585022	28447931	510487	2361604	6.97
J605.A	2853355	28463227	466458	2122004	6.26
J605.B	2839318	28399459	487787	2178480	6.43
J605.C	2933243	28370423	648527	1952851	5.76
J606.B	2844892	28500581	502703	2056868	6.07
J607.A	2742799	28363509	476366	2322370	6.85
J607.B	2699925	27923941	775395	2505783	7.39
J608.A	2719453	28398112	437980	2349499	6.93
J609.A	2961305	28393867	722485	1827387	5.39
J609.B	2961918	28392978	724320	1825828	5.39
J609.C	2704687	28442011	491462	2266884	6.69
J610.A	1797886	29497012	557705	2052441	6.05
J610.B	1864884	29466186	642035	1931939	5.7
J610.C	1854237	29515390	565006	1970411	5.81
J612.A	2864297	28433180	434163	2173404	6.41
J612.C	2863160	28415835	451006	2175043	6.42
J613.A	2332031	28645967	533288	2393758	7.06
J613.B	2486569	28567213	598912	2252350	6.64
J613.C	2334135	28765632	563115	2242162	6.61
J614.A	2758258	28311609	623235	2211942	6.52
J614.B	2745386	28301122	622567	2235969	6.59
J614.C	2778489	28297033	662425	2167097	6.39
J615.A	2018103	29220305	770230	1896406	5.59
J617.A	2844679	28430546	463616	2166203	6.39
J619.A	2989297	28394223	622966	1898558	5.6
J621.A	2796488	28342731	556883	2208942	6.52
J621.B	2966267	28272106	767976	1898695	5.6
J621.C	2668564	28233631	567392	2435457	7.18
J625.B	2877178	28370140	544513	2113213	6.23
J626.B	2925847	27880504	1158413	1940280	5.72
J635.A	3325520	28392513	894656	1292355	3.81
J635.B	3036810	28389315	638590	1840329	5.43
J635.C	3053557	28086795	929181	1835511	5.41
J636.B	3299732	26921093	1338409	2345810	6.92
J636.C	2952173	28241482	604342	2107047	6.21
J640.B	2990298	28340873	761547	1812326	5.35
J640.C	2822939	28153542	813463	2115100	6.24
J641.A	2802370	28328007	621924	2152743	6.35
J641.B	2731749	28346154	535198	2291943	6.76
J641.C	2846200	28367716	589547	2101581	6.2
J644.B	2845343	28333783	528116	2197802	6.48
J644.C	2838266	28416411	447237	2203130	6.5
J645.A	2744399	28178059	629519	2353067	6.94
J645.B	2716716	27316286	1484526	2387516	7.04
J645.C	2653875	26724907	2267045	2259217	6.66
J646.A	2876690	28309885	654575	2063894	6.09
J646.B	3100781	28209922	898152	1696189	5
J646.C	2843032	27629517	1323745	2108750	6.22
J647.B	2842081	28186373	683986	2192604	6.47
J647.C	2886024	28395354	535619	2088047	6.16
J649.A	2745244	28300004	490999	2368797	6.99
J649.B	2704933	28366085	463717	2370309	6.99
J649.C	2649416	28033553	613502	2608573	7.69
J651.A	1308139	30257376	423046	1916483	5.65
J651.B	1337441	30091497	452869	2023237	5.97
J651.C	1281939	30036640	612038	1974427	5.82
J652.B	1311115	29888818	516483	2188628	6.46
J209.A	1895072	29206531	603146	2200295	6.49
J210.A	1927623	29759574	776671	1441176	4.25
J211.A	1485635	29757057	418370	2243982	6.62
J215.A	1752650	29201103	620718	2330573	6.87
J216.A	1513582	29696599	445025	2249838	6.64
J218.A	1574361	29642006	484429	2204248	6.5
J219.A	1820205	28993730	866394	2224715	6.56
J220.A	1788089	29175566	635211	2306178	6.8
J222.A	1533133	29583298	451070	2337543	6.89
J224.A	1599457	29680735	470830	2154022	6.35
J225.A	1781648	29562443	506692	2054261	6.06
J226.A	1586912	29544772	482671	2290689	6.76
J228.A	1773166	28627336	1060647	2443895	7.21
J229.A	1705060	29558604	519223	2122157	6.26
J230.A	1584926	29575014	550443	2194661	6.47
J231.A	1586612	29420273	475702	2422457	7.14
J234.A	1832107	29558178	563765	1950994	5.75
J235.A	1575561	29651256	414744	2263483	6.68
J237.A	1566238	29578004	515928	2244874	6.62
J238.A	1625402	29575590	480936	2223116	6.56
J240.A	1852334	29312471	565465	2174774	6.41
J246.A	1383551	29901043	555318	2065132	6.09
J206.A	51842	32115661	34444	1703097	5.02
J223.A	50618	32100219	62064	1692143	4.99
J241.A	1712244	29293498	647203	2252099	6.64
J245.A	1343495	30047369	416458	2097722	6.19
J368.A	3431113	27059987	1345838	2068106	6.1
J368.B	3487439	27639612	709194	2068799	6.1
J368.C	3585039	27642283	843119	1834603	5.41
J395.B	3472009	27633704	712446	2086885	6.16
J420.A	3484020	27671778	669653	2079593	6.13
J433.A	2885864	28357729	529833	2131618	6.29
J501.C	2258488	28426523	846723	2373310	7
J504.B	2229823	28504558	699277	2471386	7.29
J515.A	2990952	28177466	826077	1910549	5.63
J541.C	2826265	28289285	571314	2218180	6.54
J574.C	2630764	28162570	593060	2518650	7.43
J580.A	3391597	27701956	610752	2200739	6.49
J584.C	2900897	28442544	677865	1883738	5.56
J587.B	1628491	29611576	499063	2165914	6.39
J592.C	2685300	28349481	512474	2357789	6.95
J596.B	2882331	28350152	617590	2054971	6.06
J602.C	2721200	28408976	545625	2229243	6.57
J627.A	3014363	28310923	705395	1874363	5.53
J634.A	3044776	28288796	734596	1836876	5.42
J638.A	2914316	28069242	866960	2054526	6.06
J639.A	2973431	28387824	635420	1908369	5.63
J643.A	2910215	28365937	567120	2061772	6.08
J652.C	1342903	30197267	443797	1921077	5.67
J653.B	2222661	28396371	1067587	2218425	6.54
J656.A	3249156	27849957	985452	1820479	5.37
J656.B	3119734	27878026	821876	2085408	6.15
J656.C	3133197	27581570	1093860	2096417	6.18
J657.A	3141946	27697574	940238	2125286	6.27
J657.B	3171902	27836593	854103	2042446	6.02
J657.C	3172330	27868640	816960	2047114	6.04
J658.A	3110098	27664812	713063	2417071	7.13
J658.B	3144269	27833816	615492	2311467	6.82
J660.A	1570721	29216676	1057163	2060484	6.08
J660.B	1655190	29885749	556404	1807701	5.33
J660.C	1687138	29761212	596144	1860550	5.49
J661.A	2708424	28395534	455328	2345758	6.92
J661.B	2710146	28316080	501759	2377059	7.01
J662.F	2340062	28509154	463699	2592129	7.65
J662.A	2704060	28395552	460580	2344852	6.92
J662.B	2677316	28256988	538645	2432095	7.17
J662.C	2659049	28178285	566584	2501126	7.38
J663.A	2787783	28354396	567232	2195633	6.48
J663.B	2502130	26473085	2284668	2645161	7.8
J663.C	2851891	28366156	540063	2146934	6.33
J664.F	2752435	28399338	599012	2154259	6.35
J664.A	2647967	27981321	838713	2437043	7.19
J664.B	2689305	28297702	610957	2307080	6.8
J664.C	2679098	28372772	584025	2269149	6.69
J664.D	2685260	28391538	579695	2248551	6.63
J664.G	2683352	28333983	613132	2274577	6.71
J664.E	2723251	28366024	567662	2248107	6.63
J665.D	2845209	28420794	492321	2146720	6.33
J665.A	2807007	28377446	541442	2179149	6.43
J665.B	2785356	28379583	507570	2232535	6.58
J665.C	2807967	28404386	515711	2176980	6.42
J665.E	2872762	28395163	547943	2089176	6.16
J665.F	2844168	28401003	531458	2128415	6.28
J665.G	2827100	28396566	510121	2171257	6.4
J665.H	2858118	28419508	510425	2116993	6.24
J666.A	2749638	28429400	477333	2248673	6.63
J666.B	2725426	28349336	569888	2260394	6.67
J666.C	2723212	28367073	553190	2261569	6.67
J667.C	2710596	28182102	838226	2174120	6.41
J667.A	2854285	28385782	707206	1957771	5.77
J667.B	2753441	28394945	615676	2140982	6.31
J669.A	2756666	28387052	533687	2227639	6.57
J669.B	2754574	28339484	527332	2283654	6.74
J669.C	2696977	28202535	658934	2346598	6.92
J670.A	2693926	28156548	610539	2444031	7.21
J670.B	2723006	28329612	552148	2300278	6.78
J670.C	2692907	28346933	521976	2343228	6.91
J671.A	2895570	28328822	647754	2032898	6
J671.B	2824867	28353599	537249	2189329	6.46
J671.C	2793949	28330896	566116	2214083	6.53
J672.A	2715798	28382003	500876	2306367	6.8
J672.B	2815740	27844150	1215088	2030066	5.99
J681.A	1238034	29176977	289323	3200710	9.44
J464.A	2318268	29149567	713615	1723594	5.08
J673.A	2740466	28314932	602053	2247593	6.63
J673.B	2686087	27863283	936472	2419202	7.14
J673.C	2719232	28345710	525001	2315101	6.83
J673.D	2757309	28153871	808394	2185470	6.45
J674.A	2735891	28167438	691105	2310610	6.81
J674.B	2722218	28136778	703389	2342659	6.91
J674.C	2934732	28060370	973973	1935969	5.71
J675.C	2823649	28267283	674840	2139272	6.31
J676.A	2786489	28315703	616022	2186830	6.45
J676.B	2691826	27686170	1238531	2288517	6.75
J676.C	2741520	28326314	608170	2229040	6.57
J677.A	2888458	28314847	767022	1934717	5.71
J677.B	2862199	28307910	752702	1982233	5.85
J677.C	2866961	28205783	809504	2022796	5.97
J678.A	2703640	28429518	511881	2260005	6.67
J678.C	2723889	28073277	831630	2276248	6.71
J679.A	2684176	28368008	576963	2275897	6.71
J679.B	2686118	28384163	552711	2282052	6.73
J679.C	2820109	28330083	728484	2026368	5.98
J680.A	2660544	28358295	578362	2307843	6.81
J680.C	2724528	28344048	643377	2193091	6.47
J682.A	2701862	28233152	650280	2319750	6.84
J682.B	2628448	27524190	1424159	2328247	6.87
J683.A	2607026	28320990	519384	2457644	7.25
J683.C	2803458	28220152	764698	2116736	6.24
J683.D	2616544	28326247	525361	2436892	7.19
J683.E	2493082	24848137	4614018	1949807	5.75
J684.A	2599834	27923196	856505	2525509	7.45
J684.B	1499247	28962686	377820	3065291	9.04
J685.A	2725960	28227098	605487	2346499	6.92
J685.B	2710633	28197328	625048	2372035	7
J685.C	2690970	28365977	502610	2345487	6.92
PRJNA251231	1592367	29141385	878735	2292557	6.76
PRJNA251278	1022464	30015278	1041570	1825732	5.38
PRJNA250547	1610074	29324623	683462	2286885	6.74
NFGA16_12	1684612	28416674	1153825	2649933	7.82
PRJNA250557	1506158	29074233	1024389	2300264	6.78
PRJNA251070	1830767	29546759	854136	1673382	4.94
PRJNA250537	1172510	30323748	420795	1987991	5.86
PRJNA258991	3156438	25778944	2886582	2083080	6.14
PRJNA250549	1318313	29698019	960158	1928554	5.69
PRJNA250545	1597129	29260349	435545	2612021	7.7
PRJNA250538	1038705	30406276	656299	1803764	5.32
PRJNA250546	1324211	29747568	621554	2211711	6.52
PRJNA250540	544625	30865286	506518	1988615	5.87
PRJNA250552	1495668	28947017	1067311	2395048	7.06
NFGA16_05	2075586	27546421	1530132	2752905	8.12
NFGA02_06	1175576	29199607	1332208	2197653	6.48
PRJNA250541	1148501	29354441	1189552	2212550	6.53
J209.B	1701582	27596815	2335271	2271376	6.7
PRJNA249739	2874485	28193735	716694	2120130	6.25
PRJNA249745	1594170	29045277	1366931	1898666	5.6
PRJNA249744	1676678	29506916	695444	2026006	5.98
PRJNA249748	1665515	29456353	738699	2044477	6.03
PRJNA265583	711403	29362755	415983	3414903	10.07
PRJNA265582	2873633	28354149	1002757	1674505	4.94
PRJNA265581	682738	29615205	385802	3221299	9.5
PRJNA265580	3392005	27494088	968612	2050339	6.05
PRJNA265644	3397983	27503548	955339	2048174	6.04
PRJNA265643	1661553	29578766	754992	1909733	5.63
PRJNA258728	692679	29769784	365341	3077240	9.08
PRJNA258729	713664	29185417	444527	3561436	10.5

## Sheet: extFig_1g
block.id	genome1	genome2	chr1	chr2	start1	start2	end1	end2
1	K	N	Chr01K	Chr01N	373309	140537	20331206	21348621
2	K	N	Chr01K	Chr01N	20327338	27632580	24565901	30855101
3	K	N	Chr01K	Chr01N	25201583	31339379	30522006	38751047
4	K	N	Chr01K	Chr01N	30596261	38680525	32554654	40482962
5	K	N	Chr01K	Chr01N	32484867	40563612	47081044	56916894
6	K	N	Chr01K	Chr01N	47105812	56078748	47237349	56223628
7	K	N	Chr01K	Chr01N	47291190	56582933	56756998	66995650
8	N	PhalliiHAL	Chr01N	Chr01	142233	14202	14525325	7313748
9	N	PhalliiHAL	Chr01N	Chr01	14534850	7313772	17249711	8879035
10	N	PhalliiHAL	Chr01N	Chr01	17261524	8880407	20545028	12110173
11	N	PhalliiHAL	Chr01N	Chr01	20591845	12653217	21348621	14667202
12	N	PhalliiHAL	Chr01N	Chr01	28720105	12602110	30855101	20391257
13	N	PhalliiHAL	Chr01N	Chr01	33814766	40350715	34920291	41823447
14	N	PhalliiHAL	Chr01N	Chr01	34910162	21837737	35941951	23715950
15	N	PhalliiHAL	Chr01N	Chr01	36061847	23751436	37659161	26720107
16	N	PhalliiHAL	Chr01N	Chr01	37537824	41218158	59375762	53335852
17	N	PhalliiHAL	Chr01N	Chr01	59416687	53360086	61271789	54367156
18	N	PhalliiHAL	Chr01N	Chr01	61285055	54408260	66996932	58576956
19	K	N	Chr02K	Chr02N	45822	8528	33501306	27197018
20	K	N	Chr02K	Chr02N	1291401	2212614	1293734	2217087
21	K	N	Chr02K	Chr02N	33661575	27337722	34675698	34797321
22	K	N	Chr02K	Chr02N	37387599	34936167	62274537	63675618
23	K	N	Chr02K	Chr02N	62328145	63680889	68868234	70187326
24	N	PhalliiHAL	Chr02N	Chr02	8528	63163	68265078	56534442
25	N	PhalliiHAL	Chr02N	Chr02	2212614	962978	2217087	963846
26	N	PhalliiHAL	Chr02N	Chr02	68300122	56543529	68797061	56994726
27	N	PhalliiHAL	Chr02N	Chr02	68793225	56998465	70187326	57828896
28	K	N	Chr03K	Chr03N	221309	4648	35426268	35385046
29	K	N	Chr03K	Chr03N	35426620	37234732	44424616	46894351
30	K	N	Chr03K	Chr03N	44512490	35585021	44957783	36110032
31	K	N	Chr03K	Chr03N	44964465	48554444	64254008	69772050
32	K	N	Chr03K	Chr08N	30767	33110	2924786	3267246
33	N	PhalliiHAL	Chr03N	Chr03	4648	330110	19865110	12166095
34	N	PhalliiHAL	Chr03N	Chr03	19866666	12234135	20442703	12546339
35	N	PhalliiHAL	Chr03N	Chr03	20444699	12554508	35385046	23586283
36	N	PhalliiHAL	Chr03N	Chr03	35467102	44747755	36099027	47759574
37	N	PhalliiHAL	Chr03N	Chr03	37259665	23586344	37264899	23592079
38	N	PhalliiHAL	Chr03N	Chr03	37402838	23810843	38863262	25651719
39	N	PhalliiHAL	Chr03N	Chr03	44486038	28545953	46716561	45099958
40	N	PhalliiHAL	Chr03N	Chr03	48554444	47760480	69840190	58199241
41	N	PhalliiHAL	Chr03N	Chr08	4648	431521	1686067	1978652
42	N	PhalliiHAL	Chr03N	Chr08	1814228	2049183	2473253	2517767
43	N	PhalliiHAL	Chr03N	Chr08	2533000	2627502	2655637	2657981
44	K	N	Chr04K	Chr04N	117798	20053	31310311	31530395
45	K	N	Chr04K	Chr04N	26794608	13074682	27202514	13525593
46	K	N	Chr04K	Chr04N	31359952	34747890	31612111	34971931
47	K	N	Chr04K	Chr04N	31644826	35327573	32912639	36737607
48	K	N	Chr04K	Chr04N	33434769	31620505	35776531	34636003
49	K	N	Chr04K	Chr04N	35779291	36846752	47945796	50570517
50	N	PhalliiHAL	Chr04N	Chr04	17788	41844906	16217057	50849855
51	N	PhalliiHAL	Chr04N	Chr04	13983195	45933114	13988771	45935277
52	N	PhalliiHAL	Chr04N	Chr04	16296222	41457339	16943705	41817307
53	N	PhalliiHAL	Chr04N	Chr04	17033893	37884766	20590297	41395585
54	N	PhalliiHAL	Chr04N	Chr04	20753788	24714472	21794425	27185079
55	N	PhalliiHAL	Chr04N	Chr04	21870587	9192088	31530395	22868981
56	N	PhalliiHAL	Chr04N	Chr04	31620505	7396065	34636003	8730664
57	N	PhalliiHAL	Chr04N	Chr04	34747890	9062117	34971931	9175380
58	N	PhalliiHAL	Chr04N	Chr04	35921299	8774617	36737607	9010273
59	N	PhalliiHAL	Chr04N	Chr04	36846752	56375	50570517	7366030
60	K	N	Chr05K	Chr05N	185464	404707	14935936	15896625
61	K	N	Chr05K	Chr05N	15032332	15935713	15652561	16347729
62	K	N	Chr05K	Chr05N	15660041	16427943	46340585	54134569
63	K	N	Chr05K	Chr05N	33161456	38812851	33162682	38814407
64	K	N	Chr05K	Chr05N	34227116	37583421	34228315	37584722
65	K	N	Chr05K	Chr05N	46353846	54223605	62314356	72221219
66	N	PhalliiHAL	Chr05N	Chr05	404707	50752651	15491341	59552210
67	N	PhalliiHAL	Chr05N	Chr05	15576986	50295403	15896625	50600108
68	N	PhalliiHAL	Chr05N	Chr05	15935713	50009086	16260095	50286596
69	N	PhalliiHAL	Chr05N	Chr05	16217108	50609858	16347729	50695148
70	N	PhalliiHAL	Chr05N	Chr05	16427943	45811326	20341614	49989258
71	N	PhalliiHAL	Chr05N	Chr05	20385965	35940722	24367502	39055993
72	N	PhalliiHAL	Chr05N	Chr05	20888076	45197558	20888655	45198623
73	N	PhalliiHAL	Chr05N	Chr05	33275303	10424861	54134569	22930164
74	N	PhalliiHAL	Chr05N	Chr05	37583421	17835873	37584722	17837957
75	N	PhalliiHAL	Chr05N	Chr05	54223605	20871	72221219	10420106
76	K	N	Chr06K	Chr06N	91001	327455	18959689	21363227
77	K	N	Chr06K	Chr06N	19000775	28363821	19902320	30036434
78	K	N	Chr06K	Chr06N	19916562	23269405	25870242	28191686
79	K	N	Chr06K	Chr06N	25890249	30380244	42608938	46232310
80	K	N	Chr06K	Chr06N	42711041	46201857	48435458	53188813
81	N	PhalliiHAL	Chr06N	Chr06	327455	37761	26075080	14064365
82	N	PhalliiHAL	Chr06N	Chr06	24678395	18323061	28191686	27613139
83	N	PhalliiHAL	Chr06N	Chr06	28363821	14072164	30036434	16779530
84	N	PhalliiHAL	Chr06N	Chr06	30380244	27618090	53239146	42738395
85	K	N	Chr07K	Chr07N	2133693	3554568	3412813	4892405
86	K	N	Chr07K	Chr07N	3599941	6656841	5067235	8704773
87	K	N	Chr07K	Chr07N	5597163	12525795	6811702	15682302
88	K	N	Chr07K	Chr07N	6889342	5904895	7479439	6640311
89	K	N	Chr07K	Chr07N	8340187	9063033	9009837	9770197
90	K	N	Chr07K	Chr07N	12458236	15581671	13192374	16995279
91	K	N	Chr07K	Chr07N	17100307	17684686	18086465	18353572
92	K	N	Chr07K	Chr07N	19804646	20706562	52781421	51057740
93	N	PhalliiHAL	Chr07N	Chr07	3681563	2456750	4879417	3600200
94	N	PhalliiHAL	Chr07N	Chr07	5904895	3666375	8704773	5467702
95	N	PhalliiHAL	Chr07N	Chr07	9063033	5554258	9770197	6409932
96	N	PhalliiHAL	Chr07N	Chr07	12962889	7677538	17289772	16089872
97	N	PhalliiHAL	Chr07N	Chr07	17396646	17069265	18821042	20055497
98	N	PhalliiHAL	Chr07N	Chr07	18820200	6539307	19255072	6704111
99	N	PhalliiHAL	Chr07N	Chr07	19820609	22920373	51057740	43534594
100	K	N	Chr08K	Chr03N	676634	4648	5100764	2535402
101	K	N	Chr08K	Chr08N	12422	128506	25891931	25135429
102	K	N	Chr08K	Chr08N	26489877	29100768	28539353	31308536
103	K	N	Chr08K	Chr08N	28532573	31754328	40812608	39074707
104	K	N	Chr08K	Chr08N	33685387	32878671	33701799	33099807
105	K	N	Chr08K	Chr08N	40842944	39085840	41337595	39720575
106	K	N	Chr08K	Chr08N	41389957	40067725	55678446	50815858
107	N	PhalliiHAL	Chr08N	Chr03	33110	53646	3267246	2355430
108	N	PhalliiHAL	Chr08N	Chr08	33110	22802	2170385	1978652
109	N	PhalliiHAL	Chr08N	Chr08	2199866	2013836	3228742	2532931
110	N	PhalliiHAL	Chr08N	Chr08	3233672	2600221	15904808	6993245
111	N	PhalliiHAL	Chr08N	Chr08	15816287	12885262	22422288	16746961
112	N	PhalliiHAL	Chr08N	Chr08	22674341	17535129	23754641	18144422
113	N	PhalliiHAL	Chr08N	Chr08	24610017	7591046	27001292	11992953
114	N	PhalliiHAL	Chr08N	Chr08	27170317	18372774	31521760	27726185
115	N	PhalliiHAL	Chr08N	Chr08	31754328	24484829	31755737	24486318
116	N	PhalliiHAL	Chr08N	Chr08	31853761	29121718	32990837	32692681
117	N	PhalliiHAL	Chr08N	Chr08	32878671	34909806	32880836	34911376
118	N	PhalliiHAL	Chr08N	Chr08	33094475	33678449	50815858	41860915
119	N	PhalliiHAL	Chr08N	Chr08	33502728	29202485	33504290	29204788
120	K	N	Chr09K	Chr09N	163188	65740	28765067	32236168
121	K	N	Chr09K	Chr09N	25646262	29238520	25704824	29239687
122	K	N	Chr09K	Chr09N	26434190	27961454	26557475	28189823
123	K	N	Chr09K	Chr09N	28761869	32311508	29124443	32866269
124	K	N	Chr09K	Chr09N	29211389	32980286	57331204	67076493
125	K	N	Chr09K	Chr09N	57331921	67174526	57591511	67681373
126	K	N	Chr09K	Chr09N	57596437	67741796	71029096	83090286
127	N	PhalliiHAL	Chr09N	Chr09	98520	32226	23908941	13924455
128	N	PhalliiHAL	Chr09N	Chr09	23921553	13937769	24273086	14148122
129	N	PhalliiHAL	Chr09N	Chr09	24280377	14173885	30447223	17688403
130	N	PhalliiHAL	Chr09N	Chr09	27961454	16558642	28189823	16734930
131	N	PhalliiHAL	Chr09N	Chr09	29023221	16070368	29024702	16071477
132	N	PhalliiHAL	Chr09N	Chr09	30486680	17831687	31760458	18717288
133	N	PhalliiHAL	Chr09N	Chr09	31756982	18776781	31760458	18780882
134	N	PhalliiHAL	Chr09N	Chr09	31936121	31814639	32236168	32218670
135	N	PhalliiHAL	Chr09N	Chr09	32311508	31334359	32866269	31819038
136	N	PhalliiHAL	Chr09N	Chr09	32980286	19017115	39541273	31312535
137	N	PhalliiHAL	Chr09N	Chr09	39787000	32647539	67076493	61481308
138	N	PhalliiHAL	Chr09N	Chr09	67208457	61482015	67681373	61782716
139	N	PhalliiHAL	Chr09N	Chr09	67741796	61797050	83090286	71025685
