# Supplementary material for: Genomic mechanisms of climate adaptation in polyploid bioenergy switchgrass
Source: Nature. 2021 Jan 27;590(7846):438–44. doi: 10.1038/s41586-020-03127-1 (PMC7886653; doi:10.1038/s41586-020-03127-1)
Supplement: Supplementary file 21 — Source Data Extended Data Fig. 2 [file 41586_2020_3127_MOESM21_ESM.xlsx]

## Sheet: extFig_2b
site	station	jd	month	day	year	tmin	mo	si	minWeek
IL	USC00110338	244	9	1	2018	15	SEP	IL
IL	USC00110338	245	9	2	2018	21.7	SEP	IL
IL	USC00110338	246	9	3	2018	21.1	SEP	IL
IL	USC00110338	247	9	4	2018	21.1	SEP	IL
IL	USC00110338	248	9	5	2018	21.1	SEP	IL
IL	USC00110338	249	9	6	2018	18.3	SEP	IL
IL	USC00110338	250	9	7	2018	16.7	SEP	IL	19.2857
IL	USC00110338	251	9	8	2018	17.2	SEP	IL	19.6
IL	USC00110338	252	9	9	2018	14.4	SEP	IL	18.5571
IL	USC00110338	253	9	10	2018	12.2	SEP	IL	17.2857
IL	USC00110338	254	9	11	2018	12.2	SEP	IL	16.0143
IL	USC00110338	255	9	12	2018	12.2	SEP	IL	14.7429
IL	USC00110338	256	9	13	2018	13.9	SEP	IL	14.1143
IL	USC00110338	257	9	14	2018	13.9	SEP	IL	13.7143
IL	USC00110338	258	9	15	2018	16.1	SEP	IL	13.5571
IL	USC00110338	259	9	16	2018	17.2	SEP	IL	13.9571
IL	USC00110338	260	9	17	2018	18.9	SEP	IL	14.9143
IL	USC00110338	261	9	18	2018	18.9	SEP	IL	15.8714
IL	USC00110338	262	9	19	2018	17.8	SEP	IL	16.6714
IL	USC00110338	263	9	20	2018	18.3	SEP	IL	17.3
IL	USC00110338	264	9	21	2018	18.9	SEP	IL	18.0143
IL	USC00110338	265	9	22	2018	9.4	SEP	IL	17.0571
IL	USC00110338	266	9	23	2018	8.3	SEP	IL	15.7857
IL	USC00110338	267	9	24	2018	8.3	SEP	IL	14.2714
IL	USC00110338	268	9	25	2018	12.2	SEP	IL	13.3143
IL	USC00110338	269	9	26	2018	9.4	SEP	IL	12.1143
IL	USC00110338	270	9	27	2018	7.2	SEP	IL	10.5286
IL	USC00110338	271	9	28	2018	7.2	SEP	IL	8.85714
IL	USC00110338	272	9	29	2018	3.9	SEP	IL	8.07143
IL	USC00110338	273	9	30	2018	3.9	SEP	IL	7.44286
IL	USC00110338	274	10	1	2018	11.7	OCT	IL	7.92857
IL	USC00110338	275	10	2	2018	13.3	OCT	IL	8.08571
IL	USC00110338	276	10	3	2018	13.3	OCT	IL	8.64286
IL	USC00110338	277	10	4	2018	13.9	OCT	IL	9.6
IL	USC00110338	278	10	5	2018	8.9	OCT	IL	9.84286
IL	USC00110338	279	10	6	2018	11.7	OCT	IL	10.9571
IL	USC00110338	280	10	7	2018	12.8	OCT	IL	12.2286
IL	USC00110338	281	10	8	2018	12.8	OCT	IL	12.3857
IL	USC00110338	282	10	9	2018	17.8	OCT	IL	13.0286
IL	USC00110338	283	10	10	2018	20.6	OCT	IL	14.0714
IL	USC00110338	284	10	11	2018	6.1	OCT	IL	12.9571
IL	USC00110338	285	10	12	2018	0.6	OCT	IL	11.7714
IL	USC00110338	286	10	13	2018	0	OCT	IL	10.1
IL	USC00110338	287	10	14	2018	0.6	OCT	IL	8.35714
IL	USC00110338	288	10	15	2018	2.2	OCT	IL	6.84286
IL	USC00110338	289	10	16	2018	0.6	OCT	IL	4.38571
IL	USC00110338	290	10	17	2018	0	OCT	IL	1.44286
IL	USC00110338	291	10	18	2018	-1.1	OCT	IL	0.414286
IL	USC00110338	292	10	19	2018	-1.1	OCT	IL	0.171429
IL	USC00110338	293	10	20	2018	5.6	OCT	IL	0.971429
IL	USC00110338	294	10	21	2018	-3.9	OCT	IL	0.328571
IL	USC00110338	295	10	22	2018	-3.9	OCT	IL	-0.542857
IL	USC00110338	296	10	23	2018	2.2	OCT	IL	-0.314286
IL	USC00110338	297	10	24	2018	0.6	OCT	IL	-0.228571
IL	USC00110338	298	10	25	2018	0.6	OCT	IL	0.0142857
IL	USC00110338	299	10	26	2018	3.9	OCT	IL	0.728571
IL	USC00110338	300	10	27	2018	6.1	OCT	IL	0.8
IL	USC00110338	301	10	28	2018	5.6	OCT	IL	2.15714
IL	USC00110338	302	10	29	2018	1.7	OCT	IL	2.95714
IL	USC00110338	303	10	30	2018	1.7	OCT	IL	2.88571
IL	USC00110338	304	10	31	2018		OCT	IL	3.26667
IL	USC00110338	305	11	1	2018	7.8	NOV	IL	4.46667
IL	USC00110338	306	11	2	2018	1.7	NOV	IL	4.1
IL	USC00110338	307	11	3	2018	1.7	NOV	IL	3.36667
IL	USC00110338	308	11	4	2018	2.8	NOV	IL	2.9
IL	USC00110338	309	11	5	2018	6.1	NOV	IL	3.63333
IL	USC00110338	310	11	6	2018	6.1	NOV	IL	4.36667
IL	USC00110338	311	11	7	2018	1.1	NOV	IL	3.9
IL	USC00110338	312	11	8	2018	0	NOV	IL	2.78571
IL	USC00110338	313	11	9	2018	-1.1	NOV	IL	2.38571
IL	USC00110338	314	11	10	2018	-7.8	NOV	IL	1.02857
IL	USC00110338	315	11	11	2018	-8.3	NOV	IL	-0.557143
IL	USC00110338	316	11	12	2018	-2.2	NOV	IL	-1.74286
IL	USC00110338	317	11	13	2018	-8.3	NOV	IL	-3.8
IL	USC00110338	318	11	14	2018	-8.9	NOV	IL	-5.22857
IL	USC00110338	319	11	15	2018	-8.9	NOV	IL	-6.5
IL	USC00110338	320	11	16	2018	-3.9	NOV	IL	-6.9
IL	USC00110338	321	11	17	2018	0	NOV	IL	-5.78571
IL	USC00110338	322	11	18	2018	-2.2	NOV	IL	-4.91429
IL	USC00110338	323	11	19	2018	-6.7	NOV	IL	-5.55714
IL	USC00110338	324	11	20	2018	-5.6	NOV	IL	-5.17143
IL	USC00110338	325	11	21	2018	-3.3	NOV	IL	-4.37143
IL	USC00110338	326	11	22	2018	-3.3	NOV	IL	-3.57143
IL	USC00110338	327	11	23	2018	-1.7	NOV	IL	-3.25714
IL	USC00110338	328	11	24	2018	1.7	NOV	IL	-3.01429
IL	USC00110338	329	11	25	2018	2.2	NOV	IL	-2.38571
IL	USC00110338	330	11	26	2018	-3.9	NOV	IL	-1.98571
IL	USC00110338	331	11	27	2018	-7.2	NOV	IL	-2.21429
IL	USC00110338	332	11	28	2018	-8.9	NOV	IL	-3.01429
IL	USC00110338	333	11	29	2018	-6.7	NOV	IL	-3.5
IL	USC00110338	334	11	30	2018	-2.2	NOV	IL	-3.57143
IL	USC00110338	335	12	1	2018	-1.7	DEC	IL	-4.05714
IL	USC00110338	336	12	2	2018	2.2	DEC	IL	-4.05714
IL	USC00110338	337	12	3	2018	0	DEC	IL	-3.5
IL	USC00110338	338	12	4	2018	-3.9	DEC	IL	-3.02857
IL	USC00110338	339	12	5	2018	-4.4	DEC	IL	-2.38571
IL	USC00110338	340	12	6	2018	-4.4	DEC	IL	-2.05714
IL	USC00110338	341	12	7	2018	-10	DEC	IL	-3.17143
IL	USC00110338	342	12	8	2018	-10	DEC	IL	-4.35714
IL	USC00110338	343	12	9	2018	-10	DEC	IL	-6.1
IL	USC00110338	344	12	10	2018	-10.6	DEC	IL	-7.61429
IL	USC00110338	345	12	11	2018	-10.6	DEC	IL	-8.57143
IL	USC00110338	346	12	12	2018	-4.4	DEC	IL	-8.57143
IL	USC00110338	347	12	13	2018	-5	DEC	IL	-8.65714
IL	USC00110338	348	12	14	2018	-3.9	DEC	IL	-7.78571
IL	USC00110338	349	12	15	2018	-3.3	DEC	IL	-6.82857
IL	USC00110338	350	12	16	2018	-3.3	DEC	IL	-5.87143
IL	USC00110338	351	12	17	2018	-3.3	DEC	IL	-4.82857
IL	USC00110338	352	12	18	2018	-5	DEC	IL	-4.02857
IL	USC00110338	353	12	19	2018	-5	DEC	IL	-4.11429
IL	USC00110338	354	12	20	2018	1.1	DEC	IL	-3.24286
IL	USC00110338	355	12	21	2018	0.6	DEC	IL	-2.6
IL	USC00110338	356	12	22	2018	-2.8	DEC	IL	-2.52857
IL	USC00110338	357	12	23	2018	-2.8	DEC	IL	-2.45714
IL	USC00110338	358	12	24	2018	-5.6	DEC	IL	-2.78571
IL	USC00110338	359	12	25	2018	-5.6	DEC	IL	-2.87143
IL	USC00110338	360	12	26	2018	-3.9	DEC	IL	-2.71429
IL	USC00110338	361	12	27	2018	-3.9	DEC	IL	-3.42857
IL	USC00110338	362	12	28	2018	2.2	DEC	IL	-3.2
IL	USC00110338	363	12	29	2018	-2.8	DEC	IL	-3.2
IL	USC00110338	364	12	30	2018	-7.2	DEC	IL	-3.82857
IL	USC00110338	365	12	31	2018	-7.8	DEC	IL	-4.14286
IL	USC00110338	1	1	1	2019	-1.1	JAN	IL	-3.5
IL	USC00110338	2	1	2	2019	-3.3	JAN	IL	-3.41429
IL	USC00110338	3	1	3	2019	-5	JAN	IL	-3.57143
IL	USC00110338	4	1	4	2019	-5	JAN	IL	-4.6
IL	USC00110338	5	1	5	2019	-1.7	JAN	IL	-4.44286
IL	USC00110338	6	1	6	2019	-1.1	JAN	IL	-3.57143
IL	USC00110338	7	1	7	2019	0	JAN	IL	-2.45714
IL	USC00110338	8	1	8	2019	0	JAN	IL	-2.3
IL	USC00110338	9	1	9	2019	-7.8	JAN	IL	-2.94286
IL	USC00110338	10	1	10	2019	-10	JAN	IL	-3.65714
IL	USC00110338	11	1	11	2019	-10	JAN	IL	-4.37143
IL	USC00110338	12	1	12	2019	-8.3	JAN	IL	-5.31429
IL	USC00110338	13	1	13	2019	-2.8	JAN	IL	-5.55714
IL	USC00110338	14	1	14	2019	-9.4	JAN	IL	-6.9
IL	USC00110338	15	1	15	2019	-5	JAN	IL	-7.61429
IL	USC00110338	16	1	16	2019	-3.9	JAN	IL	-7.05714
IL	USC00110338	17	1	17	2019	-2.2	JAN	IL	-5.94286
IL	USC00110338	18	1	18	2019	-1.7	JAN	IL	-4.75714
IL	USC00110338	19	1	19	2019	-3.3	JAN	IL	-4.04286
IL	USC00110338	20	1	20	2019	-15	JAN	IL	-5.78571
IL	USC00110338	21	1	21	2019	-16.7	JAN	IL	-6.82857
IL	USC00110338	22	1	22	2019	-17.2	JAN	IL	-8.57143
IL	USC00110338	23	1	23	2019	-8.3	JAN	IL	-9.2
IL	USC00110338	24	1	24	2019	-13.9	JAN	IL	-10.8714
IL	USC00110338	25	1	25	2019	-21.7	JAN	IL	-13.7286
IL	USC00110338	26	1	26	2019	-22.8	JAN	IL	-16.5143
IL	USC00110338	27	1	27	2019	-23.9	JAN	IL	-17.7857
IL	USC00110338	28	1	28	2019	-22.8	JAN	IL	-18.6571
IL	USC00110338	29	1	29	2019	-19.4	JAN	IL	-18.9714
IL	USC00110338	30	1	30	2019	-31.1	JAN	IL	-22.2286
IL	USC00110338	31	1	31	2019	-31.7	JAN	IL	-24.7714
IL	USC00110338	32	2	1	2019	-31.1	FEB	IL	-26.1143
IL	USC00110338	33	2	2	2019	-14.4	FEB	IL	-24.9143
IL	USC00110338	34	2	3	2019	-8.3	FEB	IL	-22.6857
IL	USC00110338	35	2	4	2019	3.9	FEB	IL	-18.8714
IL	USC00110338	36	2	5	2019	-4.4	FEB	IL	-16.7286
IL	USC00110338	37	2	6	2019	-4.4	FEB	IL	-12.9143
IL	USC00110338	38	2	7	2019	0	FEB	IL	-8.38571
IL	USC00110338	39	2	8	2019	-16.1	FEB	IL	-6.24286
IL	USC00110338	40	2	9	2019	-16.1	FEB	IL	-6.48571
IL	USC00110338	41	2	10	2019	-16.1	FEB	IL	-7.6
IL	USC00110338	42	2	11	2019	-5	FEB	IL	-8.87143
IL	USC00110338	43	2	12	2019	-2.2	FEB	IL	-8.55714
IL	USC00110338	44	2	13	2019	-11.7	FEB	IL	-9.6
IL	USC00110338	45	2	14	2019	-11.7	FEB	IL	-11.2714
IL	USC00110338	46	2	15	2019	-12.8	FEB	IL	-10.8
IL	USC00110338	47	2	16	2019	-13.3	FEB	IL	-10.4
IL	USC00110338	48	2	17	2019	-10	FEB	IL	-9.52857
IL	USC00110338	49	2	18	2019	-6.1	FEB	IL	-9.68571
IL	USC00110338	50	2	19	2019	-12.2	FEB	IL	-11.1143
IL	USC00110338	51	2	20	2019	-12.2	FEB	IL	-11.1857
IL	USC00110338	52	2	21	2019	-4.4	FEB	IL	-10.1429
IL	USC00110338	53	2	22	2019	-6.7	FEB	IL	-9.27143
IL	USC00110338	54	2	23	2019	-6.7	FEB	IL	-8.32857
IL	USC00110338	55	2	24	2019	0.6	FEB	IL	-6.81429
IL	USC00110338	56	2	25	2019	-14.4	FEB	IL	-8
IL	USC00110338	57	2	26	2019	-14.4	FEB	IL	-8.31429
IL	USC00110338	58	2	27	2019	-9.4	FEB	IL	-7.91429
IL	USC00110338	59	2	28	2019	-11.1	FEB	IL	-8.87143
IL	USC00110338	60	3	1	2019	-11.1	MAR	IL	-9.5
IL	USC00110338	61	3	2	2019	-4.4	MAR	IL	-9.17143
IL	USC00110338	62	3	3	2019	-7.8	MAR	IL	-10.3714
IL	USC00110338	63	3	4	2019	-20	MAR	IL	-11.1714
IL	USC00110338	64	3	5	2019	-20	MAR	IL	-11.9714
IL	USC00110338	65	3	6	2019	-13.9	MAR	IL	-12.6143
IL	USC00110338	66	3	7	2019	-13.3	MAR	IL	-12.9286
IL	USC00110338	67	3	8	2019	-8.3	MAR	IL	-12.5286
IL	USC00110338	68	3	9	2019	-3.9	MAR	IL	-12.4571
IL	USC00110338	69	3	10	2019	-0.6	MAR	IL	-11.4286
IL	USC00110338	70	3	11	2019	-2.8	MAR	IL	-8.97143
IL	USC00110338	71	3	12	2019	-5	MAR	IL	-6.82857
IL	USC00110338	72	3	13	2019	-5.6	MAR	IL	-5.64286
IL	USC00110338	73	3	14	2019	2.8	MAR	IL	-3.34286
IL	USC00110338	74	3	15	2019	2.2	MAR	IL	-1.84286
IL	USC00110338	75	3	16	2019	-2.2	MAR	IL	-1.6
IL	USC00110338	76	3	17	2019	-3.3	MAR	IL	-1.98571
IL	USC00110338	77	3	18	2019	-2.8	MAR	IL	-1.98571
IL	USC00110338	78	3	19	2019	-2.8	MAR	IL	-1.67143
IL	USC00110338	79	3	20	2019	-2.8	MAR	IL	-1.27143
IL	USC00110338	80	3	21	2019	2.2	MAR	IL	-1.35714
IL	USC00110338	81	3	22	2019	1.7	MAR	IL	-1.42857
IL	USC00110338	82	3	23	2019	-3.9	MAR	IL	-1.67143
IL	USC00110338	83	3	24	2019	-3.9	MAR	IL	-1.75714
IL	USC00110338	84	3	25	2019	0.6	MAR	IL	-1.27143
IL	USC00110338	85	3	26	2019	-3.3	MAR	IL	-1.34286
IL	USC00110338	86	3	27	2019	-2.8	MAR	IL	-1.34286
IL	USC00110338	87	3	28	2019	-0.6	MAR	IL	-1.74286
IL	USC00110338	88	3	29	2019	4.4	MAR	IL	-1.35714
IL	USC00110338	89	3	30	2019	2.8	MAR	IL	-0.4
IL	USC00110338	90	3	31	2019	-5.6	MAR	IL	-0.642857
IL	USC00110338	91	4	1	2019	-5.6	APR	IL	-1.52857
IL	USC00110338	92	4	2	2019	-2.8	APR	IL	-1.45714
IL	USC00110338	93	4	3	2019	1.1	APR	IL	-0.9
IL	USC00110338	94	4	4	2019	1.1	APR	IL	-0.657143
IL	USC00110338	95	4	5	2019	5	APR	IL	-0.571429
IL	USC00110338	96	4	6	2019	3.9	APR	IL	-0.414286
IL	USC00110338	97	4	7	2019	3.9	APR	IL	0.942857
IL	USC00110338	98	4	8	2019	8.9	APR	IL	3.01429
IL	USC00110338	99	4	9	2019	7.2	APR	IL	4.44286
IL	USC00110338	100	4	10	2019	1.1	APR	IL	4.44286
IL	USC00110338	101	4	11	2019	1.1	APR	IL	4.44286
IL	USC00110338	102	4	12	2019	3.3	APR	IL	4.2
IL	USC00110338	103	4	13	2019	0.6	APR	IL	3.72857
IL	USC00110338	104	4	14	2019	0.6	APR	IL	3.25714
IL	USC00110338	105	4	15	2019	-3.3	APR	IL	1.51429
IL	USC00110338	106	4	16	2019	-2.8	APR	IL	0.0857143
IL	USC00110338	107	4	17	2019	8.3	APR	IL	1.11429
IL	USC00110338	108	4	18	2019	9.4	APR	IL	2.3
IL	USC00110338	109	4	19	2019	5.6	APR	IL	2.62857
IL	USC00110338	110	4	20	2019	4.4	APR	IL	3.17143
IL	USC00110338	111	4	21	2019	4.4	APR	IL	3.71429
IL	USC00110338	112	4	22	2019	7.2	APR	IL	5.21429
IL	USC00110338	113	4	23	2019	9.4	APR	IL	6.95714
IL	USC00110338	114	4	24	2019	5.6	APR	IL	6.57143
IL	USC00110338	115	4	25	2019	6.1	APR	IL	6.1
IL	USC00110338	116	4	26	2019	6.1	APR	IL	6.17143
IL	USC00110338	117	4	27	2019	5.6	APR	IL	6.34286
IL	USC00110338	118	4	28	2019	-1.1	APR	IL	5.55714
IL	USC00110338	119	4	29	2019	-1.1	APR	IL	4.37143
IL	USC00110338	120	4	30	2019	5.6	APR	IL	3.82857
IL	USC00110338	121	5	1	2019	4.4	MAY	IL	3.65714
IL	USC00110338	122	5	2	2019	6.1	MAY	IL	3.65714
IL	USC00110338	123	5	3	2019	4.4	MAY	IL	3.41429
IL	USC00110338	124	5	4	2019	3.9	MAY	IL	3.17143
IL	USC00110338	125	5	5	2019	5	MAY	IL	4.04286
IL	USC00110338	126	5	6	2019	6.1	MAY	IL	5.07143
IL	USC00110338	127	5	7	2019	7.2	MAY	IL	5.3
IL	USC00110338	128	5	8	2019	6.7	MAY	IL	5.62857
IL	USC00110338	129	5	9	2019	8.3	MAY	IL	5.94286
IL	USC00110338	130	5	10	2019	6.1	MAY	IL	6.18571
IL	USC00110338	131	5	11	2019	4.4	MAY	IL	6.25714
IL	USC00110338	132	5	12	2019	2.8	MAY	IL	5.94286
IL	USC00110338	133	5	13	2019	3.9	MAY	IL	5.62857
IL	USC00110338	134	5	14	2019	3.9	MAY	IL	5.15714
IL	USC00110338	135	5	15	2019	3.9	MAY	IL	4.75714
IL	USC00110338	136	5	16	2019	10.6	MAY	IL	5.08571
IL	USC00110338	137	5	17	2019	12.8	MAY	IL	6.04286
IL	USC00110338	138	5	18	2019	7.2	MAY	IL	6.44286
IL	USC00110338	139	5	19	2019	5.6	MAY	IL	6.84286
IL	USC00110338	140	5	20	2019	7.2	MAY	IL	7.31429
IL	USC00110338	141	5	21	2019	7.2	MAY	IL	7.78571
IL	USC00110338	142	5	22	2019	7.2	MAY	IL	8.25714
IL	USC00110338	143	5	23	2019	12.2	MAY	IL	8.48571
IL	USC00110338	144	5	24	2019	12.2	MAY	IL	8.4
IL	USC00110338	145	5	25	2019	12.2	MAY	IL	9.11429
IL	USC00110338	146	5	26	2019	18.3	MAY	IL	10.9286
IL	USC00110338	147	5	27	2019	11.7	MAY	IL	11.5714
IL	USC00110338	148	5	28	2019	13.9	MAY	IL	12.5286
IL	USC00110338	149	5	29	2019	11.7	MAY	IL	13.1714
IL	USC00110338	150	5	30	2019	13.3	MAY	IL	13.3286
IL	USC00110338	151	5	31	2019	15	MAY	IL	13.7286
IL	USC00110338	152	6	1	2019	16.1	JUN	IL	14.2857
IL	USC00110338	153	6	2	2019	12.2	JUN	IL	13.4143
IL	USC00110338	154	6	3	2019	9.4	JUN	IL	13.0857
IL	USC00110338	155	6	4	2019	11.7	JUN	IL	12.7714
IL	USC00110338	156	6	5	2019	15	JUN	IL	13.2429
IL	USC00110338	157	6	6	2019	15	JUN	IL	13.4857
IL	USC00110338	158	6	7	2019	13.3	JUN	IL	13.2429
IL	USC00110338	159	6	8	2019	15	JUN	IL	13.0857
IL	USC00110338	160	6	9	2019	17.2	JUN	IL	13.8
IL	USC00110338	161	6	10	2019	15.6	JUN	IL	14.6857
IL	USC00110338	162	6	11	2019	11.7	JUN	IL	14.6857
IL	USC00110338	163	6	12	2019	13.9	JUN	IL	14.5286
IL	USC00110338	164	6	13	2019	11.7	JUN	IL	14.0571
IL	USC00110338	165	6	14	2019	8.9	JUN	IL	13.4286
IL	USC00110338	166	6	15	2019	11.7	JUN	IL	12.9571
IL	USC00110338	167	6	16	2019	13.9	JUN	IL	12.4857
IL	USC00110338	168	6	17	2019	13.3	JUN	IL	12.1571
IL	USC00110338	169	6	18	2019	12.8	JUN	IL	12.3143
IL	USC00110338	170	6	19	2019	12.8	JUN	IL	12.1571
IL	USC00110338	171	6	20	2019	13.3	JUN	IL	12.3857
IL	USC00110338	172	6	21	2019	11.7	JUN	IL	12.7857
IL	USC00110338	173	6	22	2019	13.3	JUN	IL	13.0143
IL	USC00110338	174	6	23	2019	16.7	JUN	IL	13.4143
IL	USC00110338	175	6	24	2019	18.3	JUN	IL	14.1286
IL	USC00110338	176	6	25	2019	16.1	JUN	IL	14.6
IL	USC00110338	177	6	26	2019	17.2	JUN	IL	15.2286
IL	USC00110338	178	6	27	2019	20	JUN	IL	16.1857
IL	USC00110338	179	6	28	2019	21.1	JUN	IL	17.5286
IL	USC00110338	180	6	29	2019	20.6	JUN	IL	18.5714
IL	USC00110338	181	6	30	2019	20.6	JUN	IL	19.1286
IL	USC00110338	182	7	1	2019	20	JUL	IL	19.3714
IL	USC00110338	183	7	2	2019	20.6	JUL	IL	20.0143
IL	USC00110338	184	7	3	2019	21.1	JUL	IL	20.5714
IL	USC00110338	185	7	4	2019	21.1	JUL	IL	20.7286
IL	USC00110338	186	7	5	2019	22.8	JUL	IL	20.9714
IL	USC00110338	187	7	6	2019	22.8	JUL	IL	21.2857
IL	USC00110338	188	7	7	2019	19.4	JUL	IL	21.1143
IL	USC00110338	189	7	8	2019	16.7	JUL	IL	20.6429
IL	USC00110338	190	7	9	2019	17.2	JUL	IL	20.1571
IL	USC00110338	191	7	10	2019	17.2	JUL	IL	19.6
IL	USC00110338	192	7	11	2019	20.6	JUL	IL	19.5286
IL	USC00110338	193	7	12	2019	16.1	JUL	IL	18.5714
IL	USC00110338	194	7	13	2019	16.7	JUL	IL	17.7
IL	USC00110338	195	7	14	2019	20.6	JUL	IL	17.8714
IL	USC00110338	196	7	15	2019	20.6	JUL	IL	18.4286
IL	USC00110338	197	7	16	2019	21.1	JUL	IL	18.9857
IL	USC00110338	198	7	17	2019	21.7	JUL	IL	19.6286
IL	USC00110338	199	7	18	2019	23.3	JUL	IL	20.0143
IL	USC00110338	200	7	19	2019	21.1	JUL	IL	20.7286
IL	USC00110338	201	7	20	2019	25	JUL	IL	21.9143
IL	USC00110338	202	7	21	2019	21.7	JUL	IL	22.0714
IL	USC00110338	203	7	22	2019	18.3	JUL	IL	21.7429
IL	USC00110338	204	7	23	2019	15.6	JUL	IL	20.9571
IL	USC00110338	205	7	24	2019	16.1	JUL	IL	20.1571
IL	USC00110338	206	7	25	2019	15.6	JUL	IL	19.0571
IL	USC00110338	207	7	26	2019	16.7	JUL	IL	18.4286
IL	USC00110338	208	7	27	2019	19.4	JUL	IL	17.6286
IL	USC00110338	209	7	28	2019	20.6	JUL	IL	17.4714
IL	USC00110338	210	7	29	2019	21.7	JUL	IL	17.9571
IL	USC00110338	211	7	30	2019	18.9	JUL	IL	18.4286
IL	USC00110338	212	7	31	2019	15	JUL	IL	18.2714
IL	USC00110338	213	8	1	2019	13.3	AUG	IL	17.9429
IL	USC00110338	214	8	2	2019	13.9	AUG	IL	17.5429
IL	USC00110338	215	8	3	2019	16.1	AUG	IL	17.0714
IL	USC00110338	216	8	4	2019	16.7	AUG	IL	16.5143
IL	USC00110338	217	8	5	2019	20	AUG	IL	16.2714
IL	USC00110338	218	8	6	2019	18.9	AUG	IL	16.2714
IL	USC00110338	219	8	7	2019	17.8	AUG	IL	16.6714
IL	USC00110338	220	8	8	2019	17.8	AUG	IL	17.3143
IL	USC00110338	221	8	9	2019	15	AUG	IL	17.4714
IL	USC00110338	222	8	10	2019	15.6	AUG	IL	17.4
IL	USC00110338	223	8	11	2019	18.3	AUG	IL	17.6286
IL	USC00110338	224	8	12	2019	17.8	AUG	IL	17.3143
IL	USC00110338	225	8	13	2019	20.6	AUG	IL	17.5571
IL	USC00110338	226	8	14	2019	18.3	AUG	IL	17.6286
IL	USC00110338	227	8	15	2019	16.1	AUG	IL	17.3857
IL	USC00110338	228	8	16	2019	16.7	AUG	IL	17.6286
IL	USC00110338	229	8	17	2019	17.8	AUG	IL	17.9429
IL	USC00110338	230	8	18	2019	20	AUG	IL	18.1857
IL	USC00110338	231	8	19	2019	19.4	AUG	IL	18.4143
IL	USC00110338	232	8	20	2019	20	AUG	IL	18.3286
IL	USC00110338	233	8	21	2019	17.2	AUG	IL	18.1714
IL	USC00110338	234	8	22	2019	17.8	AUG	IL	18.4143
IL	USC00110338	235	8	23	2019	14.4	AUG	IL	18.0857
IL	USC00110338	236	8	24	2019	14.4	AUG	IL	17.6
IL	USC00110338	237	8	25	2019	15	AUG	IL	16.8857
IL	USC00110338	238	8	26	2019	15	AUG	IL	16.2571
IL	USC00110338	239	8	27	2019	17.8	AUG	IL	15.9429
IL	USC00110338	240	8	28	2019	13.3	AUG	IL	15.3857
IL	USC00110338	241	8	29	2019	13.3	AUG	IL	14.7429
IL	USC00110338	242	8	30	2019	13.9	AUG	IL	14.6714
IL	USC00110338	243	8	31	2019	13.9	AUG	IL	14.6
IL	USC00110338	244	9	1	2019	15	SEP	IL	14.6
IL	USC00110338	245	9	2	2019	15	SEP	IL	14.6
IL	USC00110338	246	9	3	2019	15.6	SEP	IL	14.2857
IL	USC00110338	247	9	4	2019	14.4	SEP	IL	14.4429
IL	USC00110338	248	9	5	2019	12.2	SEP	IL	14.2857
IL	USC00110338	249	9	6	2019	12.2	SEP	IL	14.0429
IL	USC00110338	250	9	7	2019	12.8	SEP	IL	13.8857
IL	USC00110338	251	9	8	2019	12.8	SEP	IL	13.5714
IL	USC00110338	252	9	9	2019	15	SEP	IL	13.5714
IL	USC00110338	253	9	10	2019	16.7	SEP	IL	13.7286
IL	USC00110338	254	9	11	2019	21.1	SEP	IL	14.6857
IL	USC00110338	255	9	12	2019	20	SEP	IL	15.8
IL	USC00110338	256	9	13	2019	20	SEP	IL	16.9143
IL	USC00110338	257	9	14	2019	12.8	SEP	IL	16.9143
IL	USC00110338	258	9	15	2019	12.8	SEP	IL	16.9143
IL	USC00110338	259	9	16	2019	17.2	SEP	IL	17.2286
IL	USC00110338	260	9	17	2019	17.8	SEP	IL	17.3857
IL	USC00110338	261	9	18	2019	15.6	SEP	IL	16.6
IL	USC00110338	262	9	19	2019	15.6	SEP	IL	15.9714
IL	USC00110338	263	9	20	2019	17.8	SEP	IL	15.6571
IL	USC00110338	264	9	21	2019	20	SEP	IL	16.6857
IL	USC00110338	265	9	22	2019	21.1	SEP	IL	17.8714
IL	USC00110338	266	9	23	2019	14.4	SEP	IL	17.4714
IL	USC00110338	267	9	24	2019	12.8	SEP	IL	16.7571
IL	USC00110338	268	9	25	2019	15	SEP	IL	16.6714
IL	USC00110338	269	9	26	2019	12.8	SEP	IL	16.2714
IL	USC00110338	270	9	27	2019	12.2	SEP	IL	15.4714
IL	USC00110338	271	9	28	2019	14.4	SEP	IL	14.6714
IL	USC00110338	272	9	29	2019	13.3	SEP	IL	13.5571
IL	USC00110338	273	9	30	2019	16.1	SEP	IL	13.8
IL	USC00110338	274	10	1	2019	18.9	OCT	IL	14.6714
IL	USC00110338	275	10	2	2019	20	OCT	IL	15.3857
IL	USC00110338	276	10	3	2019	14.4	OCT	IL	15.6143
IL	USC00110338	277	10	4	2019	7.2	OCT	IL	14.9
IL	USC00110338	278	10	5	2019	7.2	OCT	IL	13.8714
IL	USC00110338	279	10	6	2019	8.3	OCT	IL	13.1571
IL	USC00110338	280	10	7	2019	7.8	OCT	IL	11.9714
IL	USC00110338	281	10	8	2019	6.7	OCT	IL	10.2286
IL	USC00110338	282	10	9	2019	6.7	OCT	IL	8.32857
IL	USC00110338	283	10	10	2019	8.3	OCT	IL	7.45714
IL	USC00110338	284	10	11	2019	12.2	OCT	IL	8.17143
IL	USC00110338	285	10	12	2019	1.7	OCT	IL	7.38571
IL	USC00110338	286	10	13	2019	1.1	OCT	IL	6.35714
IL	USC00110338	287	10	14	2019	1.7	OCT	IL	5.48571
IL	USC00110338	288	10	15	2019	1.7	OCT	IL	4.77143
IL	USC00110338	289	10	16	2019	3.3	OCT	IL	4.28571
IL	USC00110338	290	10	17	2019	0.6	OCT	IL	3.18571
IL	USC00110338	291	10	18	2019	1.7	OCT	IL	1.68571
IL	USC00110338	292	10	19	2019	3.3	OCT	IL	1.91429
IL	USC00110338	293	10	20	2019	6.7	OCT	IL	2.71429
IL	USC00110338	294	10	21	2019	8.9	OCT	IL	3.74286
IL	USC00110338	295	10	22	2019	8.3	OCT	IL	4.68571
IL	USC00110338	296	10	23	2019	3.3	OCT	IL	4.68571
IL	USC00110338	297	10	24	2019	3.3	OCT	IL	5.07143
IL	USC00110338	298	10	25	2019	4.4	OCT	IL	5.45714
IL	USC00110338	299	10	26	2019	1.1	OCT	IL	5.14286
IL	USC00110338	300	10	27	2019	2.2	OCT	IL	4.5
IL	USC00110338	301	10	28	2019	3.3	OCT	IL	3.7
IL	USC00110338	302	10	29	2019	1.7	OCT	IL	2.75714
IL	USC00110338	303	10	30	2019	0	OCT	IL	2.28571
IL	USC00110338	304	10	31	2019	-1.1	OCT	IL	1.65714
MI	USW00014815	244	9	1	2018	21.1	SEP	MI
MI	USW00014815	245	9	2	2018	21.1	SEP	MI
MI	USW00014815	246	9	3	2018	20.6	SEP	MI
MI	USW00014815	247	9	4	2018	20.6	SEP	MI
MI	USW00014815	248	9	5	2018	22.2	SEP	MI
MI	USW00014815	249	9	6	2018	17.8	SEP	MI
MI	USW00014815	250	9	7	2018	13.9	SEP	MI	19.6143
MI	USW00014815	251	9	8	2018	13.3	SEP	MI	18.5
MI	USW00014815	252	9	9	2018	11.7	SEP	MI	17.1571
MI	USW00014815	253	9	10	2018	12.2	SEP	MI	15.9571
MI	USW00014815	254	9	11	2018	10	SEP	MI	14.4429
MI	USW00014815	255	9	12	2018	10.6	SEP	MI	12.7857
MI	USW00014815	256	9	13	2018	14.4	SEP	MI	12.3
MI	USW00014815	257	9	14	2018	15.6	SEP	MI	12.5429
MI	USW00014815	258	9	15	2018	14.4	SEP	MI	12.7
MI	USW00014815	259	9	16	2018	17.8	SEP	MI	13.5714
MI	USW00014815	260	9	17	2018	17.8	SEP	MI	14.3714
MI	USW00014815	261	9	18	2018	17.8	SEP	MI	15.4857
MI	USW00014815	262	9	19	2018	17.2	SEP	MI	16.4286
MI	USW00014815	263	9	20	2018	18.3	SEP	MI	16.9857
MI	USW00014815	264	9	21	2018	13.3	SEP	MI	16.6571
MI	USW00014815	265	9	22	2018	9.4	SEP	MI	15.9429
MI	USW00014815	266	9	23	2018	6.1	SEP	MI	14.2714
MI	USW00014815	267	9	24	2018	10	SEP	MI	13.1571
MI	USW00014815	268	9	25	2018	17.8	SEP	MI	13.1571
MI	USW00014815	269	9	26	2018	7.8	SEP	MI	11.8143
MI	USW00014815	270	9	27	2018	7.8	SEP	MI	10.3143
MI	USW00014815	271	9	28	2018	7.2	SEP	MI	9.44286
MI	USW00014815	272	9	29	2018	4.4	SEP	MI	8.72857
MI	USW00014815	273	9	30	2018	6.1	SEP	MI	8.72857
MI	USW00014815	274	10	1	2018	10	OCT	MI	8.72857
MI	USW00014815	275	10	2	2018	14.4	OCT	MI	8.24286
MI	USW00014815	276	10	3	2018	13.3	OCT	MI	9.02857
MI	USW00014815	277	10	4	2018	7.8	OCT	MI	9.02857
MI	USW00014815	278	10	5	2018	7.8	OCT	MI	9.11429
MI	USW00014815	279	10	6	2018	15.6	OCT	MI	10.7143
MI	USW00014815	280	10	7	2018	13.3	OCT	MI	11.7429
MI	USW00014815	281	10	8	2018	15	OCT	MI	12.4571
MI	USW00014815	282	10	9	2018	20	OCT	MI	13.2571
MI	USW00014815	283	10	10	2018	18.3	OCT	MI	13.9714
MI	USW00014815	284	10	11	2018	6.1	OCT	MI	13.7286
MI	USW00014815	285	10	12	2018	3.3	OCT	MI	13.0857
MI	USW00014815	286	10	13	2018	2.2	OCT	MI	11.1714
MI	USW00014815	287	10	14	2018	2.2	OCT	MI	9.58571
MI	USW00014815	288	10	15	2018	1.1	OCT	MI	7.6
MI	USW00014815	289	10	16	2018	0.6	OCT	MI	4.82857
MI	USW00014815	290	10	17	2018	-1	OCT	MI	2.07143
MI	USW00014815	291	10	18	2018	-3.2	OCT	MI	0.742857
MI	USW00014815	292	10	19	2018	3.3	OCT	MI	0.742857
MI	USW00014815	293	10	20	2018		OCT	MI	0.5
MI	USW00014815	294	10	21	2018		OCT	MI	0.16
MI	USW00014815	295	10	22	2018		OCT	MI	-0.075
MI	USW00014815	296	10	23	2018		OCT	MI	-0.3
MI	USW00014815	297	10	24	2018		OCT	MI	0.05
MI	USW00014815	298	10	25	2018	-2.7	OCT	MI	0.3
MI	USW00014815	299	10	26	2018	5	OCT	MI	1.15
MI	USW00014815	300	10	27	2018	3.3	OCT	MI	1.86667
MI	USW00014815	301	10	28	2018	2.8	OCT	MI	2.1
MI	USW00014815	302	10	29	2018	2.2	OCT	MI	2.12
MI	USW00014815	303	10	30	2018	2.8	OCT	MI	2.23333
MI	USW00014815	304	10	31	2018	7.8	OCT	MI	3.02857
MI	USW00014815	305	11	1	2018	3.9	NOV	MI	3.97143
MI	USW00014815	306	11	2	2018	2.2	NOV	MI	3.57143
MI	USW00014815	307	11	3	2018	0.6	NOV	MI	3.18571
MI	USW00014815	308	11	4	2018	4.4	NOV	MI	3.41429
MI	USW00014815	309	11	5	2018	7.8	NOV	MI	4.21429
MI	USW00014815	310	11	6	2018	5.6	NOV	MI	4.61429
MI	USW00014815	311	11	7	2018	2.2	NOV	MI	3.81429
MI	USW00014815	312	11	8	2018	1.7	NOV	MI	3.5
MI	USW00014815	313	11	9	2018	-3.2	NOV	MI	2.72857
MI	USW00014815	314	11	10	2018	-5.5	NOV	MI	1.85714
MI	USW00014815	315	11	11	2018	-3.2	NOV	MI	0.771429
MI	USW00014815	316	11	12	2018	-1	NOV	MI	-0.485714
MI	USW00014815	317	11	13	2018	-4.3	NOV	MI	-1.9
MI	USW00014815	318	11	14	2018	-4.9	NOV	MI	-2.91429
MI	USW00014815	319	11	15	2018	-2.7	NOV	MI	-3.54286
MI	USW00014815	320	11	16	2018	-2.1	NOV	MI	-3.38571
MI	USW00014815	321	11	17	2018	-2.1	NOV	MI	-2.9
MI	USW00014815	322	11	18	2018	-5.5	NOV	MI	-3.22857
MI	USW00014815	323	11	19	2018	-5.5	NOV	MI	-3.87143
MI	USW00014815	324	11	20	2018	-4.3	NOV	MI	-3.87143
MI	USW00014815	325	11	21	2018	-3.8	NOV	MI	-3.71429
MI	USW00014815	326	11	22	2018	-5.5	NOV	MI	-4.11429
MI	USW00014815	327	11	23	2018	-2.7	NOV	MI	-4.2
MI	USW00014815	328	11	24	2018	5.6	NOV	MI	-3.1
MI	USW00014815	329	11	25	2018	2.2	NOV	MI	-2
MI	USW00014815	330	11	26	2018	-2.7	NOV	MI	-1.6
MI	USW00014815	331	11	27	2018	-4.3	NOV	MI	-1.6
MI	USW00014815	332	11	28	2018	-5.5	NOV	MI	-1.84286
MI	USW00014815	333	11	29	2018	-5.5	NOV	MI	-1.84286
MI	USW00014815	334	11	30	2018	-5.5	NOV	MI	-2.24286
MI	USW00014815	335	12	1	2018	-2.1	DEC	MI	-3.34286
MI	USW00014815	336	12	2	2018	2.8	DEC	MI	-3.25714
MI	USW00014815	337	12	3	2018	-1.6	DEC	MI	-3.1
MI	USW00014815	338	12	4	2018	-4.9	DEC	MI	-3.18571
MI	USW00014815	339	12	5	2018	-5.5	DEC	MI	-3.18571
MI	USW00014815	340	12	6	2018	-5.5	DEC	MI	-3.18571
MI	USW00014815	341	12	7	2018	-7.7	DEC	MI	-3.5
MI	USW00014815	342	12	8	2018	-9.3	DEC	MI	-4.52857
MI	USW00014815	343	12	9	2018	-11.6	DEC	MI	-6.58571
MI	USW00014815	344	12	10	2018	-4.3	DEC	MI	-6.97143
MI	USW00014815	345	12	11	2018	-3.2	DEC	MI	-6.72857
MI	USW00014815	346	12	12	2018	-4.3	DEC	MI	-6.55714
MI	USW00014815	347	12	13	2018	-1	DEC	MI	-5.91429
MI	USW00014815	348	12	14	2018	1.1	DEC	MI	-4.65714
MI	USW00014815	349	12	15	2018	-1	DEC	MI	-3.47143
MI	USW00014815	350	12	16	2018	-2.1	DEC	MI	-2.11429
MI	USW00014815	351	12	17	2018	-3.2	DEC	MI	-1.95714
MI	USW00014815	352	12	18	2018	-7.1	DEC	MI	-2.51429
MI	USW00014815	353	12	19	2018	-2.1	DEC	MI	-2.2
MI	USW00014815	354	12	20	2018	3.9	DEC	MI	-1.5
MI	USW00014815	355	12	21	2018	-0.5	DEC	MI	-1.72857
MI	USW00014815	356	12	22	2018	-1	DEC	MI	-1.72857
MI	USW00014815	357	12	23	2018	-1	DEC	MI	-1.57143
MI	USW00014815	358	12	24	2018	-6.6	DEC	MI	-2.05714
MI	USW00014815	359	12	25	2018	-7.1	DEC	MI	-2.05714
MI	USW00014815	360	12	26	2018	-3.8	DEC	MI	-2.3
MI	USW00014815	361	12	27	2018	1.7	DEC	MI	-2.61429
MI	USW00014815	362	12	28	2018	0	DEC	MI	-2.54286
MI	USW00014815	363	12	29	2018	-2.1	DEC	MI	-2.7
MI	USW00014815	364	12	30	2018	-4.9	DEC	MI	-3.25714
MI	USW00014815	365	12	31	2018	-2.1	DEC	MI	-2.61429
MI	USW00014815	1	1	1	2019	-1.6	JAN	MI	-1.82857
MI	USW00014815	2	1	2	2019	-1.6	JAN	MI	-1.51429
MI	USW00014815	3	1	3	2019	-2.7	JAN	MI	-2.14286
MI	USW00014815	4	1	4	2019	-3.2	JAN	MI	-2.6
MI	USW00014815	5	1	5	2019	-3.8	JAN	MI	-2.84286
MI	USW00014815	6	1	6	2019		JAN	MI	-2.5
MI	USW00014815	7	1	7	2019		JAN	MI	-2.58
MI	USW00014815	8	1	8	2019	-1	JAN	MI	-2.46
MI	USW00014815	9	1	9	2019	-7.1	JAN	MI	-3.56
MI	USW00014815	10	1	10	2019	-6	JAN	MI	-4.22
MI	USW00014815	11	1	11	2019	-6	JAN	MI	-4.78
MI	USW00014815	12	1	12	2019	-3.2	JAN	MI	-4.66
MI	USW00014815	13	1	13	2019	-9.3	JAN	MI	-5.43333
MI	USW00014815	14	1	14	2019	-12.1	JAN	MI	-6.38571
MI	USW00014815	15	1	15	2019	-4.9	JAN	MI	-6.94286
MI	USW00014815	16	1	16	2019	-5.5	JAN	MI	-6.71429
MI	USW00014815	17	1	17	2019	-6	JAN	MI	-6.71429
MI	USW00014815	18	1	18	2019	-4.3	JAN	MI	-6.47143
MI	USW00014815	19	1	19	2019	-12.7	JAN	MI	-7.82857
MI	USW00014815	20	1	20	2019	-19.3	JAN	MI	-9.25714
MI	USW00014815	21	1	21	2019	-26	JAN	MI	-11.2429
MI	USW00014815	22	1	22	2019	-16	JAN	MI	-12.8286
MI	USW00014815	23	1	23	2019	-1.6	JAN	MI	-12.2714
MI	USW00014815	24	1	24	2019	-7.1	JAN	MI	-12.4286
MI	USW00014815	25	1	25	2019	-14.9	JAN	MI	-13.9429
MI	USW00014815	26	1	26	2019	-16.6	JAN	MI	-14.5
MI	USW00014815	27	1	27	2019	-15.5	JAN	MI	-13.9571
MI	USW00014815	28	1	28	2019	-13.8	JAN	MI	-12.2143
MI	USW00014815	29	1	29	2019	-18.2	JAN	MI	-12.5286
MI	USW00014815	30	1	30	2019	-26	JAN	MI	-16.0143
MI	USW00014815	31	1	31	2019	-27.7	JAN	MI	-18.9571
MI	USW00014815	32	2	1	2019	-18.2	FEB	MI	-19.4286
MI	USW00014815	33	2	2	2019	-12.7	FEB	MI	-18.8714
MI	USW00014815	34	2	3	2019	2.2	FEB	MI	-16.3429
MI	USW00014815	35	2	4	2019	3.3	FEB	MI	-13.9
MI	USW00014815	36	2	5	2019	-0.5	FEB	MI	-11.3714
MI	USW00014815	37	2	6	2019	0	FEB	MI	-7.65714
MI	USW00014815	38	2	7	2019	-4.3	FEB	MI	-4.31429
MI	USW00014815	39	2	8	2019	-10.5	FEB	MI	-3.21429
MI	USW00014815	40	2	9	2019	-12.1	FEB	MI	-3.12857
MI	USW00014815	41	2	10	2019	-10.5	FEB	MI	-4.94286
MI	USW00014815	42	2	11	2019	-5.5	FEB	MI	-6.2
MI	USW00014815	43	2	12	2019	-2.7	FEB	MI	-6.51429
MI	USW00014815	44	2	13	2019	-8.8	FEB	MI	-7.77143
MI	USW00014815	45	2	14	2019	-8.8	FEB	MI	-8.41429
MI	USW00014815	46	2	15	2019	-8.2	FEB	MI	-8.08571
MI	USW00014815	47	2	16	2019	-7.7	FEB	MI	-7.45714
MI	USW00014815	48	2	17	2019	-6	FEB	MI	-6.81429
MI	USW00014815	49	2	18	2019	-11.6	FEB	MI	-7.68571
MI	USW00014815	50	2	19	2019	-14.9	FEB	MI	-9.42857
MI	USW00014815	51	2	20	2019	-4.9	FEB	MI	-8.87143
MI	USW00014815	52	2	21	2019	-3.2	FEB	MI	-8.07143
MI	USW00014815	53	2	22	2019	-7.7	FEB	MI	-8
MI	USW00014815	54	2	23	2019	-1.6	FEB	MI	-7.12857
MI	USW00014815	55	2	24	2019	-5.5	FEB	MI	-7.05714
MI	USW00014815	56	2	25	2019	-9.3	FEB	MI	-6.72857
MI	USW00014815	57	2	26	2019	-9.9	FEB	MI	-6.01429
MI	USW00014815	58	2	27	2019	-7.1	FEB	MI	-6.32857
MI	USW00014815	59	2	28	2019	-6.6	FEB	MI	-6.81429
MI	USW00014815	60	3	1	2019	-7.7	MAR	MI	-6.81429
MI	USW00014815	61	3	2	2019	-5.5	MAR	MI	-7.37143
MI	USW00014815	62	3	3	2019	-10.5	MAR	MI	-8.08571
MI	USW00014815	63	3	4	2019	-12.7	MAR	MI	-8.57143
MI	USW00014815	64	3	5	2019	-13.2	MAR	MI	-9.04286
MI	USW00014815	65	3	6	2019	-12.1	MAR	MI	-9.75714
MI	USW00014815	66	3	7	2019	-12.7	MAR	MI	-10.6286
MI	USW00014815	67	3	8	2019	-10.5	MAR	MI	-11.0286
MI	USW00014815	68	3	9	2019	-4.9	MAR	MI	-10.9429
MI	USW00014815	69	3	10	2019	-0.5	MAR	MI	-9.51429
MI	USW00014815	70	3	11	2019	-4.3	MAR	MI	-8.31429
MI	USW00014815	71	3	12	2019	-6.6	MAR	MI	-7.37143
MI	USW00014815	72	3	13	2019	2.8	MAR	MI	-5.24286
MI	USW00014815	73	3	14	2019	5.6	MAR	MI	-2.62857
MI	USW00014815	74	3	15	2019	-0.5	MAR	MI	-1.2
MI	USW00014815	75	3	16	2019	-5.5	MAR	MI	-1.28571
MI	USW00014815	76	3	17	2019	-7.7	MAR	MI	-2.31429
MI	USW00014815	77	3	18	2019	-6	MAR	MI	-2.55714
MI	USW00014815	78	3	19	2019	-5.5	MAR	MI	-2.4
MI	USW00014815	79	3	20	2019	0	MAR	MI	-2.8
MI	USW00014815	80	3	21	2019	0	MAR	MI	-3.6
MI	USW00014815	81	3	22	2019	-3.2	MAR	MI	-3.98571
MI	USW00014815	82	3	23	2019	-7.1	MAR	MI	-4.21429
MI	USW00014815	83	3	24	2019	-2.7	MAR	MI	-3.5
MI	USW00014815	84	3	25	2019	-1.6	MAR	MI	-2.87143
MI	USW00014815	85	3	26	2019	-4.3	MAR	MI	-2.7
MI	USW00014815	86	3	27	2019	-2.7	MAR	MI	-3.08571
MI	USW00014815	87	3	28	2019	6.1	MAR	MI	-2.21429
MI	USW00014815	88	3	29	2019	5	MAR	MI	-1.04286
MI	USW00014815	89	3	30	2019	-2.7	MAR	MI	-0.414286
MI	USW00014815	90	3	31	2019	-6	MAR	MI	-0.885714
MI	USW00014815	91	4	1	2019	-6.6	APR	MI	-1.6
MI	USW00014815	92	4	2	2019	1.1	APR	MI	-0.828571
MI	USW00014815	93	4	3	2019	3.3	APR	MI	0.0285714
MI	USW00014815	94	4	4	2019	2.2	APR	MI	-0.528571
MI	USW00014815	95	4	5	2019	1.7	APR	MI	-1
MI	USW00014815	96	4	6	2019	1.1	APR	MI	-0.457143
MI	USW00014815	97	4	7	2019	6.7	APR	MI	1.35714
MI	USW00014815	98	4	8	2019	10.6	APR	MI	3.81429
MI	USW00014815	99	4	9	2019	6.7	APR	MI	4.61429
MI	USW00014815	100	4	10	2019	1.1	APR	MI	4.3
MI	USW00014815	101	4	11	2019	0.6	APR	MI	4.07143
MI	USW00014815	102	4	12	2019	6.1	APR	MI	4.7
MI	USW00014815	103	4	13	2019	1.1	APR	MI	4.7
MI	USW00014815	104	4	14	2019	0	APR	MI	3.74286
MI	USW00014815	105	4	15	2019	0	APR	MI	2.22857
MI	USW00014815	106	4	16	2019	5.6	APR	MI	2.07143
MI	USW00014815	107	4	17	2019	8.9	APR	MI	3.18571
MI	USW00014815	108	4	18	2019	5	APR	MI	3.81429
MI	USW00014815	109	4	19	2019	3.9	APR	MI	3.5
MI	USW00014815	110	4	20	2019	1.1	APR	MI	3.5
MI	USW00014815	111	4	21	2019	-0.5	APR	MI	3.42857
MI	USW00014815	112	4	22	2019	9.4	APR	MI	4.77143
MI	USW00014815	113	4	23	2019	5	APR	MI	4.68571
MI	USW00014815	114	4	24	2019	0	APR	MI	3.41429
MI	USW00014815	115	4	25	2019	11.7	APR	MI	4.37143
MI	USW00014815	116	4	26	2019	5	APR	MI	4.52857
MI	USW00014815	117	4	27	2019	0.6	APR	MI	4.45714
MI	USW00014815	118	4	28	2019	1.1	APR	MI	4.68571
MI	USW00014815	119	4	29	2019	5	APR	MI	4.05714
MI	USW00014815	120	4	30	2019	6.1	APR	MI	4.21429
MI	USW00014815	121	5	1	2019	7.2	MAY	MI	5.24286
MI	USW00014815	122	5	2	2019	7.8	MAY	MI	4.68571
MI	USW00014815	123	5	3	2019	7.2	MAY	MI	5
MI	USW00014815	124	5	4	2019	6.7	MAY	MI	5.87143
MI	USW00014815	125	5	5	2019	5	MAY	MI	6.42857
MI	USW00014815	126	5	6	2019	9.4	MAY	MI	7.05714
MI	USW00014815	127	5	7	2019	6.1	MAY	MI	7.05714
MI	USW00014815	128	5	8	2019	6.1	MAY	MI	6.9
MI	USW00014815	129	5	9	2019	10	MAY	MI	7.21429
MI	USW00014815	130	5	10	2019	5	MAY	MI	6.9
MI	USW00014815	131	5	11	2019	2.8	MAY	MI	6.34286
MI	USW00014815	132	5	12	2019	5.6	MAY	MI	6.42857
MI	USW00014815	133	5	13	2019	5.6	MAY	MI	5.88571
MI	USW00014815	134	5	14	2019	2.2	MAY	MI	5.32857
MI	USW00014815	135	5	15	2019	5.6	MAY	MI	5.25714
MI	USW00014815	136	5	16	2019	10.6	MAY	MI	5.34286
MI	USW00014815	137	5	17	2019	15	MAY	MI	6.77143
MI	USW00014815	138	5	18	2019	12.2	MAY	MI	8.11429
MI	USW00014815	139	5	19	2019	15	MAY	MI	9.45714
MI	USW00014815	140	5	20	2019	3.9	MAY	MI	9.21429
MI	USW00014815	141	5	21	2019	2.8	MAY	MI	9.3
MI	USW00014815	142	5	22	2019	10.6	MAY	MI	10.0143
MI	USW00014815	143	5	23	2019	13.3	MAY	MI	10.4
MI	USW00014815	144	5	24	2019	10	MAY	MI	9.68571
MI	USW00014815	145	5	25	2019	17.2	MAY	MI	10.4
MI	USW00014815	146	5	26	2019	14.4	MAY	MI	10.3143
MI	USW00014815	147	5	27	2019	10.6	MAY	MI	11.2714
MI	USW00014815	148	5	28	2019	13.9	MAY	MI	12.8571
MI	USW00014815	149	5	29	2019	13.9	MAY	MI	13.3286
MI	USW00014815	150	5	30	2019	13.3	MAY	MI	13.3286
MI	USW00014815	151	5	31	2019	10.6	MAY	MI	13.4143
MI	USW00014815	152	6	1	2019	13.3	JUN	MI	12.8571
MI	USW00014815	153	6	2	2019	9.4	JUN	MI	12.1429
MI	USW00014815	154	6	3	2019	5	JUN	MI	11.3429
MI	USW00014815	155	6	4	2019	8.9	JUN	MI	10.6286
MI	USW00014815	156	6	5	2019	17.2	JUN	MI	11.1
MI	USW00014815	157	6	6	2019	16.7	JUN	MI	11.5857
MI	USW00014815	158	6	7	2019	13.9	JUN	MI	12.0571
MI	USW00014815	159	6	8	2019	13.9	JUN	MI	12.1429
MI	USW00014815	160	6	9	2019	17.8	JUN	MI	13.3429
MI	USW00014815	161	6	10	2019		JUN	MI	14.7333
MI	USW00014815	162	6	11	2019	8.9	JUN	MI	14.7333
MI	USW00014815	163	6	12	2019	13.9	JUN	MI	14.1833
MI	USW00014815	164	6	13	2019	8.9	JUN	MI	12.8833
MI	USW00014815	165	6	14	2019	7.2	JUN	MI	11.7667
MI	USW00014815	166	6	15	2019	15.6	JUN	MI	12.05
MI	USW00014815	167	6	16	2019	13.3	JUN	MI	11.3
MI	USW00014815	168	6	17	2019	15	JUN	MI	11.8286
MI	USW00014815	169	6	18	2019	14.4	JUN	MI	12.6143
MI	USW00014815	170	6	19	2019	15.6	JUN	MI	12.8571
MI	USW00014815	171	6	20	2019	14.4	JUN	MI	13.6429
MI	USW00014815	172	6	21	2019	13.3	JUN	MI	14.5143
MI	USW00014815	173	6	22	2019	14.4	JUN	MI	14.3429
MI	USW00014815	174	6	23	2019	14.4	JUN	MI	14.5
MI	USW00014815	175	6	24	2019	18.3	JUN	MI	14.9714
MI	USW00014815	176	6	25	2019	17.2	JUN	MI	15.3714
MI	USW00014815	177	6	26	2019	17.8	JUN	MI	15.6857
MI	USW00014815	178	6	27	2019	18.3	JUN	MI	16.2429
MI	USW00014815	179	6	28	2019	20.6	JUN	MI	17.2857
MI	USW00014815	180	6	29	2019	20.6	JUN	MI	18.1714
MI	USW00014815	181	6	30	2019	18.3	JUN	MI	18.7286
MI	USW00014815	182	7	1	2019	20	JUL	MI	18.9714
MI	USW00014815	183	7	2	2019	21.1	JUL	MI	19.5286
MI	USW00014815	184	7	3	2019	21.1	JUL	MI	20
MI	USW00014815	185	7	4	2019	22.2	JUL	MI	20.5571
MI	USW00014815	186	7	5	2019	23.3	JUL	MI	20.9429
MI	USW00014815	187	7	6	2019	20.6	JUL	MI	20.9429
MI	USW00014815	188	7	7	2019	17.8	JUL	MI	20.8714
MI	USW00014815	189	7	8	2019	13.3	JUL	MI	19.9143
MI	USW00014815	190	7	9	2019	13.9	JUL	MI	18.8857
MI	USW00014815	191	7	10	2019	18.3	JUL	MI	18.4857
MI	USW00014815	192	7	11	2019	16.1	JUL	MI	17.6143
MI	USW00014815	193	7	12	2019	12.8	JUL	MI	16.1143
MI	USW00014815	194	7	13	2019	16.7	JUL	MI	15.5571
MI	USW00014815	195	7	14	2019	18.9	JUL	MI	15.7143
MI	USW00014815	196	7	15	2019	19.4	JUL	MI	16.5857
MI	USW00014815	197	7	16	2019	21.7	JUL	MI	17.7
MI	USW00014815	198	7	17	2019	22.8	JUL	MI	18.3429
MI	USW00014815	199	7	18	2019	23.3	JUL	MI	19.3714
MI	USW00014815	200	7	19	2019	26.1	JUL	MI	21.2714
MI	USW00014815	201	7	20	2019	21.1	JUL	MI	21.9
MI	USW00014815	202	7	21	2019	20	JUL	MI	22.0571
MI	USW00014815	203	7	22	2019	15.6	JUL	MI	21.5143
MI	USW00014815	204	7	23	2019	12.8	JUL	MI	20.2429
MI	USW00014815	205	7	24	2019	13.3	JUL	MI	18.8857
MI	USW00014815	206	7	25	2019	13.9	JUL	MI	17.5429
MI	USW00014815	207	7	26	2019	15.6	JUL	MI	16.0429
MI	USW00014815	208	7	27	2019	20	JUL	MI	15.8857
MI	USW00014815	209	7	28	2019	21.1	JUL	MI	16.0429
MI	USW00014815	210	7	29	2019	20	JUL	MI	16.6714
MI	USW00014815	211	7	30	2019	15.6	JUL	MI	17.0714
MI	USW00014815	212	7	31	2019	13.9	JUL	MI	17.1571
MI	USW00014815	213	8	1	2019	12.2	AUG	MI	16.9143
MI	USW00014815	214	8	2	2019	12.2	AUG	MI	16.4286
MI	USW00014815	215	8	3	2019	13.9	AUG	MI	15.5571
MI	USW00014815	216	8	4	2019	16.7	AUG	MI	14.9286
MI	USW00014815	217	8	5	2019	16.7	AUG	MI	14.4571
MI	USW00014815	218	8	6	2019	18.9	AUG	MI	14.9286
MI	USW00014815	219	8	7	2019	17.2	AUG	MI	15.4
MI	USW00014815	220	8	8	2019	15.6	AUG	MI	15.8857
MI	USW00014815	221	8	9	2019	13.9	AUG	MI	16.1286
MI	USW00014815	222	8	10	2019	13.3	AUG	MI	16.0429
MI	USW00014815	223	8	11	2019	13.9	AUG	MI	15.6429
MI	USW00014815	224	8	12	2019	21.1	AUG	MI	16.2714
MI	USW00014815	225	8	13	2019	21.1	AUG	MI	16.5857
MI	USW00014815	226	8	14	2019	17.8	AUG	MI	16.6714
MI	USW00014815	227	8	15	2019	16.1	AUG	MI	16.7429
MI	USW00014815	228	8	16	2019	12.2	AUG	MI	16.5
MI	USW00014815	229	8	17	2019	18.3	AUG	MI	17.2143
MI	USW00014815	230	8	18	2019	18.9	AUG	MI	17.9286
MI	USW00014815	231	8	19	2019	18.9	AUG	MI	17.6143
MI	USW00014815	232	8	20	2019	19.4	AUG	MI	17.3714
MI	USW00014815	233	8	21	2019	18.3	AUG	MI	17.4429
MI	USW00014815	234	8	22	2019	14.4	AUG	MI	17.2
MI	USW00014815	235	8	23	2019	10.6	AUG	MI	16.9714
MI	USW00014815	236	8	24	2019	9.4	AUG	MI	15.7
MI	USW00014815	237	8	25	2019	12.2	AUG	MI	14.7429
MI	USW00014815	238	8	26	2019	15.6	AUG	MI	14.2714
MI	USW00014815	239	8	27	2019	17.2	AUG	MI	13.9571
MI	USW00014815	240	8	28	2019	14.4	AUG	MI	13.4
MI	USW00014815	241	8	29	2019	12.2	AUG	MI	13.0857
MI	USW00014815	242	8	30	2019	12.2	AUG	MI	13.3143
MI	USW00014815	243	8	31	2019	10	AUG	MI	13.4
MI	USW00014815	244	9	1	2019	13.9	SEP	MI	13.6429
MI	USW00014815	245	9	2	2019	16.7	SEP	MI	13.8
MI	USW00014815	246	9	3	2019	18.3	SEP	MI	13.9571
MI	USW00014815	247	9	4	2019	12.2	SEP	MI	13.6429
MI	USW00014815	248	9	5	2019	10.6	SEP	MI	13.4143
MI	USW00014815	249	9	6	2019	12.8	SEP	MI	13.5
MI	USW00014815	250	9	7	2019	12.8	SEP	MI	13.9
MI	USW00014815	251	9	8	2019	11.7	SEP	MI	13.5857
MI	USW00014815	252	9	9	2019	13.3	SEP	MI	13.1
MI	USW00014815	253	9	10	2019	17.2	SEP	MI	12.9429
MI	USW00014815	254	9	11	2019	20	SEP	MI	14.0571
MI	USW00014815	255	9	12	2019	17.8	SEP	MI	15.0857
MI	USW00014815	256	9	13	2019	16.1	SEP	MI	15.5571
MI	USW00014815	257	9	14	2019	13.9	SEP	MI	15.7143
MI	USW00014815	258	9	15	2019	17.2	SEP	MI	16.5
MI	USW00014815	259	9	16	2019	16.1	SEP	MI	16.9
MI	USW00014815	260	9	17	2019	15.6	SEP	MI	16.6714
MI	USW00014815	261	9	18	2019	15	SEP	MI	15.9571
MI	USW00014815	262	9	19	2019	13.9	SEP	MI	15.4
MI	USW00014815	263	9	20	2019	15	SEP	MI	15.2429
MI	USW00014815	264	9	21	2019	18.3	SEP	MI	15.8714
MI	USW00014815	265	9	22	2019	20.6	SEP	MI	16.3571
MI	USW00014815	266	9	23	2019	13.3	SEP	MI	15.9571
MI	USW00014815	267	9	24	2019	12.8	SEP	MI	15.5571
MI	USW00014815	268	9	25	2019	16.1	SEP	MI	15.7143
MI	USW00014815	269	9	26	2019	10.6	SEP	MI	15.2429
MI	USW00014815	270	9	27	2019	10.6	SEP	MI	14.6143
MI	USW00014815	271	9	28	2019	13.3	SEP	MI	13.9
MI	USW00014815	272	9	29	2019	12.2	SEP	MI	12.7
MI	USW00014815	273	9	30	2019	16.1	SEP	MI	13.1
MI	USW00014815	274	10	1	2019	20.6	OCT	MI	14.2143
MI	USW00014815	275	10	2	2019	12.2	OCT	MI	13.6571
MI	USW00014815	276	10	3	2019	11.7	OCT	MI	13.8143
MI	USW00014815	277	10	4	2019	7.2	OCT	MI	13.3286
MI	USW00014815	278	10	5	2019	4.4	OCT	MI	12.0571
MI	USW00014815	279	10	6	2019	11.7	OCT	MI	11.9857
MI	USW00014815	280	10	7	2019	7.8	OCT	MI	10.8
MI	USW00014815	281	10	8	2019	4.4	OCT	MI	8.48571
MI	USW00014815	282	10	9	2019	6.7	OCT	MI	7.7
MI	USW00014815	283	10	10	2019	10.6	OCT	MI	7.54286
MI	USW00014815	284	10	11	2019	6.1	OCT	MI	7.38571
MI	USW00014815	285	10	12	2019	3.3	OCT	MI	7.22857
MI	USW00014815	286	10	13	2019	6.1	OCT	MI	6.42857
MI	USW00014815	287	10	14	2019	2.2	OCT	MI	5.62857
MI	USW00014815	288	10	15	2019	1.7	OCT	MI	5.24286
MI	USW00014815	289	10	16	2019	6.1	OCT	MI	5.15714
MI	USW00014815	290	10	17	2019	2.2	OCT	MI	3.95714
MI	USW00014815	291	10	18	2019	0	OCT	MI	3.08571
MI	USW00014815	292	10	19	2019	2.8	OCT	MI	3.01429
MI	USW00014815	293	10	20	2019	8.3	OCT	MI	3.32857
MI	USW00014815	294	10	21	2019	9.4	OCT	MI	4.35714
MI	USW00014815	295	10	22	2019	7.8	OCT	MI	5.22857
MI	USW00014815	296	10	23	2019	5	OCT	MI	5.07143
MI	USW00014815	297	10	24	2019	5.6	OCT	MI	5.55714
MI	USW00014815	298	10	25	2019	1.7	OCT	MI	5.8
MI	USW00014815	299	10	26	2019	0	OCT	MI	5.4
MI	USW00014815	300	10	27	2019	2.8	OCT	MI	4.61429
MI	USW00014815	301	10	28	2019	3.9	OCT	MI	3.82857
MI	USW00014815	302	10	29	2019	4.4	OCT	MI	3.34286
MI	USW00014815	303	10	30	2019	2.8	OCT	MI	3.02857
MI	USW00014815	304	10	31	2019	0.6	OCT	MI	2.31429
MO	USW00003945	244	9	1	2018	22.8	SEP	MO
MO	USW00003945	245	9	2	2018	21.7	SEP	MO
MO	USW00003945	246	9	3	2018	23.3	SEP	MO
MO	USW00003945	247	9	4	2018	22.2	SEP	MO
MO	USW00003945	248	9	5	2018	21.1	SEP	MO
MO	USW00003945	249	9	6	2018	22.2	SEP	MO
MO	USW00003945	250	9	7	2018	20	SEP	MO	21.9
MO	USW00003945	251	9	8	2018	17.2	SEP	MO	21.1
MO	USW00003945	252	9	9	2018	13.9	SEP	MO	19.9857
MO	USW00003945	253	9	10	2018	12.2	SEP	MO	18.4
MO	USW00003945	254	9	11	2018	13.9	SEP	MO	17.2143
MO	USW00003945	255	9	12	2018	15	SEP	MO	16.3429
MO	USW00003945	256	9	13	2018	16.7	SEP	MO	15.5571
MO	USW00003945	257	9	14	2018	19.4	SEP	MO	15.4714
MO	USW00003945	258	9	15	2018	18.9	SEP	MO	15.7143
MO	USW00003945	259	9	16	2018	18.9	SEP	MO	16.4286
MO	USW00003945	260	9	17	2018	20.6	SEP	MO	17.6286
MO	USW00003945	261	9	18	2018	20	SEP	MO	18.5
MO	USW00003945	262	9	19	2018	21.7	SEP	MO	19.4571
MO	USW00003945	263	9	20	2018	22.8	SEP	MO	20.3286
MO	USW00003945	264	9	21	2018	15.6	SEP	MO	19.7857
MO	USW00003945	265	9	22	2018	11.7	SEP	MO	18.7571
MO	USW00003945	266	9	23	2018	11.1	SEP	MO	17.6429
MO	USW00003945	267	9	24	2018	19.4	SEP	MO	17.4714
MO	USW00003945	268	9	25	2018	14.4	SEP	MO	16.6714
MO	USW00003945	269	9	26	2018	9.4	SEP	MO	14.9143
MO	USW00003945	270	9	27	2018	6.1	SEP	MO	12.5286
MO	USW00003945	271	9	28	2018	9.4	SEP	MO	11.6429
MO	USW00003945	272	9	29	2018	10	SEP	MO	11.4
MO	USW00003945	273	9	30	2018	16.1	SEP	MO	12.1143
MO	USW00003945	274	10	1	2018	17.2	OCT	MO	11.8
MO	USW00003945	275	10	2	2018	19.4	OCT	MO	12.5143
MO	USW00003945	276	10	3	2018	21.1	OCT	MO	14.1857
MO	USW00003945	277	10	4	2018	11.7	OCT	MO	14.9857
MO	USW00003945	278	10	5	2018	14.4	OCT	MO	15.7
MO	USW00003945	279	10	6	2018	15.6	OCT	MO	16.5
MO	USW00003945	280	10	7	2018	16.1	OCT	MO	16.5
MO	USW00003945	281	10	8	2018	20	OCT	MO	16.9
MO	USW00003945	282	10	9	2018	18.9	OCT	MO	16.8286
MO	USW00003945	283	10	10	2018	9.4	OCT	MO	15.1571
MO	USW00003945	284	10	11	2018	5	OCT	MO	14.2
MO	USW00003945	285	10	12	2018	3.9	OCT	MO	12.7
MO	USW00003945	286	10	13	2018	5	OCT	MO	11.1857
MO	USW00003945	287	10	14	2018	5.6	OCT	MO	9.68571
MO	USW00003945	288	10	15	2018	0.6	OCT	MO	6.91429
MO	USW00003945	289	10	16	2018	-2.1	OCT	MO	3.91429
MO	USW00003945	290	10	17	2018	3.9	OCT	MO	3.12857
MO	USW00003945	291	10	18	2018	3.3	OCT	MO	2.88571
MO	USW00003945	292	10	19	2018	8.9	OCT	MO	3.6
MO	USW00003945	293	10	20	2018	2.2	OCT	MO	3.2
MO	USW00003945	294	10	21	2018	-1.6	OCT	MO	2.17143
MO	USW00003945	295	10	22	2018	3.9	OCT	MO	2.64286
MO	USW00003945	296	10	23	2018	5.6	OCT	MO	3.74286
MO	USW00003945	297	10	24	2018	2.8	OCT	MO	3.58571
MO	USW00003945	298	10	25	2018	7.8	OCT	MO	4.22857
MO	USW00003945	299	10	26	2018	7.2	OCT	MO	3.98571
MO	USW00003945	300	10	27	2018	5	OCT	MO	4.38571
MO	USW00003945	301	10	28	2018	7.8	OCT	MO	5.72857
MO	USW00003945	302	10	29	2018	3.9	OCT	MO	5.72857
MO	USW00003945	303	10	30	2018	11.1	OCT	MO	6.51429
MO	USW00003945	304	10	31	2018	8.9	OCT	MO	7.38571
MO	USW00003945	305	11	1	2018	4.4	NOV	MO	6.9
MO	USW00003945	306	11	2	2018	2.2	NOV	MO	6.18571
MO	USW00003945	307	11	3	2018	2.8	NOV	MO	5.87143
MO	USW00003945	308	11	4	2018	5.6	NOV	MO	5.55714
MO	USW00003945	309	11	5	2018	3.9	NOV	MO	5.55714
MO	USW00003945	310	11	6	2018	5	NOV	MO	4.68571
MO	USW00003945	311	11	7	2018	1.1	NOV	MO	3.57143
MO	USW00003945	312	11	8	2018	-0.5	NOV	MO	2.87143
MO	USW00003945	313	11	9	2018	-6.6	NOV	MO	1.61429
MO	USW00003945	314	11	10	2018	-8.8	NOV	MO	-0.0428571
MO	USW00003945	315	11	11	2018	-3.2	NOV	MO	-1.3
MO	USW00003945	316	11	12	2018	-6.6	NOV	MO	-2.8
MO	USW00003945	317	11	13	2018	-9.3	NOV	MO	-4.84286
MO	USW00003945	318	11	14	2018	-11.6	NOV	MO	-6.65714
MO	USW00003945	319	11	15	2018	-2.7	NOV	MO	-6.97143
MO	USW00003945	320	11	16	2018	1.1	NOV	MO	-5.87143
MO	USW00003945	321	11	17	2018	1.7	NOV	MO	-4.37143
MO	USW00003945	322	11	18	2018	-0.5	NOV	MO	-3.98571
MO	USW00003945	323	11	19	2018	0.6	NOV	MO	-2.95714
MO	USW00003945	324	11	20	2018	-2.1	NOV	MO	-1.92857
MO	USW00003945	325	11	21	2018	-1	NOV	MO	-0.414286
MO	USW00003945	326	11	22	2018	0.6	NOV	MO	0.0571429
MO	USW00003945	327	11	23	2018	5.6	NOV	MO	0.7
MO	USW00003945	328	11	24	2018	2.8	NOV	MO	0.857143
MO	USW00003945	329	11	25	2018	-2.1	NOV	MO	0.628571
MO	USW00003945	330	11	26	2018	-7.7	NOV	MO	-0.557143
MO	USW00003945	331	11	27	2018	-8.8	NOV	MO	-1.51429
MO	USW00003945	332	11	28	2018	-8.2	NOV	MO	-2.54286
MO	USW00003945	333	11	29	2018	-3.2	NOV	MO	-3.08571
MO	USW00003945	334	11	30	2018	-0.5	NOV	MO	-3.95714
MO	USW00003945	335	12	1	2018	6.7	DEC	MO	-3.4
MO	USW00003945	336	12	2	2018	2.2	DEC	MO	-2.78571
MO	USW00003945	337	12	3	2018	-0.5	DEC	MO	-1.75714
MO	USW00003945	338	12	4	2018	-3.2	DEC	MO	-0.957143
MO	USW00003945	339	12	5	2018	-2.7	DEC	MO	-0.171429
MO	USW00003945	340	12	6	2018	-4.9	DEC	MO	-0.414286
MO	USW00003945	341	12	7	2018	-6.6	DEC	MO	-1.28571
MO	USW00003945	342	12	8	2018	-6.6	DEC	MO	-3.18571
MO	USW00003945	343	12	9	2018	-9.3	DEC	MO	-4.82857
MO	USW00003945	344	12	10	2018	-8.8	DEC	MO	-6.01429
MO	USW00003945	345	12	11	2018	-4.3	DEC	MO	-6.17143
MO	USW00003945	346	12	12	2018	0	DEC	MO	-5.78571
MO	USW00003945	347	12	13	2018	5	DEC	MO	-4.37143
MO	USW00003945	348	12	14	2018	1.1	DEC	MO	-3.27143
MO	USW00003945	349	12	15	2018	-0.5	DEC	MO	-2.4
MO	USW00003945	350	12	16	2018	-1	DEC	MO	-1.21429
MO	USW00003945	351	12	17	2018	-2.7	DEC	MO	-0.342857
MO	USW00003945	352	12	18	2018	-0.5	DEC	MO	0.2
MO	USW00003945	353	12	19	2018	2.8	DEC	MO	0.6
MO	USW00003945	354	12	20	2018	2.2	DEC	MO	0.2
MO	USW00003945	355	12	21	2018	-2.7	DEC	MO	-0.342857
MO	USW00003945	356	12	22	2018	-3.8	DEC	MO	-0.814286
MO	USW00003945	357	12	23	2018	-2.1	DEC	MO	-0.971429
MO	USW00003945	358	12	24	2018	-2.7	DEC	MO	-0.971429
MO	USW00003945	359	12	25	2018	3.3	DEC	MO	-0.428571
MO	USW00003945	360	12	26	2018	2.2	DEC	MO	-0.514286
MO	USW00003945	361	12	27	2018	0.6	DEC	MO	-0.742857
MO	USW00003945	362	12	28	2018	-3.8	DEC	MO	-0.9
MO	USW00003945	363	12	29	2018	-7.1	DEC	MO	-1.37143
MO	USW00003945	364	12	30	2018	-7.1	DEC	MO	-2.08571
MO	USW00003945	365	12	31	2018	2.8	DEC	MO	-1.3
MO	USW00003945	1	1	1	2019	-3.2	JAN	MO	-2.22857
MO	USW00003945	2	1	2	2019	-3.8	JAN	MO	-3.08571
MO	USW00003945	3	1	3	2019	-6.6	JAN	MO	-4.11429
MO	USW00003945	4	1	4	2019	-1.6	JAN	MO	-3.8
MO	USW00003945	5	1	5	2019	0.6	JAN	MO	-2.7
MO	USW00003945	6	1	6	2019	2.2	JAN	MO	-1.37143
MO	USW00003945	7	1	7	2019	9.4	JAN	MO	-0.428571
MO	USW00003945	8	1	8	2019	3.3	JAN	MO	0.5
MO	USW00003945	9	1	9	2019	-3.8	JAN	MO	0.5
MO	USW00003945	10	1	10	2019	-6.6	JAN	MO	0.5
MO	USW00003945	11	1	11	2019	-1	JAN	MO	0.585714
MO	USW00003945	12	1	12	2019	-1.6	JAN	MO	0.271429
MO	USW00003945	13	1	13	2019	-1.6	JAN	MO	-0.271429
MO	USW00003945	14	1	14	2019	-2.1	JAN	MO	-1.91429
MO	USW00003945	15	1	15	2019	-2.1	JAN	MO	-2.68571
MO	USW00003945	16	1	16	2019	-1	JAN	MO	-2.28571
MO	USW00003945	17	1	17	2019	0.6	JAN	MO	-1.25714
MO	USW00003945	18	1	18	2019	0	JAN	MO	-1.11429
MO	USW00003945	19	1	19	2019	-10.5	JAN	MO	-2.38571
MO	USW00003945	20	1	20	2019	-13.2	JAN	MO	-4.04286
MO	USW00003945	21	1	21	2019	-10.5	JAN	MO	-5.24286
MO	USW00003945	22	1	22	2019	-2.7	JAN	MO	-5.32857
MO	USW00003945	23	1	23	2019	-7.7	JAN	MO	-6.28571
MO	USW00003945	24	1	24	2019	-10.5	JAN	MO	-7.87143
MO	USW00003945	25	1	25	2019	-14.9	JAN	MO	-10
MO	USW00003945	26	1	26	2019	-5.5	JAN	MO	-9.28571
MO	USW00003945	27	1	27	2019	-4.3	JAN	MO	-8.01429
MO	USW00003945	28	1	28	2019	-9.3	JAN	MO	-7.84286
MO	USW00003945	29	1	29	2019	-13.8	JAN	MO	-9.42857
MO	USW00003945	30	1	30	2019	-21.6	JAN	MO	-11.4143
MO	USW00003945	31	1	31	2019	-16.6	JAN	MO	-12.2857
MO	USW00003945	32	2	1	2019	-5.5	FEB	MO	-10.9429
MO	USW00003945	33	2	2	2019	0	FEB	MO	-10.1571
MO	USW00003945	34	2	3	2019	7.8	FEB	MO	-8.42857
MO	USW00003945	35	2	4	2019	-2.7	FEB	MO	-7.48571
MO	USW00003945	36	2	5	2019	-4.3	FEB	MO	-6.12857
MO	USW00003945	37	2	6	2019	-1	FEB	MO	-3.18571
MO	USW00003945	38	2	7	2019	-10.5	FEB	MO	-2.31429
MO	USW00003945	39	2	8	2019	-12.7	FEB	MO	-3.34286
MO	USW00003945	40	2	9	2019	-11.6	FEB	MO	-5
MO	USW00003945	41	2	10	2019	-3.2	FEB	MO	-6.57143
MO	USW00003945	42	2	11	2019	0.6	FEB	MO	-6.1
MO	USW00003945	43	2	12	2019	-2.1	FEB	MO	-5.78571
MO	USW00003945	44	2	13	2019	-4.3	FEB	MO	-6.25714
MO	USW00003945	45	2	14	2019	-3.2	FEB	MO	-5.21429
MO	USW00003945	46	2	15	2019	-8.2	FEB	MO	-4.57143
MO	USW00003945	47	2	16	2019	-14.3	FEB	MO	-4.95714
MO	USW00003945	48	2	17	2019	-3.2	FEB	MO	-4.95714
MO	USW00003945	49	2	18	2019	-6.6	FEB	MO	-5.98571
MO	USW00003945	50	2	19	2019	-6.6	FEB	MO	-6.62857
MO	USW00003945	51	2	20	2019	-0.5	FEB	MO	-6.08571
MO	USW00003945	52	2	21	2019	-2.1	FEB	MO	-5.92857
MO	USW00003945	53	2	22	2019	-1.6	FEB	MO	-4.98571
MO	USW00003945	54	2	23	2019	1.7	FEB	MO	-2.7
MO	USW00003945	55	2	24	2019	-5.5	FEB	MO	-3.02857
MO	USW00003945	56	2	25	2019	-8.2	FEB	MO	-3.25714
MO	USW00003945	57	2	26	2019	-3.8	FEB	MO	-2.85714
MO	USW00003945	58	2	27	2019	-5.5	FEB	MO	-3.57143
MO	USW00003945	59	2	28	2019	-7.1	FEB	MO	-4.28571
MO	USW00003945	60	3	1	2019	-3.8	MAR	MO	-4.6
MO	USW00003945	61	3	2	2019	-3.8	MAR	MO	-5.38571
MO	USW00003945	62	3	3	2019	-15.5	MAR	MO	-6.81429
MO	USW00003945	63	3	4	2019	-18.2	MAR	MO	-8.24286
MO	USW00003945	64	3	5	2019	-13.2	MAR	MO	-9.58571
MO	USW00003945	65	3	6	2019	-13.2	MAR	MO	-10.6857
MO	USW00003945	66	3	7	2019	-1.6	MAR	MO	-9.9
MO	USW00003945	67	3	8	2019	0.6	MAR	MO	-9.27143
MO	USW00003945	68	3	9	2019	2.8	MAR	MO	-8.32857
MO	USW00003945	69	3	10	2019	-0.5	MAR	MO	-6.18571
MO	USW00003945	70	3	11	2019	1.1	MAR	MO	-3.42857
MO	USW00003945	71	3	12	2019	2.8	MAR	MO	-1.14286
MO	USW00003945	72	3	13	2019	8.9	MAR	MO	2.01429
MO	USW00003945	73	3	14	2019	4.4	MAR	MO	2.87143
MO	USW00003945	74	3	15	2019	1.7	MAR	MO	3.02857
MO	USW00003945	75	3	16	2019	-0.5	MAR	MO	2.55714
MO	USW00003945	76	3	17	2019	1.1	MAR	MO	2.78571
MO	USW00003945	77	3	18	2019	-1	MAR	MO	2.48571
MO	USW00003945	78	3	19	2019	1.7	MAR	MO	2.32857
MO	USW00003945	79	3	20	2019	6.7	MAR	MO	2.01429
MO	USW00003945	80	3	21	2019	2.2	MAR	MO	1.7
MO	USW00003945	81	3	22	2019	2.8	MAR	MO	1.85714
MO	USW00003945	82	3	23	2019	4.4	MAR	MO	2.55714
MO	USW00003945	83	3	24	2019	9.4	MAR	MO	3.74286
MO	USW00003945	84	3	25	2019	6.7	MAR	MO	4.84286
MO	USW00003945	85	3	26	2019	2.8	MAR	MO	5
MO	USW00003945	86	3	27	2019	2.8	MAR	MO	4.44286
MO	USW00003945	87	3	28	2019	11.7	MAR	MO	5.8
MO	USW00003945	88	3	29	2019	10.6	MAR	MO	6.91429
MO	USW00003945	89	3	30	2019	0.6	MAR	MO	6.37143
MO	USW00003945	90	3	31	2019	-2.1	MAR	MO	4.72857
MO	USW00003945	91	4	1	2019	-1.6	APR	MO	3.54286
MO	USW00003945	92	4	2	2019	1.1	APR	MO	3.3
MO	USW00003945	93	4	3	2019	5	APR	MO	3.61429
MO	USW00003945	94	4	4	2019	9.4	APR	MO	3.28571
MO	USW00003945	95	4	5	2019	8.3	APR	MO	2.95714
MO	USW00003945	96	4	6	2019	7.2	APR	MO	3.9
MO	USW00003945	97	4	7	2019	15	APR	MO	6.34286
MO	USW00003945	98	4	8	2019	13.3	APR	MO	8.47143
MO	USW00003945	99	4	9	2019	11.1	APR	MO	9.9
MO	USW00003945	100	4	10	2019	12.8	APR	MO	11.0143
MO	USW00003945	101	4	11	2019	6.1	APR	MO	10.5429
MO	USW00003945	102	4	12	2019	2.2	APR	MO	9.67143
MO	USW00003945	103	4	13	2019	2.8	APR	MO	9.04286
MO	USW00003945	104	4	14	2019	1.1	APR	MO	7.05714
MO	USW00003945	105	4	15	2019	1.7	APR	MO	5.4
MO	USW00003945	106	4	16	2019	12.8	APR	MO	5.64286
MO	USW00003945	107	4	17	2019	17.2	APR	MO	6.27143
MO	USW00003945	108	4	18	2019	9.4	APR	MO	6.74286
MO	USW00003945	109	4	19	2019	6.7	APR	MO	7.38571
MO	USW00003945	110	4	20	2019	3.9	APR	MO	7.54286
MO	USW00003945	111	4	21	2019	10	APR	MO	8.81429
MO	USW00003945	112	4	22	2019	16.1	APR	MO	10.8714
MO	USW00003945	113	4	23	2019	11.1	APR	MO	10.6286
MO	USW00003945	114	4	24	2019	12.8	APR	MO	10
MO	USW00003945	115	4	25	2019	10	APR	MO	10.0857
MO	USW00003945	116	4	26	2019	8.9	APR	MO	10.4
MO	USW00003945	117	4	27	2019	6.1	APR	MO	10.7143
MO	USW00003945	118	4	28	2019	4.4	APR	MO	9.91429
MO	USW00003945	119	4	29	2019	11.1	APR	MO	9.2
MO	USW00003945	120	4	30	2019	13.3	APR	MO	9.51429
MO	USW00003945	121	5	1	2019	15	MAY	MO	9.82857
MO	USW00003945	122	5	2	2019	13.3	MAY	MO	10.3
MO	USW00003945	123	5	3	2019	11.7	MAY	MO	10.7
MO	USW00003945	124	5	4	2019	10	MAY	MO	11.2571
MO	USW00003945	125	5	5	2019	7.2	MAY	MO	11.6571
MO	USW00003945	126	5	6	2019	13.9	MAY	MO	12.0571
MO	USW00003945	127	5	7	2019	15.6	MAY	MO	12.3857
MO	USW00003945	128	5	8	2019	14.4	MAY	MO	12.3
MO	USW00003945	129	5	9	2019	8.9	MAY	MO	11.6714
MO	USW00003945	130	5	10	2019	6.7	MAY	MO	10.9571
MO	USW00003945	131	5	11	2019	8.9	MAY	MO	10.8
MO	USW00003945	132	5	12	2019	6.7	MAY	MO	10.7286
MO	USW00003945	133	5	13	2019	5.6	MAY	MO	9.54286
MO	USW00003945	134	5	14	2019	8.9	MAY	MO	8.58571
MO	USW00003945	135	5	15	2019	15	MAY	MO	8.67143
MO	USW00003945	136	5	16	2019	17.2	MAY	MO	9.85714
MO	USW00003945	137	5	17	2019	18.3	MAY	MO	11.5143
MO	USW00003945	138	5	18	2019	16.7	MAY	MO	12.6286
MO	USW00003945	139	5	19	2019	12.8	MAY	MO	13.5
MO	USW00003945	140	5	20	2019	9.4	MAY	MO	14.0429
MO	USW00003945	141	5	21	2019	10	MAY	MO	14.2
MO	USW00003945	142	5	22	2019	13.3	MAY	MO	13.9571
MO	USW00003945	143	5	23	2019	17.2	MAY	MO	13.9571
MO	USW00003945	144	5	24	2019	19.4	MAY	MO	14.1143
MO	USW00003945	145	5	25	2019	18.3	MAY	MO	14.3429
MO	USW00003945	146	5	26	2019	19.4	MAY	MO	15.2857
MO	USW00003945	147	5	27	2019	19.4	MAY	MO	16.7143
MO	USW00003945	148	5	28	2019	22.2	MAY	MO	18.4571
MO	USW00003945	149	5	29	2019	16.1	MAY	MO	18.8571
MO	USW00003945	150	5	30	2019	16.1	MAY	MO	18.7
MO	USW00003945	151	5	31	2019	15	MAY	MO	18.0714
MO	USW00003945	152	6	1	2019	16.1	JUN	MO	17.7571
MO	USW00003945	153	6	2	2019	17.2	JUN	MO	17.4429
MO	USW00003945	154	6	3	2019	14.4	JUN	MO	16.7286
MO	USW00003945	155	6	4	2019	18.3	JUN	MO	16.1714
MO	USW00003945	156	6	5	2019	19.4	JUN	MO	16.6429
MO	USW00003945	157	6	6	2019	18.9	JUN	MO	17.0429
MO	USW00003945	158	6	7	2019	20.6	JUN	MO	17.8429
MO	USW00003945	159	6	8	2019	17.8	JUN	MO	18.0857
MO	USW00003945	160	6	9	2019	18.9	JUN	MO	18.3286
MO	USW00003945	161	6	10	2019	16.1	JUN	MO	18.5714
MO	USW00003945	162	6	11	2019	12.8	JUN	MO	17.7857
MO	USW00003945	163	6	12	2019	13.9	JUN	MO	17
MO	USW00003945	164	6	13	2019	10.6	JUN	MO	15.8143
MO	USW00003945	165	6	14	2019	12.2	JUN	MO	14.6143
MO	USW00003945	166	6	15	2019	20.6	JUN	MO	15.0143
MO	USW00003945	167	6	16	2019	20.6	JUN	MO	15.2571
MO	USW00003945	168	6	17	2019	17.8	JUN	MO	15.5
MO	USW00003945	169	6	18	2019	17.8	JUN	MO	16.2143
MO	USW00003945	170	6	19	2019	19.4	JUN	MO	17
MO	USW00003945	171	6	20	2019	16.7	JUN	MO	17.8714
MO	USW00003945	172	6	21	2019	18.9	JUN	MO	18.8286
MO	USW00003945	173	6	22	2019	20	JUN	MO	18.7429
MO	USW00003945	174	6	23	2019	18.9	JUN	MO	18.5
MO	USW00003945	175	6	24	2019	17.8	JUN	MO	18.5
MO	USW00003945	176	6	25	2019	15.6	JUN	MO	18.1857
MO	USW00003945	177	6	26	2019	21.1	JUN	MO	18.4286
MO	USW00003945	178	6	27	2019	20	JUN	MO	18.9
MO	USW00003945	179	6	28	2019	22.8	JUN	MO	19.4571
MO	USW00003945	180	6	29	2019	21.1	JUN	MO	19.6143
MO	USW00003945	181	6	30	2019	21.7	JUN	MO	20.0143
MO	USW00003945	182	7	1	2019	22.2	JUL	MO	20.6429
MO	USW00003945	183	7	2	2019	23.3	JUL	MO	21.7429
MO	USW00003945	184	7	3	2019	22.8	JUL	MO	21.9857
MO	USW00003945	185	7	4	2019	22.2	JUL	MO	22.3
MO	USW00003945	186	7	5	2019	21.1	JUL	MO	22.0571
MO	USW00003945	187	7	6	2019	20	JUL	MO	21.9
MO	USW00003945	188	7	7	2019	22.2	JUL	MO	21.9714
MO	USW00003945	189	7	8	2019	21.1	JUL	MO	21.8143
MO	USW00003945	190	7	9	2019	22.2	JUL	MO	21.6571
MO	USW00003945	191	7	10	2019	22.8	JUL	MO	21.6571
MO	USW00003945	192	7	11	2019	20	JUL	MO	21.3429
MO	USW00003945	193	7	12	2019	18.9	JUL	MO	21.0286
MO	USW00003945	194	7	13	2019	19.4	JUL	MO	20.9429
MO	USW00003945	195	7	14	2019	21.7	JUL	MO	20.8714
MO	USW00003945	196	7	15	2019	20	JUL	MO	20.7143
MO	USW00003945	197	7	16	2019	22.2	JUL	MO	20.7143
MO	USW00003945	198	7	17	2019	21.1	JUL	MO	20.4714
MO	USW00003945	199	7	18	2019	22.8	JUL	MO	20.8714
MO	USW00003945	200	7	19	2019	23.9	JUL	MO	21.5857
MO	USW00003945	201	7	20	2019	22.8	JUL	MO	22.0714
MO	USW00003945	202	7	21	2019	21.7	JUL	MO	22.0714
MO	USW00003945	203	7	22	2019	19.4	JUL	MO	21.9857
MO	USW00003945	204	7	23	2019	17.2	JUL	MO	21.2714
MO	USW00003945	205	7	24	2019	16.7	JUL	MO	20.6429
MO	USW00003945	206	7	25	2019	17.8	JUL	MO	19.9286
MO	USW00003945	207	7	26	2019	19.4	JUL	MO	19.2857
MO	USW00003945	208	7	27	2019	18.3	JUL	MO	18.6429
MO	USW00003945	209	7	28	2019	18.9	JUL	MO	18.2429
MO	USW00003945	210	7	29	2019	20.6	JUL	MO	18.4143
MO	USW00003945	211	7	30	2019	18.9	JUL	MO	18.6571
MO	USW00003945	212	7	31	2019	18.3	JUL	MO	18.8857
MO	USW00003945	213	8	1	2019	18.3	AUG	MO	18.9571
MO	USW00003945	214	8	2	2019	15	AUG	MO	18.3286
MO	USW00003945	215	8	3	2019	18.9	AUG	MO	18.4143
MO	USW00003945	216	8	4	2019	18.9	AUG	MO	18.4143
MO	USW00003945	217	8	5	2019	19.4	AUG	MO	18.2429
MO	USW00003945	218	8	6	2019	20	AUG	MO	18.4
MO	USW00003945	219	8	7	2019	18.3	AUG	MO	18.4
MO	USW00003945	220	8	8	2019	18.3	AUG	MO	18.4
MO	USW00003945	221	8	9	2019	20	AUG	MO	19.1143
MO	USW00003945	222	8	10	2019	20.6	AUG	MO	19.3571
MO	USW00003945	223	8	11	2019	21.7	AUG	MO	19.7571
MO	USW00003945	224	8	12	2019	22.8	AUG	MO	20.2429
MO	USW00003945	225	8	13	2019	21.7	AUG	MO	20.4857
MO	USW00003945	226	8	14	2019	18.9	AUG	MO	20.5714
MO	USW00003945	227	8	15	2019	17.2	AUG	MO	20.4143
MO	USW00003945	228	8	16	2019	20	AUG	MO	20.4143
MO	USW00003945	229	8	17	2019	21.7	AUG	MO	20.5714
MO	USW00003945	230	8	18	2019	22.2	AUG	MO	20.6429
MO	USW00003945	231	8	19	2019	22.2	AUG	MO	20.5571
MO	USW00003945	232	8	20	2019	22.2	AUG	MO	20.6286
MO	USW00003945	233	8	21	2019	21.7	AUG	MO	21.0286
MO	USW00003945	234	8	22	2019	21.1	AUG	MO	21.5857
MO	USW00003945	235	8	23	2019	19.4	AUG	MO	21.5
MO	USW00003945	236	8	24	2019	16.7	AUG	MO	20.7857
MO	USW00003945	237	8	25	2019	17.8	AUG	MO	20.1571
MO	USW00003945	238	8	26	2019	20	AUG	MO	19.8429
MO	USW00003945	239	8	27	2019	18.3	AUG	MO	19.2857
MO	USW00003945	240	8	28	2019	14.4	AUG	MO	18.2429
MO	USW00003945	241	8	29	2019	17.2	AUG	MO	17.6857
MO	USW00003945	242	8	30	2019	16.1	AUG	MO	17.2143
MO	USW00003945	243	8	31	2019	17.8	AUG	MO	17.3714
MO	USW00003945	244	9	1	2019	17.2	SEP	MO	17.2857
MO	USW00003945	245	9	2	2019	15.6	SEP	MO	16.6571
MO	USW00003945	246	9	3	2019	21.1	SEP	MO	17.0571
MO	USW00003945	247	9	4	2019	17.2	SEP	MO	17.4571
MO	USW00003945	248	9	5	2019	15	SEP	MO	17.1429
MO	USW00003945	249	9	6	2019	18.9	SEP	MO	17.5429
MO	USW00003945	250	9	7	2019	16.7	SEP	MO	17.3857
MO	USW00003945	251	9	8	2019	18.3	SEP	MO	17.5429
MO	USW00003945	252	9	9	2019	21.1	SEP	MO	18.3286
MO	USW00003945	253	9	10	2019	22.8	SEP	MO	18.5714
MO	USW00003945	254	9	11	2019	22.2	SEP	MO	19.2857
MO	USW00003945	255	9	12	2019	22.2	SEP	MO	20.3143
MO	USW00003945	256	9	13	2019	16.7	SEP	MO	20
MO	USW00003945	257	9	14	2019	13.3	SEP	MO	19.5143
MO	USW00003945	258	9	15	2019	20	SEP	MO	19.7571
MO	USW00003945	259	9	16	2019	20.6	SEP	MO	19.6857
MO	USW00003945	260	9	17	2019	21.7	SEP	MO	19.5286
MO	USW00003945	261	9	18	2019	21.1	SEP	MO	19.3714
MO	USW00003945	262	9	19	2019	20.6	SEP	MO	19.1429
MO	USW00003945	263	9	20	2019	20.6	SEP	MO	19.7
MO	USW00003945	264	9	21	2019	22.2	SEP	MO	20.9714
MO	USW00003945	265	9	22	2019	21.1	SEP	MO	21.1286
MO	USW00003945	266	9	23	2019	15	SEP	MO	20.3286
MO	USW00003945	267	9	24	2019	13.9	SEP	MO	19.2143
MO	USW00003945	268	9	25	2019	17.2	SEP	MO	18.6571
MO	USW00003945	269	9	26	2019	13.9	SEP	MO	17.7
MO	USW00003945	270	9	27	2019	17.2	SEP	MO	17.2143
MO	USW00003945	271	9	28	2019	18.9	SEP	MO	16.7429
MO	USW00003945	272	9	29	2019	20.6	SEP	MO	16.6714
MO	USW00003945	273	9	30	2019	20.6	SEP	MO	17.4714
MO	USW00003945	274	10	1	2019	21.1	OCT	MO	18.5
MO	USW00003945	275	10	2	2019	21.7	OCT	MO	19.1429
MO	USW00003945	276	10	3	2019	12.2	OCT	MO	18.9
MO	USW00003945	277	10	4	2019	8.9	OCT	MO	17.7143
MO	USW00003945	278	10	5	2019	12.2	OCT	MO	16.7571
MO	USW00003945	279	10	6	2019	9.4	OCT	MO	15.1571
MO	USW00003945	280	10	7	2019	8.3	OCT	MO	13.4
MO	USW00003945	281	10	8	2019	6.7	OCT	MO	11.3429
MO	USW00003945	282	10	9	2019	8.9	OCT	MO	9.51429
MO	USW00003945	283	10	10	2019	10	OCT	MO	9.2
MO	USW00003945	284	10	11	2019	1.1	OCT	MO	8.08571
MO	USW00003945	285	10	12	2019	0.6	OCT	MO	6.42857
MO	USW00003945	286	10	13	2019	3.3	OCT	MO	5.55714
MO	USW00003945	287	10	14	2019	2.2	OCT	MO	4.68571
MO	USW00003945	288	10	15	2019	8.3	OCT	MO	4.91429
MO	USW00003945	289	10	16	2019	3.3	OCT	MO	4.11429
MO	USW00003945	290	10	17	2019	2.2	OCT	MO	3
MO	USW00003945	291	10	18	2019	6.1	OCT	MO	3.71429
MO	USW00003945	292	10	19	2019	8.3	OCT	MO	4.81429
MO	USW00003945	293	10	20	2019	5	OCT	MO	5.05714
MO	USW00003945	294	10	21	2019	11.1	OCT	MO	6.32857
MO	USW00003945	295	10	22	2019	3.9	OCT	MO	5.7
MO	USW00003945	296	10	23	2019	3.9	OCT	MO	5.78571
MO	USW00003945	297	10	24	2019	5.6	OCT	MO	6.27143
MO	USW00003945	298	10	25	2019	6.1	OCT	MO	6.27143
MO	USW00003945	299	10	26	2019	3.9	OCT	MO	5.64286
MO	USW00003945	300	10	27	2019	5	OCT	MO	5.64286
MO	USW00003945	301	10	28	2019	3.9	OCT	MO	4.61429
MO	USW00003945	302	10	29	2019	2.2	OCT	MO	4.37143
MO	USW00003945	303	10	30	2019	0	OCT	MO	3.81429
MO	USW00003945	304	10	31	2019	-2.1	OCT	MO	2.71429
NE	USC00255362	244	9	1	2018	18.9	SEP	NE
NE	USC00255362	245	9	2	2018	18.9	SEP	NE
NE	USC00255362	246	9	3	2018	18.9	SEP	NE
NE	USC00255362	247	9	4	2018	19.4	SEP	NE
NE	USC00255362	248	9	5	2018	19.4	SEP	NE
NE	USC00255362	249	9	6	2018	15	SEP	NE
NE	USC00255362	250	9	7	2018	14.4	SEP	NE	17.8429
NE	USC00255362	251	9	8	2018	15	SEP	NE	17.2857
NE	USC00255362	252	9	9	2018	9.4	SEP	NE	15.9286
NE	USC00255362	253	9	10	2018	8.9	SEP	NE	14.5
NE	USC00255362	254	9	11	2018	12.2	SEP	NE	13.4714
NE	USC00255362	255	9	12	2018	13.3	SEP	NE	12.6
NE	USC00255362	256	9	13	2018	14.4	SEP	NE	12.5143
NE	USC00255362	257	9	14	2018	17.8	SEP	NE	13
NE	USC00255362	258	9	15	2018	18.9	SEP	NE	13.5571
NE	USC00255362	259	9	16	2018	17.2	SEP	NE	14.6714
NE	USC00255362	260	9	17	2018	16.7	SEP	NE	15.7857
NE	USC00255362	261	9	18	2018	17.8	SEP	NE	16.5857
NE	USC00255362	262	9	19	2018	17.2	SEP	NE	17.1429
NE	USC00255362	263	9	20	2018	17.2	SEP	NE	17.5429
NE	USC00255362	264	9	21	2018	13.3	SEP	NE	16.9
NE	USC00255362	265	9	22	2018	5.6	SEP	NE	15
NE	USC00255362	266	9	23	2018	5.6	SEP	NE	13.3429
NE	USC00255362	267	9	24	2018	7.8	SEP	NE	12.0714
NE	USC00255362	268	9	25	2018	11.7	SEP	NE	11.2
NE	USC00255362	269	9	26	2018	6.1	SEP	NE	9.61429
NE	USC00255362	270	9	27	2018	5	SEP	NE	7.87143
NE	USC00255362	271	9	28	2018	8.9	SEP	NE	7.24286
NE	USC00255362	272	9	29	2018	5.6	SEP	NE	7.24286
NE	USC00255362	273	9	30	2018	6.7	SEP	NE	7.4
NE	USC00255362	274	10	1	2018	8.3	OCT	NE	7.47143
NE	USC00255362	275	10	2	2018	8.9	OCT	NE	7.07143
NE	USC00255362	276	10	3	2018	10	OCT	NE	7.62857
NE	USC00255362	277	10	4	2018	3.3	OCT	NE	7.38571
NE	USC00255362	278	10	5	2018	2.8	OCT	NE	6.51429
NE	USC00255362	279	10	6	2018	6.7	OCT	NE	6.67143
NE	USC00255362	280	10	7	2018	5.6	OCT	NE	6.51429
NE	USC00255362	281	10	8	2018	6.1	OCT	NE	6.2
NE	USC00255362	282	10	9	2018	10.6	OCT	NE	6.44286
NE	USC00255362	283	10	10	2018	5.6	OCT	NE	5.81429
NE	USC00255362	284	10	11	2018	2.8	OCT	NE	5.74286
NE	USC00255362	285	10	12	2018	2.8	OCT	NE	5.74286
NE	USC00255362	286	10	13	2018	0	OCT	NE	4.78571
NE	USC00255362	287	10	14	2018	1.1	OCT	NE	4.14286
NE	USC00255362	288	10	15	2018	-2.2	OCT	NE	2.95714
NE	USC00255362	289	10	16	2018	-2.8	OCT	NE	1.04286
NE	USC00255362	290	10	17	2018	-0.6	OCT	NE	0.157143
NE	USC00255362	291	10	18	2018	1.7	OCT	NE	-1.58603e-17
NE	USC00255362	292	10	19	2018	2.2	OCT	NE	-0.0857143
NE	USC00255362	293	10	20	2018	3.9	OCT	NE	0.471429
NE	USC00255362	294	10	21	2018	-2.8	OCT	NE	-0.0857143
NE	USC00255362	295	10	22	2018	-0.6	OCT	NE	0.142857
NE	USC00255362	296	10	23	2018	2.8	OCT	NE	0.942857
NE	USC00255362	297	10	24	2018	1.1	OCT	NE	1.18571
NE	USC00255362	298	10	25	2018	0.6	OCT	NE	1.02857
NE	USC00255362	299	10	26	2018	6.1	OCT	NE	1.58571
NE	USC00255362	300	10	27	2018	2.8	OCT	NE	1.42857
NE	USC00255362	301	10	28	2018	2.2	OCT	NE	2.14286
NE	USC00255362	302	10	29	2018	1.1	OCT	NE	2.38571
NE	USC00255362	303	10	30	2018	0	OCT	NE	1.98571
NE	USC00255362	304	10	31	2018	2.8	OCT	NE	2.22857
NE	USC00255362	305	11	1	2018	-1.1	NOV	NE	1.98571
NE	USC00255362	306	11	2	2018	-2.2	NOV	NE	0.8
NE	USC00255362	307	11	3	2018	2.8	NOV	NE	0.8
NE	USC00255362	308	11	4	2018	4.4	NOV	NE	1.11429
NE	USC00255362	309	11	5	2018	0.6	NOV	NE	1.04286
NE	USC00255362	310	11	6	2018	0.6	NOV	NE	1.12857
NE	USC00255362	311	11	7	2018	-4.4	NOV	NE	0.1
NE	USC00255362	312	11	8	2018	-5.6	NOV	NE	-0.542857
NE	USC00255362	313	11	9	2018	-4.4	NOV	NE	-0.857143
NE	USC00255362	314	11	10	2018	-15	NOV	NE	-3.4
NE	USC00255362	315	11	11	2018	-12.8	NOV	NE	-5.85714
NE	USC00255362	316	11	12	2018	-6.1	NOV	NE	-6.81429
NE	USC00255362	317	11	13	2018	-13.3	NOV	NE	-8.8
NE	USC00255362	318	11	14	2018	-13.9	NOV	NE	-10.1571
NE	USC00255362	319	11	15	2018	-7.8	NOV	NE	-10.4714
NE	USC00255362	320	11	16	2018	-7.2	NOV	NE	-10.8714
NE	USC00255362	321	11	17	2018	-3.3	NOV	NE	-9.2
NE	USC00255362	322	11	18	2018	-13.3	NOV	NE	-9.27143
NE	USC00255362	323	11	19	2018	-14.4	NOV	NE	-10.4571
NE	USC00255362	324	11	20	2018	-10	NOV	NE	-9.98571
NE	USC00255362	325	11	21	2018	-10.6	NOV	NE	-9.51429
NE	USC00255362	326	11	22	2018	-4.4	NOV	NE	-9.02857
NE	USC00255362	327	11	23	2018	-3.3	NOV	NE	-8.47143
NE	USC00255362	328	11	24	2018	-0.6	NOV	NE	-8.08571
NE	USC00255362	329	11	25	2018	-3.3	NOV	NE	-6.65714
NE	USC00255362	330	11	26	2018	-8.9	NOV	NE	-5.87143
NE	USC00255362	331	11	27	2018	-13.9	NOV	NE	-6.42857
NE	USC00255362	332	11	28	2018	-13.9	NOV	NE	-6.9
NE	USC00255362	333	11	29	2018	-7.8	NOV	NE	-7.38571
NE	USC00255362	334	11	30	2018	-7.2	NOV	NE	-7.94286
NE	USC00255362	335	12	1	2018	-7.2	DEC	NE	-8.88571
NE	USC00255362	336	12	2	2018	-1.1	DEC	NE	-8.57143
NE	USC00255362	337	12	3	2018	-5	DEC	NE	-8.01429
NE	USC00255362	338	12	4	2018	-6.7	DEC	NE	-6.98571
NE	USC00255362	339	12	5	2018	-9.4	DEC	NE	-6.34286
NE	USC00255362	340	12	6	2018	-9.4	DEC	NE	-6.57143
NE	USC00255362	341	12	7	2018	-10	DEC	NE	-6.97143
NE	USC00255362	342	12	8	2018	-12.8	DEC	NE	-7.77143
NE	USC00255362	343	12	9	2018	-12.8	DEC	NE	-9.44286
NE	USC00255362	344	12	10	2018	-15	DEC	NE	-10.8714
NE	USC00255362	345	12	11	2018	-14.4	DEC	NE	-11.9714
NE	USC00255362	346	12	12	2018	-3.9	DEC	NE	-11.1857
NE	USC00255362	347	12	13	2018	-4.4	DEC	NE	-10.4714
NE	USC00255362	348	12	14	2018	-6.7	DEC	NE	-10
NE	USC00255362	349	12	15	2018	-6.7	DEC	NE	-9.12857
NE	USC00255362	350	12	16	2018	-7.2	DEC	NE	-8.32857
NE	USC00255362	351	12	17	2018	-5.6	DEC	NE	-6.98571
NE	USC00255362	352	12	18	2018	-6.1	DEC	NE	-5.8
NE	USC00255362	353	12	19	2018	-0.6	DEC	NE	-5.32857
NE	USC00255362	354	12	20	2018	0.6	DEC	NE	-4.61429
NE	USC00255362	355	12	21	2018	-5	DEC	NE	-4.37143
NE	USC00255362	356	12	22	2018	-5.6	DEC	NE	-4.21429
NE	USC00255362	357	12	23	2018	-5	DEC	NE	-3.9
NE	USC00255362	358	12	24	2018	-5.6	DEC	NE	-3.9
NE	USC00255362	359	12	25	2018	-5	DEC	NE	-3.74286
NE	USC00255362	360	12	26	2018	-2.2	DEC	NE	-3.97143
NE	USC00255362	361	12	27	2018	1.1	DEC	NE	-3.9
NE	USC00255362	362	12	28	2018	-8.9	DEC	NE	-4.45714
NE	USC00255362	363	12	29	2018	-16.7	DEC	NE	-6.04286
NE	USC00255362	364	12	30	2018	-16.7	DEC	NE	-7.71429
NE	USC00255362	365	12	31	2018	-5.6	DEC	NE	-7.71429
NE	USC00255362	1	1	1	2019	-16.7	JAN	NE	-9.38571
NE	USC00255362	2	1	2	2019	-16.7	JAN	NE	-11.4571
NE	USC00255362	3	1	3	2019	-10	JAN	NE	-13.0429
NE	USC00255362	4	1	4	2019	-6.1	JAN	NE	-12.6429
NE	USC00255362	5	1	5	2019	-4.4	JAN	NE	-10.8857
NE	USC00255362	6	1	6	2019	-2.8	JAN	NE	-8.9
NE	USC00255362	7	1	7	2019	1.7	JAN	NE	-7.85714
NE	USC00255362	8	1	8	2019	2.2	JAN	NE	-5.15714
NE	USC00255362	9	1	9	2019	-5.6	JAN	NE	-3.57143
NE	USC00255362	10	1	10	2019	-8.3	JAN	NE	-3.32857
NE	USC00255362	11	1	11	2019	-7.8	JAN	NE	-3.57143
NE	USC00255362	12	1	12	2019	-3.9	JAN	NE	-3.5
NE	USC00255362	13	1	13	2019	-4.4	JAN	NE	-3.72857
NE	USC00255362	14	1	14	2019	-7.2	JAN	NE	-5
NE	USC00255362	15	1	15	2019	-2.8	JAN	NE	-5.71429
NE	USC00255362	16	1	16	2019	-3.3	JAN	NE	-5.38571
NE	USC00255362	17	1	17	2019	-6.1	JAN	NE	-5.07143
NE	USC00255362	18	1	18	2019	-5	JAN	NE	-4.67143
NE	USC00255362	19	1	19	2019	-13.9	JAN	NE	-6.1
NE	USC00255362	20	1	20	2019	-15	JAN	NE	-7.61429
NE	USC00255362	21	1	21	2019	-12.8	JAN	NE	-8.41429
NE	USC00255362	22	1	22	2019	-12.2	JAN	NE	-9.75714
NE	USC00255362	23	1	23	2019	-10	JAN	NE	-10.7143
NE	USC00255362	24	1	24	2019	-11.7	JAN	NE	-11.5143
NE	USC00255362	25	1	25	2019	-21.7	JAN	NE	-13.9
NE	USC00255362	26	1	26	2019	-16.7	JAN	NE	-14.3
NE	USC00255362	27	1	27	2019	-10	JAN	NE	-13.5857
NE	USC00255362	28	1	28	2019	-8.9	JAN	NE	-13.0286
NE	USC00255362	29	1	29	2019	-13.9	JAN	NE	-13.2714
NE	USC00255362	30	1	30	2019	-25	JAN	NE	-15.4143
NE	USC00255362	31	1	31	2019	-24.4	JAN	NE	-17.2286
NE	USC00255362	32	2	1	2019	-17.2	FEB	NE	-16.5857
NE	USC00255362	33	2	2	2019	-12.8	FEB	NE	-16.0286
NE	USC00255362	34	2	3	2019	0.6	FEB	NE	-14.5143
NE	USC00255362	35	2	4	2019	-10.6	FEB	NE	-14.7571
NE	USC00255362	36	2	5	2019	-15	FEB	NE	-14.9143
NE	USC00255362	37	2	6	2019	-15	FEB	NE	-13.4857
NE	USC00255362	38	2	7	2019	-16.1	FEB	NE	-12.3
NE	USC00255362	39	2	8	2019	-19.4	FEB	NE	-12.6143
NE	USC00255362	40	2	9	2019	-20.6	FEB	NE	-13.7286
NE	USC00255362	41	2	10	2019	-13.9	FEB	NE	-15.8
NE	USC00255362	42	2	11	2019	-4.4	FEB	NE	-14.9143
NE	USC00255362	43	2	12	2019	-5	FEB	NE	-13.4857
NE	USC00255362	44	2	13	2019	-15.6	FEB	NE	-13.5714
NE	USC00255362	45	2	14	2019	-14.4	FEB	NE	-13.3286
NE	USC00255362	46	2	15	2019	-15	FEB	NE	-12.7
NE	USC00255362	47	2	16	2019	-16.1	FEB	NE	-12.0571
NE	USC00255362	48	2	17	2019	-17.2	FEB	NE	-12.5286
NE	USC00255362	49	2	18	2019	-17.2	FEB	NE	-14.3571
NE	USC00255362	50	2	19	2019	-18.3	FEB	NE	-16.2571
NE	USC00255362	51	2	20	2019	-17.8	FEB	NE	-16.5714
NE	USC00255362	52	2	21	2019	-17.8	FEB	NE	-17.0571
NE	USC00255362	53	2	22	2019	-18.9	FEB	NE	-17.6143
NE	USC00255362	54	2	23	2019	-8.9	FEB	NE	-16.5857
NE	USC00255362	55	2	24	2019	-12.2	FEB	NE	-15.8714
NE	USC00255362	56	2	25	2019	-22.2	FEB	NE	-16.5857
NE	USC00255362	57	2	26	2019	-22.2	FEB	NE	-17.1429
NE	USC00255362	58	2	27	2019	-17.8	FEB	NE	-17.1429
NE	USC00255362	59	2	28	2019	-16.7	FEB	NE	-16.9857
NE	USC00255362	60	3	1	2019	-15	MAR	NE	-16.4286
NE	USC00255362	61	3	2	2019	-13.3	MAR	NE	-17.0571
NE	USC00255362	62	3	3	2019	-19.4	MAR	NE	-18.0857
NE	USC00255362	63	3	4	2019	-21.7	MAR	NE	-18.0143
NE	USC00255362	64	3	5	2019	-20.6	MAR	NE	-17.7857
NE	USC00255362	65	3	6	2019	-17.8	MAR	NE	-17.7857
NE	USC00255362	66	3	7	2019	-18.3	MAR	NE	-18.0143
NE	USC00255362	67	3	8	2019	-12.2	MAR	NE	-17.6143
NE	USC00255362	68	3	9	2019	-13.3	MAR	NE	-17.6143
NE	USC00255362	69	3	10	2019	-6.1	MAR	NE	-15.7143
NE	USC00255362	70	3	11	2019	-7.2	MAR	NE	-13.6429
NE	USC00255362	71	3	12	2019	-7.8	MAR	NE	-11.8143
NE	USC00255362	72	3	13	2019	1.1	MAR	NE	-9.11429
NE	USC00255362	73	3	14	2019	2.2	MAR	NE	-6.18571
NE	USC00255362	74	3	15	2019	-1.1	MAR	NE	-4.6
NE	USC00255362	75	3	16	2019	-3.3	MAR	NE	-3.17143
NE	USC00255362	76	3	17	2019	-3.9	MAR	NE	-2.85714
NE	USC00255362	77	3	18	2019	-4.4	MAR	NE	-2.45714
NE	USC00255362	78	3	19	2019	-3.9	MAR	NE	-1.9
NE	USC00255362	79	3	20	2019	0.6	MAR	NE	-1.97143
NE	USC00255362	80	3	21	2019	-1.1	MAR	NE	-2.44286
NE	USC00255362	81	3	22	2019	-2.2	MAR	NE	-2.6
NE	USC00255362	82	3	23	2019	-1.1	MAR	NE	-2.28571
NE	USC00255362	83	3	24	2019	2.8	MAR	NE	-1.32857
NE	USC00255362	84	3	25	2019	4.4	MAR	NE	-0.0714286
NE	USC00255362	85	3	26	2019	2.8	MAR	NE	0.885714
NE	USC00255362	86	3	27	2019	3.3	MAR	NE	1.27143
NE	USC00255362	87	3	28	2019	6.1	MAR	NE	2.3
NE	USC00255362	88	3	29	2019	2.8	MAR	NE	3.01429
NE	USC00255362	89	3	30	2019	0	MAR	NE	3.17143
NE	USC00255362	90	3	31	2019	-6.1	MAR	NE	1.9
NE	USC00255362	91	4	1	2019	-6.1	APR	NE	0.4
NE	USC00255362	92	4	2	2019	0	APR	NE	0
NE	USC00255362	93	4	3	2019	-0.6	APR	NE	-0.557143
NE	USC00255362	94	4	4	2019	3.3	APR	NE	-0.957143
NE	USC00255362	95	4	5	2019	3.9	APR	NE	-0.8
NE	USC00255362	96	4	6	2019	4.4	APR	NE	-0.171429
NE	USC00255362	97	4	7	2019	10	APR	NE	2.12857
NE	USC00255362	98	4	8	2019	7.8	APR	NE	4.11429
NE	USC00255362	99	4	9	2019	7.8	APR	NE	5.22857
NE	USC00255362	100	4	10	2019	5	APR	NE	6.02857
NE	USC00255362	101	4	11	2019	3.9	APR	NE	6.11429
NE	USC00255362	102	4	12	2019	-2.2	APR	NE	5.24286
NE	USC00255362	103	4	13	2019	-3.3	APR	NE	4.14286
NE	USC00255362	104	4	14	2019	-3.9	APR	NE	2.15714
NE	USC00255362	105	4	15	2019	-3.9	APR	NE	0.485714
NE	USC00255362	106	4	16	2019	5	APR	NE	0.0857143
NE	USC00255362	107	4	17	2019	7.2	APR	NE	0.4
NE	USC00255362	108	4	18	2019	6.1	APR	NE	0.714286
NE	USC00255362	109	4	19	2019	2.2	APR	NE	1.34286
NE	USC00255362	110	4	20	2019	1.7	APR	NE	2.05714
NE	USC00255362	111	4	21	2019	5	APR	NE	3.32857
NE	USC00255362	112	4	22	2019	11.7	APR	NE	5.55714
NE	USC00255362	113	4	23	2019	5	APR	NE	5.55714
NE	USC00255362	114	4	24	2019	3.3	APR	NE	5
NE	USC00255362	115	4	25	2019	3.3	APR	NE	4.6
NE	USC00255362	116	4	26	2019	4.4	APR	NE	4.91429
NE	USC00255362	117	4	27	2019	3.3	APR	NE	5.14286
NE	USC00255362	118	4	28	2019	2.2	APR	NE	4.74286
NE	USC00255362	119	4	29	2019	2.8	APR	NE	3.47143
NE	USC00255362	120	4	30	2019	6.1	APR	NE	3.62857
NE	USC00255362	121	5	1	2019	6.1	MAY	NE	4.02857
NE	USC00255362	122	5	2	2019	3.3	MAY	NE	4.02857
NE	USC00255362	123	5	3	2019	2.8	MAY	NE	3.8
NE	USC00255362	124	5	4	2019	5.6	MAY	NE	4.12857
NE	USC00255362	125	5	5	2019	4.4	MAY	NE	4.44286
NE	USC00255362	126	5	6	2019	8.3	MAY	NE	5.22857
NE	USC00255362	127	5	7	2019	7.2	MAY	NE	5.38571
NE	USC00255362	128	5	8	2019	6.7	MAY	NE	5.47143
NE	USC00255362	129	5	9	2019	3.3	MAY	NE	5.47143
NE	USC00255362	130	5	10	2019	2.8	MAY	NE	5.47143
NE	USC00255362	131	5	11	2019	2.2	MAY	NE	4.98571
NE	USC00255362	132	5	12	2019	6.7	MAY	NE	5.31429
NE	USC00255362	133	5	13	2019	5	MAY	NE	4.84286
NE	USC00255362	134	5	14	2019	5	MAY	NE	4.52857
NE	USC00255362	135	5	15	2019	11.1	MAY	NE	5.15714
NE	USC00255362	136	5	16	2019	11.1	MAY	NE	6.27143
NE	USC00255362	137	5	17	2019	18.3	MAY	NE	8.48571
NE	USC00255362	138	5	18	2019	16.7	MAY	NE	10.5571
NE	USC00255362	139	5	19	2019	11.1	MAY	NE	11.1857
NE	USC00255362	140	5	20	2019	4.4	MAY	NE	11.1
NE	USC00255362	141	5	21	2019	4.4	MAY	NE	11.0143
NE	USC00255362	142	5	22	2019	7.8	MAY	NE	10.5429
NE	USC00255362	143	5	23	2019	6.7	MAY	NE	9.91429
NE	USC00255362	144	5	24	2019	6.7	MAY	NE	8.25714
NE	USC00255362	145	5	25	2019	12.8	MAY	NE	7.7
NE	USC00255362	146	5	26	2019	13.3	MAY	NE	8.01429
NE	USC00255362	147	5	27	2019	12.8	MAY	NE	9.21429
NE	USC00255362	148	5	28	2019	11.7	MAY	NE	10.2571
NE	USC00255362	149	5	29	2019	11.7	MAY	NE	10.8143
NE	USC00255362	150	5	30	2019	12.8	MAY	NE	11.6857
NE	USC00255362	151	5	31	2019	12.2	MAY	NE	12.4714
NE	USC00255362	152	6	1	2019	12.2	JUN	NE	12.3857
NE	USC00255362	153	6	2	2019	10	JUN	NE	11.9143
NE	USC00255362	154	6	3	2019	10.6	JUN	NE	11.6
NE	USC00255362	155	6	4	2019	13.9	JUN	NE	11.9143
NE	USC00255362	156	6	5	2019	18.9	JUN	NE	12.9429
NE	USC00255362	157	6	6	2019	19.4	JUN	NE	13.8857
NE	USC00255362	158	6	7	2019	18.3	JUN	NE	14.7571
NE	USC00255362	159	6	8	2019	17.8	JUN	NE	15.5571
NE	USC00255362	160	6	9	2019	15.6	JUN	NE	16.3571
NE	USC00255362	161	6	10	2019	9.4	JUN	NE	16.1857
NE	USC00255362	162	6	11	2019	9.4	JUN	NE	15.5429
NE	USC00255362	163	6	12	2019	11.7	JUN	NE	14.5143
NE	USC00255362	164	6	13	2019	8.9	JUN	NE	13.0143
NE	USC00255362	165	6	14	2019	8.9	JUN	NE	11.6714
NE	USC00255362	166	6	15	2019	15	JUN	NE	11.2714
NE	USC00255362	167	6	16	2019	15.6	JUN	NE	11.2714
NE	USC00255362	168	6	17	2019	15	JUN	NE	12.0714
NE	USC00255362	169	6	18	2019	15.6	JUN	NE	12.9571
NE	USC00255362	170	6	19	2019	15	JUN	NE	13.4286
NE	USC00255362	171	6	20	2019	13.3	JUN	NE	14.0571
NE	USC00255362	172	6	21	2019	14.4	JUN	NE	14.8429
NE	USC00255362	173	6	22	2019	17.2	JUN	NE	15.1571
NE	USC00255362	174	6	23	2019	17.8	JUN	NE	15.4714
NE	USC00255362	175	6	24	2019	14.4	JUN	NE	15.3857
NE	USC00255362	176	6	25	2019	13.9	JUN	NE	15.1429
NE	USC00255362	177	6	26	2019	15.6	JUN	NE	15.2286
NE	USC00255362	178	6	27	2019	17.2	JUN	NE	15.7857
NE	USC00255362	179	6	28	2019	20.6	JUN	NE	16.6714
NE	USC00255362	180	6	29	2019	21.1	JUN	NE	17.2286
NE	USC00255362	181	6	30	2019	22.2	JUN	NE	17.8571
NE	USC00255362	182	7	1	2019	21.7	JUL	NE	18.9
NE	USC00255362	183	7	2	2019	20.6	JUL	NE	19.8571
NE	USC00255362	184	7	3	2019	20	JUL	NE	20.4857
NE	USC00255362	185	7	4	2019	20	JUL	NE	20.8857
NE	USC00255362	186	7	5	2019	19.4	JUL	NE	20.7143
NE	USC00255362	187	7	6	2019	18.9	JUL	NE	20.4
NE	USC00255362	188	7	7	2019	16.7	JUL	NE	19.6143
NE	USC00255362	189	7	8	2019	17.2	JUL	NE	18.9714
NE	USC00255362	190	7	9	2019	17.8	JUL	NE	18.5714
NE	USC00255362	191	7	10	2019	19.4	JUL	NE	18.4857
NE	USC00255362	192	7	11	2019	15.6	JUL	NE	17.8571
NE	USC00255362	193	7	12	2019	15	JUL	NE	17.2286
NE	USC00255362	194	7	13	2019	15	JUL	NE	16.6714
NE	USC00255362	195	7	14	2019	19.4	JUL	NE	17.0571
NE	USC00255362	196	7	15	2019	18.9	JUL	NE	17.3
NE	USC00255362	197	7	16	2019	21.1	JUL	NE	17.7714
NE	USC00255362	198	7	17	2019	21.7	JUL	NE	18.1
NE	USC00255362	199	7	18	2019	23.3	JUL	NE	19.2
NE	USC00255362	200	7	19	2019	24.4	JUL	NE	20.5429
NE	USC00255362	201	7	20	2019	24.4	JUL	NE	21.8857
NE	USC00255362	202	7	21	2019	20	JUL	NE	21.9714
NE	USC00255362	203	7	22	2019	16.7	JUL	NE	21.6571
NE	USC00255362	204	7	23	2019	12.2	JUL	NE	20.3857
NE	USC00255362	205	7	24	2019	12.8	JUL	NE	19.1143
NE	USC00255362	206	7	25	2019	12.8	JUL	NE	17.6143
NE	USC00255362	207	7	26	2019	17.2	JUL	NE	16.5857
NE	USC00255362	208	7	27	2019	18.3	JUL	NE	15.7143
NE	USC00255362	209	7	28	2019	18.9	JUL	NE	15.5571
NE	USC00255362	210	7	29	2019	16.1	JUL	NE	15.4714
NE	USC00255362	211	7	30	2019	15	JUL	NE	15.8714
NE	USC00255362	212	7	31	2019	15.6	JUL	NE	16.2714
NE	USC00255362	213	8	1	2019	17.2	AUG	NE	16.9
NE	USC00255362	214	8	2	2019	17.8	AUG	NE	16.9857
NE	USC00255362	215	8	3	2019	17.8	AUG	NE	16.9143
NE	USC00255362	216	8	4	2019	17.8	AUG	NE	16.7571
NE	USC00255362	217	8	5	2019	18.9	AUG	NE	17.1571
NE	USC00255362	218	8	6	2019	18.3	AUG	NE	17.6286
NE	USC00255362	219	8	7	2019	17.8	AUG	NE	17.9429
NE	USC00255362	220	8	8	2019	17.8	AUG	NE	18.0286
NE	USC00255362	221	8	9	2019	18.9	AUG	NE	18.1857
NE	USC00255362	222	8	10	2019	18.9	AUG	NE	18.3429
NE	USC00255362	223	8	11	2019	22.8	AUG	NE	19.0571
NE	USC00255362	224	8	12	2019	20	AUG	NE	19.2143
NE	USC00255362	225	8	13	2019	18.9	AUG	NE	19.3
NE	USC00255362	226	8	14	2019	15	AUG	NE	18.9
NE	USC00255362	227	8	15	2019	13.3	AUG	NE	18.2571
NE	USC00255362	228	8	16	2019	13.9	AUG	NE	17.5429
NE	USC00255362	229	8	17	2019	15	AUG	NE	16.9857
NE	USC00255362	230	8	18	2019	18.9	AUG	NE	16.4286
NE	USC00255362	231	8	19	2019	17.2	AUG	NE	16.0286
NE	USC00255362	232	8	20	2019	17.2	AUG	NE	15.7857
NE	USC00255362	233	8	21	2019	16.7	AUG	NE	16.0286
NE	USC00255362	234	8	22	2019	14.4	AUG	NE	16.1857
NE	USC00255362	235	8	23	2019	13.9	AUG	NE	16.1857
NE	USC00255362	236	8	24	2019	16.7	AUG	NE	16.4286
NE	USC00255362	237	8	25	2019	17.2	AUG	NE	16.1857
NE	USC00255362	238	8	26	2019	17.2	AUG	NE	16.1857
NE	USC00255362	239	8	27	2019	12.2	AUG	NE	15.4714
NE	USC00255362	240	8	28	2019	9.4	AUG	NE	14.4286
NE	USC00255362	241	8	29	2019	8.3	AUG	NE	13.5571
NE	USC00255362	242	8	30	2019	15.6	AUG	NE	13.8
NE	USC00255362	243	8	31	2019	15.6	AUG	NE	13.6429
NE	USC00255362	244	9	1	2019	12.8	SEP	NE	13.0143
NE	USC00255362	245	9	2	2019	13.3	SEP	NE	12.4571
NE	USC00255362	246	9	3	2019	17.2	SEP	NE	13.1714
NE	USC00255362	247	9	4	2019	10.6	SEP	NE	13.3429
NE	USC00255362	248	9	5	2019	10.6	SEP	NE	13.6714
NE	USC00255362	249	9	6	2019	17.2	SEP	NE	13.9
NE	USC00255362	250	9	7	2019	13.9	SEP	NE	13.6571
NE	USC00255362	251	9	8	2019	13.9	SEP	NE	13.8143
NE	USC00255362	252	9	9	2019	16.7	SEP	NE	14.3
NE	USC00255362	253	9	10	2019	18.9	SEP	NE	14.5429
NE	USC00255362	254	9	11	2019	18.9	SEP	NE	15.7286
NE	USC00255362	255	9	12	2019	18.9	SEP	NE	16.9143
NE	USC00255362	256	9	13	2019	11.7	SEP	NE	16.1286
NE	USC00255362	257	9	14	2019	11.7	SEP	NE	15.8143
NE	USC00255362	258	9	15	2019	13.3	SEP	NE	15.7286
NE	USC00255362	259	9	16	2019	17.8	SEP	NE	15.8857
NE	USC00255362	260	9	17	2019	18.3	SEP	NE	15.8
NE	USC00255362	261	9	18	2019	19.4	SEP	NE	15.8714
NE	USC00255362	262	9	19	2019	17.2	SEP	NE	15.6286
NE	USC00255362	263	9	20	2019	17.2	SEP	NE	16.4143
NE	USC00255362	264	9	21	2019	18.9	SEP	NE	17.4429
NE	USC00255362	265	9	22	2019	16.7	SEP	NE	17.9286
NE	USC00255362	266	9	23	2019	10.6	SEP	NE	16.9
NE	USC00255362	267	9	24	2019	10.6	SEP	NE	15.8
NE	USC00255362	268	9	25	2019	13.3	SEP	NE	14.9286
NE	USC00255362	269	9	26	2019	11.1	SEP	NE	14.0571
NE	USC00255362	270	9	27	2019	10.6	SEP	NE	13.1143
NE	USC00255362	271	9	28	2019	8.9	SEP	NE	11.6857
NE	USC00255362	272	9	29	2019	8.3	SEP	NE	10.4857
NE	USC00255362	273	9	30	2019	17.2	SEP	NE	11.4286
NE	USC00255362	274	10	1	2019	18.3	OCT	NE	12.5286
NE	USC00255362	275	10	2	2019	10	OCT	NE	12.0571
NE	USC00255362	276	10	3	2019	5.6	OCT	NE	11.2714
NE	USC00255362	277	10	4	2019	4.4	OCT	NE	10.3857
NE	USC00255362	278	10	5	2019	4.4	OCT	NE	9.74286
NE	USC00255362	279	10	6	2019	6.1	OCT	NE	9.42857
NE	USC00255362	280	10	7	2019	2.8	OCT	NE	7.37143
NE	USC00255362	281	10	8	2019	2.8	OCT	NE	5.15714
NE	USC00255362	282	10	9	2019	6.7	OCT	NE	4.68571
NE	USC00255362	283	10	10	2019	11.1	OCT	NE	5.47143
NE	USC00255362	284	10	11	2019	1.1	OCT	NE	5
NE	USC00255362	285	10	12	2019	-2.8	OCT	NE	3.97143
NE	USC00255362	286	10	13	2019	-1.7	OCT	NE	2.85714
NE	USC00255362	287	10	14	2019	-1.1	OCT	NE	2.3
NE	USC00255362	288	10	15	2019	-1.1	OCT	NE	1.74286
NE	USC00255362	289	10	16	2019	5.6	OCT	NE	1.58571
NE	USC00255362	290	10	17	2019	1.7	OCT	NE	0.242857
NE	USC00255362	291	10	18	2019	1.7	OCT	NE	0.328571
NE	USC00255362	292	10	19	2019	9.4	OCT	NE	2.07143
NE	USC00255362	293	10	20	2019	3.3	OCT	NE	2.78571
NE	USC00255362	294	10	21	2019	4.4	OCT	NE	3.57143
NE	USC00255362	295	10	22	2019	3.9	OCT	NE	4.28571
NE	USC00255362	296	10	23	2019	3.3	OCT	NE	3.95714
NE	USC00255362	297	10	24	2019	0	OCT	NE	3.71429
NE	USC00255362	298	10	25	2019	-4.4	OCT	NE	2.84286
NE	USC00255362	299	10	26	2019	-3.9	OCT	NE	0.942857
NE	USC00255362	300	10	27	2019	-3.3	OCT	NE	0
NE	USC00255362	301	10	28	2019	-1.7	OCT	NE	-0.871429
NE	USC00255362	302	10	29	2019	-6.1	OCT	NE	-2.3
NE	USC00255362	303	10	30	2019	-5.6	OCT	NE	-3.57143
NE	USC00255362	304	10	31	2019	-7.8	OCT	NE	-4.68571
OK	USW00053926	244	9	1	2018	22.9	SEP	OK
OK	USW00053926	245	9	2	2018	23	SEP	OK
OK	USW00053926	246	9	3	2018	22.9	SEP	OK
OK	USW00053926	247	9	4	2018	22.5	SEP	OK
OK	USW00053926	248	9	5	2018	22.4	SEP	OK
OK	USW00053926	249	9	6	2018	22	SEP	OK
OK	USW00053926	250	9	7	2018	21.7	SEP	OK	22.4857
OK	USW00053926	251	9	8	2018	18.4	SEP	OK	21.8429
OK	USW00053926	252	9	9	2018	17	SEP	OK	20.9857
OK	USW00053926	253	9	10	2018	15	SEP	OK	19.8571
OK	USW00053926	254	9	11	2018	15.2	SEP	OK	18.8143
OK	USW00053926	255	9	12	2018	17.8	SEP	OK	18.1571
OK	USW00053926	256	9	13	2018	22.1	SEP	OK	18.1714
OK	USW00053926	257	9	14	2018	19.8	SEP	OK	17.9
OK	USW00053926	258	9	15	2018	19.7	SEP	OK	18.0857
OK	USW00053926	259	9	16	2018	20	SEP	OK	18.5143
OK	USW00053926	260	9	17	2018	20	SEP	OK	19.2286
OK	USW00053926	261	9	18	2018	22.5	SEP	OK	20.2714
OK	USW00053926	262	9	19	2018	22.3	SEP	OK	20.9143
OK	USW00053926	263	9	20	2018	21.4	SEP	OK	20.8143
OK	USW00053926	264	9	21	2018	14.9	SEP	OK	20.1143
OK	USW00053926	265	9	22	2018	13.3	SEP	OK	19.2
OK	USW00053926	266	9	23	2018	17.5	SEP	OK	18.8429
OK	USW00053926	267	9	24	2018	19.7	SEP	OK	18.8
OK	USW00053926	268	9	25	2018	18.3	SEP	OK	18.2
OK	USW00053926	269	9	26	2018	8.6	SEP	OK	16.2429
OK	USW00053926	270	9	27	2018	5.8	SEP	OK	14.0143
OK	USW00053926	271	9	28	2018	12.3	SEP	OK	13.6429
OK	USW00053926	272	9	29	2018	15.9	SEP	OK	14.0143
OK	USW00053926	273	9	30	2018	21.2	SEP	OK	14.5429
OK	USW00053926	274	10	1	2018	20.5	OCT	OK	14.6571
OK	USW00053926	275	10	2	2018	19.8	OCT	OK	14.8714
OK	USW00053926	276	10	3	2018	22.8	OCT	OK	16.9
OK	USW00053926	277	10	4	2018	17.6	OCT	OK	18.5857
OK	USW00053926	278	10	5	2018	17.6	OCT	OK	19.3429
OK	USW00053926	279	10	6	2018	14.3	OCT	OK	19.1143
OK	USW00053926	280	10	7	2018	14.1	OCT	OK	18.1
OK	USW00053926	281	10	8	2018	19	OCT	OK	17.8857
OK	USW00053926	282	10	9	2018	13.7	OCT	OK	17.0143
OK	USW00053926	283	10	10	2018	8.3	OCT	OK	14.9429
OK	USW00053926	284	10	11	2018	6.1	OCT	OK	13.3
OK	USW00053926	285	10	12	2018	8.4	OCT	OK	11.9857
OK	USW00053926	286	10	13	2018	7.5	OCT	OK	11.0143
OK	USW00053926	287	10	14	2018	2.5	OCT	OK	9.35714
OK	USW00053926	288	10	15	2018	1.6	OCT	OK	6.87143
OK	USW00053926	289	10	16	2018	2.5	OCT	OK	5.27143
OK	USW00053926	290	10	17	2018	3	OCT	OK	4.51429
OK	USW00053926	291	10	18	2018	8.4	OCT	OK	4.84286
OK	USW00053926	292	10	19	2018	9.7	OCT	OK	5.02857
OK	USW00053926	293	10	20	2018	6.3	OCT	OK	4.85714
OK	USW00053926	294	10	21	2018	3.2	OCT	OK	4.95714
OK	USW00053926	295	10	22	2018	8.3	OCT	OK	5.91429
OK	USW00053926	296	10	23	2018	8.4	OCT	OK	6.75714
OK	USW00053926	297	10	24	2018	7.4	OCT	OK	7.38571
OK	USW00053926	298	10	25	2018	9.1	OCT	OK	7.48571
OK	USW00053926	299	10	26	2018	6	OCT	OK	6.95714
OK	USW00053926	300	10	27	2018	6.2	OCT	OK	6.94286
OK	USW00053926	301	10	28	2018	6.9	OCT	OK	7.47143
OK	USW00053926	302	10	29	2018	5.2	OCT	OK	7.02857
OK	USW00053926	303	10	30	2018	11.3	OCT	OK	7.44286
OK	USW00053926	304	10	31	2018	10.5	OCT	OK	7.88571
OK	USW00053926	305	11	1	2018	7.1	NOV	OK	7.6
OK	USW00053926	306	11	2	2018	4.9	NOV	OK	7.44286
OK	USW00053926	307	11	3	2018	6.4	NOV	OK	7.47143
OK	USW00053926	308	11	4	2018	5.1	NOV	OK	7.21429
OK	USW00053926	309	11	5	2018	5	NOV	OK	7.18571
OK	USW00053926	310	11	6	2018	3.2	NOV	OK	6.02857
OK	USW00053926	311	11	7	2018	6.5	NOV	OK	5.45714
OK	USW00053926	312	11	8	2018	2.9	NOV	OK	4.85714
OK	USW00053926	313	11	9	2018	-3.6	NOV	OK	3.64286
OK	USW00053926	314	11	10	2018	-6.8	NOV	OK	1.75714
OK	USW00053926	315	11	11	2018	5.6	NOV	OK	1.82857
OK	USW00053926	316	11	12	2018	-4	NOV	OK	0.542857
OK	USW00053926	317	11	13	2018	-8.7	NOV	OK	-1.15714
OK	USW00053926	318	11	14	2018	-9.4	NOV	OK	-3.42857
OK	USW00053926	319	11	15	2018	-4.9	NOV	OK	-4.54286
OK	USW00053926	320	11	16	2018	-2.2	NOV	OK	-4.34286
OK	USW00053926	321	11	17	2018	1.8	NOV	OK	-3.11429
OK	USW00053926	322	11	18	2018	-2.4	NOV	OK	-4.25714
OK	USW00053926	323	11	19	2018	-4.5	NOV	OK	-4.32857
OK	USW00053926	324	11	20	2018	-4.5	NOV	OK	-3.72857
OK	USW00053926	325	11	21	2018	-3.5	NOV	OK	-2.88571
OK	USW00053926	326	11	22	2018	0.1	NOV	OK	-2.17143
OK	USW00053926	327	11	23	2018	5	NOV	OK	-1.14286
OK	USW00053926	328	11	24	2018	-0.9	NOV	OK	-1.52857
OK	USW00053926	329	11	25	2018	-2.3	NOV	OK	-1.51429
OK	USW00053926	330	11	26	2018	-5	NOV	OK	-1.58571
OK	USW00053926	331	11	27	2018	-5.8	NOV	OK	-1.77143
OK	USW00053926	332	11	28	2018	-1.3	NOV	OK	-1.45714
OK	USW00053926	333	11	29	2018	-1.6	NOV	OK	-1.7
OK	USW00053926	334	11	30	2018	0.8	NOV	OK	-2.3
OK	USW00053926	335	12	1	2018	5	DEC	OK	-1.45714
OK	USW00053926	336	12	2	2018	0.5	DEC	OK	-1.05714
OK	USW00053926	337	12	3	2018	-2.2	DEC	OK	-0.657143
OK	USW00053926	338	12	4	2018	-3.4	DEC	OK	-0.314286
OK	USW00053926	339	12	5	2018	-6	DEC	OK	-0.985714
OK	USW00053926	340	12	6	2018	1.8	DEC	OK	-0.5
OK	USW00053926	341	12	7	2018	-0.8	DEC	OK	-0.728571
OK	USW00053926	342	12	8	2018	-1.7	DEC	OK	-1.68571
OK	USW00053926	343	12	9	2018	-6.5	DEC	OK	-2.68571
OK	USW00053926	344	12	10	2018	-6.8	DEC	OK	-3.34286
OK	USW00053926	345	12	11	2018	-6.2	DEC	OK	-3.74286
OK	USW00053926	346	12	12	2018	-3.3	DEC	OK	-3.35714
OK	USW00053926	347	12	13	2018	4.2	DEC	OK	-3.01429
OK	USW00053926	348	12	14	2018	0.4	DEC	OK	-2.84286
OK	USW00053926	349	12	15	2018	-3.1	DEC	OK	-3.04286
OK	USW00053926	350	12	16	2018	-2.1	DEC	OK	-2.41429
OK	USW00053926	351	12	17	2018	-3.4	DEC	OK	-1.92857
OK	USW00053926	352	12	18	2018	-0.5	DEC	OK	-1.11429
OK	USW00053926	353	12	19	2018	4.5	DEC	OK	1.58603e-17
OK	USW00053926	354	12	20	2018	4	DEC	OK	-0.0285714
OK	USW00053926	355	12	21	2018	-2.9	DEC	OK	-0.5
OK	USW00053926	356	12	22	2018	-2.2	DEC	OK	-0.371429
OK	USW00053926	357	12	23	2018	-0.5	DEC	OK	-0.142857
OK	USW00053926	358	12	24	2018	-1.3	DEC	OK	0.157143
OK	USW00053926	359	12	25	2018	-3.8	DEC	OK	-0.314286
OK	USW00053926	360	12	26	2018	11.1	DEC	OK	0.628571
OK	USW00053926	361	12	27	2018	-1.8	DEC	OK	-0.2
OK	USW00053926	362	12	28	2018	-3.8	DEC	OK	-0.328571
OK	USW00053926	363	12	29	2018	-4.8	DEC	OK	-0.7
OK	USW00053926	364	12	30	2018	-5.6	DEC	OK	-1.42857
OK	USW00053926	365	12	31	2018	-1.9	DEC	OK	-1.51429
OK	USW00053926	1	1	1	2019	-5.3	JAN	OK	-1.72857
OK	USW00053926	2	1	2	2019	-4.6	JAN	OK	-3.97143
OK	USW00053926	3	1	3	2019	-1.2	JAN	OK	-3.88571
OK	USW00053926	4	1	4	2019	-0.8	JAN	OK	-3.45714
OK	USW00053926	5	1	5	2019	-2.3	JAN	OK	-3.1
OK	USW00053926	6	1	6	2019	7.3	JAN	OK	-1.25714
OK	USW00053926	7	1	7	2019	2.7	JAN	OK	-0.6
OK	USW00053926	8	1	8	2019	-0.5	JAN	OK	0.0857143
OK	USW00053926	9	1	9	2019	-4.2	JAN	OK	0.142857
OK	USW00053926	10	1	10	2019	-1	JAN	OK	0.171429
OK	USW00053926	11	1	11	2019	4.3	JAN	OK	0.9
OK	USW00053926	12	1	12	2019	0.4	JAN	OK	1.28571
OK	USW00053926	13	1	13	2019	0.1	JAN	OK	0.257143
OK	USW00053926	14	1	14	2019	-0.8	JAN	OK	-0.242857
OK	USW00053926	15	1	15	2019	-1.8	JAN	OK	-0.428571
OK	USW00053926	16	1	16	2019	3.4	JAN	OK	0.657143
OK	USW00053926	17	1	17	2019	2.9	JAN	OK	1.21429
OK	USW00053926	18	1	18	2019	1.7	JAN	OK	0.842857
OK	USW00053926	19	1	19	2019	-6.1	JAN	OK	-0.0857143
OK	USW00053926	20	1	20	2019	-8.6	JAN	OK	-1.32857
OK	USW00053926	21	1	21	2019	-0.6	JAN	OK	-1.3
OK	USW00053926	22	1	22	2019	-3.3	JAN	OK	-1.51429
OK	USW00053926	23	1	23	2019	-5.4	JAN	OK	-2.77143
OK	USW00053926	24	1	24	2019	-5.2	JAN	OK	-3.92857
OK	USW00053926	25	1	25	2019	-9	JAN	OK	-5.45714
OK	USW00053926	26	1	26	2019	-5.5	JAN	OK	-5.37143
OK	USW00053926	27	1	27	2019	-3.7	JAN	OK	-4.67143
OK	USW00053926	28	1	28	2019	-6.1	JAN	OK	-5.45714
OK	USW00053926	29	1	29	2019	-8.9	JAN	OK	-6.25714
OK	USW00053926	30	1	30	2019	-8.1	JAN	OK	-6.64286
OK	USW00053926	31	1	31	2019	-8.5	JAN	OK	-7.11429
OK	USW00053926	32	2	1	2019	4.9	FEB	OK	-5.12857
OK	USW00053926	33	2	2	2019	8.8	FEB	OK	-3.08571
OK	USW00053926	34	2	3	2019	14.5	FEB	OK	-0.485714
OK	USW00053926	35	2	4	2019	3.9	FEB	OK	0.942857
OK	USW00053926	36	2	5	2019	0.5	FEB	OK	2.28571
OK	USW00053926	37	2	6	2019	-0.8	FEB	OK	3.32857
OK	USW00053926	38	2	7	2019	-8	FEB	OK	3.4
OK	USW00053926	39	2	8	2019	-11	FEB	OK	1.12857
OK	USW00053926	40	2	9	2019	-6.3	FEB	OK	-1.02857
OK	USW00053926	41	2	10	2019	0.8	FEB	OK	-2.98571
OK	USW00053926	42	2	11	2019	4.1	FEB	OK	-2.95714
OK	USW00053926	43	2	12	2019	-0.6	FEB	OK	-3.11429
OK	USW00053926	44	2	13	2019	-0.4	FEB	OK	-3.05714
OK	USW00053926	45	2	14	2019	2.1	FEB	OK	-1.61429
OK	USW00053926	46	2	15	2019	-5.5	FEB	OK	-0.828571
OK	USW00053926	47	2	16	2019	-5.6	FEB	OK	-0.728571
OK	USW00053926	48	2	17	2019	-3.8	FEB	OK	-1.38571
OK	USW00053926	49	2	18	2019	-6.3	FEB	OK	-2.87143
OK	USW00053926	50	2	19	2019	-1.9	FEB	OK	-3.05714
OK	USW00053926	51	2	20	2019	-0.9	FEB	OK	-3.12857
OK	USW00053926	52	2	21	2019	0.4	FEB	OK	-3.37143
OK	USW00053926	53	2	22	2019	4	FEB	OK	-2.01429
OK	USW00053926	54	2	23	2019	1.8	FEB	OK	-0.957143
OK	USW00053926	55	2	24	2019	-2.6	FEB	OK	-0.785714
OK	USW00053926	56	2	25	2019	-1.6	FEB	OK	-0.114286
OK	USW00053926	57	2	26	2019	-1.5	FEB	OK	-0.0571429
OK	USW00053926	58	2	27	2019	-5.7	FEB	OK	-0.742857
OK	USW00053926	59	2	28	2019	-6.1	FEB	OK	-1.67143
OK	USW00053926	60	3	1	2019	-4	MAR	OK	-2.81429
OK	USW00053926	61	3	2	2019	-4.1	MAR	OK	-3.65714
OK	USW00053926	62	3	3	2019	-11.1	MAR	OK	-4.87143
OK	USW00053926	63	3	4	2019	-12.3	MAR	OK	-6.4
OK	USW00053926	64	3	5	2019	-11.6	MAR	OK	-7.84286
OK	USW00053926	65	3	6	2019	-8.3	MAR	OK	-8.21429
OK	USW00053926	66	3	7	2019	3.1	MAR	OK	-6.9
OK	USW00053926	67	3	8	2019	6.2	MAR	OK	-5.44286
OK	USW00053926	68	3	9	2019	3.6	MAR	OK	-4.34286
OK	USW00053926	69	3	10	2019	0.9	MAR	OK	-2.62857
OK	USW00053926	70	3	11	2019	5.1	MAR	OK	-0.142857
OK	USW00053926	71	3	12	2019	11.2	MAR	OK	3.11429
OK	USW00053926	72	3	13	2019	10.2	MAR	OK	5.75714
OK	USW00053926	73	3	14	2019	4.6	MAR	OK	5.97143
OK	USW00053926	74	3	15	2019	-1.3	MAR	OK	4.9
OK	USW00053926	75	3	16	2019	-3.4	MAR	OK	3.9
OK	USW00053926	76	3	17	2019	-1	MAR	OK	3.62857
OK	USW00053926	77	3	18	2019	0.6	MAR	OK	2.98571
OK	USW00053926	78	3	19	2019	3.7	MAR	OK	1.91429
OK	USW00053926	79	3	20	2019	2.9	MAR	OK	0.871429
OK	USW00053926	80	3	21	2019	2.2	MAR	OK	0.528571
OK	USW00053926	81	3	22	2019	0.1	MAR	OK	0.728571
OK	USW00053926	82	3	23	2019	9.2	MAR	OK	2.52857
OK	USW00053926	83	3	24	2019	8.3	MAR	OK	3.85714
OK	USW00053926	84	3	25	2019	4.4	MAR	OK	4.4
OK	USW00053926	85	3	26	2019	1.5	MAR	OK	4.08571
OK	USW00053926	86	3	27	2019	9.3	MAR	OK	5
OK	USW00053926	87	3	28	2019	13.4	MAR	OK	6.6
OK	USW00053926	88	3	29	2019	8.4	MAR	OK	7.78571
OK	USW00053926	89	3	30	2019	0.3	MAR	OK	6.51429
OK	USW00053926	90	3	31	2019	-2.3	MAR	OK	5
OK	USW00053926	91	4	1	2019	1	APR	OK	4.51429
OK	USW00053926	92	4	2	2019	4.4	APR	OK	4.92857
OK	USW00053926	93	4	3	2019	10	APR	OK	5.02857
OK	USW00053926	94	4	4	2019	9.8	APR	OK	4.51429
OK	USW00053926	95	4	5	2019	6.5	APR	OK	4.24286
OK	USW00053926	96	4	6	2019	14	APR	OK	6.2
OK	USW00053926	97	4	7	2019	12.7	APR	OK	8.34286
OK	USW00053926	98	4	8	2019	9.2	APR	OK	9.51429
OK	USW00053926	99	4	9	2019	8.8	APR	OK	10.1429
OK	USW00053926	100	4	10	2019	19.8	APR	OK	11.5429
OK	USW00053926	101	4	11	2019	2.8	APR	OK	10.5429
OK	USW00053926	102	4	12	2019	1.4	APR	OK	9.81429
OK	USW00053926	103	4	13	2019	6.7	APR	OK	8.77143
OK	USW00053926	104	4	14	2019	4.1	APR	OK	7.54286
OK	USW00053926	105	4	15	2019	9.6	APR	OK	7.6
OK	USW00053926	106	4	16	2019	16.4	APR	OK	8.68571
OK	USW00053926	107	4	17	2019	14.7	APR	OK	7.95714
OK	USW00053926	108	4	18	2019	10.3	APR	OK	9.02857
OK	USW00053926	109	4	19	2019	5.5	APR	OK	9.61429
OK	USW00053926	110	4	20	2019	3.9	APR	OK	9.21429
OK	USW00053926	111	4	21	2019	15.5	APR	OK	10.8429
OK	USW00053926	112	4	22	2019	17.3	APR	OK	11.9429
OK	USW00053926	113	4	23	2019	12.6	APR	OK	11.4
OK	USW00053926	114	4	24	2019	11.9	APR	OK	11
OK	USW00053926	115	4	25	2019	10	APR	OK	10.9571
OK	USW00053926	116	4	26	2019	7.2	APR	OK	11.2
OK	USW00053926	117	4	27	2019	12.8	APR	OK	12.4714
OK	USW00053926	118	4	28	2019	7.9	APR	OK	11.3857
OK	USW00053926	119	4	29	2019	16	APR	OK	11.2
OK	USW00053926	120	4	30	2019	13.2	APR	OK	11.2857
OK	USW00053926	121	5	1	2019	13.3	MAY	OK	11.4857
OK	USW00053926	122	5	2	2019	12.7	MAY	OK	11.8714
OK	USW00053926	123	5	3	2019	12.8	MAY	OK	12.6714
OK	USW00053926	124	5	4	2019	12.4	MAY	OK	12.6143
OK	USW00053926	125	5	5	2019	11.7	MAY	OK	13.1571
OK	USW00053926	126	5	6	2019	14.1	MAY	OK	12.8857
OK	USW00053926	127	5	7	2019	15.8	MAY	OK	13.2571
OK	USW00053926	128	5	8	2019	15.4	MAY	OK	13.5571
OK	USW00053926	129	5	9	2019	6.3	MAY	OK	12.6429
OK	USW00053926	130	5	10	2019	5.7	MAY	OK	11.6286
OK	USW00053926	131	5	11	2019	10.3	MAY	OK	11.3286
OK	USW00053926	132	5	12	2019	8.6	MAY	OK	10.8857
OK	USW00053926	133	5	13	2019	9.5	MAY	OK	10.2286
OK	USW00053926	134	5	14	2019		MAY	OK	9.3
OK	USW00053926	135	5	15	2019	14.3	MAY	OK	9.11667
OK	USW00053926	136	5	16	2019	19	MAY	OK	11.2333
OK	USW00053926	137	5	17	2019	19.7	MAY	OK	13.5667
OK	USW00053926	138	5	18	2019	12.8	MAY	OK	13.9833
OK	USW00053926	139	5	19	2019	11.1	MAY	OK	14.4
OK	USW00053926	140	5	20	2019	13.4	MAY	OK	15.05
OK	USW00053926	141	5	21	2019	14.6	MAY	OK	14.9857
OK	USW00053926	142	5	22	2019	10.7	MAY	OK	14.4714
OK	USW00053926	143	5	23	2019	20.4	MAY	OK	14.6714
OK	USW00053926	144	5	24	2019	18.4	MAY	OK	14.4857
OK	USW00053926	145	5	25	2019	18	MAY	OK	15.2286
OK	USW00053926	146	5	26	2019	18	MAY	OK	16.2143
OK	USW00053926	147	5	27	2019	22.3	MAY	OK	17.4857
OK	USW00053926	148	5	28	2019	20	MAY	OK	18.2571
OK	USW00053926	149	5	29	2019	15.5	MAY	OK	18.9429
OK	USW00053926	150	5	30	2019	13.5	MAY	OK	17.9571
OK	USW00053926	151	5	31	2019	13.5	MAY	OK	17.2571
OK	USW00053926	152	6	1	2019	17.6	JUN	OK	17.2
OK	USW00053926	153	6	2	2019	19	JUN	OK	17.3429
OK	USW00053926	154	6	3	2019	19.3	JUN	OK	16.9143
OK	USW00053926	155	6	4	2019	19.1	JUN	OK	16.7857
OK	USW00053926	156	6	5	2019	20.3	JUN	OK	17.4714
OK	USW00053926	157	6	6	2019	18.7	JUN	OK	18.2143
OK	USW00053926	158	6	7	2019	18.4	JUN	OK	18.9143
OK	USW00053926	159	6	8	2019	17.7	JUN	OK	18.9286
OK	USW00053926	160	6	9	2019	17.5	JUN	OK	18.7143
OK	USW00053926	161	6	10	2019	13.4	JUN	OK	17.8714
OK	USW00053926	162	6	11	2019	13.4	JUN	OK	17.0571
OK	USW00053926	163	6	12	2019	14.7	JUN	OK	16.2571
OK	USW00053926	164	6	13	2019	11.4	JUN	OK	15.2143
OK	USW00053926	165	6	14	2019	16.4	JUN	OK	14.9286
OK	USW00053926	166	6	15	2019	19.3	JUN	OK	15.1571
OK	USW00053926	167	6	16	2019	18.4	JUN	OK	15.2857
OK	USW00053926	168	6	17	2019	17.6	JUN	OK	15.8857
OK	USW00053926	169	6	18	2019	18.2	JUN	OK	16.5714
OK	USW00053926	170	6	19	2019	18.1	JUN	OK	17.0571
OK	USW00053926	171	6	20	2019	19.4	JUN	OK	18.2
OK	USW00053926	172	6	21	2019	26.7	JUN	OK	19.6714
OK	USW00053926	173	6	22	2019	25.7	JUN	OK	20.5857
[truncated: 2,261 more rows]

## Sheet: extFig_2c
site	bio1	bio2	bio3	bio4	bio5	bio6	bio7	bio8	bio9	bio10	bio11	bio12	bio13	bio14	bio15	bio16	bio17	bio18	bio19	AHM	bFFP	CMD	DD_0	DD_18	DD18	DD5	eFFP	EMT	Eref	EXT	FFP	MAP	MAR	MAT	MCMT	MSP	MWMT	NFFD	PAS	PPT_sm	PPT_wt	RH	SHM	Tave_sm	Tave_wt	TD
BRKG	61.797	125.468	26.203	11691.9	287.265	-179	466.265	182.192	-99	205	-99	588.15	99	10.5316	58.9368	257.458	36.7868	254.458	36.7868	25.3	130	210	914	4365	332	2307	273	-37.3	778	39.6	142	665	13.4	6.8	-9.6	430	22	168	67	271	45	58	51.1	20.6	-8.2	31.6
CLMB	122.166	116.834	29.8338	9496.66	314	-75.1847	389.185	201.256	-6.18469	240.649	-6.18469	977.922	121	38.7554	29.2446	325.762	140.16	293.596	140.16	21.1	110	147	196	2639	763	3422	293	-27.2	1042	41.1	182	1079	12.3	12.8	-0.8	564	25.4	221	20	335	164	62	44.9	24.4	0.5	26.1
FRMI	91.046	115	28	10152.1	290.046	-113.556	403.602	215.467	-47.4868	215.467	-47.4868	928.561	106	34.1156	30.954	310.954	132.583	310.954	132.583	20.6	123	165	497	3556	444	2674	283	-31.4	873	39.2	159	939	-9999	9.4	-5.3	493	22.9	198	87	304	141	63	46.5	21.8	-4	28.2
KBSM	87.0477	113	29	9697.56	286.048	-99.9569	386.005	198.048	-29.9569	208.043	-42.9569	906.887	98.0641	39	24	275.214	147.064	271.253	153.21	20.2	124	177	427	3485	411	2630	283	-29.3	855	38.4	160	963	13.5	9.5	-4.1	477	22.4	198	80	278	169	64	46.9	21.4	-3	26.5
KING	223.657	115.873	41.0938	5681.94	353.222	75.7783	277.443	267	159.657	291	145.215	685.79	118.449	23.7852	46	267.019	103.255	202.261	110.376	49.3	36	938	4	432	2161	6453	350	-5.8	1602	43.3	315	665	17.5	22.7	14.1	378	30	363	0	196	110	65	79.3	29.5	15	15.9
LINC	102	127.022	29	10552	311.765	-117	428.765	211.814	-40.1862	233.814	-40.1862	774.404	111.443	16	52	307.765	58.6771	293.902	58.6771	27.3	116	247	421	3301	622	2993	284	-32.1	939	41	169	753	12.1	10.6	-4.3	483	24.8	207	30	299	57	59	51.3	23.5	-3.1	29.1
OVTN	180.274	127.331	37.1146	7336.45	342.49	6.66919	335.821	219.331	266.216	271.16	80.8288	1139.62	121.726	54.1712	18	332.068	221.852	226.852	278.852	24.6	69	437	20	1157	1425	5074	324	-16.6	1381	41.6	256	1165	12.6	18.7	8.3	429	28.4	323	1	237	313	63	66.2	27.7	9.2	20.1
PKLE	195.257	121.9	38	6919.92	351.157	32.2303	318.926	233.257	118.254	281.13	103.227	834.448	112.9	41.8997	31.873	277.746	159.929	184.843	163.033	34.3	55	643	14	954	1623	5438	335	-13.7	1505	43.6	280	868	15.4	19.8	9.9	401	29.1	343	0	207	172	61	72.5	28.3	10.6	19.2
STIL	155	130.978	33	8908.18	345.638	-42.9297	388.568	203	36.0703	267	36.0703	881.623	135.07	29.022	40	317.07	108.044	249.93	108.044	27.2	98	343	73	1905	1142	4229	302	-23.9	1277	43.8	204	951	13.2	15.8	3.4	510	27.8	254	3	273	125	59	54.4	26.8	4.4	24.3
TMPL	190.539	126.508	36.5079	7392.75	355.539	13.6063	341.933	231.473	108.047	281.032	90.0473	869.326	115	46.4921	26.5079	283.019	176.626	184.512	178.657	32.1	63	569	17	1037	1589	5333	329	-15.2	1472	43.8	266	918	14.7	19.4	9.1	420	29.3	333	0	210	188	62	69.7	28.4	9.9	20.2

## Sheet: extFig_2d
plant.id	eco	LD1	LD2
J001.A	Lowland	-2.82185	-1.72313
J001.B	Coastal	-1.49734	1.04021
J003.A	Lowland	-1.85333	0.156043
J003.B	Coastal	-1.59716	1.19774
J003.C	Coastal	-0.740059	0.00865839
J003.D	Lowland	-4.52154	-1.67405
J003.E	Lowland	-4.97147	-3.02109
J003.F	Coastal	-1.67109	2.61054
J004.B	Lowland	-4.46915	-1.01868
J005.A	Lowland	-3.05819	-0.986705
J005.B	Coastal	-2.10975	2.24178
J005.D	Coastal	-1.8867	2.00285
J006.A	Upland	1.48313	-0.4511
J006.B	Upland	1.37522	-1.08438
J006.C	Coastal	1.15067	1.72383
J008.A	Lowland	-3.54256	-1.25659
J008.B	Lowland	-3.2191	-0.286218
J008.C	Coastal	0.393282	1.40403
J008.D	Lowland	-2.95138	0.617298
J009.C	Lowland	-2.76593	-1.88798
J011.B	Lowland	-2.35258	-0.406518
J013.C	Lowland	-2.17051	-1.46009
J016.A	Lowland	-3.36978	-0.868227
J016.B	Lowland	-3.8389	0.235322
J016.C	Lowland	-3.44563	-0.604567
J016.D	Lowland	-3.82531	-0.522595
J016.E	Lowland	-3.79849	-0.0667223
J018.A	Coastal	-3.38611	1.15318
J018.B	Lowland	-2.87534	-0.413233
J018.C	Lowland	-2.19598	-0.645301
J020.B	Coastal	-1.72154	1.49365
J020.C	Coastal	-1.76188	-1.72835
J021.C	Coastal	-0.75691	0.535428
J022.A	Lowland	-2.78858	1.15092
J022.B	Lowland	-3.2415	-1.35896
J022.C	Lowland	-2.50287	0.15804
J022.D	Lowland	-4.03958	-1.05077
J023.B	Lowland	-2.74175	-1.56528
J024.A	Upland	2.25031	-3.19573
J026.B	Coastal	-1.50925	1.19738
J026.C	Lowland	-1.68575	0.362037
J027.B	Lowland	-1.6687	-1.16481
J028.C	Lowland	-2.89552	-0.207351
J029.A	Upland	2.01006	-1.29195
J029.B	Upland	1.88572	-1.00196
J037.A	Upland	2.73958	-1.41257
J041.A	Lowland	-3.17869	-1.28462
J045.C	Upland	2.39575	-0.137829
J065.A	Lowland	-5.34663	-2.28137
J065.B	Lowland	-5.12416	-1.7779
J073.A	Lowland	-4.41311	-0.780511
J073.B	Lowland	-4.27523	-0.894753
J086.A	Coastal	-0.721502	1.61986
J086.B	Coastal	-1.26218	0.420955
J169.A	Coastal	1.35946	1.53398
J170.A	Upland	2.43259	-0.992412
J171.A	Upland	2.13338	-0.599108
J172.A	Upland	2.57481	-1.41471
J173.A	Upland	1.24624	0.362355
J175.A	Upland	2.16723	0.723531
J185.A	Coastal	-0.0999753	1.98135
J186.A	Coastal	0.111257	1.46038
J189.A	Coastal	0.422907	0.651502
J190.A	Lowland	-1.83711	-0.960595
J191.A	Coastal	-1.6888	1.97256
J192.A	Coastal	0.0874274	2.45795
J193.A	Coastal	-0.369684	1.70071
J194.A	Coastal	-1.4257	2.99327
J204.A	Coastal	0.391662	3.04542
J205.A	Coastal	-1.57319	1.8843
J208.A	Upland	2.17065	0.231681
J208.B	Coastal	0.0861688	2.21411
J208.C	Coastal	0.151927	0.535353
J210.A	Lowland	-2.00522	-1.12081
J211.A	Lowland	-5.7569	-2.5094
J212.A	Lowland	-3.11523	-0.972489
J215.A	Lowland	-3.9517	0.615733
J216.A	Lowland	-3.33897	-1.154
J217.A	Lowland	-1.98295	1.8925
J218.A	Lowland	-4.31616	-1.49109
J219.A	Lowland	-3.2984	-0.618322
J222.A	Lowland	-4.35169	-0.954389
J223.A	Lowland	-3.47215	-0.140785
J224.A	Lowland	-3.4072	-3.33401
J225.A	Coastal	-1.65354	0.765385
J226.A	Lowland	-2.96449	-0.476241
J229.A	Lowland	-2.31169	-0.653426
J230.A	Lowland	-4.65863	-2.56202
J231.A	Lowland	-1.14011	-0.334484
J234.A	Coastal	-1.86442	-0.556454
J235.A	Lowland	-2.90719	-0.619995
J237.A	Lowland	-2.55595	-0.510772
J238.A	Lowland	-3.61128	-0.931412
J240.A	Lowland	-3.63832	-0.997083
J241.A	Coastal	-2.01438	2.22865
J243.A	Lowland	-2.37395	-0.697545
J245.A	Lowland	-4.39838	-2.5157
J246.A	Lowland	-1.93011	-1.13029
J247.A	Lowland	-2.75776	-0.536804
J249.C	Lowland	-1.9529	-2.74726
J250.A	Lowland	-3.61977	-1.66814
J250.B	Lowland	-2.45131	-1.96796
J250.C	Lowland	-2.55873	-1.00056
J251.A	Lowland	-4.68964	-0.765656
J251.B	Lowland	-3.79677	-2.89663
J251.C	Lowland	-2.32591	-0.0355694
J257.A	Upland	2.19794	-0.969367
J258.A	Upland	2.56562	-1.25545
J267.B	Upland	3.10526	1.78606
J267.C	Upland	3.2293	-0.689786
J268.A	Lowland	-3.80847	-0.825809
J270.A	Lowland	-4.05126	0.556972
J271.A	Lowland	-2.27647	0.601681
J272.A	Lowland	-4.07264	-1.42667
J273.A	Lowland	-3.62521	-0.792109
J274.A	Coastal	-2.57192	1.44638
J276.A	Lowland	-3.02638	0.0873834
J276.B	Lowland	-2.76355	-1.09872
J279.A	Lowland	-3.17946	-1.23113
J280.A	Lowland	-3.98998	-1.64543
J288.B	Lowland	-3.43114	-0.448373
J293.A	Lowland	-3.57767	-0.754295
J294.A	Lowland	-3.74978	-2.02991
J295.A	Lowland	-5.05485	-1.21662
J296.A	Lowland	-3.53901	-0.284178
J297.A	Lowland	-4.35614	-0.602195
J299.A	Coastal	-1.1539	2.04509
J300.A	Lowland	-4.21555	-1.98705
J301.A	Lowland	-3.03183	0.996313
J305.A	Lowland	-3.06993	-1.13229
J306.A	Lowland	-1.9475	0.598667
J306.B	Lowland	-2.11007	-0.237682
J306.C	Coastal	-0.20718	-0.602042
J307.A	Coastal	0.437556	1.90888
J308.A	Lowland	-3.74182	-0.432564
J311.A	Lowland	-2.86622	-1.22685
J314.A	Coastal	-1.86046	1.58973
J315.A	Lowland	-4.45527	-1.7733
J316.A	Lowland	-3.53704	0.0379897
J317.A	Lowland	-6.04672	-3.29285
J318.A	Lowland	-2.44835	0.27164
J319.A	Lowland	-2.56511	0.459376
J320.A	Lowland	-2.80077	-1.1856
J321.A	Lowland	-3.99635	-0.844934
J322.A	Lowland	-4.63073	-2.68498
J323.A	Lowland	-3.07918	-1.30897
J324.A	Lowland	-3.08407	-2.02729
J326.A	Coastal	-2.13171	0.318069
J326.B	Coastal	-2.042	2.00105
J327.A	Coastal	-0.70152	2.01543
J329.A	Coastal	-0.837301	0.382828
J330.A	Lowland	-3.474	-1.36371
J331.A	Lowland	-1.50282	-0.54452
J335.A	Coastal	-1.36316	1.90399
J336.A	Coastal	-0.312019	2.47957
J337.A	Coastal	-0.54706	1.30333
J339.A	Coastal	-1.52831	3.04194
J340.A	Coastal	-1.2369	2.49585
J341.A	Lowland	-3.11777	-0.745887
J344.A	Upland	2.62186	-0.566725
J344.B	Upland	2.27886	-2.27127
J344.C	Upland	2.78736	-0.369811
J348.A	Upland	3.41661	-1.17708
J348.B	Upland	2.68223	-0.857088
J348.C	Upland	0.873939	-1.65797
J349.A	Upland	1.91715	-0.907191
J349.B	Upland	2.15573	-0.485018
J350.B	Upland	1.94136	-2.26277
J350.C	Upland	1.61796	1.28022
J351.B	Upland	1.70621	-0.0742284
J351.C	Upland	2.99674	-1.83812
J352.A	Upland	1.6489	0.848522
J352.B	Upland	2.01564	0.24631
J352.C	Upland	2.33708	-0.321385
J353.A	Upland	2.31395	-1.48576
J353.B	Upland	1.72595	-0.87717
J353.C	Upland	2.2127	-0.676627
J354.B	Upland	2.73994	-1.72793
J354.C	Upland	2.82229	-0.944961
J355.A	Upland	2.32846	-0.322059
J355.C	Upland	2.5212	-0.884861
J357.B	Upland	2.27417	-0.465094
J358.A	Upland	2.36855	-1.80887
J359.A	Coastal	0.697432	0.595995
J365.A	Upland	1.42115	-0.412447
J365.B	Upland	1.70356	-0.326131
J368.A	Upland	1.19745	-1.18236
J368.B	Upland	2.83846	-1.03816
J368.C	Upland	1.87882	-1.48284
J371.A	Upland	2.67335	-2.44247
J374.B	Upland	2.16621	-0.646941
J376.A	Upland	2.91527	-0.397526
J376.C	Upland	2.32981	-2.22165
J378.A	Upland	2.02573	0.648934
J378.B	Upland	1.85761	-1.58275
J379.A	Upland	2.4543	-0.731947
J379.B	Upland	1.44526	-2.50885
J380.B	Upland	1.90418	-1.18522
J382.A	Upland	2.34742	-1.75955
J384.A	Upland	1.86972	0.215663
J384.B	Upland	2.15545	-1.6577
J384.C	Upland	2.06681	1.30253
J385.A	Upland	1.96215	-2.68399
J385.B	Upland	1.69234	-2.70264
J386.A	Upland	1.64103	-1.32865
J386.C	Upland	1.32353	-2.09372
J387.A	Upland	1.76847	-2.39134
J387.B	Upland	1.43403	-0.678951
J387.C	Upland	1.21222	0.025541
J390.A	Upland	1.60849	-0.366794
J390.B	Upland	1.55036	-0.343408
J393.A	Upland	1.1794	1.10524
J393.B	Upland	2.27831	-0.8308
J394.A	Upland	3.20135	0.228695
J394.B	Upland	3.1894	-1.66971
J394.C	Lowland	-2.93614	-0.436393
J395.A	Upland	2.2889	-0.442664
J395.B	Upland	3.2356	-0.978947
J396.A	Upland	2.14482	0.238612
J399.B	Upland	1.83518	-0.603121
J400.A	Upland	2.31589	-0.934139
J403.A	Upland	2.30694	-1.3362
J403.B	Upland	2.26429	0.867111
J406.A	Upland	2.53844	-0.5038
J409.B	Upland	1.9333	-0.975739
J412.A	Upland	1.98226	-1.94104
J415.B	Upland	1.98796	-1.12937
J416.A	Coastal	-0.952283	0.251854
J416.B	Upland	1.181	-0.0367357
J418.A	Coastal	0.519974	0.373107
J418.B	Coastal	-0.663557	0.920992
J419.A	Lowland	-3.40585	-1.06511
J419.B	Lowland	-4.24343	-2.11084
J420.B	Upland	2.17883	-1.98504
J421.A	Upland	2.16463	1.76542
J422.A	Coastal	0.607963	0.331626
J422.B	Upland	1.6713	-1.98106
J424.A	Lowland	-3.52599	-0.251947
J425.A	Upland	1.19187	-0.780863
J426.A	Coastal	1.23558	1.07319
J427.A	Upland	1.7193	0.2201
J427.B	Upland	2.31649	0.828869
J428.A	Upland	1.23814	-0.449595
J428.B	Upland	1.86876	-1.12162
J429.A	Upland	2.01921	1.00039
J429.B	Upland	1.92497	-0.394534
J430.A	Upland	2.48572	0.201085
J430.B	Upland	2.04569	-0.00031699
J431.A	Upland	2.02301	-0.85842
J431.B	Coastal	0.0849441	1.37368
J432.B	Upland	1.73392	-0.30957
J433.A	Upland	2.44122	-0.728242
J433.B	Upland	2.63435	0.143117
J434.A	Upland	2.71292	-1.3341
J441.A	Lowland	-3.17996	-2.16288
J441.B	Lowland	-3.26186	-0.672494
J446.A	Lowland	-3.27103	-0.988192
J447.A	Lowland	-4.05958	-2.42228
J448.A	Upland	2.43368	-1.49598
J450.B	Upland	2.46665	-1.29972
J455.A	Upland	0.548131	-0.282192
J455.B	Upland	0.839158	0.197295
J456.A	Coastal	-0.875427	2.00377
J456.C	Coastal	-1.40896	1.62271
J458.A	Coastal	-1.27787	1.40588
J458.B	Coastal	-1.86066	0.00328504
J458.C	Coastal	-1.33629	2.07369
J460.A	Coastal	-1.1139	2.52255
J460.C	Coastal	-1.13029	2.76348
J461.A	Coastal	-1.00184	0.572527
J461.B	Coastal	-1.61008	1.59118
J461.C	Coastal	-0.621731	1.14753
J463.A	Coastal	-2.98132	1.2299
J465.A	Coastal	-0.693986	0.44101
J465.B	Coastal	0.0567087	1.20726
J465.C	Coastal	-1.001	0.599122
J466.B	Coastal	-0.204884	2.42958
J466.C	Coastal	-0.558528	1.90311
J469.A	Coastal	-0.477264	3.39547
J470.A	Upland	0.983047	-0.612143
J471.C	Upland	1.87086	-0.576188
J477.A	Coastal	-0.345749	1.3471
J477.C	Coastal	-0.553713	1.06155
J481.A	Coastal	0.53304	1.342
J481.B	Coastal	-0.0423755	0.9303
J481.C	Coastal	0.651657	3.20252
J482.A	Coastal	0.668388	2.66015
J482.B	Coastal	-0.521226	1.79614
J482.C	Coastal	0.776697	2.49071
J483.A	Coastal	0.124235	1.64925
J483.B	Coastal	-0.787507	1.05403
J483.C	Coastal	-0.40865	3.4784
J484.A	Lowland	-4.75211	-1.43347
J484.B	Lowland	-3.83725	0.062141
J488.B	Upland	1.61417	-0.586104
J489.A	Upland	1.68081	-0.992531
J489.B	Upland	2.14157	-0.772678
J490.C	Upland	0.350761	-1.08225
J491.B	Upland	2.07873	-1.62671
J496.A	Coastal	-1.25278	3.55455
J496.C	Lowland	-2.66596	0.340011
J498.A	Coastal	-1.40719	0.892509
J498.B	Coastal	-1.07189	1.10692
J498.C	Coastal	-0.680462	-0.220194
J499.A	Coastal	-1.6324	1.95551
J499.C	Coastal	-1.06807	1.8093
J500.A	Coastal	-0.655815	1.47463
J500.B	Coastal	1.39813	1.23969
J500.C	Coastal	-0.117026	1.56294
J501.C	Coastal	-1.37403	1.04162
J502.C	Coastal	-0.200873	2.49351
J503.A	Coastal	-0.882589	2.92094
J504.A	Coastal	-0.925778	2.31577
J504.B	Coastal	-0.29882	3.79454
J504.C	Coastal	-0.367971	3.24542
J514.A	Lowland	-4.06168	-1.5402
J515.A	Upland	3.07929	-2.66295
J515.C	Upland	2.76004	-1.89654
J516.A	Upland	3.40327	0.140867
J516.B	Upland	2.706	-1.94765
J516.C	Upland	2.1291	-0.0668867
J517.A	Upland	2.16597	1.7916
J517.B	Upland	2.70272	-1.15059
J517.C	Upland	2.63246	-2.65658
J521.A	Upland	2.08075	-0.955284
J521.B	Upland	2.39497	-0.618501
J521.C	Upland	1.39344	0.656596
J522.A	Upland	2.10685	-0.904604
J522.B	Upland	0.549883	-1.4317
J522.C	Upland	1.20314	0.400842
J525.A	Upland	2.52368	-3.03121
J525.B	Upland	2.25101	-2.52753
J525.C	Upland	1.57601	-1.68178
J526.A	Upland	2.91158	-0.345054
J526.C	Upland	2.30254	0.939842
J527.A	Upland	2.83304	-0.769961
J527.B	Upland	2.38444	-0.720652
J527.C	Upland	1.61384	-0.714858
J530.A	Upland	1.90127	0.202923
J530.B	Upland	0.511225	-0.869331
J534.A	Upland	1.08187	0.322906
J534.C	Upland	1.61066	0.725977
J535.A	Lowland	-2.91714	-0.369353
J536.A	Upland	1.79269	-0.335976
J536.B	Upland	2.02937	-0.440297
J536.C	Upland	2.24329	-1.86837
J537.B	Upland	2.80084	-1.02501
J538.A	Upland	2.30292	-0.867165
J538.B	Upland	2.78537	-0.8803
J538.C	Upland	2.10139	-1.13084
J539.B	Upland	1.14411	-1.28029
J540.A	Coastal	0.710913	-0.326864
J540.B	Upland	3.59687	-0.543886
J540.C	Upland	1.867	-1.402
J541.A	Upland	2.18756	-1.41746
J541.B	Upland	1.994	-0.750808
J542.A	Upland	2.68214	-0.567035
J542.B	Upland	1.81205	-0.220402
J574.A	Upland	0.95299	1.16581
J574.B	Upland	0.856192	0.557881
J574.C	Upland	1.22391	1.00464
J576.A	Coastal	0.905851	1.0245
J576.B	Coastal	-0.344961	2.19363
J576.C	Coastal	0.795905	2.0066
J577.A	Coastal	-0.49877	2.59138
J578.A	Coastal	-0.732556	1.13118
J580.A	Upland	2.11173	-0.220554
J581.C	Upland	2.72101	-0.613383
J582.C	Upland	2.14433	-0.460062
J584.A	Coastal	-0.957035	2.86086
J584.B	Coastal	-0.513301	2.91129
J584.C	Coastal	-0.602289	1.06275
J585.A	Coastal	-0.836982	0.13682
J585.B	Coastal	-0.802124	2.00273
J585.C	Coastal	-0.572891	0.862404
J586.A	Coastal	-0.897403	1.57081
J586.B	Coastal	0.813461	1.5495
J586.C	Coastal	-0.411527	1.1931
J587.A	Lowland	-2.78139	-0.343717
J587.B	Lowland	-2.86972	-1.09971
J587.C	Coastal	-1.88023	1.28465
J588.B	Coastal	0.0761435	2.08138
J589.B	Upland	1.26149	-0.443918
J590.B	Coastal	0.310295	1.04534
J591.A	Coastal	-0.280895	1.0945
J591.B	Lowland	-1.96554	-0.409212
J592.A	Upland	1.57727	0.700246
J592.B	Upland	2.65595	-0.157359
J592.C	Upland	2.18906	-1.75295
J593.B	Coastal	-0.395802	1.84679
J594.A	Lowland	-4.74017	-3.47678
J595.A	Coastal	-0.0190339	1.55452
J595.B	Coastal	-0.243044	1.74011
J595.C	Coastal	-1.05709	0.750645
J596.A	Coastal	0.259937	0.745621
J596.B	Upland	0.183131	-0.00405272
J596.C	Coastal	-0.934755	1.59627
J597.A	Upland	0.483622	-0.456187
J597.B	Coastal	-0.318357	0.585894
J597.C	Coastal	-0.267084	1.22358
J598.A	Coastal	0.579515	1.29138
J598.B	Coastal	1.60042	0.752207
J599.A	Upland	1.49118	-0.366807
J599.B	Coastal	0.922942	0.516939
J599.C	Coastal	0.611611	0.904986
J600.A	Coastal	-0.149717	0.972103
J600.B	Coastal	0.489506	1.20128
J601.A	Upland	0.740006	-0.25149
J601.B	Coastal	1.06058	0.472908
J602.B	Coastal	-0.846744	2.25934
J602.C	Coastal	-0.995982	0.466368
J603.A	Coastal	1.06511	0.915244
J603.B	Coastal	-0.653203	2.81142
J603.C	Coastal	0.238773	1.48679
J605.A	Upland	2.20913	0.646227
J605.B	Upland	2.42153	-1.08845
J607.A	Upland	4.09127	-0.5663
J609.A	Coastal	-0.0404052	1.44083
J609.B	Coastal	0.934223	1.50109
J609.C	Coastal	0.0231087	1.95531
J610.A	Lowland	-2.58836	0.313335
J610.B	Coastal	-1.19542	0.697019
J610.C	Lowland	-2.2201	0.417758
J612.A	Upland	3.36756	-0.423221
J612.C	Upland	2.58965	-1.11623
J613.A	Coastal	-0.505548	0.725407
J613.B	Coastal	-0.171916	0.748367
J613.C	Coastal	-0.354386	0.636465
J614.A	Coastal	-1.22921	1.98147
J614.B	Coastal	-1.18901	-0.0869076
J614.C	Coastal	0.171875	0.899123
J619.A	Upland	2.33735	0.77785
J621.A	Coastal	-0.601056	0.507147
J621.B	Coastal	-0.0024288	1.51466
J621.C	Coastal	-0.744607	1.48161
J625.B	Upland	2.37061	-2.02457
J626.B	Upland	2.88793	0.0855857
J634.A	Upland	2.37946	-0.790755
J635.A	Upland	1.42663	-0.658922
J635.B	Upland	2.61723	-1.22812
J636.B	Upland	2.74966	-0.960213
J636.C	Upland	2.56629	-1.67713
J638.A	Upland	2.67068	-1.633
J639.A	Upland	2.79771	-1.25673
J640.B	Upland	3.11513	0.238843
J640.C	Upland	2.62578	-0.487271
J641.A	Upland	2.92878	-1.4444
J641.B	Upland	3.1105	-0.382834
J641.C	Upland	3.74138	0.488186
J643.A	Upland	3.08623	-0.800127
J644.B	Upland	2.60871	-0.269198
J644.C	Upland	2.62138	0.540145
J645.A	Upland	2.23715	-1.37389
J645.B	Upland	1.72602	0.0269161
J645.C	Upland	2.02673	-0.872058
J646.A	Upland	2.23794	0.374989
J646.B	Upland	2.77674	0.193092
J646.C	Upland	3.01107	-1.30644
J647.B	Upland	2.81095	-2.88841
J647.C	Upland	2.23114	-1.58219
J649.A	Upland	1.80799	-0.619977
J649.B	Upland	1.28969	-0.445268
J649.C	Coastal	1.28347	0.493233
J650.A	Coastal	-2.00079	2.25485
J650.B	Lowland	-3.22994	0.855224
J650.C	Coastal	-1.79963	1.91403
J651.A	Lowland	-3.19597	-2.03526
J651.B	Lowland	-3.9731	-1.48674
J651.C	Lowland	-3.65414	-0.283254
J652.B	Lowland	-2.87365	-1.51325
J652.C	Lowland	-5.45481	-2.23198
J653.C	Lowland	-2.7788	-2.53392
J656.B	Upland	1.3483	-1.67457
J657.C	Upland	1.28179	1.02746
J658.A	Upland	1.74018	-1.29955
J658.B	Upland	1.70177	-0.85198
J660.A	Lowland	-3.73487	-0.84479
J660.B	Lowland	-3.64052	-1.43505
J660.C	Lowland	-3.55112	-1.7453
J661.A	Upland	1.66709	0.825724
J661.B	Upland	1.21269	0.164172
J662.B	Upland	0.555162	-0.338922
J662.D	Lowland	-2.60825	-1.78388
J662.E	Lowland	-4.67454	-1.07416
J663.A	Coastal	-0.0149558	0.337175
J663.B	Coastal	-1.04896	1.23337
J664.A	Upland	2.59719	-1.18929
J664.C	Upland	2.23554	-2.05685
J664.E	Upland	2.6247	-1.70157
J665.A	Upland	2.2122	-0.770056
J665.B	Upland	2.66927	-1.03221
J665.C	Upland	1.95191	0.159035
J665.D	Upland	1.81727	-0.0801965
J665.H	Upland	2.24567	-1.15756
J666.B	Upland	1.84282	0.764002
J669.A	Upland	2.03128	0.590309
J669.B	Upland	1.36789	-0.215523
J671.C	Upland	-0.0530011	-0.340075
J672.A	Coastal	1.0376	0.879569
J673.C	Coastal	0.00527059	0.244942
J673.D	Coastal	0.359592	0.186776
J676.C	Upland	0.222318	-1.31981
J678.C	Coastal	-0.0393924	0.618628
J681.A	Coastal	-0.893829	1.44672
J682.C	Upland	1.53207	-0.298424
J683.E	Upland	2.96039	-0.919313
J684.A	Coastal	0.117561	1.53066
J684.B	Coastal	-1.99059	0.856999
J685.C	Coastal	0.438419	1.35758

## Sheet: extFig_2e
plant_id	ecotype	til	lea	col	eco
J001.A	Lowland	2	2	1	1
J001.B	Coastal	1	1	1	1
J003.B	Coastal	2	2	2	1
J004.B	Lowland	1	1	1	1
J005.A	Lowland	2	2	2	1
J005.B	Coastal	1	1	3	2
J005.D	Coastal	1	1	1	1
J006.A	Upland	4	3	3	3
J006.B	Upland	5	4	3	4
J006.C	Coastal	3	2	3	3
J008.A	Lowland	1	1	1	1
J008.B	Lowland	1	1	1	1
J008.D	Lowland	1	1	1	1
J013.A	Unknown	1	1	1	1
J013.B	Unknown	1	1	1	1
J013.B	Unknown	1	1	1	1
J013.C	Lowland	2	2	1	1
J016.A	Lowland	1	1	1	1
J016.B	Lowland	1	1	1	1
J016.C	Lowland	1	1	1	1
J016.D	Lowland	1	1	1	1
J016.E	Lowland	1	1	1	1
J018.A	Coastal	1	1	2	1
J018.B	Lowland	1	1	2	1
J018.C	Lowland	1	1	2	1
J019.A	Unknown	4	3	4	3
J022.A	Lowland	1	2	3	2
J022.B	Lowland	1	2	1	1
J022.C	Lowland	1	1	2	1
J022.D	Lowland	1	1	2	1
J026.A	Unknown	5	5	3	4
J026.B	Coastal	2	1	1	1
J026.C	Lowland	3	2	1	1
J027.A	Unknown	3	2	3	3
J027.B	Lowland	3	3	2	3
J029.B	Upland	5	5	2	4
J030.C	Unknown	1	1	2	1
J036.A	Unknown
J037.A	Upland	5	5	4	4
J041.A	Lowland	2	2	2	1
J169.A	Coastal	4	2	4	4
J170.A	Upland	5	4	4	4
J171.A	Upland	4	3	4	4
J172.A	Upland	5	4	4	4
J173.A	Upland	4	4	3	4
J175.A	Upland	4	3	3	3
J177.A	Unknown	1	1	4	2
J180.A	Unknown	3	1	4	2
J181.A	Unknown	2	1	2	2
J182.A	Unknown	2	2	3	1
J185.A	Coastal	3	2	3	1
J186.A	Coastal	3	3	4	2
J188.A	Unknown	1	1	4	2
J189.A	Coastal	4	3	4	3
J190.A	Lowland	4	2	4	2
J191.A	Coastal	1	1	3	2
J192.A	Coastal	2	1	4	2
J193.A	Coastal	2	2	3	1
J194.A	Coastal	1	1	4	2
J204.A	Coastal	2	2	4	2
J205.A	Coastal	2	1	2	1
J208.A	Upland	4	4	4	4
J208.B	Coastal	1	2	4	2
J208.C	Coastal	3	3	4	2
J209.A	Unknown	2	2	3	2
J210.A	Lowland	2	2	1	1
J211.A	Lowland	1	1	1	1
J212.A	Lowland	1	1	2	1
J215.A	Lowland	1	1	3	1
J216.A	Lowland	1	1	1	1
J217.A	Lowland	1	1	1	1
J218.A	Lowland	1	1	1	1
J219.A	Lowland	1	1	2	1
J222.A	Lowland	1	1	2	1
J223.A	Lowland	1	1	1	1
J224.A	Lowland	3	2	2	1
J225.A	Coastal	2	1	2	1
J226.A	Lowland	2	2	1	1
J228.A	Unknown	2	2	2	1
J229.A	Lowland	2	2	2	1
J229.A	Lowland	2	2	2	2
J229.A	Lowland	2	2	2	1
J230.A	Lowland	1	1	2	1
J231.A	Lowland	3	3	2	1
J234.A	Coastal	2	2	2	1
J235.A	Lowland	1	2	1	1
J237.A	Lowland	2	2	2	1
J238.A	Lowland	1	1	1	1
J240.A	Lowland	2	2	3	2
J241.A	Coastal	1	1	2	2
J245.A	Lowland	1	2	2	1
J246.A	Lowland	1	2	1	1
J247.A	Lowland	2	1	2	1
J248.A	Unknown	1	1	2	1
J249.C	Lowland	1	1	1	1
J250.A	Lowland	2	2	3	1
J250.B	Lowland	2	2	2	1
J250.C	Lowland	2	1	2	1
J251.A	Lowland	1	1	1	1
J251.B	Lowland	1	2	1	1
J251.C	Lowland	2	2	1	1
J257.A	Upland	4	4	4	4
J258.A	Upland	5	5	3	4
J267.A	Unknown	5	5	5	4
J267.B	Upland	5	5	5	4
J267.C	Upland	5	5	5	4
J268.A	Lowland	2	2	2	1
J270.A	Lowland	1	1	1	1
J271.A	Lowland	1	1	1	1
J272.A	Lowland	1	2	1	1
J272.A	Lowland	2	2	1	1
J273.A	Lowland	1	1	1	1
J274.A	Coastal	1	1	1	1
J276.A	Lowland	2	2	1	1
J276.B	Lowland	2	2	1	1
J279.A	Lowland	2	1	1	1
J280.A	Lowland	2	2	2	1
J293.A	Lowland	2	2	2	1
J294.A	Lowland	2	2	1	1
J295.A	Lowland	1	1	1	1
J296.A	Lowland	1	1	1	1
J297.A	Lowland	1	1	1	1
J299.A	Coastal	2	2	1	1
J300.A	Lowland	1	2	2	1
J301.A	Lowland	1	2	3	1
J301.A	Lowland	1	1	2	1
J303.A	Unknown	2	2	2	2
J305.A	Lowland	2	2	1	1
J306.A	Lowland	2	1	1	1
J306.B	Lowland	2	2	1	1
J306.C	Coastal	3	3	2	3
J307.A	Coastal	3	3	4	2
J308.A	Lowland	2	2	2	1
J311.A	Lowland	2	2	1	1
J312.A	Unknown	2	2	3	1
J313.A	Unknown	2	2	1	1
J314.A	Coastal	1	1	2	1
J315.A	Lowland	1	1	1	1
J316.A	Lowland	2	2	2	1
J317.A	Lowland	1	1	1	1
J318.A	Lowland	2	2	2	1
J319.A	Lowland	1	1	3	2
J320.A	Lowland	2	2	2	1
J320.A	Lowland	1	1	2	1
J321.A	Lowland	1	1	1	1
J322.A	Lowland	1	1	1	1
J323.A	Lowland	2	1	2	1
J324.A	Lowland	2	2	3	1
J326.A	Coastal	2	2	3	1
J326.A	Coastal	2	2	2	1
J326.B	Coastal	1	1	2	1
J327.A	Coastal	2	2	2	2
J329.A	Coastal	2	2	2	2
J330.A	Lowland	2	2	2	1
J331.A	Lowland	2	2	2	1
J335.A	Coastal	2	2	3	1
J336.A	Coastal	2	2	4	2
J337.A	Coastal	2	2	3	2
J339.A	Coastal	2	2	4	2
J339.A	Coastal	2	1	3	2
J340.A	Coastal	1	1	4	2
J341.A	Lowland	1	1	1	1
J343.A	Unknown	2	2	2	1
J344.A	Upland	4	4	4	4
J344.C	Upland	4	4	4	4
J348.A	Upland	5	5	4	4
J348.B	Upland	5	4	5	4
J348.C	Upland	4	4	2	1
J349.A	Upland	5	5	4	4
J349.A	Upland	4	4	4	4
J349.B	Upland	4	4	4	4
J350.B	Upland	4	4	4	4
J350.C	Upland	4	3	4	4
J351.B	Upland	4	4	4	4
J351.C	Upland	5	5	4	4
J352.B	Upland	4	4	5	4
J352.C	Upland	4	4	4	4
J353.A	Upland	4	4	4	4
J353.B	Upland	4	4	4	4
J353.C	Upland	5	4	4	4
J354.B	Upland	5	5	3	4
J354.C	Upland	4	5	5	4
J355.A	Upland	4	4	4	4
J355.B	Unknown	3	3	4	4
J355.C	Upland	4	4	5	4
J357.B	Upland	4	4	4	4
J357.C	Unknown	5	4	5	4
J358.A	Upland	5	5	5	4
J359.A	Coastal	4	4	4	4
J359.B	Unknown	3	3	4	4
J365.A	Upland	4	4	5	4
J365.B	Upland	5	4	5	4
J368.A	Upland	5	4	3	4
J368.B	Upland	5	5	4	4
J368.C	Upland	5	5	3	4
J371.A	Upland	5	5	3	4
J374.B	Upland	4	4	4	4
J376.A	Upland	4	4	5	4
J376.B	Unknown	4	4	4	4
J376.C	Upland	5	5	4	4
J378.A	Upland	3	3	4	4
J378.B	Upland	4	4	3	4
J378.C	Unknown	4	4	3	3
J379.A	Upland	4	4	4	4
J379.B	Upland	5	5	5	4
J380.B	Upland	4	4	3	4
J382.A	Upland	5	5	4	4
J382.B	Unknown	2	2	3	2
J384.A	Upland	4	4	3	4
J384.B	Upland	5	4	3	4
J384.C	Upland	3	3	4	3
J385.A	Upland	5	4	3	4
J385.B	Upland	5	4	4	4
J386.A	Upland	4	4	4	4
J386.B	Unknown	4	4	3	4
J386.C	Upland	4	4	3	4
J387.A	Upland	5	5	3	4
J387.B	Upland	4	4	3	4
J387.C	Upland	3	3	4	3
J390.A	Upland	4	4	4	4
J390.B	Upland	4	3	3	4
J393.A	Upland	3	3	4	3
J393.B	Upland	4	4	4	4
J394.A	Upland	4	5	5	4
J394.B	Upland	5	5	4	4
J395.A	Upland	4	3	4	4
J395.B	Upland	5	5	5	4
J396.A	Upland	4	3	4	4
J400.A	Upland	5	5	4	4
J403.A	Upland	5	5	4	4
J403.B	Upland	4	4	5	4
J406.A	Upland	4	4	4	4
J407.B	Unknown	4	4	4	4
J409.B	Upland	4	4	4	4
J412.A	Upland	4	4	3	4
J415.B	Upland	4	4	4	4
J416.A	Coastal	3	2	3	3
J416.B	Upland	4	3	4	3
J418.A	Coastal	3	3	4	2
J418.B	Coastal	2	2	1	1
J419.A	Lowland	1	1	1	1
J419.B	Lowland	1	1	1	1
J420.A	Unknown	4	4	3	4
J420.B	Upland	4	4	3	4
J421.A	Upland	3	3	4	4
J421.B	Unknown	4	4	4	4
J422.B	Upland	4	4	4	4
J424.A	Lowland	1	1	1	1
J425.A	Upland	4	4	3	3
J426.A	Coastal	3	3	4	3
J427.A	Upland	4	3	3	4
J427.B	Upland	4	3	4	4
J428.B	Upland	4	4	3	4
J429.A	Upland	3	3	4	3
J429.B	Upland	4	4	3	4
J430.A	Upland	4	4	5	4
J430.B	Upland	4	3	4	4
J431.A	Upland	4	4	4	4
J432.B	Upland	4	3	3	4
J433.A	Upland	5	4	3	4
J433.B	Upland	5	4	4	4
J434.A	Upland	5	4	3	4
J434.B	Unknown	5	5	4	4
J440.A	Unknown	5	5	4	4
J441.A	Lowland	2	2	1	1
J441.B	Lowland	1	1	1	1
J448.A	Upland	4	4	4	4
J450.B	Upland	5	5	3	4
J455.A	Upland	4	4	4	4
J455.B	Upland	3	3	3	2
J456.A	Coastal	1	2	3	2
J456.B	Unknown	2	2	3	2
J456.C	Coastal	2	1	4	2
J458.A	Coastal	2	1	4	2
J458.B	Coastal	2	2	3	2
J458.C	Coastal	2	1	3	2
J460.A	Coastal	1	1	4	2
J460.B	Unknown	2	1	4	2
J461.A	Coastal	2	2	3	2
J461.B	Coastal	2	2	3	2
J461.C	Coastal	2	2	3	2
J463.A	Coastal	1	1	3	1
J463.A	Coastal	1	1	2	1
J464.A	Unknown	2	2	4	2
J464.A	Unknown	2	2	3	2
J464.A	Unknown	2	2	3	1
J464.B	Unknown	4	3	4	3
J465.A	Coastal	2	2	2	2
J465.B	Coastal	3	3	4	3
J465.C	Coastal	2	2	2	2
J466.A	Unknown	1	1	3	2
J466.B	Coastal	2	1	4	2
J466.C	Coastal	2	2	4	2
J469.A	Coastal	2	1	5	2
J469.C	Unknown	2	2	2	2
J470.A	Upland	3	3	4	3
J470.B	Unknown	4	4	4	4
J471.C	Upland	4	4	4	4
J477.A	Coastal	2	1	3	2
J477.C	Coastal	2	1	4	2
J481.A	Coastal	3	2	3	2
J481.B	Coastal	2	2	2	1
J481.C	Coastal	3	2	4	2
J482.A	Coastal	2	2	4	2
J482.B	Coastal	3	2	4	2
J482.C	Coastal	2	2	4	2
J483.A	Coastal	3	2	4	2
J483.B	Coastal	2	2	3	1
J483.C	Coastal	2	2	4	2
J484.A	Lowland	1	1	1	1
J484.B	Lowland	1	1	2	1
J488.A	Unknown	4	4	4	4
J488.B	Upland	4	4	4	3
J488.C	Unknown	4	3	4	3
J489.A	Upland	4	3	4	3
J489.B	Upland	4	4	4	4
J489.C	Unknown	2	2	2	2
J490.C	Upland	3	3	4	3
J491.B	Upland	5	4	4	4
J491.B	Upland	4	4	3	4
J496.A	Coastal	1	1	4	2
J496.C	Lowland	1	1	3	2
J496.C	Lowland	1	1	3	2
J497.A	Unknown	1	1	3	2
J497.B	Unknown	1	1	3	2
J498.A	Coastal	2	2	4	2
J498.B	Coastal	2	2	3	2
J498.B	Coastal	2	2	2	2
J498.C	Coastal	3	3	3	2
J499.A	Coastal	1	1	3	2
J499.C	Coastal	1	2	3	2
J500.A	Coastal	2	2	3	2
J500.A	Coastal	2	2	3	2
J500.B	Coastal	5	3	3	2
J500.C	Coastal	2	2	4	2
J501.A	Unknown	2	1	2	2
J501.C	Coastal	2	1	3	2
J502.A	Unknown	2	1	4	2
J502.C	Coastal	2	2	4	2
J503.A	Coastal	2	1	3	2
J504.A	Coastal	2	2	4	2
J504.B	Coastal	1	1	4	2
J504.C	Coastal	1	1	3	2
J514.A	Lowland	1	1	1	1
J515.A	Upland	5	5	4	4
J515.C	Upland	4	4	3	4
J516.A	Upland	5	4	4	4
J516.C	Upland	5	3	3	4
J517.A	Upland	5	4	4	4
J517.B	Upland	5	4	4	4
J517.C	Upland	5	5	3	4
J521.A	Upland	5	4	4	4
J521.B	Upland	5	3	5	4
J521.C	Upland	3	3	3	3
J522.A	Upland	4	4	4	4
J522.B	Upland	4	3	4	4
J522.C	Upland	4	3	3	4
J525.A	Upland	5	5	3	4
J525.B	Upland	5	5	3	4
J525.C	Upland	4	4	4	4
J526.A	Upland	4	4	4	4
J526.B	Unknown	5	4	3	4
J526.C	Upland	5	3	3	4
J527.A	Upland	5	4	4	4
J527.C	Upland	4	3	3	4
J530.A	Upland	4	4	3	4
J530.B	Upland	4	4	3	4
J534.A	Upland	3	3	4	3
J534.C	Upland	3	3	4	3
J535.A	Lowland	2	2	1	1
J536.A	Upland	4	4	4	3
J536.B	Upland	4	4	4	4
J536.C	Upland	4	4	3	4
J537.B	Upland	4	4	4	4
J537.C	Unknown	4	3	5	4
J537.C	Unknown	5	4	4	4
J537.C	Unknown	4	4	4	4
J538.A	Upland	5	4	4	4
J538.B	Upland	5	4	3	4
J538.B	Upland	4	4	5	4
J538.C	Upland	5	4	3	4
J539.A	Unknown	5	5	3	4
J539.B	Upland	3	3	2	3
J540.A	Coastal	4	3	3	3
J540.B	Upland	5	5	5	4
J540.C	Upland	4	4	3	4
J541.A	Upland	4	4	3	4
J541.B	Upland	4	4	3	4
J541.C	Unknown	4	4	4	4
J542.A	Upland	5	4	3	4
J542.B	Upland	4	3	3	4
J542.C	Unknown	5	4	4	4
J574.A	Upland	4	3	4	4
J574.B	Upland	3	3	3	3
J574.C	Upland	3	3	2	3
J576.A	Coastal	4	3	4	3
J576.B	Coastal	3	1	2	1
J576.C	Coastal	4	3	4	4
J577.A	Coastal	2	3	4	3
J577.B	Unknown	3	2	4	3
J578.A	Coastal	2	2	4	1
J580.A	Upland	4	4	5	4
J581.C	Upland	5	5	5	4
J582.C	Upland	4	4	4	4
J583.C	Unknown	4	4	5	4
J584.A	Coastal	2	1	4	2
J584.B	Coastal	3	2	3	1
J584.B	Coastal	2	1	4	1
J584.C	Coastal	2	2	2	2
J585.A	Coastal	3	2	3	2
J585.B	Coastal	2	2	4	2
J585.C	Coastal	3	2	3	3
J586.A	Coastal	2	2	3	1
J586.B	Coastal	3	2	3	2
J586.C	Coastal	2	2	2	2
J587.A	Lowland	2	2	1	1
J587.A	Lowland	1	2	2	1
J587.B	Lowland	1	1	1	1
J587.C	Coastal	1	1	2	1
J588.A	Unknown	3	2	4	2
J588.B	Coastal	2	2	3	1
J589.B	Upland	3	3	3	3
J589.C	Unknown	3	3	5	3
J590.B	Coastal	2	2	3	2
J591.A	Coastal	2	2	1	1
J591.A	Coastal	3	2	1	1
J591.B	Lowland	2	2	2	1
J592.A	Upland	4	3	4	1
J592.B	Upland	4	4	4	4
J592.C	Upland	4	4	3	4
J593.B	Coastal	3	3	3	2
J594.A	Lowland	2	2	2	1
J595.A	Coastal	2	2	2	2
J595.B	Coastal	2	2	2	1
J595.C	Coastal	2	1	1	1
J596.A	Coastal	3	2	3	3
J596.B	Upland	3	2	2	2
J596.C	Coastal	2	2	2	1
J597.A	Upland	3	3	3	2
J597.B	Coastal	2	2	1	1
J597.C	Coastal	2	2	2	2
J598.A	Coastal	4	4	3	3
J598.B	Coastal	4	4	5	3
J599.A	Upland	4	3	3	4
J599.B	Coastal	4	3	3	4
J599.C	Coastal	3	3	3	3
J600.A	Coastal	2	2	3	2
J600.B	Coastal	3	3	3	3
J601.A	Upland	4	4	3	3
J601.B	Coastal	3	3	3	3
J602.B	Coastal	2	2	3	2
J602.C	Coastal	2	2	3	1
J603.A	Coastal	4	3	4	3
J603.B	Coastal	3	3	4	2
J603.C	Coastal	2	2	4	2
J605.A	Upland	4	3	4	4
J605.B	Upland	4	4	3	4
J605.C	Unknown	4	4	4	4
J607.A	Upland	5	5	5	4
J608.A	Unknown	4	4	4	4
J609.A	Coastal	2	2	4	1
J609.B	Coastal	4	3	4	1
J609.C	Coastal	2	2	4	1
J610.A	Lowland	2	2	1	1
J610.B	Coastal	2	1	3	1
J610.C	Lowland	2	2	1	1
J612.A	Upland	5	5	5	4
J612.C	Upland	5	5	4	4
J613.A	Coastal	2	2	2	1
J613.B	Coastal	2	2	1	1
J613.C	Coastal	3	3	3	3
J614.A	Coastal	2	2	1	1
J614.B	Coastal	2	2	1	1
J614.C	Coastal	2	2	1	1
J615.A	Unknown	1	1	1	1
J619.A	Upland	4	4	3	4
J621.A	Coastal	2	3	2	1
J621.B	Coastal	2	2	3	1
J621.C	Coastal	2	2	2	1
J625.B	Upland	4	4	3	4
J626.B	Upland	4	4	5	4
J627.A	Unknown	5	5	4	4
J634.A	Upland	5	4	4	4
J635.A	Upland	5	5	5	4
J635.B	Upland	4	4	4	4
J635.C	Unknown	5	5	5	4
J636.B	Upland	4	4	4	4
J636.C	Upland	5	5	4	4
J638.A	Upland	4	4	4	4
J639.A	Upland	5	4	4	4
J640.B	Upland	4	4	5	4
J640.C	Upland	4	4	4	4
J641.A	Upland	4	4	4	4
J641.B	Upland	4	4	4	4
J641.C	Upland	4	4	5	4
J643.A	Upland	4	4	4	4
J644.B	Upland	4	4	4	4
J644.C	Upland	4	3	4	4
J645.A	Upland	5	5	4	4
J645.B	Upland	4	3	4	4
J645.C	Upland	4	4	3	4
J646.A	Upland	4	3	4	1
J646.B	Upland	4	3	4	4
J646.C	Upland	5	4	4	4
J647.B	Upland	5	5	4	4
J647.C	Upland	4	4	3	4
J649.A	Upland	4	3	3	3
J649.B	Upland	4	3	3	4
J649.C	Coastal	4	3	4	4
J651.A	Lowland	1	1	1	1
J651.B	Lowland	1	1	1	1
J651.C	Lowland	1	1	1	1
J652.B	Lowland	1	2	2	1
J652.C	Lowland	1	1	1	1
J653.B	Unknown	2	2	3	1
J656.A	Unknown	4	4	3	4
J656.B	Upland	4	4	3	4
J656.C	Unknown	4	3	3	4
J657.A	Unknown	4	4	3	4
J657.B	Unknown	4	4	3	4
J657.C	Upland	3	3	3	3
J658.A	Upland	4	4	4	4
J658.B	Upland	4	4	4	4
J660.A	Lowland	1	1	1	1
J660.B	Lowland	1	2	2	1
J660.C	Lowland	2	1	2	1
J661.A	Upland	4	3	4	4
J661.B	Upland	4	3	3	4
J662.A	Unknown	3	3	4	3
J662.B	Upland	4	3	2	3
J662.C	Unknown	5	4	2	4
J662.F	Unknown	3	3	2	3
J663.A	Coastal	3	2	2	3
J663.B	Coastal	2	2	2	1
J663.C	Unknown	2	3	2	1
J664.A	Upland	4	4	4	4
J664.B	Unknown	4	4	4	4
J664.C	Upland	5	5	4	4
J664.D	Unknown	4	3	4	4
J664.E	Upland	5	5	3	4
J664.F	Unknown	5	5	4	4
J664.G	Unknown	5	4	4	4
J665.A	Upland	4	3	3	4
J665.B	Upland	5	4	3	4
J665.C	Upland	4	3	3	4
J665.D	Upland	4	3	3	4
J665.E	Unknown	5	4	3	4
J665.F	Unknown	4	4	3	4
J665.G	Unknown	5	3	3	4
J665.H	Upland	4	4	4	4
J666.A	Unknown	3	2	3	2
J666.B	Upland	4	4	5	4
J666.C	Unknown	3	3	4	3
J667.A	Unknown	2	1	2	1
J667.B	Unknown	3	3	4	3
J667.C	Unknown	2	2	2	1
J669.A	Upland	4	3	4	4
J669.B	Upland	4	4	3	4
J669.C	Unknown
J670.A	Unknown	4	4	5	4
J670.B	Unknown	4	3	3	3
J670.C	Unknown	4	3	4	4
J671.A	Unknown	2	2	1	2
J671.B	Unknown	3	3	3	3
J671.C	Upland	3	2	2	3
J672.A	Coastal	3	3	4	3
J672.B	Unknown	3	3	3	2
J673.A	Unknown	1	2	2	1
J673.B	Unknown	4	3	3	4
J673.C	Coastal	3	3	3	3
J673.D	Coastal	3	2	3	3
J674.A	Unknown	4	3	3	4
J674.B	Unknown	3	2	2	3
J674.C	Unknown	4	3	4	4
J675.C	Unknown	2	3	1	1
J676.A	Unknown	2	2	2	1
J676.B	Unknown	2	2	3	1
J676.C	Upland	4	3	2	2
J677.A	Unknown	2	2	2	1
J677.B	Unknown	2	1	1	1
J677.C	Unknown	3	3	3	3
J678.A	Unknown	4	3	4	4
J678.C	Coastal	3	3	2	3
J679.A	Unknown	3	3	4	4
J679.B	Unknown	4	4	4	4
J679.C	Unknown	4	4	4	4
J680.A	Unknown	4	3	4	3
J680.C	Unknown	4	3	3	4
J681.A	Coastal	2	2	2	1
J682.A	Unknown	4	3	4	4
J682.B	Unknown	4	4	2	3
J683.A	Unknown	5	3	4	4
J683.C	Unknown	4	4	4	4
J683.D	Unknown	4	2	4	4
J683.E	Upland	4	4	4	4
J684.A	Coastal	2	2	2	1
J684.B	Coastal	2	1	1	1
J685.A	Unknown	3	3	2	3
J685.B	Unknown	2	2	2	1
J685.C	Coastal	3	2	4	3

## Sheet: extFig_2f
grp	LD1	LD2	varclust
TIL_LEA_PKLE 1.1	0.332724	-0.791798	1
LENGTH_PKLE 1.2	-0.566924	0.500522	1
LENGTH_KBSM 1.3	-0.184599	0.587017	1
HTL_HTP_KBSM 1.4	0.272131	-0.463436	1
leaf.width.length.rat_KBSM 1.5	-0.177475	0.340091	1
stEM_PKLE 1.6	-0.0781985	0.208984	1
WIDTH_KBSM 1.7	0.137366	-0.172596	1
lam.midrib.thickness.rat_KBSM 2.1	0.0607558	0.00186438	2
plant.size_PKLE 3.1	-1.20126	-1.00494	3
ht.leaf_KBSM 3.2	-0.89002	-0.585848	3
plant.size_KBSM 3.3	0.379997	0.561432	3
COL_PKLE 3.4	0.371204	0.560459	3
WIDTH_PKLE 3.5	0.433393	0.413009	3
TC_EOS_PKLE 3.6	0.458211	0.119669	3
stGR_PKLE 3.7	0.272375	0.237243	3
AREA_KBSM 3.8	0.197097	0.227459	3
leaf.width.length.rat_PKLE 3.9	-0.203573	-0.203447	3
LAM_KBSM 3.10	0.130968	0.118651	3
HTL_TC_KBSM 4.1	0.00529584	1.19929	4
TC_EOS_KBSM 4.2	-0.35773	-0.948741	4
ht.leaf_PKLE 4.3	-0.16158	-0.9683	4
HTPAN_EOS_PKLE 4.4	0.145615	0.85912	4
HTP_TC_KBSM 4.5	0.0144577	-0.863958	4
AREA_PKLE 4.6	-0.035646	-0.840579	4
stEM_KBSM 4.7	-0.217535	-0.662705	4
HTL_HTP_PKLE 4.8	0.258049	0.572531	4
TC_first_KBSM 4.9	0.0501192	0.423603	4
stGR_KBSM 4.10	-0.00482579	0.357956	4
TC_first_PKLE 4.11	-0.0264442	0.251049	4
HTP_TC_PKLE 4.12	-0.0312619	-0.0674195	4
HTL_TC_PKLE 5.1	-0.370179	0.114478	5
HTPAN_EOS_KBSM 5.2	0.35354	-0.150509	5
LAM_PKLE 5.3	-0.19147	0.0626559	5
lam.midrib.thickness.rat_PKLE 6.1	-0.272309	-0.0370068	6

## Sheet: extFig_2h
climate.description	ecotype	r2
summerprecip	Lowland	0.00423626
humidity	Coastal	0.0053987
humidity	Lowland	0.015311
drought	Coastal	0.0193238
annualprecip	Upland	0.0214442
summerprecip	Upland	0.0267011
humidity	Upland	0.0298067
summerprecip	Coastal	0.0508141
drought	Lowland	0.0562864
annualprecip	Lowland	0.160103
coldest	Upland	0.208235
hottest	Coastal	0.213371
hottest	Lowland	0.218404
drought	Upland	0.22226
annualprecip	Coastal	0.234247
hottest	Upland	0.236961
latitude	Upland	0.310451
annualtemp	Upland	0.321759
latitude	Lowland	0.441044
annualtemp	Coastal	0.446319
annualtemp	Lowland	0.447802
latitude	Coastal	0.453203
coldest	Coastal	0.470877
coldest	Lowland	0.508433
