# Supplementary material for: Genomic mechanisms of climate adaptation in polyploid bioenergy switchgrass
Source: Nature. 2021 Jan 27;590(7846):438–44. doi: 10.1038/s41586-020-03127-1 (PMC7886653; doi:10.1038/s41586-020-03127-1)
Supplement: Supplementary file 22 — Source Data Extended Data Fig. 3 [file 41586_2020_3127_MOESM22_ESM.xlsx]

## Sheet: extFig_3c
Distance	exp.R2
0	0.455562
500	0.121895
1000	0.0716101
1500	0.0510716
2000	0.0398664
2500	0.0327987
3000	0.0279299
3500	0.0243703
4000	0.0216537
4500	0.0195119
5000	0.0177797
5500	0.0163499
6000	0.0151494
6500	0.0141272
7000	0.0132463
7500	0.0124792
8000	0.0118052
8500	0.0112084
9000	0.0106762
9500	0.0101985
10000	0.00976757
10500	0.00937672
11000	0.00902063
11500	0.00869486
12000	0.00839569
12500	0.00812
13000	0.00786513
13500	0.00762879
14000	0.00740905
14500	0.00720421
15000	0.0070128
15500	0.00683355
16000	0.00666533
16500	0.00650715
17000	0.00635815
17500	0.00621754
18000	0.00608463
18500	0.00595882
19000	0.00583954
19500	0.0057263
20000	0.00561865
20500	0.00551619
21000	0.00541856
21500	0.00532541
22000	0.00523645
22500	0.00515139
23000	0.00507
23500	0.00499203
24000	0.00491728
24500	0.00484555
25000	0.00477666
25500	0.00471045
26000	0.00464675
26500	0.00458544
27000	0.00452638
27500	0.00446944
28000	0.00441453
28500	0.00436152
29000	0.00431032
29500	0.00426084
30000	0.004213
30500	0.00416672
31000	0.00412192
31500	0.00407852
32000	0.00403648
32500	0.00399571
33000	0.00395617
33500	0.00391781
34000	0.00388056
34500	0.00384439
35000	0.00380924
35500	0.00377507
36000	0.00374185
36500	0.00370953
37000	0.00367808
37500	0.00364746
38000	0.00361765
38500	0.0035886
39000	0.00356029
39500	0.00353269
40000	0.00350578
40500	0.00347953
41000	0.00345392
41500	0.00342892
42000	0.00340451
42500	0.00338067
43000	0.00335738
43500	0.00333463
44000	0.00331239
44500	0.00329065
45000	0.00326938
45500	0.00324858
46000	0.00322824
46500	0.00320832
47000	0.00318883
47500	0.00316975
48000	0.00315106
48500	0.00313275
49000	0.00311482
49500	0.00309725
50000	0.00308002
50500	0.00306314
51000	0.00304658
51500	0.00303035
52000	0.00301443
52500	0.0029988
53000	0.00298348
53500	0.00296843
54000	0.00295367
54500	0.00293917
55000	0.00292493
55500	0.00291096
56000	0.00289723
56500	0.00288374
57000	0.00287048
57500	0.00285746
58000	0.00284466
58500	0.00283208
59000	0.00281971
59500	0.00280755
60000	0.00279558
60500	0.00278382
61000	0.00277225
61500	0.00276086
62000	0.00274966
62500	0.00273864
63000	0.00272779
63500	0.00271711
64000	0.0027066
64500	0.00269625
65000	0.00268606
65500	0.00267602
66000	0.00266614
66500	0.0026564
67000	0.00264681
67500	0.00263736
68000	0.00262804
68500	0.00261887
69000	0.00260982
69500	0.00260091
70000	0.00259212
70500	0.00258346
71000	0.00257491
71500	0.00256649
72000	0.00255819
72500	0.00254999
73000	0.00254191
73500	0.00253394
74000	0.00252608
74500	0.00251832
75000	0.00251066
75500	0.00250311
76000	0.00249566
76500	0.0024883
77000	0.00248104
77500	0.00247387
78000	0.00246679
78500	0.0024598
79000	0.0024529
79500	0.00244609
80000	0.00243936
80500	0.00243271
81000	0.00242615
81500	0.00241967
82000	0.00241326
82500	0.00240694
83000	0.00240069
83500	0.00239451
84000	0.00238841
84500	0.00238238
85000	0.00237642
85500	0.00237053
86000	0.0023647
86500	0.00235895
87000	0.00235326
87500	0.00234764
88000	0.00234208
88500	0.00233658
89000	0.00233114
89500	0.00232577
90000	0.00232045
90500	0.00231519
91000	0.00230999
91500	0.00230485
92000	0.00229976
92500	0.00229473
93000	0.00228975
93500	0.00228482
94000	0.00227995
94500	0.00227513
95000	0.00227036
95500	0.00226564
96000	0.00226096
96500	0.00225634
97000	0.00225176
97500	0.00224723
98000	0.00224275
98500	0.00223831
99000	0.00223392
99500	0.00222957
100000	0.00222526
100500	0.002221
101000	0.00221678
101500	0.0022126
102000	0.00220846
102500	0.00220436
103000	0.0022003
103500	0.00219628
104000	0.0021923
104500	0.00218835
105000	0.00218445
105500	0.00218058
106000	0.00217675
106500	0.00217295
107000	0.00216919
107500	0.00216546
108000	0.00216177
108500	0.00215811
109000	0.00215449
109500	0.0021509
110000	0.00214734
110500	0.00214381
111000	0.00214032
111500	0.00213685
112000	0.00213342
112500	0.00213002
113000	0.00212665
113500	0.0021233
114000	0.00211999
114500	0.0021167
115000	0.00211345
115500	0.00211022
116000	0.00210702
116500	0.00210385
117000	0.0021007
117500	0.00209758
118000	0.00209449
118500	0.00209142
119000	0.00208838
119500	0.00208537
120000	0.00208238
120500	0.00207941
121000	0.00207647
121500	0.00207355
122000	0.00207066
122500	0.00206779
123000	0.00206494
123500	0.00206212
124000	0.00205932
124500	0.00205654
125000	0.00205378
125500	0.00205105
126000	0.00204834
126500	0.00204565
127000	0.00204298
127500	0.00204033
128000	0.0020377
128500	0.00203509
129000	0.0020325
129500	0.00202994
130000	0.00202739
130500	0.00202486
131000	0.00202235
131500	0.00201986
132000	0.00201739
132500	0.00201494
133000	0.0020125
133500	0.00201009
134000	0.00200769
134500	0.00200531
135000	0.00200294
135500	0.0020006
136000	0.00199827
136500	0.00199596
137000	0.00199366
137500	0.00199139
138000	0.00198913
138500	0.00198688
139000	0.00198465
139500	0.00198244
140000	0.00198024
140500	0.00197806
141000	0.00197589
141500	0.00197374
142000	0.00197161
142500	0.00196949
143000	0.00196738
143500	0.00196529
144000	0.00196321
144500	0.00196115
145000	0.0019591
145500	0.00195707
146000	0.00195505
146500	0.00195304
147000	0.00195105
147500	0.00194907
148000	0.0019471
148500	0.00194515
149000	0.00194321
149500	0.00194128
150000	0.00193937
150500	0.00193747
151000	0.00193558
151500	0.0019337
152000	0.00193184
152500	0.00192999
153000	0.00192815
153500	0.00192632
154000	0.00192451
154500	0.0019227
155000	0.00192091
155500	0.00191913
156000	0.00191736
156500	0.0019156
157000	0.00191385
157500	0.00191212
158000	0.00191039
158500	0.00190868
159000	0.00190697
159500	0.00190528
160000	0.0019036
160500	0.00190193
161000	0.00190027
161500	0.00189862
162000	0.00189697
162500	0.00189534
163000	0.00189372
163500	0.00189211
164000	0.00189051
164500	0.00188892
165000	0.00188734
165500	0.00188577
166000	0.0018842
166500	0.00188265
167000	0.0018811
167500	0.00187957
168000	0.00187804
168500	0.00187653
169000	0.00187502
169500	0.00187352
170000	0.00187203
170500	0.00187055
171000	0.00186908
171500	0.00186761
172000	0.00186616
172500	0.00186471
173000	0.00186327
173500	0.00186184
174000	0.00186042
174500	0.001859
175000	0.0018576
175500	0.0018562
176000	0.00185481
176500	0.00185343
177000	0.00185205
177500	0.00185069
178000	0.00184933
178500	0.00184797
179000	0.00184663
179500	0.00184529
180000	0.00184396
180500	0.00184264
181000	0.00184133
181500	0.00184002
182000	0.00183872
182500	0.00183743
183000	0.00183614
183500	0.00183486
184000	0.00183359
184500	0.00183233
185000	0.00183107
185500	0.00182982
186000	0.00182857
186500	0.00182733
187000	0.0018261
187500	0.00182488
188000	0.00182366
188500	0.00182245
189000	0.00182124
189500	0.00182004
190000	0.00181885
190500	0.00181766
191000	0.00181648
191500	0.00181531
192000	0.00181414
192500	0.00181298
193000	0.00181182
193500	0.00181067
194000	0.00180953
194500	0.00180839
195000	0.00180726
195500	0.00180613
196000	0.00180501
196500	0.00180389
197000	0.00180278
197500	0.00180168
198000	0.00180058
198500	0.00179949
199000	0.0017984
199500	0.00179732

## Sheet: extFig_3def
test	id	PC1	PC2	subpop
SNP	IGPF	-16.2468	1.78996	Midwest
SNP	IGPQ	-15.7481	1.63783	Midwest
SNP	IGPR	-15.6773	1.76576	Midwest
SNP	IGPX	-15.2682	1.49404	Midwest
SNP	IGPZ	-16.5266	1.76591	Midwest
SNP	IGQF	-15.6727	1.54421	Midwest
SNP	IGQQ	-16.0331	1.67843	Midwest
SNP	IGQR	-14.8585	1.3123	Midwest
SNP	IGQW	-12.538	0.411638	Midwest
SNP	IGRH	-15.6794	1.90571	Midwest
SNP	IGRJ	-16.5755	1.54844	Midwest
SNP	IGSB	-15.9979	1.72772	Midwest
SNP	IHWW	13.4808	2.36181	Atlantic
SNP	IHXM	14.5538	4.33929	Atlantic
SNP	IHXS	-16.108	1.73837	Midwest
SNP	IHXU	-16.2466	1.90151	Midwest
SNP	IHYC	-15.7205	1.57607	Midwest
SNP	IHYE	14.1488	3.78606	Atlantic
SNP	IHYL	-15.9623	1.6855	Midwest
SNP	IHYT	12.8583	1.97225	Atlantic
SNP	IHYW	-15.907	1.54347	Midwest
SNP	IHZT	3.72201	-13.9373	Gulf
SNP	IHZU	-15.6027	1.6608	Midwest
SNP	IIIN	-16.004	1.93938	Midwest
SNP	IIIR	-16.0623	1.81308	Midwest
SNP	IIIS	-16.2396	1.8122	Midwest
SNP	IIIW	3.52922	-13.8547	Gulf
SNP	IIIX	3.63865	-14.0254	Gulf
SNP	IIIY	3.64447	-14.4642	Gulf
SNP	IIIZ	3.82271	-14.3195	Gulf
SNP	IIJA	-16.1128	1.63972	Midwest
SNP	IIJB	-15.6087	1.40171	Midwest
SNP	IIJC	-15.7165	1.47318	Midwest
SNP	IIJE	-15.4745	1.66124	Midwest
SNP	IIJF	-15.671	1.54616	Midwest
SNP	IIJI	-16.3257	1.64609	Midwest
SNP	IIJJ	-16.3307	1.97912	Midwest
SNP	IIJK	-15.6438	1.71501	Midwest
SNP	IIJL	-16.4062	1.91908	Midwest
SNP	IIJM	-16.2931	1.79853	Midwest
SNP	IIJN	-15.7957	1.60361	Midwest
SNP	IIJR	-11.1982	0.110376	Midwest
SNP	IIJX	-16.1555	1.91777	Midwest
SNP	IIKA	13.3167	3.47769	Atlantic
SNP	IIKB	14.1745	3.79032	Atlantic
SNP	IIKD	-16.2326	1.95814	Midwest
SNP	IIKJ	14.6761	4.18756	Atlantic
SNP	IIKK	13.7535	3.97765	Atlantic
SNP	IIKN	-16.1817	1.57253	Midwest
SNP	IIKP	3.52857	-13.7996	Gulf
SNP	IIKR	-16.5866	2.00021	Midwest
SNP	IILK	-14.2845	1.2864	Midwest
SNP	IILN	14.1461	3.62226	Atlantic
SNP	IILQ	14.0221	3.9971	Atlantic
SNP	IILR	14.0652	4.01042	Atlantic
SNP	IILU	12.8939	3.00005	Atlantic
SNP	IILW	12.9107	2.81515	Atlantic
SNP	IILY	14.2251	4.37621	Atlantic
SNP	IIMB	14.4843	4.11579	Atlantic
SNP	IIMG	14.5078	4.61984	Atlantic
SNP	IIMH	14.4444	4.34007	Atlantic
SNP	IIMJ	14.5193	4.54357	Atlantic
SNP	IIMM	13.3173	3.40177	Atlantic
SNP	IIYA	-16.4772	2.16387	Midwest
SNP	IIYB	-15.8604	1.8468	Midwest
SNP	IIYD	-16.6612	1.92424	Midwest
SNP	IIYF	-16.2264	1.9735	Midwest
SNP	IIYG	-16.8909	2.20877	Midwest
SNP	IIYH	-16.9353	2.08455	Midwest
SNP	IIYI	-16.2866	1.85665	Midwest
SNP	IIYJ	-16.8376	2.30222	Midwest
SNP	IIYK	-16.7776	2.08212	Midwest
SNP	IIYL	-16.8936	2.0776	Midwest
SNP	IIYM	-16.818	1.89585	Midwest
SNP	IIYN	-16.8125	2.08188	Midwest
SNP	IIYP	-15.9992	1.84304	Midwest
SNP	IIYQ	-16.5678	2.05009	Midwest
SNP	IIYR	-16.8402	2.18863	Midwest
SNP	IIYS	-16.9353	2.31843	Midwest
SNP	IIYT	-16.511	2.08776	Midwest
SNP	IIYU	-16.9793	2.1968	Midwest
SNP	IIYW	-16.9389	2.28598	Midwest
SNP	IIYX	-16.6277	1.89056	Midwest
SNP	IIYY	-16.5698	2.13297	Midwest
SNP	IIYZ	-16.48	2.1447	Midwest
SNP	IIZB	-16.8295	2.14752	Midwest
SNP	IIZC	-16.8162	2.37588	Midwest
SNP	IIZD	-16.7308	2.12805	Midwest
SNP	IIZE	-16.7606	1.94646	Midwest
SNP	IIZF	-17.1023	2.00336	Midwest
SNP	IIZG	-17.3568	2.3279	Midwest
SNP	IIZH	-16.9469	2.07227	Midwest
SNP	IIZI	-16.7216	2.03908	Midwest
SNP	IIZJ	-16.7778	1.99176	Midwest
SNP	IIZK	-16.1636	2.09442	Midwest
SNP	IIZM	-16.8199	2.2184	Midwest
SNP	IIZN	-16.7055	2.14112	Midwest
SNP	IIZP	-17.036	2.37674	Midwest
SNP	IIZQ	-16.5663	1.94954	Midwest
SNP	IIZS	-16.9722	2.12685	Midwest
SNP	IIZT	-17.0186	2.03604	Midwest
SNP	IIZU	-16.7396	2.05586	Midwest
SNP	IIZX	-16.5281	2.1583	Midwest
SNP	IIZY	-16.8678	2.11806	Midwest
SNP	IJAA	-16.5544	1.84687	Midwest
SNP	IJAB	-16.757	2.19299	Midwest
SNP	IJAC	-16.6458	2.03508	Midwest
SNP	IJAD	-16.468	1.91105	Midwest
SNP	IJAE	-17.2089	2.35461	Midwest
SNP	IJAF	-15.1546	1.78471	Midwest
SNP	IJAG	-16.7991	2.36605	Midwest
SNP	IJAH	-17.2925	2.29829	Midwest
SNP	IJAJ	-16.5158	1.94324	Midwest
SNP	IJAL	-15.7554	1.67398	Midwest
SNP	IJAM	3.96423	-13.9789	Gulf
SNP	IJAN	4.05602	-14.2178	Gulf
SNP	IJAP	3.87228	-14.0828	Gulf
SNP	IJAQ	3.97173	-13.8866	Gulf
SNP	IJAS	3.92549	-14.1405	Gulf
SNP	IJAW	14.2476	3.87006	Atlantic
SNP	IJAY	-15.8833	1.81692	Midwest
SNP	IJBA	-16.1729	1.69131	Midwest
SNP	IJBB	-15.8963	1.60728	Midwest
SNP	IJBC	12.7655	2.43804	Atlantic
SNP	IJBD	13.4174	2.59183	Atlantic
SNP	IJBE	13.5103	2.81467	Atlantic
SNP	IJBF	4.02367	-14.8545	Gulf
SNP	IJBH	14.642	3.34956	Atlantic
SNP	IJBI	13.794	2.81084	Atlantic
SNP	IJBK	14.4039	3.15285	Atlantic
SNP	IJBL	13.6266	2.57641	Atlantic
SNP	IJBM	13.7365	2.80491	Atlantic
SNP	IJBN	13.2448	3.17469	Atlantic
SNP	IJBR	13.4777	2.68845	Atlantic
SNP	IJBS	4.00468	-14.0714	Gulf
SNP	IJBU	13.4808	3.11892	Atlantic
SNP	IJBW	13.6537	3.0351	Atlantic
SNP	IJBX	13.8668	3.14895	Atlantic
SNP	IJBY	14.3415	3.4223	Atlantic
SNP	IMIL	14.3332	3.58033	Atlantic
SNP	IMIM	14.0361	3.48341	Atlantic
SNP	IMIN	14.3539	3.62783	Atlantic
SNP	IMIP	13.9449	3.33506	Atlantic
SNP	IMIQ	13.8012	3.10579	Atlantic
SNP	IMIS	14.22	3.24703	Atlantic
SNP	IMIT	13.1108	2.51474	Atlantic
SNP	IMIU	13.6387	2.67894	Atlantic
SNP	IMIW	14.4252	3.37989	Atlantic
SNP	IMIY	14.3182	3.684	Atlantic
SNP	IMIZ	13.8489	2.93447	Atlantic
SNP	IMJA	14.1844	3.53976	Atlantic
SNP	IMJB	14.0348	3.43912	Atlantic
SNP	IMJC	14.2184	3.81914	Atlantic
SNP	INET	12.5607	1.67244	Atlantic
SNP	INEU	12.3601	1.48372	Atlantic
SNP	INEW	12.1494	1.74936	Atlantic
SNP	INEX	14.309	4.38822	Atlantic
SNP	INEY	14.8902	4.23859	Atlantic
SNP	INFB	13.419	3.62828	Atlantic
SNP	INFE	14.1278	3.00607	Atlantic
SNP	INFF	14.0783	3.14196	Atlantic
SNP	INFG	13.5699	2.66273	Atlantic
SNP	INFH	3.60696	-12.5747	Gulf
SNP	INFJ	3.94558	-12.9058	Gulf
SNP	INFK	14.7269	4.53371	Atlantic
SNP	INFL	14.3961	4.33855	Atlantic
SNP	INFT	4.00572	-12.2168	Gulf
SNP	INFW	13.7667	3.96644	Atlantic
SNP	INFX	13.796	2.92683	Atlantic
SNP	INFY	14.055	2.93881	Atlantic
SNP	INFZ	13.6769	2.32864	Atlantic
SNP	INGA	14.5001	3.90237	Atlantic
SNP	INGD	14.8606	4.15866	Atlantic
SNP	INGE	14.6825	4.32003	Atlantic
SNP	INGJ	12.6629	3.25668	Atlantic
SNP	INGK	13.326	3.83066	Atlantic
SNP	INGL	13.5202	3.68058	Atlantic
SNP	INGM	13.5365	3.71777	Atlantic
SNP	INGN	13.7037	3.9783	Atlantic
SNP	INGP	14.3845	4.26684	Atlantic
SNP	INGQ	14.7162	4.57988	Atlantic
SNP	INGU	14.4632	4.32575	Atlantic
SNP	INGW	14.6088	4.71175	Atlantic
SNP	INGY	14.6066	4.51945	Atlantic
SNP	INGZ	14.5504	4.50877	Atlantic
SNP	INHA	14.362	4.12347	Atlantic
SNP	INHB	13.5349	3.59212	Atlantic
SNP	INHG	4.4715	-14.1026	Gulf
SNP	INHI	4.37129	-14.2636	Gulf
SNP	INHN	4.1667	-11.6042	Gulf
SNP	INHP	3.93326	-14.5893	Gulf
SNP	INHQ	4.34596	-14.2589	Gulf
SNP	INHT	3.88791	-14.406	Gulf
SNP	INHW	3.72806	-14.1164	Gulf
SNP	INHZ	3.73953	-13.8055	Gulf
SNP	INIA	4.29537	-13.3651	Gulf
SNP	INIB	3.31477	-12.627	Gulf
SNP	INIC	3.70474	-14.1061	Gulf
SNP	INIE	3.92388	-13.8256	Gulf
SNP	INIF	4.11202	-14.2049	Gulf
SNP	INIK	4.07948	-13.6097	Gulf
SNP	INIL	3.88664	-13.8627	Gulf
SNP	INIM	4.0828	-11.8719	Gulf
SNP	ININ	3.96776	-14.4541	Gulf
SNP	INIR	3.14988	-11.4583	Gulf
SNP	IRUB	3.19648	-11.5495	Gulf
SNP	IRUI	4.09748	-14.2294	Gulf
SNP	IRUL	-15.7617	1.85674	Midwest
SNP	IRUM	-15.8373	1.84362	Midwest
SNP	IRUN	-16.6556	1.63102	Midwest
SNP	IRUP	-16.8834	1.93516	Midwest
SNP	IRUQ	14.5264	4.39517	Atlantic
SNP	IRUT	14.16	4.05435	Atlantic
SNP	IRUY	-16.0196	1.6478	Midwest
SNP	IRUZ	13.848	2.74592	Atlantic
SNP	IRWA	4.1386	-14.5393	Gulf
SNP	IRWB	12.9666	3.1918	Atlantic
SNP	IRWC	14.396	3.53468	Atlantic
SNP	IRWD	13.5728	2.7476	Atlantic
SNP	IRWH	14.6098	4.3632	Atlantic
SNP	IRWJ	14.066	4.18672	Atlantic
SNP	IRWK	14.0818	4.28047	Atlantic
SNP	IRWL	4.38344	-14.3863	Gulf
SNP	IRWS	-11.7853	0.208576	Midwest
SNP	IRWT	-11.8692	0.230592	Midwest
SNP	IRWW	-12.5358	0.575616	Midwest
SNP	IRWX	-12.4531	0.531082	Midwest
SNP	IRXB	4.03775	-14.5806	Gulf
SNP	IRXC	3.90273	-14.7046	Gulf
SNP	IRXD	13.4673	3.30407	Atlantic
SNP	IRXE	13.8662	3.56827	Atlantic
SNP	IRXK	13.8086	3.16544	Atlantic
SNP	IRXM	14.4504	3.64887	Atlantic
SNP	IRXT	11.1339	2.54793	Atlantic
SNP	IRXX	11.2318	2.44672	Atlantic
SNP	IRXY	13.6206	3.96609	Atlantic
SNP	IRXZ	14.0965	3.7919	Atlantic
SNP	IRYA	13.9382	4.22263	Atlantic
SNP	IRYB	14.3218	4.04373	Atlantic
SNP	IRYF	14.1291	4.37538	Atlantic
SNP	IRYH	13.4949	3.09003	Atlantic
SNP	IRYN	13.7482	3.2924	Atlantic
SNP	IRYP	13.4342	3.35585	Atlantic
SNP	IRYX	14.458	3.4176	Atlantic
SNP	IRYY	13.7728	3.47231	Atlantic
SNP	ITBL	13.5515	3.55475	Atlantic
SNP	ITBM	13.7555	2.94432	Atlantic
SNP	ITBU	13.8058	3.22064	Atlantic
SNP	ITCS	13.8348	3.30105	Atlantic
SNP	WZCY	-16.114	1.81879	Midwest
SNP	WZGB	-15.9566	1.80271	Midwest
SNP	WZGC	3.65069	-13.9872	Gulf
PAV	IGPF	-13.9435	5.18909	Midwest
PAV	IGPQ	-12.6068	4.20408	Midwest
PAV	IGPR	-13.5654	-2.95946	Midwest
PAV	IGPX	-13.3691	-6.12747	Midwest
PAV	IGPZ	-14.3103	3.3462	Midwest
PAV	IGQF	-13.1384	-3.32451	Midwest
PAV	IGQQ	-12.7955	-5.0241	Midwest
PAV	IGQR	-13.1599	1.3686	Midwest
PAV	IGQW	-11.0356	2.58028	Midwest
PAV	IGRH	-13.2543	-3.03809	Midwest
PAV	IGRJ	-13.2201	-3.53332	Midwest
PAV	IGSB	-14.4369	-0.502675	Midwest
PAV	IHWW	9.22513	-1.98522	Atlantic
PAV	IHXM	10.1254	1.39039	Atlantic
PAV	IHXS	-15.1952	1.93139	Midwest
PAV	IHXU	-14.3722	-4.13773	Midwest
PAV	IHYC	-14.533	0.381076	Midwest
PAV	IHYE	10.0122	-0.389298	Atlantic
PAV	IHYL	-14.861	4.48948	Midwest
PAV	IHYT	6.12801	6.51287	Atlantic
PAV	IHYW	-13.8242	1.8861	Midwest
PAV	IHZT	5.51933	-9.5519	Gulf
PAV	IHZU	-13.1471	-4.08799	Midwest
PAV	IIIN	-13.8852	2.52692	Midwest
PAV	IIIR	-13.2291	-1.96522	Midwest
PAV	IIIS	-14.371	4.53535	Midwest
PAV	IIIW	1.81965	2.06815	Gulf
PAV	IIIX	5.5225	-7.53519	Gulf
PAV	IIIY	-0.697595	1.90088	Gulf
PAV	IIIZ	3.61583	-0.563897	Gulf
PAV	IIJA	-13.1645	-5.33168	Midwest
PAV	IIJB	-14.1929	5.85081	Midwest
PAV	IIJC	-13.4897	3.52893	Midwest
PAV	IIJE	-14.0189	2.65833	Midwest
PAV	IIJF	-15.0889	-1.03578	Midwest
PAV	IIJI	-13.1048	-4.75827	Midwest
PAV	IIJJ	-14.569	-3.1013	Midwest
PAV	IIJK	-14.7767	4.6618	Midwest
PAV	IIJL	-15.4956	2.17535	Midwest
PAV	IIJM	-13.8981	1.849	Midwest
PAV	IIJN	-14.5067	1.56298	Midwest
PAV	IIJR	-12.4497	6.22574	Midwest
PAV	IIJX	-13.2961	-3.94148	Midwest
PAV	IIKA	8.04126	1.37421	Atlantic
PAV	IIKB	4.24725	7.16394	Atlantic
PAV	IIKD	-14.4309	5.3407	Midwest
PAV	IIKJ	5.67588	5.90338	Atlantic
PAV	IIKK	4.65035	7.19595	Atlantic
PAV	IIKN	-14.5914	4.41979	Midwest
PAV	IIKP	4.31522	-5.90458	Gulf
PAV	IIKR	-15.107	1.19647	Midwest
PAV	IILK	-12.3157	1.85384	Midwest
PAV	IILN	9.75869	-1.19806	Atlantic
PAV	IILQ	8.57334	1.69925	Atlantic
PAV	IILR	3.63819	9.63843	Atlantic
PAV	IILU	9.50155	-0.960337	Atlantic
PAV	IILW	4.72486	5.49669	Atlantic
PAV	IILY	5.3268	8.83195	Atlantic
PAV	IIMB	4.32199	7.78241	Atlantic
PAV	IIMG	5.48403	6.30165	Atlantic
PAV	IIMH	9.09707	2.50352	Atlantic
PAV	IIMJ	5.18682	8.36238	Atlantic
PAV	IIMM	4.95655	8.2303	Atlantic
PAV	IIYA	-13.7387	4.85901	Midwest
PAV	IIYB	-14.3746	-2.66118	Midwest
PAV	IIYD	-14.1585	-2.82272	Midwest
PAV	IIYF	-13.7147	2.39862	Midwest
PAV	IIYG	-13.6199	-4.16021	Midwest
PAV	IIYH	-15.3063	2.08251	Midwest
PAV	IIYI	-15.1567	4.0409	Midwest
PAV	IIYJ	-14.3146	1.01858	Midwest
PAV	IIYK	-14.8149	1.17999	Midwest
PAV	IIYL	-15.187	3.06295	Midwest
PAV	IIYM	-14.0138	-0.260126	Midwest
PAV	IIYN	-12.6897	-5.78971	Midwest
PAV	IIYP	-11.6463	-7.28446	Midwest
PAV	IIYQ	-15.0123	-1.75178	Midwest
PAV	IIYR	-14.8582	-0.291097	Midwest
PAV	IIYS	-14.7309	-4.72558	Midwest
PAV	IIYT	-14.416	-4.24277	Midwest
PAV	IIYU	-13.9749	4.13861	Midwest
PAV	IIYW	-14.7259	-1.53151	Midwest
PAV	IIYX	-14.4188	3.84111	Midwest
PAV	IIYY	-11.6188	-6.55197	Midwest
PAV	IIYZ	-14.7711	3.50282	Midwest
PAV	IIZB	-15.2713	-0.619948	Midwest
PAV	IIZC	-14.1144	4.2059	Midwest
PAV	IIZD	-14.2404	-2.50869	Midwest
PAV	IIZE	-13.9306	3.68325	Midwest
PAV	IIZF	-12.9835	-6.44008	Midwest
PAV	IIZG	-13.7052	1.97908	Midwest
PAV	IIZH	-13.194	-3.03857	Midwest
PAV	IIZI	-14.3355	-1.41177	Midwest
PAV	IIZJ	-13.81	-1.79293	Midwest
PAV	IIZK	-12.7791	-1.61473	Midwest
PAV	IIZM	-14.9231	1.32287	Midwest
PAV	IIZN	-14.015	5.1608	Midwest
PAV	IIZP	-13.018	0.92446	Midwest
PAV	IIZQ	-14.2279	4.39272	Midwest
PAV	IIZS	-14.6301	0.864367	Midwest
PAV	IIZT	-12.8087	-4.21737	Midwest
PAV	IIZU	-13.6728	-3.97923	Midwest
PAV	IIZX	-12.6059	-3.61993	Midwest
PAV	IIZY	-11.3497	-5.71626	Midwest
PAV	IJAA	-14.2327	0.677177	Midwest
PAV	IJAB	-12.1385	-4.71449	Midwest
PAV	IJAC	-11.6982	-5.70287	Midwest
PAV	IJAD	-12.4209	-2.44927	Midwest
PAV	IJAE	-12.5388	4.01496	Midwest
PAV	IJAF	-13.4003	4.47204	Midwest
PAV	IJAG	-11.2774	-3.77464	Midwest
PAV	IJAH	-11.3858	-4.35777	Midwest
PAV	IJAJ	-12.6868	4.72018	Midwest
PAV	IJAL	-13.7073	0.659035	Midwest
PAV	IJAM	5.62763	-0.186165	Gulf
PAV	IJAN	5.68261	-1.45095	Gulf
PAV	IJAP	6.757	-5.45279	Gulf
PAV	IJAQ	5.7734	-1.85406	Gulf
PAV	IJAS	3.00056	2.35138	Gulf
PAV	IJAW	8.42172	6.34954	Atlantic
PAV	IJAY	-12.3896	0.080708	Midwest
PAV	IJBA	-13.4218	4.30745	Midwest
PAV	IJBB	-11.0362	-4.38926	Midwest
PAV	IJBC	11.8817	-1.26995	Atlantic
PAV	IJBD	12.9759	-4.03622	Atlantic
PAV	IJBE	10.8237	1.47451	Atlantic
PAV	IJBF	3.86499	2.37844	Gulf
PAV	IJBH	12.9615	-3.88498	Atlantic
PAV	IJBI	9.78442	1.8497	Atlantic
PAV	IJBK	12.4955	-4.67847	Atlantic
PAV	IJBL	9.16973	4.99937	Atlantic
PAV	IJBM	11.0373	-0.0861854	Atlantic
PAV	IJBN	8.73025	5.36311	Atlantic
PAV	IJBR	10.118	4.05917	Atlantic
PAV	IJBS	3.40455	0.667939	Gulf
PAV	IJBU	10.2763	4.32616	Atlantic
PAV	IJBW	10.3974	0.881222	Atlantic
PAV	IJBX	9.28692	4.32884	Atlantic
PAV	IJBY	12.4071	-4.21357	Atlantic
PAV	IMIL	9.55146	3.03524	Atlantic
PAV	IMIM	9.34142	6.89232	Atlantic
PAV	IMIN	9.05253	5.92782	Atlantic
PAV	IMIP	7.99657	6.34565	Atlantic
PAV	IMIQ	7.13303	8.55825	Atlantic
PAV	IMIS	12.2894	-5.32902	Atlantic
PAV	IMIT	11.2684	-0.585326	Atlantic
PAV	IMIU	8.0294	6.21693	Atlantic
PAV	IMIW	9.82996	4.32514	Atlantic
PAV	IMIY	9.00272	8.03075	Atlantic
PAV	IMIZ	10.7655	5.57238	Atlantic
PAV	IMJA	6.49519	8.59904	Atlantic
PAV	IMJB	10.667	5.35047	Atlantic
PAV	IMJC	8.62677	6.3405	Atlantic
PAV	INET	11.0054	-1.4953	Atlantic
PAV	INEU	12.4003	-4.11362	Atlantic
PAV	INEW	11.7378	-6.15904	Atlantic
PAV	INEX	13.0198	-1.71909	Atlantic
PAV	INEY	12.8507	-2.68775	Atlantic
PAV	INFB	12.2978	1.11739	Atlantic
PAV	INFE	12.0959	-3.14979	Atlantic
PAV	INFF	12.8984	-3.60699	Atlantic
PAV	INFG	12.5521	-1.27012	Atlantic
PAV	INFH	6.84186	-4.1136	Gulf
PAV	INFJ	7.60547	-3.6715	Gulf
PAV	INFK	11.3841	2.07196	Atlantic
PAV	INFL	12.2417	-4.69462	Atlantic
PAV	INFT	3.71265	2.90865	Gulf
PAV	INFW	12.4692	-0.399385	Atlantic
PAV	INFX	13.7989	-2.93498	Atlantic
PAV	INFY	12.1279	0.576191	Atlantic
PAV	INFZ	10.1421	2.70695	Atlantic
PAV	INGA	13.5498	-3.04266	Atlantic
PAV	INGD	13.852	-4.35823	Atlantic
PAV	INGE	11.624	1.40516	Atlantic
PAV	INGJ	12.8571	-2.93522	Atlantic
PAV	INGK	8.76914	5.84363	Atlantic
PAV	INGL	10.0237	2.39247	Atlantic
PAV	INGM	11.9758	1.30916	Atlantic
PAV	INGN	10.9887	0.411987	Atlantic
PAV	INGP	12.4573	0.25294	Atlantic
PAV	INGQ	13.2179	-2.07603	Atlantic
PAV	INGU	12.8565	-0.985522	Atlantic
PAV	INGW	10.1971	4.07712	Atlantic
PAV	INGY	8.59089	5.91645	Atlantic
PAV	INGZ	12.5834	-0.985953	Atlantic
PAV	INHA	9.76771	5.20571	Atlantic
PAV	INHB	12.0641	2.13655	Atlantic
PAV	INHG	8.36914	-7.91292	Gulf
PAV	INHI	5.25737	0.5002	Gulf
PAV	INHN	5.01193	1.83511	Gulf
PAV	INHP	7.40157	-7.71659	Gulf
PAV	INHQ	7.82226	-9.69028	Gulf
PAV	INHT	6.19977	-2.40424	Gulf
PAV	INHW	6.11557	-2.95436	Gulf
PAV	INHZ	7.00196	-3.7521	Gulf
PAV	INIA	6.19788	-2.21868	Gulf
PAV	INIB	7.09179	-6.68879	Gulf
PAV	INIC	5.7959	1.06348	Gulf
PAV	INIE	7.79153	-6.01183	Gulf
PAV	INIF	7.99463	-3.72804	Gulf
PAV	INIK	4.61673	1.2464	Gulf
PAV	INIL	6.34209	-3.3604	Gulf
PAV	INIM	7.47458	-3.06161	Gulf
PAV	ININ	7.32285	-3.08577	Gulf
PAV	INIR	6.31184	-12.2313	Gulf
PAV	IRUB	8.73164	-11.2217	Gulf
PAV	IRUI	8.38192	-4.62685	Gulf
PAV	IRUL	-10.5053	-1.22844	Midwest
PAV	IRUM	-10.63	-3.63651	Midwest
PAV	IRUN	-10.6417	-0.931385	Midwest
PAV	IRUP	-11.2902	-5.46434	Midwest
PAV	IRUQ	8.97346	4.42524	Atlantic
PAV	IRUT	8.96423	5.38738	Atlantic
PAV	IRUY	-9.947	-2.93129	Midwest
PAV	IRUZ	12.8311	-1.0373	Atlantic
PAV	IRWA	8.1249	-7.46524	Gulf
PAV	IRWB	12.4605	-0.341391	Atlantic
PAV	IRWC	12.5069	2.03403	Atlantic
PAV	IRWD	11.3338	1.80503	Atlantic
PAV	IRWH	10.505	3.60522	Atlantic
PAV	IRWJ	12.6123	-1.02119	Atlantic
PAV	IRWK	10.0275	4.67899	Atlantic
PAV	IRWL	7.44157	-11.4441	Gulf
PAV	IRWS	-7.71725	3.22836	Midwest
PAV	IRWT	-7.1666	-2.26289	Midwest
PAV	IRWW	-8.80878	4.089	Midwest
PAV	IRWX	-7.162	-5.45559	Midwest
PAV	IRXB	7.43621	-8.98659	Gulf
PAV	IRXC	5.95598	-3.21506	Gulf
PAV	IRXD	12.9065	-1.58124	Atlantic
PAV	IRXE	10.8569	3.86164	Atlantic
PAV	IRXK	9.60003	4.94993	Atlantic
PAV	IRXM	13.7456	-1.27107	Atlantic
PAV	IRXT	10.06	-3.23879	Atlantic
PAV	IRXX	9.42239	2.35779	Atlantic
PAV	IRXY	13.2966	-3.08406	Atlantic
PAV	IRXZ	12.4858	-5.75348	Atlantic
PAV	IRYA	11.5415	1.11072	Atlantic
PAV	IRYB	12.2791	-1.3936	Atlantic
PAV	IRYF	13.1448	-3.60509	Atlantic
PAV	IRYH	12.7582	-4.00764	Atlantic
PAV	IRYN	12.6775	-0.020493	Atlantic
PAV	IRYP	12.2071	-2.44984	Atlantic
PAV	IRYX	11.8163	2.09733	Atlantic
PAV	IRYY	11.507	1.69123	Atlantic
PAV	ITBL	11.2611	3.37234	Atlantic
PAV	ITBM	13.2733	2.05955	Atlantic
PAV	ITBU	13.6625	-2.91647	Atlantic
PAV	ITCS	10.1706	3.60325	Atlantic
PAV	WZCY	-13.2523	-0.69082	Midwest
PAV	WZGB	-13.8554	-1.03733	Midwest
PAV	WZGC	3.60456	-1.32496	Gulf
SV	IGPF	-8.19115	2.15594	Midwest
SV	IGPQ	-9.13925	2.44612	Midwest
SV	IGPR	-12.7514	-0.292198	Midwest
SV	IGPX	-12.0743	-1.43899	Midwest
SV	IGPZ	-10.8081	1.88242	Midwest
SV	IGQF	-12.3065	-0.672185	Midwest
SV	IGQQ	-13.5124	-1.99197	Midwest
SV	IGQR	-10.0906	0.196387	Midwest
SV	IGQW	-5.93036	1.12455	Midwest
SV	IGRH	-12.527	-1.02385	Midwest
SV	IGRJ	-13.0714	-1.7873	Midwest
SV	IGSB	-12.6352	0.486526	Midwest
SV	IHWW	8.82513	0.0138226	Atlantic
SV	IHXM	10.2572	1.35028	Atlantic
SV	IHXS	-12.6806	0.0768421	Midwest
SV	IHXU	-12.6348	-0.126875	Midwest
SV	IHYC	-13.2235	1.01292	Midwest
SV	IHYE	10.0434	0.169773	Atlantic
SV	IHYL	-10.404	2.18594	Midwest
SV	IHYT	7.26589	2.16484	Atlantic
SV	IHYW	-8.70987	1.74913	Midwest
SV	IHZT	4.29173	-6.20188	Gulf
SV	IHZU	-12.0562	0.16606	Midwest
SV	IIIN	-9.46722	1.6594	Midwest
SV	IIIR	-11.0523	1.09371	Midwest
SV	IIIS	-8.96732	2.3567	Midwest
SV	IIIW	3.93128	-1.82869	Gulf
SV	IIIX	3.85413	-7.4507	Gulf
SV	IIIY	3.56964	-2.77843	Gulf
SV	IIIZ	4.02564	-2.57545	Gulf
SV	IIJA	-13.086	-0.997245	Midwest
SV	IIJB	-9.54257	2.52117	Midwest
SV	IIJC	-10.3857	2.1288	Midwest
SV	IIJE	-9.80412	2.40329	Midwest
SV	IIJF	-12.3736	0.990626	Midwest
SV	IIJI	-12.7579	-0.351376	Midwest
SV	IIJJ	-12.4237	-0.0526144	Midwest
SV	IIJK	-10.7932	2.38975	Midwest
SV	IIJL	-11.5404	1.24944	Midwest
SV	IIJM	-8.85249	1.6944	Midwest
SV	IIJN	-10.9329	1.66776	Midwest
SV	IIJR	-6.03873	2.90886	Midwest
SV	IIJX	-13.1004	-0.959125	Midwest
SV	IIKA	8.59276	2.27231	Atlantic
SV	IIKB	8.37609	2.95978	Atlantic
SV	IIKD	-9.55512	2.46777	Midwest
SV	IIKJ	8.15956	2.70538	Atlantic
SV	IIKK	7.67295	2.82316	Atlantic
SV	IIKN	-8.60757	2.10048	Midwest
SV	IIKP	4.07535	-3.06646	Gulf
SV	IIKR	-12.1686	0.421776	Midwest
SV	IILK	-8.2976	1.15759	Midwest
SV	IILN	9.30076	0.174896	Atlantic
SV	IILQ	9.44654	2.36404	Atlantic
SV	IILR	7.88475	3.38174	Atlantic
SV	IILU	8.70821	-0.352507	Atlantic
SV	IILW	7.90871	2.50951	Atlantic
SV	IILY	8.91423	3.20744	Atlantic
SV	IIMB	8.37103	3.41812	Atlantic
SV	IIMG	9.15204	2.75345	Atlantic
SV	IIMH	9.29858	2.25924	Atlantic
SV	IIMJ	8.02101	2.90021	Atlantic
SV	IIMM	7.19349	2.77469	Atlantic
SV	IIYA	-9.9674	1.8287	Midwest
SV	IIYB	-12.4922	-0.569661	Midwest
SV	IIYD	-13.9032	-1.41061	Midwest
SV	IIYF	-8.02683	1.55125	Midwest
SV	IIYG	-10.7751	0.237715	Midwest
SV	IIYH	-12.1232	0.957004	Midwest
SV	IIYI	-9.20757	2.23781	Midwest
SV	IIYJ	-10.9128	1.18201	Midwest
SV	IIYK	-10.4427	1.64101	Midwest
SV	IIYL	-10.853	1.80867	Midwest
SV	IIYM	-12.4713	0.62482	Midwest
SV	IIYN	-13.355	-2.62832	Midwest
SV	IIYP	-14.2224	-2.39018	Midwest
SV	IIYQ	-12.415	0.15388	Midwest
SV	IIYR	-11.9152	0.170319	Midwest
SV	IIYS	-13.5801	-0.842548	Midwest
SV	IIYT	-14.4256	-1.78592	Midwest
SV	IIYU	-10.6591	2.3649	Midwest
SV	IIYW	-12.6016	0.0244251	Midwest
SV	IIYX	-9.17492	2.2124	Midwest
SV	IIYY	-13.9041	-2.72611	Midwest
SV	IIYZ	-11.3726	1.87589	Midwest
SV	IIZB	-11.8371	0.636525	Midwest
SV	IIZC	-9.78184	2.43945	Midwest
SV	IIZD	-13.2145	-0.769532	Midwest
SV	IIZE	-9.18235	2.18734	Midwest
SV	IIZF	-14.3477	-1.85749	Midwest
SV	IIZG	-9.84569	2.22511	Midwest
SV	IIZH	-13.4746	-0.913357	Midwest
SV	IIZI	-13.0042	-0.539935	Midwest
SV	IIZJ	-12.4093	-0.890971	Midwest
SV	IIZK	-11.1137	0.771913	Midwest
SV	IIZM	-10.4978	1.47313	Midwest
SV	IIZN	-8.22545	2.45037	Midwest
SV	IIZP	-10.431	1.59791	Midwest
SV	IIZQ	-9.47954	2.11176	Midwest
SV	IIZS	-11.8524	1.06781	Midwest
SV	IIZT	-12.4109	0.0443597	Midwest
SV	IIZU	-13.7027	-0.610273	Midwest
SV	IIZX	-14.5577	-1.33358	Midwest
SV	IIZY	-14.3567	-2.4175	Midwest
SV	IJAA	-12.4188	0.685843	Midwest
SV	IJAB	-14.2839	-1.4247	Midwest
SV	IJAC	-14.1704	-2.66018	Midwest
SV	IJAD	-13.3998	-0.400356	Midwest
SV	IJAE	-8.61339	2.11347	Midwest
SV	IJAF	-11.3025	2.31473	Midwest
SV	IJAG	-14.0888	-1.54754	Midwest
SV	IJAH	-14.069	-1.93786	Midwest
SV	IJAJ	-10.3088	2.0612	Midwest
SV	IJAL	-10.62	1.39693	Midwest
SV	IJAM	4.37667	-4.54112	Gulf
SV	IJAN	3.55634	-4.76378	Gulf
SV	IJAP	3.79539	-7.22852	Gulf
SV	IJAQ	3.31739	-6.1259	Gulf
SV	IJAS	4.13427	-3.4209	Gulf
SV	IJAW	9.22631	2.86717	Atlantic
SV	IJAY	-11.8666	0.691529	Midwest
SV	IJBA	-9.235	2.28577	Midwest
SV	IJBB	-13.2121	-1.69609	Midwest
SV	IJBC	8.54814	-0.95694	Atlantic
SV	IJBD	8.63875	-1.53042	Atlantic
SV	IJBE	7.96119	0.91418	Atlantic
SV	IJBF	4.44695	-1.87432	Gulf
SV	IJBH	9.31118	-1.94937	Atlantic
SV	IJBI	8.85045	0.530273	Atlantic
SV	IJBK	8.62232	-2.67453	Atlantic
SV	IJBL	8.34498	2.05693	Atlantic
SV	IJBM	8.52018	-0.0179143	Atlantic
SV	IJBN	7.35265	2.46361	Atlantic
SV	IJBR	9.01588	2.71111	Atlantic
SV	IJBS	3.80087	-3.29672	Gulf
SV	IJBU	8.84379	2.33457	Atlantic
SV	IJBW	9.02838	0.438424	Atlantic
SV	IJBX	8.58683	1.37717	Atlantic
SV	IJBY	9.0975	-2.27799	Atlantic
SV	IMIL	9.06966	1.10669	Atlantic
SV	IMIM	8.34155	3.45619	Atlantic
SV	IMIN	8.80772	2.09334	Atlantic
SV	IMIP	8.67371	2.30513	Atlantic
SV	IMIQ	8.4646	2.8972	Atlantic
SV	IMIS	9.45396	-1.84133	Atlantic
SV	IMIT	9.29933	-0.994063	Atlantic
SV	IMIU	8.01841	2.07293	Atlantic
SV	IMIW	9.49169	1.87569	Atlantic
SV	IMIY	8.68965	2.66564	Atlantic
SV	IMIZ	9.14513	1.74047	Atlantic
SV	IMJA	7.47684	2.82367	Atlantic
SV	IMJB	9.24072	2.42008	Atlantic
SV	IMJC	7.44263	2.67223	Atlantic
SV	INET	8.84723	-0.403819	Atlantic
SV	INEU	8.56297	-2.72385	Atlantic
SV	INEW	8.70117	-3.38545	Atlantic
SV	INEX	10.0833	1.16841	Atlantic
SV	INEY	10.0809	0.612131	Atlantic
SV	INFB	9.72005	1.59977	Atlantic
SV	INFE	9.81357	0.027375	Atlantic
SV	INFF	9.90435	-0.38321	Atlantic
SV	INFG	9.15471	-0.416119	Atlantic
SV	INFH	4.37274	-4.34422	Gulf
SV	INFJ	4.35214	-4.39749	Gulf
SV	INFK	10.3787	2.29879	Atlantic
SV	INFL	9.84345	-0.747776	Atlantic
SV	INFT	4.0372	-1.67806	Gulf
SV	INFW	9.73	1.82311	Atlantic
SV	INFX	9.50393	-1.86385	Atlantic
SV	INFY	9.24965	1.37241	Atlantic
SV	INFZ	8.21856	2.05043	Atlantic
SV	INGA	10.3596	-0.0342189	Atlantic
SV	INGD	9.89044	0.180944	Atlantic
SV	INGE	9.98682	2.70019	Atlantic
SV	INGJ	9.70719	0.582911	Atlantic
SV	INGK	8.07312	2.48438	Atlantic
SV	INGL	8.95869	2.00241	Atlantic
SV	INGM	8.29931	0.980312	Atlantic
SV	INGN	9.56455	1.82587	Atlantic
SV	INGP	10.7537	1.40946	Atlantic
SV	INGQ	10.8596	0.493297	Atlantic
SV	INGU	10.6373	0.355668	Atlantic
SV	INGW	9.57799	2.31559	Atlantic
SV	INGY	8.45382	2.49219	Atlantic
SV	INGZ	10.4047	1.43486	Atlantic
SV	INHA	9.36222	2.61054	Atlantic
SV	INHB	9.71186	1.99242	Atlantic
SV	INHG	4.84726	-5.93203	Gulf
SV	INHI	4.29964	-2.1789	Gulf
SV	INHN	4.3253	-1.44837	Gulf
SV	INHP	4.25334	-6.43094	Gulf
SV	INHQ	5.02785	-8.26809	Gulf
SV	INHT	4.95777	-3.9181	Gulf
SV	INHW	4.66168	-3.55204	Gulf
SV	INHZ	4.64135	-3.02485	Gulf
SV	INIA	5.02744	-3.37136	Gulf
SV	INIB	3.79434	-6.29539	Gulf
SV	INIC	4.25642	-2.27582	Gulf
SV	INIE	4.7259	-5.90687	Gulf
SV	INIF	5.28055	-3.14474	Gulf
SV	INIK	4.28137	-1.37267	Gulf
SV	INIL	4.69385	-3.93161	Gulf
SV	INIM	5.09134	-3.5019	Gulf
SV	ININ	3.98612	-3.09717	Gulf
SV	INIR	4.00678	-2.20165	Gulf
SV	IRUB	4.40627	-2.06914	Gulf
SV	IRUI	4.7734	-4.38073	Gulf
SV	IRUL	-10.3269	1.36206	Midwest
SV	IRUM	-11.2468	-0.154354	Midwest
SV	IRUN	-10.1147	1.2736	Midwest
SV	IRUP	-12.6928	-0.885599	Midwest
SV	IRUQ	9.37205	3.00519	Atlantic
SV	IRUT	9.20313	3.17485	Atlantic
SV	IRUY	-10.0546	0.773825	Midwest
SV	IRUZ	9.39677	0.658738	Atlantic
SV	IRWA	4.36774	-6.79413	Gulf
SV	IRWB	9.29164	0.982841	Atlantic
SV	IRWC	9.41482	2.08321	Atlantic
SV	IRWD	9.10045	1.22094	Atlantic
SV	IRWH	9.87017	3.14469	Atlantic
SV	IRWJ	10.1668	1.07391	Atlantic
SV	IRWK	8.82237	3.16946	Atlantic
SV	IRWL	4.55382	-8.6349	Gulf
SV	IRWS	-3.51352	1.49695	Midwest
SV	IRWT	-7.06098	-0.142066	Midwest
SV	IRWW	-3.93872	2.06716	Midwest
SV	IRWX	-10.8123	-2.54273	Midwest
SV	IRXB	4.43258	-7.96454	Gulf
SV	IRXC	4.53898	-4.85594	Gulf
SV	IRXD	9.68074	-0.294278	Atlantic
SV	IRXE	8.3597	2.51901	Atlantic
SV	IRXK	7.93049	2.08163	Atlantic
SV	IRXM	10.1968	-0.85984	Atlantic
SV	IRXT	8.24347	-1.33634	Atlantic
SV	IRXX	7.2376	2.02308	Atlantic
SV	IRXY	10.173	-0.303751	Atlantic
SV	IRXZ	10.2363	-1.83109	Atlantic
SV	IRYA	8.94731	2.35336	Atlantic
SV	IRYB	10.5127	0.717023	Atlantic
SV	IRYF	9.71996	-0.655106	Atlantic
SV	IRYH	9.99396	-2.17412	Atlantic
SV	IRYN	10.4131	1.26439	Atlantic
SV	IRYP	10.0309	-0.736388	Atlantic
SV	IRYX	9.4366	1.83905	Atlantic
SV	IRYY	9.45642	1.56377	Atlantic
SV	ITBL	9.10597	2.45281	Atlantic
SV	ITBM	8.85974	0.376919	Atlantic
SV	ITBU	9.68473	-1.55969	Atlantic
SV	ITCS	8.21184	2.30534	Atlantic
SV	WZCY	-13.4735	-0.00555133	Midwest
SV	WZGB	-12.9069	-0.471725	Midwest
SV	WZGC	3.16268	-6.26604	Gulf

## Sheet: extFig_3g
chr	pos	variable	value	prank	subpop	garden
Chr01K	654861	MIDWEST_KBSM_p	2.55863e-05	879	MIDWEST	KBSM
Chr01K	3631036	MIDWEST_KBSM_p	1.01607e-05	462	MIDWEST	KBSM
Chr01K	3864236	MIDWEST_KBSM_p	1.89655e-05	693	MIDWEST	KBSM
Chr01K	5753896	MIDWEST_KBSM_p	1.3273e-05	552	MIDWEST	KBSM
Chr01K	9608827	MIDWEST_KBSM_p	1.25409e-05	526	MIDWEST	KBSM
Chr01K	11604169	MIDWEST_KBSM_p	2.76469e-05	946	MIDWEST	KBSM
Chr01K	12126386	MIDWEST_KBSM_p	6.06674e-06	356	MIDWEST	KBSM
Chr01K	12130406	MIDWEST_KBSM_p	1.29681e-05	534	MIDWEST	KBSM
Chr01K	12130936	MIDWEST_KBSM_p	1.29681e-05	537	MIDWEST	KBSM
Chr01K	12131805	MIDWEST_KBSM_p	1.29681e-05	535	MIDWEST	KBSM
Chr01K	12131914	MIDWEST_KBSM_p	1.90034e-05	695	MIDWEST	KBSM
Chr01K	12132044	MIDWEST_KBSM_p	1.90034e-05	694	MIDWEST	KBSM
Chr01K	12134181	MIDWEST_KBSM_p	1.29681e-05	538	MIDWEST	KBSM
Chr01K	12134447	MIDWEST_KBSM_p	1.29681e-05	536	MIDWEST	KBSM
Chr01K	12134452	MIDWEST_KBSM_p	1.29681e-05	539	MIDWEST	KBSM
Chr01K	12136342	MIDWEST_KBSM_p	2.77142e-05	949	MIDWEST	KBSM
Chr01K	12138534	MIDWEST_KBSM_p	2.02418e-05	730	MIDWEST	KBSM
Chr01K	12144134	MIDWEST_KBSM_p	1.86011e-06	144	MIDWEST	KBSM
Chr01K	12202003	MIDWEST_KBSM_p	4.97625e-06	320	MIDWEST	KBSM
Chr01K	17947085	MIDWEST_KBSM_p	2.26563e-05	785	MIDWEST	KBSM
Chr01K	18094132	MIDWEST_KBSM_p	2.27405e-05	787	MIDWEST	KBSM
Chr01K	18795647	MIDWEST_KBSM_p	3.38008e-06	218	MIDWEST	KBSM
Chr01K	31097491	MIDWEST_KBSM_p	6.46739e-06	371	MIDWEST	KBSM
Chr01K	31290382	MIDWEST_KBSM_p	2.53118e-05	874	MIDWEST	KBSM
Chr01K	32641905	MIDWEST_KBSM_p	1.99667e-06	153	MIDWEST	KBSM
Chr01K	34821862	MIDWEST_KBSM_p	2.88569e-05	983	MIDWEST	KBSM
Chr01K	35272605	MIDWEST_KBSM_p	2.03011e-06	154	MIDWEST	KBSM
Chr01K	36550064	MIDWEST_KBSM_p	1.38641e-05	567	MIDWEST	KBSM
Chr01K	42798442	MIDWEST_KBSM_p	1.69301e-05	646	MIDWEST	KBSM
Chr01K	44952076	MIDWEST_KBSM_p	2.65252e-05	908	MIDWEST	KBSM
Chr01K	48245519	MIDWEST_KBSM_p	7.99598e-06	409	MIDWEST	KBSM
Chr01K	49302879	MIDWEST_KBSM_p	2.69264e-05	921	MIDWEST	KBSM
Chr01K	49349320	MIDWEST_KBSM_p	8.26357e-06	420	MIDWEST	KBSM
Chr01K	49355769	MIDWEST_KBSM_p	7.27589e-06	391	MIDWEST	KBSM
Chr01K	49355849	MIDWEST_KBSM_p	1.41541e-05	569	MIDWEST	KBSM
Chr01K	50827355	MIDWEST_KBSM_p	1.85716e-05	685	MIDWEST	KBSM
Chr01K	50827643	MIDWEST_KBSM_p	2.34631e-05	810	MIDWEST	KBSM
Chr01K	52265414	MIDWEST_KBSM_p	5.27553e-06	333	MIDWEST	KBSM
Chr01K	52265481	MIDWEST_KBSM_p	1.54405e-05	611	MIDWEST	KBSM
Chr01K	53078596	MIDWEST_KBSM_p	2.09377e-05	750	MIDWEST	KBSM
Chr01K	53103429	MIDWEST_KBSM_p	4.56714e-06	305	MIDWEST	KBSM
Chr01K	53105670	MIDWEST_KBSM_p	3.87635e-06	266	MIDWEST	KBSM
Chr01K	53121286	MIDWEST_KBSM_p	3.87635e-06	267	MIDWEST	KBSM
Chr01K	53121702	MIDWEST_KBSM_p	7.32351e-06	394	MIDWEST	KBSM
Chr01K	53122283	MIDWEST_KBSM_p	3.87635e-06	265	MIDWEST	KBSM
Chr01K	53122366	MIDWEST_KBSM_p	1.30582e-05	541	MIDWEST	KBSM
Chr01K	53706486	MIDWEST_KBSM_p	2.29001e-05	790	MIDWEST	KBSM
Chr01N	2903648	MIDWEST_KBSM_p	1.84925e-05	682	MIDWEST	KBSM
Chr01N	3275003	MIDWEST_KBSM_p	6.25799e-06	365	MIDWEST	KBSM
Chr01N	4581381	MIDWEST_KBSM_p	1.75958e-05	666	MIDWEST	KBSM
Chr01N	4581392	MIDWEST_KBSM_p	1.74512e-05	662	MIDWEST	KBSM
Chr01N	6321020	MIDWEST_KBSM_p	8.5523e-06	424	MIDWEST	KBSM
Chr01N	8170127	MIDWEST_KBSM_p	2.11527e-05	757	MIDWEST	KBSM
Chr01N	12781867	MIDWEST_KBSM_p	2.0495e-05	736	MIDWEST	KBSM
Chr01N	12785751	MIDWEST_KBSM_p	1.99443e-05	724	MIDWEST	KBSM
Chr01N	13067305	MIDWEST_KBSM_p	1.16664e-05	500	MIDWEST	KBSM
Chr01N	13194890	MIDWEST_KBSM_p	3.40931e-06	221	MIDWEST	KBSM
Chr01N	18594552	MIDWEST_KBSM_p	2.91242e-05	985	MIDWEST	KBSM
Chr01N	21161053	MIDWEST_KBSM_p	1.27583e-05	531	MIDWEST	KBSM
Chr01N	21190815	MIDWEST_KBSM_p	2.62515e-05	903	MIDWEST	KBSM
Chr01N	22793784	MIDWEST_KBSM_p	1.42242e-05	573	MIDWEST	KBSM
Chr01N	28365561	MIDWEST_KBSM_p	2.77801e-05	955	MIDWEST	KBSM
Chr01N	28368864	MIDWEST_KBSM_p	2.77801e-05	954	MIDWEST	KBSM
Chr01N	28371085	MIDWEST_KBSM_p	1.7039e-05	652	MIDWEST	KBSM
Chr01N	28406416	MIDWEST_KBSM_p	2.29853e-05	796	MIDWEST	KBSM
Chr01N	28679230	MIDWEST_KBSM_p	1.7835e-05	671	MIDWEST	KBSM
Chr01N	29320185	MIDWEST_KBSM_p	1.97304e-05	717	MIDWEST	KBSM
Chr01N	29326820	MIDWEST_KBSM_p	2.6235e-05	902	MIDWEST	KBSM
Chr01N	29328044	MIDWEST_KBSM_p	6.76366e-06	376	MIDWEST	KBSM
Chr01N	31399758	MIDWEST_KBSM_p	2.4127e-05	829	MIDWEST	KBSM
Chr01N	31404212	MIDWEST_KBSM_p	6.15664e-06	358	MIDWEST	KBSM
Chr01N	31413629	MIDWEST_KBSM_p	2.77801e-05	956	MIDWEST	KBSM
Chr01N	35043256	MIDWEST_KBSM_p	3.52965e-06	249	MIDWEST	KBSM
Chr01N	38629068	MIDWEST_KBSM_p	1.69219e-05	645	MIDWEST	KBSM
Chr01N	46812817	MIDWEST_KBSM_p	1.91226e-05	702	MIDWEST	KBSM
Chr01N	46813818	MIDWEST_KBSM_p	1.91226e-05	701	MIDWEST	KBSM
Chr01N	47630826	MIDWEST_KBSM_p	1.45756e-05	585	MIDWEST	KBSM
Chr01N	48224399	MIDWEST_KBSM_p	4.66174e-06	308	MIDWEST	KBSM
Chr01N	48224429	MIDWEST_KBSM_p	3.41275e-06	222	MIDWEST	KBSM
Chr01N	50024719	MIDWEST_KBSM_p	9.33546e-07	86	MIDWEST	KBSM
Chr01N	50985381	MIDWEST_KBSM_p	1.56677e-05	613	MIDWEST	KBSM
Chr01N	52854616	MIDWEST_KBSM_p	1.97829e-05	720	MIDWEST	KBSM
Chr01N	54132184	MIDWEST_KBSM_p	2.58152e-06	180	MIDWEST	KBSM
Chr01N	54792991	MIDWEST_KBSM_p	1.39111e-09	2	MIDWEST	KBSM
Chr01N	54793031	MIDWEST_KBSM_p	1.20645e-06	106	MIDWEST	KBSM
Chr01N	57760850	MIDWEST_KBSM_p	3.52965e-06	238	MIDWEST	KBSM
Chr01N	64172168	MIDWEST_KBSM_p	2.25062e-05	782	MIDWEST	KBSM
Chr01N	64516099	MIDWEST_KBSM_p	2.2457e-06	165	MIDWEST	KBSM
Chr01N	65656927	MIDWEST_KBSM_p	5.57125e-06	343	MIDWEST	KBSM
Chr01N	66534882	MIDWEST_KBSM_p	2.62389e-06	182	MIDWEST	KBSM
Chr01N	66542328	MIDWEST_KBSM_p	2.94521e-05	992	MIDWEST	KBSM
Chr02K	1344689	MIDWEST_KBSM_p	2.76129e-05	944	MIDWEST	KBSM
Chr02K	1732133	MIDWEST_KBSM_p	3.52965e-06	230	MIDWEST	KBSM
Chr02K	7666374	MIDWEST_KBSM_p	2.37276e-05	817	MIDWEST	KBSM
Chr02K	7666852	MIDWEST_KBSM_p	5.49391e-06	340	MIDWEST	KBSM
Chr02K	8244052	MIDWEST_KBSM_p	6.16022e-06	359	MIDWEST	KBSM
Chr02K	9604483	MIDWEST_KBSM_p	2.52007e-05	868	MIDWEST	KBSM
Chr02K	10015228	MIDWEST_KBSM_p	3.52965e-06	247	MIDWEST	KBSM
Chr02K	17324526	MIDWEST_KBSM_p	2.12381e-05	758	MIDWEST	KBSM
Chr02K	19235539	MIDWEST_KBSM_p	3.14791e-06	203	MIDWEST	KBSM
Chr02K	19661078	MIDWEST_KBSM_p	2.77324e-05	950	MIDWEST	KBSM
Chr02K	20705135	MIDWEST_KBSM_p	2.46942e-05	849	MIDWEST	KBSM
Chr02K	20914675	MIDWEST_KBSM_p	4.79449e-06	311	MIDWEST	KBSM
Chr02K	20925608	MIDWEST_KBSM_p	1.70771e-05	653	MIDWEST	KBSM
Chr02K	23098906	MIDWEST_KBSM_p	1.58315e-06	129	MIDWEST	KBSM
Chr02K	23115456	MIDWEST_KBSM_p	2.47821e-05	852	MIDWEST	KBSM
Chr02K	23117997	MIDWEST_KBSM_p	2.48923e-05	856	MIDWEST	KBSM
Chr02K	23119622	MIDWEST_KBSM_p	2.02852e-05	732	MIDWEST	KBSM
Chr02K	23120077	MIDWEST_KBSM_p	4.24997e-06	291	MIDWEST	KBSM
Chr02K	23120649	MIDWEST_KBSM_p	3.15527e-06	204	MIDWEST	KBSM
Chr02K	23125471	MIDWEST_KBSM_p	1.32856e-05	553	MIDWEST	KBSM
Chr02K	23126853	MIDWEST_KBSM_p	1.2497e-05	522	MIDWEST	KBSM
Chr02K	23666182	MIDWEST_KBSM_p	9.46093e-06	446	MIDWEST	KBSM
Chr02K	23673683	MIDWEST_KBSM_p	2.95021e-05	995	MIDWEST	KBSM
Chr02K	23674623	MIDWEST_KBSM_p	2.38418e-05	820	MIDWEST	KBSM
Chr02K	23674899	MIDWEST_KBSM_p	2.83093e-05	975	MIDWEST	KBSM
Chr02K	23682259	MIDWEST_KBSM_p	2.32352e-06	169	MIDWEST	KBSM
Chr02K	23682397	MIDWEST_KBSM_p	9.4845e-06	449	MIDWEST	KBSM
Chr02K	23683168	MIDWEST_KBSM_p	1.46185e-05	586	MIDWEST	KBSM
Chr02K	23683415	MIDWEST_KBSM_p	1.32699e-05	551	MIDWEST	KBSM
Chr02K	23688578	MIDWEST_KBSM_p	4.873e-06	313	MIDWEST	KBSM
Chr02K	23688745	MIDWEST_KBSM_p	1.5041e-05	602	MIDWEST	KBSM
Chr02K	23699476	MIDWEST_KBSM_p	1.9091e-05	699	MIDWEST	KBSM
Chr02K	23699565	MIDWEST_KBSM_p	2.63322e-05	905	MIDWEST	KBSM
Chr02K	23701718	MIDWEST_KBSM_p	2.10566e-05	754	MIDWEST	KBSM
Chr02K	23707248	MIDWEST_KBSM_p	1.07017e-05	476	MIDWEST	KBSM
Chr02K	23707660	MIDWEST_KBSM_p	1.68235e-05	644	MIDWEST	KBSM
Chr02K	23720640	MIDWEST_KBSM_p	6.23423e-06	364	MIDWEST	KBSM
Chr02K	23722907	MIDWEST_KBSM_p	1.69506e-05	651	MIDWEST	KBSM
Chr02K	23724725	MIDWEST_KBSM_p	2.48265e-05	853	MIDWEST	KBSM
Chr02K	23724910	MIDWEST_KBSM_p	1.46858e-05	589	MIDWEST	KBSM
Chr02K	23847096	MIDWEST_KBSM_p	1.34997e-05	562	MIDWEST	KBSM
Chr02K	26440391	MIDWEST_KBSM_p	1.4451e-05	581	MIDWEST	KBSM
Chr02K	28314535	MIDWEST_KBSM_p	3.52965e-06	243	MIDWEST	KBSM
Chr02K	30424704	MIDWEST_KBSM_p	1.0185e-06	91	MIDWEST	KBSM
Chr02K	31233315	MIDWEST_KBSM_p	1.46716e-06	122	MIDWEST	KBSM
Chr02K	32037659	MIDWEST_KBSM_p	3.30868e-06	212	MIDWEST	KBSM
Chr02K	33870989	MIDWEST_KBSM_p	2.16567e-06	162	MIDWEST	KBSM
Chr02K	33997522	MIDWEST_KBSM_p	4.77573e-06	310	MIDWEST	KBSM
Chr02K	34013944	MIDWEST_KBSM_p	6.97126e-06	384	MIDWEST	KBSM
Chr02K	34260619	MIDWEST_KBSM_p	2.61689e-05	898	MIDWEST	KBSM
Chr02K	34267253	MIDWEST_KBSM_p	1.07054e-05	478	MIDWEST	KBSM
Chr02K	34466724	MIDWEST_KBSM_p	1.7554e-05	664	MIDWEST	KBSM
Chr02K	37942519	MIDWEST_KBSM_p	9.7253e-06	453	MIDWEST	KBSM
Chr02K	40555104	MIDWEST_KBSM_p	9.96594e-06	457	MIDWEST	KBSM
Chr02K	46014327	MIDWEST_KBSM_p	1.69372e-05	649	MIDWEST	KBSM
Chr02K	48138849	MIDWEST_KBSM_p	2.00478e-05	727	MIDWEST	KBSM
Chr02K	48197952	MIDWEST_KBSM_p	5.48743e-06	339	MIDWEST	KBSM
Chr02K	48432357	MIDWEST_KBSM_p	2.46053e-05	847	MIDWEST	KBSM
Chr02K	49268941	MIDWEST_KBSM_p	2.86795e-05	980	MIDWEST	KBSM
Chr02K	50781747	MIDWEST_KBSM_p	2.69705e-05	923	MIDWEST	KBSM
Chr02K	50845220	MIDWEST_KBSM_p	1.82307e-05	679	MIDWEST	KBSM
Chr02K	50887256	MIDWEST_KBSM_p	1.03498e-05	467	MIDWEST	KBSM
Chr02K	51835972	MIDWEST_KBSM_p	1.31891e-05	547	MIDWEST	KBSM
Chr02K	56221652	MIDWEST_KBSM_p	2.10466e-05	753	MIDWEST	KBSM
Chr02K	59962520	MIDWEST_KBSM_p	1.18562e-05	505	MIDWEST	KBSM
Chr02K	62126057	MIDWEST_KBSM_p	1.62263e-05	630	MIDWEST	KBSM
Chr02K	64023072	MIDWEST_KBSM_p	9.48535e-06	450	MIDWEST	KBSM
Chr02K	64510470	MIDWEST_KBSM_p	7.37667e-06	395	MIDWEST	KBSM
Chr02N	1849168	MIDWEST_KBSM_p	1.69443e-05	650	MIDWEST	KBSM
Chr02N	2345963	MIDWEST_KBSM_p	2.52555e-05	870	MIDWEST	KBSM
Chr02N	2346134	MIDWEST_KBSM_p	1.93861e-05	707	MIDWEST	KBSM
Chr02N	2743399	MIDWEST_KBSM_p	5.1678e-06	329	MIDWEST	KBSM
Chr02N	10592289	MIDWEST_KBSM_p	2.47277e-05	851	MIDWEST	KBSM
Chr02N	10601495	MIDWEST_KBSM_p	1.98699e-05	723	MIDWEST	KBSM
Chr02N	10605186	MIDWEST_KBSM_p	1.85016e-05	683	MIDWEST	KBSM
Chr02N	13277955	MIDWEST_KBSM_p	1.67016e-05	638	MIDWEST	KBSM
Chr02N	13524562	MIDWEST_KBSM_p	2.05688e-05	739	MIDWEST	KBSM
Chr02N	15071827	MIDWEST_KBSM_p	8.15637e-06	412	MIDWEST	KBSM
Chr02N	16188367	MIDWEST_KBSM_p	1.76943e-06	139	MIDWEST	KBSM
Chr02N	18944298	MIDWEST_KBSM_p	3.52965e-06	233	MIDWEST	KBSM
Chr02N	19085685	MIDWEST_KBSM_p	2.69192e-05	920	MIDWEST	KBSM
Chr02N	20849327	MIDWEST_KBSM_p	2.59947e-05	894	MIDWEST	KBSM
Chr02N	25029711	MIDWEST_KBSM_p	1.9687e-05	713	MIDWEST	KBSM
Chr02N	25029715	MIDWEST_KBSM_p	1.9687e-05	714	MIDWEST	KBSM
Chr02N	25071881	MIDWEST_KBSM_p	3.36859e-06	215	MIDWEST	KBSM
Chr02N	26554527	MIDWEST_KBSM_p	2.94552e-05	993	MIDWEST	KBSM
Chr02N	27782335	MIDWEST_KBSM_p	8.62838e-06	428	MIDWEST	KBSM
Chr02N	31068510	MIDWEST_KBSM_p	1.44024e-06	118	MIDWEST	KBSM
Chr02N	33071312	MIDWEST_KBSM_p	3.74514e-07	44	MIDWEST	KBSM
Chr02N	35136135	MIDWEST_KBSM_p	3.88911e-06	268	MIDWEST	KBSM
Chr02N	36677290	MIDWEST_KBSM_p	2.69053e-05	918	MIDWEST	KBSM
Chr02N	39533876	MIDWEST_KBSM_p	5.68902e-06	346	MIDWEST	KBSM
Chr02N	39695572	MIDWEST_KBSM_p	4.04006e-06	284	MIDWEST	KBSM
Chr02N	45172491	MIDWEST_KBSM_p	6.64273e-07	73	MIDWEST	KBSM
Chr02N	45652553	MIDWEST_KBSM_p	1.06488e-05	474	MIDWEST	KBSM
Chr02N	46447488	MIDWEST_KBSM_p	2.49368e-05	858	MIDWEST	KBSM
Chr02N	54187593	MIDWEST_KBSM_p	8.57177e-06	425	MIDWEST	KBSM
Chr02N	56541344	MIDWEST_KBSM_p	1.24048e-05	520	MIDWEST	KBSM
Chr02N	56545204	MIDWEST_KBSM_p	1.24215e-05	521	MIDWEST	KBSM
Chr02N	57896227	MIDWEST_KBSM_p	7.29262e-06	393	MIDWEST	KBSM
Chr02N	57901278	MIDWEST_KBSM_p	1.07807e-05	482	MIDWEST	KBSM
Chr02N	58237457	MIDWEST_KBSM_p	2.61704e-06	181	MIDWEST	KBSM
Chr02N	58252840	MIDWEST_KBSM_p	1.49718e-05	598	MIDWEST	KBSM
Chr02N	61299124	MIDWEST_KBSM_p	1.31379e-05	545	MIDWEST	KBSM
Chr02N	63128702	MIDWEST_KBSM_p	8.80179e-06	433	MIDWEST	KBSM
Chr02N	63138835	MIDWEST_KBSM_p	2.1241e-05	759	MIDWEST	KBSM
Chr02N	63731584	MIDWEST_KBSM_p	2.74845e-05	940	MIDWEST	KBSM
Chr02N	64845765	MIDWEST_KBSM_p	2.51452e-05	866	MIDWEST	KBSM
Chr02N	66341797	MIDWEST_KBSM_p	2.20041e-05	770	MIDWEST	KBSM
Chr02N	66646027	MIDWEST_KBSM_p	7.53524e-07	81	MIDWEST	KBSM
Chr02N	69329822	MIDWEST_KBSM_p	3.94183e-06	274	MIDWEST	KBSM
Chr03K	224146	MIDWEST_KBSM_p	7.48283e-07	80	MIDWEST	KBSM
Chr03K	224172	MIDWEST_KBSM_p	2.43658e-07	31	MIDWEST	KBSM
Chr03K	2330870	MIDWEST_KBSM_p	1.73398e-05	660	MIDWEST	KBSM
Chr03K	4218755	MIDWEST_KBSM_p	1.53566e-05	609	MIDWEST	KBSM
Chr03K	11272333	MIDWEST_KBSM_p	7.28817e-06	392	MIDWEST	KBSM
Chr03K	12488243	MIDWEST_KBSM_p	2.69184e-05	919	MIDWEST	KBSM
Chr03K	17309600	MIDWEST_KBSM_p	6.81131e-07	75	MIDWEST	KBSM
Chr03K	23589039	MIDWEST_KBSM_p	3.39387e-06	220	MIDWEST	KBSM
Chr03K	34943851	MIDWEST_KBSM_p	1.12373e-06	100	MIDWEST	KBSM
Chr03K	34945131	MIDWEST_KBSM_p	1.05183e-06	97	MIDWEST	KBSM
Chr03K	35632058	MIDWEST_KBSM_p	2.21848e-05	776	MIDWEST	KBSM
Chr03K	36139648	MIDWEST_KBSM_p	3.47316e-06	227	MIDWEST	KBSM
Chr03K	36166703	MIDWEST_KBSM_p	4.95733e-06	317	MIDWEST	KBSM
Chr03K	36176169	MIDWEST_KBSM_p	1.04978e-05	470	MIDWEST	KBSM
Chr03K	36226577	MIDWEST_KBSM_p	1.23163e-05	517	MIDWEST	KBSM
Chr03K	36572885	MIDWEST_KBSM_p	2.74062e-06	187	MIDWEST	KBSM
Chr03K	36573592	MIDWEST_KBSM_p	2.74062e-06	184	MIDWEST	KBSM
Chr03K	36580825	MIDWEST_KBSM_p	1.15997e-05	499	MIDWEST	KBSM
Chr03K	36595354	MIDWEST_KBSM_p	1.94089e-06	150	MIDWEST	KBSM
Chr03K	36608197	MIDWEST_KBSM_p	1.00494e-05	459	MIDWEST	KBSM
Chr03K	36608334	MIDWEST_KBSM_p	1.00494e-05	460	MIDWEST	KBSM
Chr03K	36610723	MIDWEST_KBSM_p	1.94089e-06	148	MIDWEST	KBSM
Chr03K	36610790	MIDWEST_KBSM_p	3.99612e-06	282	MIDWEST	KBSM
Chr03K	36611548	MIDWEST_KBSM_p	1.94089e-06	147	MIDWEST	KBSM
Chr03K	36616585	MIDWEST_KBSM_p	2.74062e-06	189	MIDWEST	KBSM
Chr03K	36620111	MIDWEST_KBSM_p	2.74062e-06	186	MIDWEST	KBSM
Chr03K	36622010	MIDWEST_KBSM_p	2.74062e-06	188	MIDWEST	KBSM
Chr03K	36622780	MIDWEST_KBSM_p	1.22323e-05	513	MIDWEST	KBSM
Chr03K	36623897	MIDWEST_KBSM_p	1.44913e-05	582	MIDWEST	KBSM
Chr03K	36623945	MIDWEST_KBSM_p	2.74062e-06	185	MIDWEST	KBSM
Chr03K	36664687	MIDWEST_KBSM_p	1.6727e-05	640	MIDWEST	KBSM
Chr03K	36740780	MIDWEST_KBSM_p	1.52801e-05	604	MIDWEST	KBSM
Chr03K	36768256	MIDWEST_KBSM_p	1.94089e-06	149	MIDWEST	KBSM
Chr03K	36768500	MIDWEST_KBSM_p	1.94089e-06	151	MIDWEST	KBSM
Chr03K	36860991	MIDWEST_KBSM_p	1.28004e-06	110	MIDWEST	KBSM
Chr03K	36874566	MIDWEST_KBSM_p	2.20242e-05	772	MIDWEST	KBSM
Chr03K	36874602	MIDWEST_KBSM_p	1.51368e-06	126	MIDWEST	KBSM
Chr03K	36875530	MIDWEST_KBSM_p	1.71597e-07	25	MIDWEST	KBSM
Chr03K	36875639	MIDWEST_KBSM_p	2.93573e-05	991	MIDWEST	KBSM
Chr03K	36875716	MIDWEST_KBSM_p	2.7919e-05	965	MIDWEST	KBSM
Chr03K	36876710	MIDWEST_KBSM_p	8.16013e-06	416	MIDWEST	KBSM
Chr03K	36877507	MIDWEST_KBSM_p	2.20242e-05	771	MIDWEST	KBSM
Chr03K	36879776	MIDWEST_KBSM_p	4.22845e-08	13	MIDWEST	KBSM
Chr03K	36879963	MIDWEST_KBSM_p	1.77862e-05	669	MIDWEST	KBSM
Chr03K	36885555	MIDWEST_KBSM_p	4.22845e-08	12	MIDWEST	KBSM
Chr03K	36885670	MIDWEST_KBSM_p	4.83717e-07	52	MIDWEST	KBSM
Chr03K	36885696	MIDWEST_KBSM_p	4.83717e-07	50	MIDWEST	KBSM
Chr03K	36886365	MIDWEST_KBSM_p	2.26435e-06	168	MIDWEST	KBSM
Chr03K	36886537	MIDWEST_KBSM_p	4.83717e-07	51	MIDWEST	KBSM
Chr03K	36887060	MIDWEST_KBSM_p	2.26435e-06	167	MIDWEST	KBSM
Chr03K	37047595	MIDWEST_KBSM_p	5.14072e-08	14	MIDWEST	KBSM
Chr03K	37057144	MIDWEST_KBSM_p	1.38157e-07	24	MIDWEST	KBSM
Chr03K	37057274	MIDWEST_KBSM_p	3.20371e-06	209	MIDWEST	KBSM
Chr03K	37057285	MIDWEST_KBSM_p	3.20371e-06	208	MIDWEST	KBSM
Chr03K	37078076	MIDWEST_KBSM_p	1.62697e-06	132	MIDWEST	KBSM
Chr03K	37091004	MIDWEST_KBSM_p	1.15494e-07	23	MIDWEST	KBSM
Chr03K	37190889	MIDWEST_KBSM_p	1.88861e-06	146	MIDWEST	KBSM
Chr03K	37203860	MIDWEST_KBSM_p	4.98485e-06	322	MIDWEST	KBSM
Chr03K	37214826	MIDWEST_KBSM_p	2.41559e-05	830	MIDWEST	KBSM
Chr03K	37229668	MIDWEST_KBSM_p	2.17734e-05	767	MIDWEST	KBSM
Chr03K	37260720	MIDWEST_KBSM_p	1.17682e-05	501	MIDWEST	KBSM
Chr03K	37260904	MIDWEST_KBSM_p	2.35035e-07	30	MIDWEST	KBSM
Chr03K	37285787	MIDWEST_KBSM_p	6.30726e-08	17	MIDWEST	KBSM
Chr03K	37288293	MIDWEST_KBSM_p	4.22845e-08	10	MIDWEST	KBSM
Chr03K	37334544	MIDWEST_KBSM_p	3.57206e-06	251	MIDWEST	KBSM
Chr03K	37334561	MIDWEST_KBSM_p	2.66928e-05	912	MIDWEST	KBSM
Chr03K	37416292	MIDWEST_KBSM_p	6.22754e-08	16	MIDWEST	KBSM
Chr03K	37416317	MIDWEST_KBSM_p	2.8472e-10	1	MIDWEST	KBSM
Chr03K	37453268	MIDWEST_KBSM_p	2.58206e-05	892	MIDWEST	KBSM
Chr03K	37534782	MIDWEST_KBSM_p	1.81492e-08	7	MIDWEST	KBSM
Chr03K	37543812	MIDWEST_KBSM_p	2.94732e-05	994	MIDWEST	KBSM
Chr03K	37547741	MIDWEST_KBSM_p	2.28502e-07	29	MIDWEST	KBSM
Chr03K	37594202	MIDWEST_KBSM_p	1.06433e-06	98	MIDWEST	KBSM
Chr03K	37594499	MIDWEST_KBSM_p	1.96909e-05	715	MIDWEST	KBSM
Chr03K	37595650	MIDWEST_KBSM_p	6.84216e-06	380	MIDWEST	KBSM
Chr03K	37597765	MIDWEST_KBSM_p	8.16013e-06	418	MIDWEST	KBSM
Chr03K	37597770	MIDWEST_KBSM_p	8.16013e-06	417	MIDWEST	KBSM
Chr03K	37598086	MIDWEST_KBSM_p	8.16013e-06	414	MIDWEST	KBSM
Chr03K	37598113	MIDWEST_KBSM_p	8.16013e-06	413	MIDWEST	KBSM
Chr03K	37598623	MIDWEST_KBSM_p	1.05032e-08	5	MIDWEST	KBSM
Chr03K	37598709	MIDWEST_KBSM_p	4.97684e-06	321	MIDWEST	KBSM
Chr03K	37601356	MIDWEST_KBSM_p	8.16013e-06	415	MIDWEST	KBSM
Chr03K	37606917	MIDWEST_KBSM_p	7.86202e-07	82	MIDWEST	KBSM
Chr03K	37608539	MIDWEST_KBSM_p	2.81305e-05	968	MIDWEST	KBSM
Chr03K	37684598	MIDWEST_KBSM_p	6.30402e-06	367	MIDWEST	KBSM
Chr03K	37695033	MIDWEST_KBSM_p	1.42724e-05	575	MIDWEST	KBSM
Chr03K	39199937	MIDWEST_KBSM_p	3.28748e-06	210	MIDWEST	KBSM
Chr03K	39200307	MIDWEST_KBSM_p	1.61912e-05	629	MIDWEST	KBSM
Chr03K	39208187	MIDWEST_KBSM_p	3.6134e-06	256	MIDWEST	KBSM
Chr03K	39211253	MIDWEST_KBSM_p	2.77472e-05	953	MIDWEST	KBSM
Chr03K	39211438	MIDWEST_KBSM_p	2.51205e-06	177	MIDWEST	KBSM
Chr03K	39331321	MIDWEST_KBSM_p	1.42724e-05	574	MIDWEST	KBSM
Chr03K	40563995	MIDWEST_KBSM_p	7.2159e-06	387	MIDWEST	KBSM
Chr03K	40790247	MIDWEST_KBSM_p	1.41742e-05	572	MIDWEST	KBSM
Chr03K	41003304	MIDWEST_KBSM_p	1.41742e-05	571	MIDWEST	KBSM
Chr03K	41007065	MIDWEST_KBSM_p	2.04248e-06	155	MIDWEST	KBSM
Chr03K	41034292	MIDWEST_KBSM_p	1.02031e-07	20	MIDWEST	KBSM
Chr03K	41036289	MIDWEST_KBSM_p	1.02031e-07	21	MIDWEST	KBSM
Chr03K	41036717	MIDWEST_KBSM_p	1.59043e-05	617	MIDWEST	KBSM
Chr03K	41045321	MIDWEST_KBSM_p	1.80062e-07	26	MIDWEST	KBSM
Chr03K	41050097	MIDWEST_KBSM_p	1.41742e-05	570	MIDWEST	KBSM
Chr03K	41235410	MIDWEST_KBSM_p	1.02031e-07	19	MIDWEST	KBSM
Chr03K	41337106	MIDWEST_KBSM_p	2.11092e-06	157	MIDWEST	KBSM
Chr03K	41352827	MIDWEST_KBSM_p	1.71199e-06	136	MIDWEST	KBSM
Chr03K	41352901	MIDWEST_KBSM_p	1.3194e-05	548	MIDWEST	KBSM
Chr03K	41355461	MIDWEST_KBSM_p	3.9924e-06	281	MIDWEST	KBSM
Chr03K	41355462	MIDWEST_KBSM_p	3.9924e-06	280	MIDWEST	KBSM
Chr03K	41362092	MIDWEST_KBSM_p	5.14072e-08	15	MIDWEST	KBSM
Chr03K	41362793	MIDWEST_KBSM_p	1.02889e-06	94	MIDWEST	KBSM
Chr03K	41372333	MIDWEST_KBSM_p	3.37187e-06	217	MIDWEST	KBSM
Chr03K	41397332	MIDWEST_KBSM_p	2.49802e-05	861	MIDWEST	KBSM
Chr03K	41399471	MIDWEST_KBSM_p	4.22845e-08	11	MIDWEST	KBSM
Chr03K	41403209	MIDWEST_KBSM_p	1.76927e-05	667	MIDWEST	KBSM
Chr03K	41407943	MIDWEST_KBSM_p	2.0562e-05	738	MIDWEST	KBSM
Chr03K	41408119	MIDWEST_KBSM_p	3.64524e-06	257	MIDWEST	KBSM
Chr03K	41444259	MIDWEST_KBSM_p	3.16693e-06	205	MIDWEST	KBSM
Chr03K	41459247	MIDWEST_KBSM_p	5.80775e-07	67	MIDWEST	KBSM
Chr03K	41848587	MIDWEST_KBSM_p	1.9135e-05	703	MIDWEST	KBSM
Chr03K	41855452	MIDWEST_KBSM_p	5.76822e-06	347	MIDWEST	KBSM
Chr03K	43071195	MIDWEST_KBSM_p	3.52965e-06	229	MIDWEST	KBSM
Chr03K	43566742	MIDWEST_KBSM_p	9.56967e-07	89	MIDWEST	KBSM
Chr03K	44459739	MIDWEST_KBSM_p	1.94193e-05	709	MIDWEST	KBSM
Chr03K	44715397	MIDWEST_KBSM_p	1.69261e-06	135	MIDWEST	KBSM
Chr03K	44723470	MIDWEST_KBSM_p	6.22951e-06	363	MIDWEST	KBSM
Chr03K	44723475	MIDWEST_KBSM_p	6.22951e-06	362	MIDWEST	KBSM
Chr03K	44724208	MIDWEST_KBSM_p	3.95274e-06	277	MIDWEST	KBSM
Chr03K	44724346	MIDWEST_KBSM_p	1.26547e-06	108	MIDWEST	KBSM
Chr03K	44724479	MIDWEST_KBSM_p	9.07202e-07	85	MIDWEST	KBSM
Chr03K	44724514	MIDWEST_KBSM_p	9.47595e-07	87	MIDWEST	KBSM
Chr03K	44725419	MIDWEST_KBSM_p	2.95729e-05	998	MIDWEST	KBSM
Chr03K	44726284	MIDWEST_KBSM_p	1.10843e-05	488	MIDWEST	KBSM
Chr03K	44727806	MIDWEST_KBSM_p	1.14695e-05	497	MIDWEST	KBSM
Chr03K	44729185	MIDWEST_KBSM_p	2.56365e-06	178	MIDWEST	KBSM
Chr03K	44736580	MIDWEST_KBSM_p	4.49655e-06	302	MIDWEST	KBSM
Chr03K	44736968	MIDWEST_KBSM_p	2.16043e-06	161	MIDWEST	KBSM
Chr03K	44864367	MIDWEST_KBSM_p	1.08241e-05	483	MIDWEST	KBSM
Chr03K	46554606	MIDWEST_KBSM_p	5.31869e-07	61	MIDWEST	KBSM
Chr03K	48356637	MIDWEST_KBSM_p	3.52965e-06	246	MIDWEST	KBSM
Chr03K	48889874	MIDWEST_KBSM_p	1.49007e-05	596	MIDWEST	KBSM
Chr03K	53549747	MIDWEST_KBSM_p	2.34108e-05	808	MIDWEST	KBSM
Chr03K	53550187	MIDWEST_KBSM_p	2.39167e-05	822	MIDWEST	KBSM
Chr03K	53568502	MIDWEST_KBSM_p	3.45876e-07	34	MIDWEST	KBSM
Chr03K	53570430	MIDWEST_KBSM_p	4.37704e-06	296	MIDWEST	KBSM
Chr03K	53570565	MIDWEST_KBSM_p	2.44618e-06	173	MIDWEST	KBSM
Chr03K	53570566	MIDWEST_KBSM_p	2.44618e-06	174	MIDWEST	KBSM
Chr03K	53570843	MIDWEST_KBSM_p	2.75298e-05	942	MIDWEST	KBSM
Chr03K	53570948	MIDWEST_KBSM_p	4.60342e-07	48	MIDWEST	KBSM
Chr03K	53571249	MIDWEST_KBSM_p	8.81912e-06	434	MIDWEST	KBSM
Chr03K	53571664	MIDWEST_KBSM_p	2.449e-05	838	MIDWEST	KBSM
Chr03K	53571782	MIDWEST_KBSM_p	4.55638e-06	304	MIDWEST	KBSM
Chr03K	53571914	MIDWEST_KBSM_p	3.5774e-06	254	MIDWEST	KBSM
Chr03K	53572165	MIDWEST_KBSM_p	4.94384e-06	315	MIDWEST	KBSM
Chr03K	53572600	MIDWEST_KBSM_p	2.17567e-05	766	MIDWEST	KBSM
Chr03K	53574123	MIDWEST_KBSM_p	6.44673e-06	370	MIDWEST	KBSM
Chr03K	53574128	MIDWEST_KBSM_p	2.82096e-06	192	MIDWEST	KBSM
Chr03K	57056913	MIDWEST_KBSM_p	3.52965e-06	241	MIDWEST	KBSM
Chr03K	57056914	MIDWEST_KBSM_p	3.52965e-06	242	MIDWEST	KBSM
Chr03K	57056915	MIDWEST_KBSM_p	5.31869e-07	59	MIDWEST	KBSM
Chr03K	57056919	MIDWEST_KBSM_p	5.31869e-07	62	MIDWEST	KBSM
Chr03K	57056923	MIDWEST_KBSM_p	3.52965e-06	248	MIDWEST	KBSM
Chr03K	57056932	MIDWEST_KBSM_p	1.54041e-05	610	MIDWEST	KBSM
Chr03K	58192862	MIDWEST_KBSM_p	5.23422e-06	330	MIDWEST	KBSM
Chr03K	58333595	MIDWEST_KBSM_p	7.94877e-06	406	MIDWEST	KBSM
Chr03K	58365950	MIDWEST_KBSM_p	5.66454e-07	64	MIDWEST	KBSM
Chr03K	60783431	MIDWEST_KBSM_p	1.90045e-05	696	MIDWEST	KBSM
Chr03K	63343856	MIDWEST_KBSM_p	2.70727e-05	926	MIDWEST	KBSM
Chr03K	63345631	MIDWEST_KBSM_p	2.70727e-05	927	MIDWEST	KBSM
Chr03N	2980626	MIDWEST_KBSM_p	1.29441e-05	533	MIDWEST	KBSM
Chr03N	3040437	MIDWEST_KBSM_p	2.37788e-05	819	MIDWEST	KBSM
Chr03N	7197811	MIDWEST_KBSM_p	2.73666e-08	9	MIDWEST	KBSM
Chr03N	7198342	MIDWEST_KBSM_p	3.69289e-07	42	MIDWEST	KBSM
Chr03N	7198937	MIDWEST_KBSM_p	3.69289e-07	43	MIDWEST	KBSM
Chr03N	8428161	MIDWEST_KBSM_p	2.70141e-05	925	MIDWEST	KBSM
Chr03N	8935118	MIDWEST_KBSM_p	3.29188e-07	33	MIDWEST	KBSM
Chr03N	9899499	MIDWEST_KBSM_p	6.04264e-06	355	MIDWEST	KBSM
Chr03N	10910251	MIDWEST_KBSM_p	2.65857e-05	910	MIDWEST	KBSM
Chr03N	12656355	MIDWEST_KBSM_p	1.47586e-05	591	MIDWEST	KBSM
Chr03N	12757261	MIDWEST_KBSM_p	8.90863e-06	436	MIDWEST	KBSM
Chr03N	14654942	MIDWEST_KBSM_p	1.1987e-06	105	MIDWEST	KBSM
Chr03N	14759969	MIDWEST_KBSM_p	1.33094e-05	554	MIDWEST	KBSM
Chr03N	17234245	MIDWEST_KBSM_p	1.7332e-05	658	MIDWEST	KBSM
Chr03N	18599936	MIDWEST_KBSM_p	5.14137e-06	327	MIDWEST	KBSM
Chr03N	21100278	MIDWEST_KBSM_p	1.60603e-05	621	MIDWEST	KBSM
Chr03N	25450369	MIDWEST_KBSM_p	1.12724e-05	494	MIDWEST	KBSM
Chr03N	25564695	MIDWEST_KBSM_p	2.1693e-05	764	MIDWEST	KBSM
Chr03N	26136690	MIDWEST_KBSM_p	1.50347e-05	601	MIDWEST	KBSM
Chr03N	27258013	MIDWEST_KBSM_p	1.25262e-05	525	MIDWEST	KBSM
Chr03N	27626737	MIDWEST_KBSM_p	1.60662e-05	625	MIDWEST	KBSM
Chr03N	27627463	MIDWEST_KBSM_p	1.60662e-05	623	MIDWEST	KBSM
Chr03N	27628475	MIDWEST_KBSM_p	2.03344e-05	733	MIDWEST	KBSM
Chr03N	27628605	MIDWEST_KBSM_p	1.60662e-05	622	MIDWEST	KBSM
Chr03N	27629439	MIDWEST_KBSM_p	1.60662e-05	624	MIDWEST	KBSM
Chr03N	27629833	MIDWEST_KBSM_p	1.60662e-05	626	MIDWEST	KBSM
Chr03N	27634813	MIDWEST_KBSM_p	6.86448e-06	382	MIDWEST	KBSM
Chr03N	27636023	MIDWEST_KBSM_p	1.58098e-05	615	MIDWEST	KBSM
Chr03N	27636663	MIDWEST_KBSM_p	1.11297e-05	490	MIDWEST	KBSM
Chr03N	27637288	MIDWEST_KBSM_p	6.86448e-06	381	MIDWEST	KBSM
Chr03N	27637385	MIDWEST_KBSM_p	4.25113e-06	292	MIDWEST	KBSM
Chr03N	27637932	MIDWEST_KBSM_p	5.716e-07	66	MIDWEST	KBSM
Chr03N	27637986	MIDWEST_KBSM_p	1.67831e-05	642	MIDWEST	KBSM
Chr03N	27639342	MIDWEST_KBSM_p	5.32549e-07	63	MIDWEST	KBSM
Chr03N	27639363	MIDWEST_KBSM_p	5.2843e-07	53	MIDWEST	KBSM
Chr03N	27639418	MIDWEST_KBSM_p	4.22269e-06	289	MIDWEST	KBSM
Chr03N	27648122	MIDWEST_KBSM_p	1.52612e-05	603	MIDWEST	KBSM
Chr03N	27650259	MIDWEST_KBSM_p	1.77318e-06	140	MIDWEST	KBSM
Chr03N	27650306	MIDWEST_KBSM_p	4.46629e-06	300	MIDWEST	KBSM
Chr03N	27650351	MIDWEST_KBSM_p	1.36845e-06	115	MIDWEST	KBSM
Chr03N	27650389	MIDWEST_KBSM_p	2.11922e-06	158	MIDWEST	KBSM
Chr03N	30961298	MIDWEST_KBSM_p	2.78127e-05	957	MIDWEST	KBSM
Chr03N	35592213	MIDWEST_KBSM_p	2.7478e-05	939	MIDWEST	KBSM
Chr03N	36114025	MIDWEST_KBSM_p	2.85467e-05	977	MIDWEST	KBSM
Chr03N	47389401	MIDWEST_KBSM_p	2.45178e-05	840	MIDWEST	KBSM
Chr03N	48836333	MIDWEST_KBSM_p	2.57419e-05	887	MIDWEST	KBSM
Chr03N	53739782	MIDWEST_KBSM_p	1.88404e-05	692	MIDWEST	KBSM
Chr03N	58531725	MIDWEST_KBSM_p	1.69329e-05	648	MIDWEST	KBSM
Chr03N	58532419	MIDWEST_KBSM_p	1.39184e-05	568	MIDWEST	KBSM
Chr03N	58533025	MIDWEST_KBSM_p	2.67953e-05	914	MIDWEST	KBSM
Chr03N	58534090	MIDWEST_KBSM_p	1.91128e-05	700	MIDWEST	KBSM
Chr03N	58540833	MIDWEST_KBSM_p	1.82109e-05	678	MIDWEST	KBSM
Chr03N	58545937	MIDWEST_KBSM_p	1.85018e-05	684	MIDWEST	KBSM
Chr03N	58552742	MIDWEST_KBSM_p	1.98349e-05	721	MIDWEST	KBSM
Chr03N	58557898	MIDWEST_KBSM_p	1.30875e-05	543	MIDWEST	KBSM
Chr03N	58565110	MIDWEST_KBSM_p	1.82109e-05	677	MIDWEST	KBSM
Chr03N	58568965	MIDWEST_KBSM_p	1.07401e-05	479	MIDWEST	KBSM
Chr03N	58569147	MIDWEST_KBSM_p	1.88078e-05	690	MIDWEST	KBSM
Chr03N	58570306	MIDWEST_KBSM_p	1.47071e-05	590	MIDWEST	KBSM
Chr03N	58570620	MIDWEST_KBSM_p	2.45423e-05	843	MIDWEST	KBSM
Chr03N	58575960	MIDWEST_KBSM_p	2.45423e-05	846	MIDWEST	KBSM
Chr03N	58576731	MIDWEST_KBSM_p	2.45423e-05	842	MIDWEST	KBSM
Chr03N	58576761	MIDWEST_KBSM_p	2.45423e-05	845	MIDWEST	KBSM
Chr03N	58583109	MIDWEST_KBSM_p	2.45423e-05	844	MIDWEST	KBSM
Chr03N	58584224	MIDWEST_KBSM_p	1.30875e-05	542	MIDWEST	KBSM
Chr03N	58585328	MIDWEST_KBSM_p	7.19066e-06	386	MIDWEST	KBSM
Chr03N	58585465	MIDWEST_KBSM_p	1.49289e-05	597	MIDWEST	KBSM
Chr03N	61295519	MIDWEST_KBSM_p	8.55421e-07	83	MIDWEST	KBSM
Chr03N	61297645	MIDWEST_KBSM_p	2.19753e-05	768	MIDWEST	KBSM
Chr03N	61897556	MIDWEST_KBSM_p	1.07682e-05	480	MIDWEST	KBSM
Chr03N	66099313	MIDWEST_KBSM_p	3.32237e-06	213	MIDWEST	KBSM
Chr03N	68004776	MIDWEST_KBSM_p	2.1411e-05	762	MIDWEST	KBSM
Chr03N	68912857	MIDWEST_KBSM_p	1.14531e-06	102	MIDWEST	KBSM
Chr03N	69480932	MIDWEST_KBSM_p	8.71716e-06	430	MIDWEST	KBSM
Chr03N	69665393	MIDWEST_KBSM_p	2.9089e-06	195	MIDWEST	KBSM
Chr03N	69665423	MIDWEST_KBSM_p	4.45294e-06	298	MIDWEST	KBSM
Chr03N	69665553	MIDWEST_KBSM_p	5.28532e-07	54	MIDWEST	KBSM
Chr03N	69665565	MIDWEST_KBSM_p	5.28532e-07	55	MIDWEST	KBSM
Chr03N	69665584	MIDWEST_KBSM_p	5.28532e-07	56	MIDWEST	KBSM
Chr03N	69665618	MIDWEST_KBSM_p	3.92178e-06	269	MIDWEST	KBSM
Chr03N	69820050	MIDWEST_KBSM_p	8.06518e-06	411	MIDWEST	KBSM
Chr04K	1639582	MIDWEST_KBSM_p	2.92891e-05	989	MIDWEST	KBSM
Chr04K	2146087	MIDWEST_KBSM_p	7.21627e-06	388	MIDWEST	KBSM
Chr04K	2630780	MIDWEST_KBSM_p	3.45779e-06	225	MIDWEST	KBSM
Chr04K	2741397	MIDWEST_KBSM_p	3.52965e-06	232	MIDWEST	KBSM
Chr04K	6143962	MIDWEST_KBSM_p	2.63582e-05	906	MIDWEST	KBSM
Chr04K	6146943	MIDWEST_KBSM_p	2.1025e-05	751	MIDWEST	KBSM
Chr04K	6148049	MIDWEST_KBSM_p	2.7885e-05	958	MIDWEST	KBSM
Chr04K	6252033	MIDWEST_KBSM_p	1.63872e-05	632	MIDWEST	KBSM
Chr04K	8084513	MIDWEST_KBSM_p	6.71166e-06	374	MIDWEST	KBSM
Chr04K	12354292	MIDWEST_KBSM_p	5.55031e-06	342	MIDWEST	KBSM
Chr04K	12354308	MIDWEST_KBSM_p	3.52965e-06	239	MIDWEST	KBSM
Chr04K	13293312	MIDWEST_KBSM_p	5.26151e-06	332	MIDWEST	KBSM
Chr04K	18565814	MIDWEST_KBSM_p	1.05538e-05	471	MIDWEST	KBSM
Chr04K	18808245	MIDWEST_KBSM_p	2.36225e-05	814	MIDWEST	KBSM
Chr04K	18952602	MIDWEST_KBSM_p	6.47114e-06	372	MIDWEST	KBSM
Chr04K	26709469	MIDWEST_KBSM_p	2.40939e-05	827	MIDWEST	KBSM
Chr04K	26750653	MIDWEST_KBSM_p	2.12583e-06	159	MIDWEST	KBSM
Chr04K	28042323	MIDWEST_KBSM_p	1.64683e-05	634	MIDWEST	KBSM
Chr04K	28086815	MIDWEST_KBSM_p	3.27238e-07	32	MIDWEST	KBSM
Chr04K	34624162	MIDWEST_KBSM_p	2.77008e-05	948	MIDWEST	KBSM
Chr04K	35028583	MIDWEST_KBSM_p	2.87069e-06	194	MIDWEST	KBSM
Chr04K	36998396	MIDWEST_KBSM_p	2.70857e-05	928	MIDWEST	KBSM
Chr04K	40743986	MIDWEST_KBSM_p	2.32865e-05	804	MIDWEST	KBSM
Chr04K	40745004	MIDWEST_KBSM_p	2.32865e-05	803	MIDWEST	KBSM
Chr04K	40746788	MIDWEST_KBSM_p	2.32865e-05	806	MIDWEST	KBSM
Chr04K	40747215	MIDWEST_KBSM_p	2.32865e-05	807	MIDWEST	KBSM
Chr04K	40755193	MIDWEST_KBSM_p	2.32865e-05	805	MIDWEST	KBSM
Chr04K	46084419	MIDWEST_KBSM_p	2.29497e-05	793	MIDWEST	KBSM
Chr04K	46512037	MIDWEST_KBSM_p	7.89022e-06	403	MIDWEST	KBSM
Chr04K	46513041	MIDWEST_KBSM_p	2.07271e-05	743	MIDWEST	KBSM
Chr04K	46525591	MIDWEST_KBSM_p	4.22531e-06	290	MIDWEST	KBSM
Chr04K	46525703	MIDWEST_KBSM_p	2.46946e-05	850	MIDWEST	KBSM
Chr04K	46528447	MIDWEST_KBSM_p	3.0949e-06	201	MIDWEST	KBSM
Chr04K	46535308	MIDWEST_KBSM_p	2.42961e-05	831	MIDWEST	KBSM
Chr04K	46536458	MIDWEST_KBSM_p	8.59922e-06	427	MIDWEST	KBSM
Chr04N	520482	MIDWEST_KBSM_p	2.39266e-05	824	MIDWEST	KBSM
Chr04N	2665483	MIDWEST_KBSM_p	1.73141e-06	137	MIDWEST	KBSM
Chr04N	2665659	MIDWEST_KBSM_p	3.57565e-06	253	MIDWEST	KBSM
Chr04N	2665859	MIDWEST_KBSM_p	2.69476e-05	922	MIDWEST	KBSM
Chr04N	2756447	MIDWEST_KBSM_p	2.48654e-05	854	MIDWEST	KBSM
Chr04N	3550565	MIDWEST_KBSM_p	1.18759e-05	507	MIDWEST	KBSM
Chr04N	5053538	MIDWEST_KBSM_p	9.10361e-06	439	MIDWEST	KBSM
Chr04N	5252516	MIDWEST_KBSM_p	2.7134e-05	930	MIDWEST	KBSM
Chr04N	6581652	MIDWEST_KBSM_p	8.20189e-06	419	MIDWEST	KBSM
Chr04N	7249526	MIDWEST_KBSM_p	1.33605e-05	556	MIDWEST	KBSM
Chr04N	7254289	MIDWEST_KBSM_p	1.75326e-05	663	MIDWEST	KBSM
Chr04N	9813174	MIDWEST_KBSM_p	7.47234e-06	397	MIDWEST	KBSM
Chr04N	9813302	MIDWEST_KBSM_p	2.79036e-05	959	MIDWEST	KBSM
Chr04N	9813630	MIDWEST_KBSM_p	7.47234e-06	398	MIDWEST	KBSM
Chr04N	9813945	MIDWEST_KBSM_p	9.42197e-06	445	MIDWEST	KBSM
Chr04N	9814429	MIDWEST_KBSM_p	1.17679e-06	104	MIDWEST	KBSM
Chr04N	10492693	MIDWEST_KBSM_p	1.57187e-05	614	MIDWEST	KBSM
Chr04N	15755120	MIDWEST_KBSM_p	2.54605e-05	877	MIDWEST	KBSM
Chr04N	15756281	MIDWEST_KBSM_p	2.62321e-05	900	MIDWEST	KBSM
Chr04N	17357282	MIDWEST_KBSM_p	3.10189e-06	202	MIDWEST	KBSM
Chr04N	17357578	MIDWEST_KBSM_p	5.47116e-06	337	MIDWEST	KBSM
Chr04N	17367324	MIDWEST_KBSM_p	7.65982e-06	399	MIDWEST	KBSM
Chr04N	17374392	MIDWEST_KBSM_p	1.34051e-05	560	MIDWEST	KBSM
Chr04N	17374433	MIDWEST_KBSM_p	1.34051e-05	561	MIDWEST	KBSM
Chr04N	17380726	MIDWEST_KBSM_p	7.9349e-06	405	MIDWEST	KBSM
Chr04N	17387033	MIDWEST_KBSM_p	2.56614e-05	885	MIDWEST	KBSM
Chr04N	17393332	MIDWEST_KBSM_p	2.52752e-05	872	MIDWEST	KBSM
Chr04N	17393662	MIDWEST_KBSM_p	2.52752e-05	873	MIDWEST	KBSM
Chr04N	17393892	MIDWEST_KBSM_p	2.52752e-05	871	MIDWEST	KBSM
Chr04N	17398316	MIDWEST_KBSM_p	1.88267e-05	691	MIDWEST	KBSM
Chr04N	20641354	MIDWEST_KBSM_p	1.72462e-05	655	MIDWEST	KBSM
Chr04N	20678151	MIDWEST_KBSM_p	1.73328e-05	659	MIDWEST	KBSM
Chr04N	20678378	MIDWEST_KBSM_p	2.57564e-06	179	MIDWEST	KBSM
Chr04N	20682968	MIDWEST_KBSM_p	1.72843e-05	657	MIDWEST	KBSM
Chr04N	20683967	MIDWEST_KBSM_p	2.41029e-05	828	MIDWEST	KBSM
Chr04N	20685528	MIDWEST_KBSM_p	6.44164e-07	72	MIDWEST	KBSM
Chr04N	20685723	MIDWEST_KBSM_p	1.48625e-05	594	MIDWEST	KBSM
Chr04N	28216967	MIDWEST_KBSM_p	6.14309e-06	357	MIDWEST	KBSM
Chr04N	31491525	MIDWEST_KBSM_p	6.8271e-07	77	MIDWEST	KBSM
Chr04N	34061421	MIDWEST_KBSM_p	3.52965e-06	236	MIDWEST	KBSM
Chr04N	34526170	MIDWEST_KBSM_p	2.28171e-05	788	MIDWEST	KBSM
Chr04N	34532386	MIDWEST_KBSM_p	1.80374e-05	676	MIDWEST	KBSM
Chr04N	37960472	MIDWEST_KBSM_p	3.52965e-06	234	MIDWEST	KBSM
Chr04N	38974492	MIDWEST_KBSM_p	2.61818e-05	899	MIDWEST	KBSM
Chr04N	41464256	MIDWEST_KBSM_p	1.20478e-05	510	MIDWEST	KBSM
Chr04N	41464261	MIDWEST_KBSM_p	1.20478e-05	511	MIDWEST	KBSM
Chr04N	41947836	MIDWEST_KBSM_p	2.60067e-05	895	MIDWEST	KBSM
Chr04N	43613417	MIDWEST_KBSM_p	2.38736e-05	821	MIDWEST	KBSM
Chr04N	44072619	MIDWEST_KBSM_p	1.87486e-08	8	MIDWEST	KBSM
Chr05K	3298828	MIDWEST_KBSM_p	1.98349e-05	722	MIDWEST	KBSM
Chr05K	3593856	MIDWEST_KBSM_p	2.77441e-05	952	MIDWEST	KBSM
Chr05K	4027641	MIDWEST_KBSM_p	2.81085e-05	967	MIDWEST	KBSM
Chr05K	4029364	MIDWEST_KBSM_p	2.44509e-05	837	MIDWEST	KBSM
Chr05K	4031482	MIDWEST_KBSM_p	2.44509e-05	835	MIDWEST	KBSM
Chr05K	4031582	MIDWEST_KBSM_p	2.44509e-05	836	MIDWEST	KBSM
Chr05K	4032448	MIDWEST_KBSM_p	1.43754e-05	577	MIDWEST	KBSM
Chr05K	4032485	MIDWEST_KBSM_p	2.82698e-05	974	MIDWEST	KBSM
Chr05K	4039040	MIDWEST_KBSM_p	1.73664e-05	661	MIDWEST	KBSM
Chr05K	4045081	MIDWEST_KBSM_p	2.6849e-05	917	MIDWEST	KBSM
Chr05K	4048576	MIDWEST_KBSM_p	3.92246e-06	270	MIDWEST	KBSM
Chr05K	4048710	MIDWEST_KBSM_p	3.92246e-06	271	MIDWEST	KBSM
Chr05K	4049841	MIDWEST_KBSM_p	1.26539e-05	530	MIDWEST	KBSM
Chr05K	4050037	MIDWEST_KBSM_p	7.2255e-06	390	MIDWEST	KBSM
Chr05K	4050093	MIDWEST_KBSM_p	7.2255e-06	389	MIDWEST	KBSM
Chr05K	4050397	MIDWEST_KBSM_p	1.02007e-05	465	MIDWEST	KBSM
Chr05K	4050418	MIDWEST_KBSM_p	1.02007e-05	464	MIDWEST	KBSM
Chr05K	4050508	MIDWEST_KBSM_p	1.43767e-05	579	MIDWEST	KBSM
Chr05K	4051440	MIDWEST_KBSM_p	1.18438e-05	504	MIDWEST	KBSM
Chr05K	4052028	MIDWEST_KBSM_p	9.46192e-06	447	MIDWEST	KBSM
Chr05K	4053032	MIDWEST_KBSM_p	1.06727e-05	475	MIDWEST	KBSM
Chr05K	4053120	MIDWEST_KBSM_p	1.43767e-05	578	MIDWEST	KBSM
Chr05K	4053616	MIDWEST_KBSM_p	3.44423e-06	224	MIDWEST	KBSM
Chr05K	4057691	MIDWEST_KBSM_p	2.299e-05	797	MIDWEST	KBSM
Chr05K	5428202	MIDWEST_KBSM_p	1.17817e-05	502	MIDWEST	KBSM
Chr05K	7522808	MIDWEST_KBSM_p	3.78289e-09	3	MIDWEST	KBSM
Chr05K	15705728	MIDWEST_KBSM_p	1.23145e-05	516	MIDWEST	KBSM
Chr05K	21071948	MIDWEST_KBSM_p	1.19186e-05	509	MIDWEST	KBSM
Chr05K	21476579	MIDWEST_KBSM_p	8.47947e-06	422	MIDWEST	KBSM
Chr05K	21587724	MIDWEST_KBSM_p	1.59431e-05	618	MIDWEST	KBSM
Chr05K	25425159	MIDWEST_KBSM_p	1.81782e-06	142	MIDWEST	KBSM
Chr05K	25862868	MIDWEST_KBSM_p	6.75937e-06	375	MIDWEST	KBSM
Chr05K	27005032	MIDWEST_KBSM_p	1.53512e-05	608	MIDWEST	KBSM
Chr05K	27018307	MIDWEST_KBSM_p	1.10906e-05	489	MIDWEST	KBSM
Chr05K	27445146	MIDWEST_KBSM_p	1.32096e-05	549	MIDWEST	KBSM
Chr05K	27561696	MIDWEST_KBSM_p	2.95973e-05	1000	MIDWEST	KBSM
Chr05K	27562450	MIDWEST_KBSM_p	1.10565e-05	486	MIDWEST	KBSM
Chr05K	27618507	MIDWEST_KBSM_p	2.04755e-05	735	MIDWEST	KBSM
Chr05K	31775110	MIDWEST_KBSM_p	1.11685e-05	491	MIDWEST	KBSM
Chr05K	34067005	MIDWEST_KBSM_p	2.71296e-05	929	MIDWEST	KBSM
Chr05K	44205528	MIDWEST_KBSM_p	2.33283e-06	170	MIDWEST	KBSM
Chr05K	44790883	MIDWEST_KBSM_p	1.47945e-05	593	MIDWEST	KBSM
Chr05K	49755076	MIDWEST_KBSM_p	1.47604e-05	592	MIDWEST	KBSM
Chr05K	52547648	MIDWEST_KBSM_p	8.00668e-06	410	MIDWEST	KBSM
Chr05K	52562955	MIDWEST_KBSM_p	2.38425e-06	172	MIDWEST	KBSM
Chr05K	54778591	MIDWEST_KBSM_p	2.34433e-05	809	MIDWEST	KBSM
Chr05K	55916728	MIDWEST_KBSM_p	6.69245e-06	373	MIDWEST	KBSM
Chr05K	57151035	MIDWEST_KBSM_p	2.57534e-05	888	MIDWEST	KBSM
Chr05K	59133707	MIDWEST_KBSM_p	9.6154e-06	451	MIDWEST	KBSM
Chr05K	60296564	MIDWEST_KBSM_p	2.60237e-05	896	MIDWEST	KBSM
Chr05K	61421400	MIDWEST_KBSM_p	2.87193e-05	981	MIDWEST	KBSM
Chr05K	61638832	MIDWEST_KBSM_p	1.81303e-07	27	MIDWEST	KBSM
Chr05K	61638846	MIDWEST_KBSM_p	4.19467e-07	46	MIDWEST	KBSM
Chr05N	1342073	MIDWEST_KBSM_p	1.58344e-06	130	MIDWEST	KBSM
Chr05N	2505974	MIDWEST_KBSM_p	1.03344e-07	22	MIDWEST	KBSM
Chr05N	2507947	MIDWEST_KBSM_p	2.00174e-05	726	MIDWEST	KBSM
Chr05N	3773480	MIDWEST_KBSM_p	1.2972e-05	540	MIDWEST	KBSM
Chr05N	3845278	MIDWEST_KBSM_p	1.67263e-05	639	MIDWEST	KBSM
Chr05N	3846230	MIDWEST_KBSM_p	1.78692e-05	673	MIDWEST	KBSM
Chr05N	3876138	MIDWEST_KBSM_p	6.01535e-06	353	MIDWEST	KBSM
Chr05N	3878371	MIDWEST_KBSM_p	5.67633e-07	65	MIDWEST	KBSM
Chr05N	3878386	MIDWEST_KBSM_p	2.44926e-05	839	MIDWEST	KBSM
Chr05N	4492265	MIDWEST_KBSM_p	2.66055e-05	911	MIDWEST	KBSM
Chr05N	6892093	MIDWEST_KBSM_p	1.58225e-05	616	MIDWEST	KBSM
Chr05N	7741677	MIDWEST_KBSM_p	2.51029e-05	864	MIDWEST	KBSM
Chr05N	8235519	MIDWEST_KBSM_p	6.80081e-06	378	MIDWEST	KBSM
Chr05N	8940943	MIDWEST_KBSM_p	1.96824e-05	712	MIDWEST	KBSM
Chr05N	11193701	MIDWEST_KBSM_p	2.30443e-05	800	MIDWEST	KBSM
Chr05N	12699221	MIDWEST_KBSM_p	2.81831e-05	970	MIDWEST	KBSM
Chr05N	15671648	MIDWEST_KBSM_p	9.80229e-06	454	MIDWEST	KBSM
Chr05N	15672223	MIDWEST_KBSM_p	3.94642e-06	275	MIDWEST	KBSM
Chr05N	15675899	MIDWEST_KBSM_p	3.94642e-06	276	MIDWEST	KBSM
Chr05N	15676301	MIDWEST_KBSM_p	2.7471e-05	938	MIDWEST	KBSM
Chr05N	15680243	MIDWEST_KBSM_p	6.01006e-06	352	MIDWEST	KBSM
Chr05N	17621468	MIDWEST_KBSM_p	1.79831e-05	675	MIDWEST	KBSM
Chr05N	20705151	MIDWEST_KBSM_p	1.92917e-05	706	MIDWEST	KBSM
Chr05N	20786415	MIDWEST_KBSM_p	1.13552e-06	101	MIDWEST	KBSM
Chr05N	24159186	MIDWEST_KBSM_p	1.1837e-05	503	MIDWEST	KBSM
Chr05N	24159518	MIDWEST_KBSM_p	1.57556e-06	128	MIDWEST	KBSM
Chr05N	24163617	MIDWEST_KBSM_p	2.73634e-05	932	MIDWEST	KBSM
Chr05N	24170826	MIDWEST_KBSM_p	3.47343e-06	228	MIDWEST	KBSM
Chr05N	28746214	MIDWEST_KBSM_p	1.64916e-05	635	MIDWEST	KBSM
Chr05N	31305068	MIDWEST_KBSM_p	2.08077e-05	748	MIDWEST	KBSM
Chr05N	33915876	MIDWEST_KBSM_p	1.90726e-05	698	MIDWEST	KBSM
Chr05N	33957258	MIDWEST_KBSM_p	2.88453e-05	982	MIDWEST	KBSM
Chr05N	38715647	MIDWEST_KBSM_p	1.4669e-05	587	MIDWEST	KBSM
Chr05N	39586126	MIDWEST_KBSM_p	2.85896e-05	978	MIDWEST	KBSM
Chr05N	39842459	MIDWEST_KBSM_p	1.72277e-05	654	MIDWEST	KBSM
Chr05N	40353253	MIDWEST_KBSM_p	6.82334e-07	76	MIDWEST	KBSM
Chr05N	45548891	MIDWEST_KBSM_p	6.27834e-06	366	MIDWEST	KBSM
Chr05N	48224039	MIDWEST_KBSM_p	2.79218e-06	190	MIDWEST	KBSM
Chr05N	48451996	MIDWEST_KBSM_p	5.31692e-07	57	MIDWEST	KBSM
Chr05N	48454049	MIDWEST_KBSM_p	2.75494e-05	943	MIDWEST	KBSM
Chr05N	48456251	MIDWEST_KBSM_p	2.43631e-05	833	MIDWEST	KBSM
Chr05N	48456274	MIDWEST_KBSM_p	2.024e-05	729	MIDWEST	KBSM
Chr05N	49340856	MIDWEST_KBSM_p	5.5e-06	341	MIDWEST	KBSM
Chr05N	49341768	MIDWEST_KBSM_p	1.10625e-05	487	MIDWEST	KBSM
Chr05N	49681476	MIDWEST_KBSM_p	2.0768e-05	746	MIDWEST	KBSM
Chr05N	50466972	MIDWEST_KBSM_p	8.8195e-06	435	MIDWEST	KBSM
Chr05N	53384138	MIDWEST_KBSM_p	9.92778e-07	90	MIDWEST	KBSM
Chr05N	53425227	MIDWEST_KBSM_p	7.98742e-06	408	MIDWEST	KBSM
Chr05N	53970309	MIDWEST_KBSM_p	3.93139e-06	273	MIDWEST	KBSM
Chr05N	58422999	MIDWEST_KBSM_p	1.65059e-05	636	MIDWEST	KBSM
Chr05N	65677272	MIDWEST_KBSM_p	1.94167e-05	708	MIDWEST	KBSM
Chr05N	66043366	MIDWEST_KBSM_p	7.13554e-07	78	MIDWEST	KBSM
Chr05N	68960257	MIDWEST_KBSM_p	2.95897e-05	999	MIDWEST	KBSM
Chr05N	72054858	MIDWEST_KBSM_p	3.52965e-06	244	MIDWEST	KBSM
Chr06K	123735	MIDWEST_KBSM_p	1.49189e-06	125	MIDWEST	KBSM
Chr06K	123747	MIDWEST_KBSM_p	1.0185e-06	93	MIDWEST	KBSM
Chr06K	123766	MIDWEST_KBSM_p	1.52915e-05	606	MIDWEST	KBSM
Chr06K	123776	MIDWEST_KBSM_p	1.0185e-06	92	MIDWEST	KBSM
Chr06K	1090639	MIDWEST_KBSM_p	1.45631e-05	584	MIDWEST	KBSM
Chr06K	1108953	MIDWEST_KBSM_p	4.05996e-06	285	MIDWEST	KBSM
Chr06K	1109923	MIDWEST_KBSM_p	5.13449e-06	326	MIDWEST	KBSM
Chr06K	1118297	MIDWEST_KBSM_p	2.91803e-05	986	MIDWEST	KBSM
Chr06K	5368703	MIDWEST_KBSM_p	3.85605e-06	261	MIDWEST	KBSM
Chr06K	6580844	MIDWEST_KBSM_p	2.24555e-05	781	MIDWEST	KBSM
Chr06K	9345388	MIDWEST_KBSM_p	2.95314e-05	996	MIDWEST	KBSM
Chr06K	13361003	MIDWEST_KBSM_p	3.52965e-06	237	MIDWEST	KBSM
Chr06K	14828533	MIDWEST_KBSM_p	2.07438e-05	744	MIDWEST	KBSM
Chr06K	20320391	MIDWEST_KBSM_p	5.77926e-06	348	MIDWEST	KBSM
Chr06K	20336630	MIDWEST_KBSM_p	3.97598e-06	279	MIDWEST	KBSM
Chr06K	20354174	MIDWEST_KBSM_p	1.12137e-05	492	MIDWEST	KBSM
Chr06K	20719611	MIDWEST_KBSM_p	6.81696e-06	379	MIDWEST	KBSM
Chr06K	20850414	MIDWEST_KBSM_p	2.55928e-05	884	MIDWEST	KBSM
Chr06K	20866897	MIDWEST_KBSM_p	1.97317e-05	718	MIDWEST	KBSM
Chr06K	20913670	MIDWEST_KBSM_p	2.49188e-05	857	MIDWEST	KBSM
Chr06K	20913786	MIDWEST_KBSM_p	2.55928e-05	880	MIDWEST	KBSM
Chr06K	21146098	MIDWEST_KBSM_p	2.55928e-05	883	MIDWEST	KBSM
Chr06K	21235740	MIDWEST_KBSM_p	1.25262e-05	524	MIDWEST	KBSM
Chr06K	21237949	MIDWEST_KBSM_p	1.65759e-05	637	MIDWEST	KBSM
Chr06K	21423723	MIDWEST_KBSM_p	1.23893e-06	107	MIDWEST	KBSM
Chr06K	21599513	MIDWEST_KBSM_p	4.48684e-06	301	MIDWEST	KBSM
Chr06K	21599573	MIDWEST_KBSM_p	6.31839e-06	368	MIDWEST	KBSM
Chr06K	21621134	MIDWEST_KBSM_p	1.16903e-06	103	MIDWEST	KBSM
Chr06K	23370700	MIDWEST_KBSM_p	5.8198e-06	349	MIDWEST	KBSM
Chr06K	23409864	MIDWEST_KBSM_p	2.55928e-05	881	MIDWEST	KBSM
Chr06K	23420000	MIDWEST_KBSM_p	1.55412e-05	612	MIDWEST	KBSM
Chr06K	23427551	MIDWEST_KBSM_p	3.46137e-06	226	MIDWEST	KBSM
Chr06K	23512349	MIDWEST_KBSM_p	9.07821e-09	4	MIDWEST	KBSM
Chr06K	23514689	MIDWEST_KBSM_p	2.55928e-05	882	MIDWEST	KBSM
Chr06K	24957464	MIDWEST_KBSM_p	2.75238e-05	941	MIDWEST	KBSM
Chr06K	25218018	MIDWEST_KBSM_p	5.2368e-06	331	MIDWEST	KBSM
Chr06K	25333408	MIDWEST_KBSM_p	7.92459e-06	404	MIDWEST	KBSM
Chr06K	25580455	MIDWEST_KBSM_p	5.44056e-06	336	MIDWEST	KBSM
Chr06K	25580621	MIDWEST_KBSM_p	1.87399e-05	688	MIDWEST	KBSM
Chr06K	25651609	MIDWEST_KBSM_p	3.95751e-06	278	MIDWEST	KBSM
Chr06K	25694531	MIDWEST_KBSM_p	2.86474e-05	979	MIDWEST	KBSM
Chr06K	26742145	MIDWEST_KBSM_p	1.49766e-05	599	MIDWEST	KBSM
Chr06K	27172602	MIDWEST_KBSM_p	2.57608e-05	889	MIDWEST	KBSM
Chr06K	29702523	MIDWEST_KBSM_p	2.30125e-05	798	MIDWEST	KBSM
Chr06K	30513885	MIDWEST_KBSM_p	1.27804e-06	109	MIDWEST	KBSM
Chr06K	30514121	MIDWEST_KBSM_p	3.8598e-06	264	MIDWEST	KBSM
Chr06K	30514157	MIDWEST_KBSM_p	9.91378e-06	456	MIDWEST	KBSM
Chr06K	30514164	MIDWEST_KBSM_p	3.8598e-06	262	MIDWEST	KBSM
Chr06K	30514253	MIDWEST_KBSM_p	3.8598e-06	263	MIDWEST	KBSM
Chr06K	30514294	MIDWEST_KBSM_p	6.19525e-06	360	MIDWEST	KBSM
Chr06K	30514355	MIDWEST_KBSM_p	1.97574e-05	719	MIDWEST	KBSM
Chr06K	30514414	MIDWEST_KBSM_p	4.57536e-07	47	MIDWEST	KBSM
Chr06K	30514564	MIDWEST_KBSM_p	2.20651e-05	774	MIDWEST	KBSM
Chr06K	30514580	MIDWEST_KBSM_p	2.20651e-05	773	MIDWEST	KBSM
Chr06K	30514636	MIDWEST_KBSM_p	1.33686e-05	558	MIDWEST	KBSM
Chr06K	30515617	MIDWEST_KBSM_p	2.54601e-05	876	MIDWEST	KBSM
Chr06K	30515932	MIDWEST_KBSM_p	2.20666e-05	775	MIDWEST	KBSM
Chr06K	30872917	MIDWEST_KBSM_p	2.13544e-05	760	MIDWEST	KBSM
Chr06K	31255829	MIDWEST_KBSM_p	3.52965e-06	231	MIDWEST	KBSM
Chr06K	31369631	MIDWEST_KBSM_p	1.05708e-05	472	MIDWEST	KBSM
Chr06K	31762313	MIDWEST_KBSM_p	1.67321e-05	641	MIDWEST	KBSM
Chr06K	33681575	MIDWEST_KBSM_p	3.70098e-06	258	MIDWEST	KBSM
Chr06K	35675347	MIDWEST_KBSM_p	2.79096e-05	964	MIDWEST	KBSM
Chr06K	35675353	MIDWEST_KBSM_p	2.79096e-05	962	MIDWEST	KBSM
Chr06K	35675359	MIDWEST_KBSM_p	2.79096e-05	960	MIDWEST	KBSM
Chr06K	35675360	MIDWEST_KBSM_p	2.79096e-05	961	MIDWEST	KBSM
Chr06K	35675367	MIDWEST_KBSM_p	2.79096e-05	963	MIDWEST	KBSM
Chr06K	38638658	MIDWEST_KBSM_p	7.98633e-06	407	MIDWEST	KBSM
Chr06K	39654174	MIDWEST_KBSM_p	8.71645e-06	429	MIDWEST	KBSM
Chr06K	39656329	MIDWEST_KBSM_p	1.44268e-05	580	MIDWEST	KBSM
Chr06K	39657330	MIDWEST_KBSM_p	2.58202e-05	891	MIDWEST	KBSM
Chr06K	39658053	MIDWEST_KBSM_p	1.32434e-05	550	MIDWEST	KBSM
Chr06K	39666460	MIDWEST_KBSM_p	7.40877e-06	396	MIDWEST	KBSM
Chr06K	39671668	MIDWEST_KBSM_p	1.94296e-05	710	MIDWEST	KBSM
Chr06K	46366994	MIDWEST_KBSM_p	2.50566e-05	863	MIDWEST	KBSM
Chr06N	3645916	MIDWEST_KBSM_p	1.23324e-05	518	MIDWEST	KBSM
Chr06N	5633308	MIDWEST_KBSM_p	1.87336e-05	686	MIDWEST	KBSM
Chr06N	7654154	MIDWEST_KBSM_p	2.49048e-06	176	MIDWEST	KBSM
Chr06N	8118476	MIDWEST_KBSM_p	1.23764e-05	519	MIDWEST	KBSM
Chr06N	8609695	MIDWEST_KBSM_p	1.91894e-05	704	MIDWEST	KBSM
Chr06N	8859775	MIDWEST_KBSM_p	1.78928e-06	141	MIDWEST	KBSM
Chr06N	10221327	MIDWEST_KBSM_p	7.79749e-06	401	MIDWEST	KBSM
Chr06N	10221470	MIDWEST_KBSM_p	2.69724e-05	924	MIDWEST	KBSM
Chr06N	10222698	MIDWEST_KBSM_p	2.63842e-05	907	MIDWEST	KBSM
Chr06N	10224304	MIDWEST_KBSM_p	2.49759e-05	859	MIDWEST	KBSM
Chr06N	20612492	MIDWEST_KBSM_p	6.27512e-07	70	MIDWEST	KBSM
Chr06N	20769725	MIDWEST_KBSM_p	1.44964e-06	121	MIDWEST	KBSM
Chr06N	23477007	MIDWEST_KBSM_p	1.07019e-05	477	MIDWEST	KBSM
Chr06N	23594381	MIDWEST_KBSM_p	1.9996e-05	725	MIDWEST	KBSM
Chr06N	23706425	MIDWEST_KBSM_p	1.03173e-06	95	MIDWEST	KBSM
Chr06N	26216850	MIDWEST_KBSM_p	5.31869e-07	58	MIDWEST	KBSM
Chr06N	28138509	MIDWEST_KBSM_p	4.85532e-06	312	MIDWEST	KBSM
Chr06N	28947104	MIDWEST_KBSM_p	2.48387e-06	175	MIDWEST	KBSM
Chr06N	28947120	MIDWEST_KBSM_p	7.73395e-06	400	MIDWEST	KBSM
Chr06N	30004893	MIDWEST_KBSM_p	1.25138e-05	523	MIDWEST	KBSM
Chr06N	30416893	MIDWEST_KBSM_p	1.78394e-05	672	MIDWEST	KBSM
Chr06N	30420255	MIDWEST_KBSM_p	1.90132e-05	697	MIDWEST	KBSM
Chr06N	31740780	MIDWEST_KBSM_p	1.18783e-05	508	MIDWEST	KBSM
Chr06N	32234997	MIDWEST_KBSM_p	1.42387e-06	117	MIDWEST	KBSM
Chr06N	32258852	MIDWEST_KBSM_p	1.48682e-05	595	MIDWEST	KBSM
Chr06N	32265020	MIDWEST_KBSM_p	1.28289e-06	111	MIDWEST	KBSM
Chr06N	32265025	MIDWEST_KBSM_p	1.28289e-06	112	MIDWEST	KBSM
Chr06N	32312613	MIDWEST_KBSM_p	1.37972e-05	565	MIDWEST	KBSM
Chr06N	38291387	MIDWEST_KBSM_p	1.68118e-05	643	MIDWEST	KBSM
Chr06N	38372629	MIDWEST_KBSM_p	2.10324e-05	752	MIDWEST	KBSM
Chr06N	39501987	MIDWEST_KBSM_p	2.67969e-05	915	MIDWEST	KBSM
Chr06N	39501991	MIDWEST_KBSM_p	6.40495e-06	369	MIDWEST	KBSM
Chr06N	39501995	MIDWEST_KBSM_p	2.96494e-06	197	MIDWEST	KBSM
Chr06N	39502057	MIDWEST_KBSM_p	2.95707e-05	997	MIDWEST	KBSM
Chr06N	39502059	MIDWEST_KBSM_p	9.49401e-07	88	MIDWEST	KBSM
Chr06N	39502074	MIDWEST_KBSM_p	8.78391e-06	432	MIDWEST	KBSM
Chr06N	39502095	MIDWEST_KBSM_p	2.489e-05	855	MIDWEST	KBSM
Chr06N	39502233	MIDWEST_KBSM_p	3.47021e-07	35	MIDWEST	KBSM
Chr06N	39502248	MIDWEST_KBSM_p	6.25008e-07	69	MIDWEST	KBSM
Chr06N	39502249	MIDWEST_KBSM_p	6.25008e-07	68	MIDWEST	KBSM
Chr06N	39502287	MIDWEST_KBSM_p	2.81078e-06	191	MIDWEST	KBSM
Chr06N	39502288	MIDWEST_KBSM_p	1.88127e-06	145	MIDWEST	KBSM
Chr06N	40106295	MIDWEST_KBSM_p	5.5726e-06	344	MIDWEST	KBSM
Chr06N	40108750	MIDWEST_KBSM_p	1.67007e-06	133	MIDWEST	KBSM
Chr06N	40173856	MIDWEST_KBSM_p	1.03891e-05	468	MIDWEST	KBSM
Chr06N	43293694	MIDWEST_KBSM_p	1.52187e-06	127	MIDWEST	KBSM
Chr06N	48427362	MIDWEST_KBSM_p	6.20779e-06	361	MIDWEST	KBSM
Chr06N	48968340	MIDWEST_KBSM_p	1.13774e-05	496	MIDWEST	KBSM
Chr06N	52203198	MIDWEST_KBSM_p	1.13457e-05	495	MIDWEST	KBSM
Chr06N	52276859	MIDWEST_KBSM_p	1.9296e-07	28	MIDWEST	KBSM
Chr06N	52277543	MIDWEST_KBSM_p	3.60328e-07	39	MIDWEST	KBSM
Chr06N	52277599	MIDWEST_KBSM_p	4.19312e-06	288	MIDWEST	KBSM
Chr06N	52278969	MIDWEST_KBSM_p	3.60328e-07	38	MIDWEST	KBSM
Chr06N	52279703	MIDWEST_KBSM_p	3.60328e-07	41	MIDWEST	KBSM
Chr06N	52283643	MIDWEST_KBSM_p	3.60328e-07	37	MIDWEST	KBSM
Chr06N	52284095	MIDWEST_KBSM_p	3.60328e-07	36	MIDWEST	KBSM
Chr06N	52284641	MIDWEST_KBSM_p	3.60328e-07	40	MIDWEST	KBSM
Chr06N	52332466	MIDWEST_KBSM_p	4.31547e-06	295	MIDWEST	KBSM
Chr06N	52332469	MIDWEST_KBSM_p	3.92778e-06	272	MIDWEST	KBSM
Chr06N	52332506	MIDWEST_KBSM_p	1.59607e-08	6	MIDWEST	KBSM
Chr06N	52333845	MIDWEST_KBSM_p	4.70028e-06	309	MIDWEST	KBSM
Chr06N	53183464	MIDWEST_KBSM_p	3.35072e-06	214	MIDWEST	KBSM
Chr07K	5642503	MIDWEST_KBSM_p	8.54255e-06	423	MIDWEST	KBSM
Chr07K	6278861	MIDWEST_KBSM_p	6.92159e-06	383	MIDWEST	KBSM
Chr07K	6293704	MIDWEST_KBSM_p	1.78132e-05	670	MIDWEST	KBSM
Chr07K	7142634	MIDWEST_KBSM_p	1.6313e-05	631	MIDWEST	KBSM
Chr07K	7492988	MIDWEST_KBSM_p	1.44163e-06	119	MIDWEST	KBSM
Chr07K	10884499	MIDWEST_KBSM_p	8.46001e-06	421	MIDWEST	KBSM
Chr07K	10965002	MIDWEST_KBSM_p	1.33912e-05	559	MIDWEST	KBSM
Chr07K	11025040	MIDWEST_KBSM_p	2.82608e-05	973	MIDWEST	KBSM
Chr07K	11028235	MIDWEST_KBSM_p	2.81425e-05	969	MIDWEST	KBSM
Chr07K	11083365	MIDWEST_KBSM_p	2.08748e-05	749	MIDWEST	KBSM
Chr07K	11103070	MIDWEST_KBSM_p	2.46801e-05	848	MIDWEST	KBSM
Chr07K	12904487	MIDWEST_KBSM_p	9.12827e-06	440	MIDWEST	KBSM
Chr07K	19020551	MIDWEST_KBSM_p	1.31611e-05	546	MIDWEST	KBSM
Chr07K	21494993	MIDWEST_KBSM_p	1.84635e-06	143	MIDWEST	KBSM
Chr07K	21748005	MIDWEST_KBSM_p	3.52965e-06	240	MIDWEST	KBSM
Chr07K	25768120	MIDWEST_KBSM_p	1.1238e-05	493	MIDWEST	KBSM
Chr07K	26000869	MIDWEST_KBSM_p	5.60221e-06	345	MIDWEST	KBSM
Chr07K	30749742	MIDWEST_KBSM_p	8.73899e-06	431	MIDWEST	KBSM
Chr07K	30749988	MIDWEST_KBSM_p	2.35599e-05	813	MIDWEST	KBSM
Chr07K	30749994	MIDWEST_KBSM_p	2.35599e-05	812	MIDWEST	KBSM
Chr07K	33404199	MIDWEST_KBSM_p	2.32762e-05	802	MIDWEST	KBSM
Chr07K	34053978	MIDWEST_KBSM_p	3.1821e-06	206	MIDWEST	KBSM
Chr07K	34491765	MIDWEST_KBSM_p	1.25737e-05	527	MIDWEST	KBSM
Chr07K	34603719	MIDWEST_KBSM_p	1.30675e-06	113	MIDWEST	KBSM
Chr07K	36018076	MIDWEST_KBSM_p	1.87397e-05	687	MIDWEST	KBSM
Chr07K	36236926	MIDWEST_KBSM_p	2.60755e-05	897	MIDWEST	KBSM
Chr07K	37954597	MIDWEST_KBSM_p	2.29095e-05	792	MIDWEST	KBSM
Chr07K	37954606	MIDWEST_KBSM_p	2.29095e-05	791	MIDWEST	KBSM
Chr07K	40741571	MIDWEST_KBSM_p	2.76398e-05	945	MIDWEST	KBSM
Chr07K	40824206	MIDWEST_KBSM_p	2.54023e-05	875	MIDWEST	KBSM
Chr07K	42178285	MIDWEST_KBSM_p	4.30586e-06	294	MIDWEST	KBSM
Chr07K	42186663	MIDWEST_KBSM_p	2.39802e-05	826	MIDWEST	KBSM
Chr07K	43322347	MIDWEST_KBSM_p	1.04142e-05	469	MIDWEST	KBSM
Chr07K	44288812	MIDWEST_KBSM_p	2.28622e-05	789	MIDWEST	KBSM
Chr07K	45023572	MIDWEST_KBSM_p	2.9334e-05	990	MIDWEST	KBSM
Chr07K	45023950	MIDWEST_KBSM_p	2.77344e-05	951	MIDWEST	KBSM
Chr07K	45025314	MIDWEST_KBSM_p	1.95155e-05	711	MIDWEST	KBSM
Chr07N	16980481	MIDWEST_KBSM_p	1.82309e-05	680	MIDWEST	KBSM
Chr07N	16988441	MIDWEST_KBSM_p	1.77095e-05	668	MIDWEST	KBSM
Chr07N	16996572	MIDWEST_KBSM_p	2.24413e-05	780	MIDWEST	KBSM
Chr07N	16998760	MIDWEST_KBSM_p	3.01826e-06	200	MIDWEST	KBSM
Chr07N	18211542	MIDWEST_KBSM_p	2.43531e-05	832	MIDWEST	KBSM
Chr07N	20561112	MIDWEST_KBSM_p	1.20554e-05	512	MIDWEST	KBSM
Chr07N	27074301	MIDWEST_KBSM_p	2.68026e-05	916	MIDWEST	KBSM
Chr07N	29751706	MIDWEST_KBSM_p	2.26697e-05	786	MIDWEST	KBSM
Chr07N	34692582	MIDWEST_KBSM_p	2.3252e-05	801	MIDWEST	KBSM
Chr07N	37992898	MIDWEST_KBSM_p	2.92633e-05	987	MIDWEST	KBSM
Chr07N	39642227	MIDWEST_KBSM_p	2.05729e-05	740	MIDWEST	KBSM
Chr07N	41973346	MIDWEST_KBSM_p	4.51858e-06	303	MIDWEST	KBSM
Chr07N	42594975	MIDWEST_KBSM_p	5.15782e-06	328	MIDWEST	KBSM
Chr07N	45922211	MIDWEST_KBSM_p	1.15097e-05	498	MIDWEST	KBSM
Chr07N	45922530	MIDWEST_KBSM_p	3.57329e-06	252	MIDWEST	KBSM
Chr07N	45922721	MIDWEST_KBSM_p	1.39331e-06	116	MIDWEST	KBSM
Chr07N	46645185	MIDWEST_KBSM_p	6.34843e-07	71	MIDWEST	KBSM
Chr08K	1677213	MIDWEST_KBSM_p	9.97922e-06	458	MIDWEST	KBSM
Chr08K	1681616	MIDWEST_KBSM_p	4.57773e-06	306	MIDWEST	KBSM
Chr08K	8756232	MIDWEST_KBSM_p	7.00602e-06	385	MIDWEST	KBSM
Chr08K	8756353	MIDWEST_KBSM_p	1.45254e-05	583	MIDWEST	KBSM
Chr08K	8756533	MIDWEST_KBSM_p	1.96956e-05	716	MIDWEST	KBSM
Chr08K	8756670	MIDWEST_KBSM_p	2.62336e-05	901	MIDWEST	KBSM
Chr08K	8757174	MIDWEST_KBSM_p	7.33166e-07	79	MIDWEST	KBSM
Chr08K	8758965	MIDWEST_KBSM_p	2.13113e-06	160	MIDWEST	KBSM
Chr08K	13045746	MIDWEST_KBSM_p	3.56276e-06	250	MIDWEST	KBSM
Chr08K	14923756	MIDWEST_KBSM_p	4.64785e-06	307	MIDWEST	KBSM
Chr08K	23044781	MIDWEST_KBSM_p	5.84797e-06	350	MIDWEST	KBSM
Chr08K	25222990	MIDWEST_KBSM_p	4.28316e-06	293	MIDWEST	KBSM
Chr08K	26235564	MIDWEST_KBSM_p	1.09647e-05	485	MIDWEST	KBSM
Chr08K	28005510	MIDWEST_KBSM_p	2.80782e-05	966	MIDWEST	KBSM
Chr08K	28087261	MIDWEST_KBSM_p	8.75116e-07	84	MIDWEST	KBSM
Chr08K	29143577	MIDWEST_KBSM_p	2.74124e-05	935	MIDWEST	KBSM
Chr08K	29310197	MIDWEST_KBSM_p	2.39203e-05	823	MIDWEST	KBSM
Chr08K	29361641	MIDWEST_KBSM_p	2.93014e-06	196	MIDWEST	KBSM
Chr08K	34945145	MIDWEST_KBSM_p	1.60359e-05	620	MIDWEST	KBSM
Chr08K	38388350	MIDWEST_KBSM_p	2.05329e-05	737	MIDWEST	KBSM
Chr08K	38452917	MIDWEST_KBSM_p	2.07094e-05	742	MIDWEST	KBSM
Chr08K	47479680	MIDWEST_KBSM_p	1.72522e-05	656	MIDWEST	KBSM
Chr08K	52095171	MIDWEST_KBSM_p	1.38201e-05	566	MIDWEST	KBSM
Chr08K	52095289	MIDWEST_KBSM_p	4.46449e-06	299	MIDWEST	KBSM
Chr08K	52570840	MIDWEST_KBSM_p	1.33016e-06	114	MIDWEST	KBSM
Chr08K	53596146	MIDWEST_KBSM_p	2.23948e-05	779	MIDWEST	KBSM
Chr08K	54817132	MIDWEST_KBSM_p	5.02517e-06	325	MIDWEST	KBSM
Chr08K	54962286	MIDWEST_KBSM_p	6.0179e-06	354	MIDWEST	KBSM
Chr08K	54962309	MIDWEST_KBSM_p	2.52466e-05	869	MIDWEST	KBSM
Chr08K	54962345	MIDWEST_KBSM_p	4.39679e-06	297	MIDWEST	KBSM
Chr08N	2408966	MIDWEST_KBSM_p	1.09289e-05	484	MIDWEST	KBSM
Chr08N	2815361	MIDWEST_KBSM_p	1.79437e-05	674	MIDWEST	KBSM
Chr08N	5539114	MIDWEST_KBSM_p	1.50083e-05	600	MIDWEST	KBSM
Chr08N	6021155	MIDWEST_KBSM_p	1.92535e-05	705	MIDWEST	KBSM
Chr08N	7215918	MIDWEST_KBSM_p	3.77372e-06	259	MIDWEST	KBSM
Chr08N	8539962	MIDWEST_KBSM_p	2.9042e-05	984	MIDWEST	KBSM
Chr08N	12803660	MIDWEST_KBSM_p	2.63054e-05	904	MIDWEST	KBSM
Chr08N	22168295	MIDWEST_KBSM_p	3.94176e-07	45	MIDWEST	KBSM
Chr08N	23807163	MIDWEST_KBSM_p	2.76708e-05	947	MIDWEST	KBSM
Chr08N	27488987	MIDWEST_KBSM_p	3.3811e-06	219	MIDWEST	KBSM
Chr08N	28184333	MIDWEST_KBSM_p	3.52965e-06	245	MIDWEST	KBSM
Chr08N	28989366	MIDWEST_KBSM_p	2.20018e-05	769	MIDWEST	KBSM
Chr08N	29314287	MIDWEST_KBSM_p	1.37455e-05	564	MIDWEST	KBSM
Chr08N	29374671	MIDWEST_KBSM_p	1.75937e-06	138	MIDWEST	KBSM
Chr08N	31058017	MIDWEST_KBSM_p	1.07765e-05	481	MIDWEST	KBSM
Chr08N	33639436	MIDWEST_KBSM_p	2.50324e-05	862	MIDWEST	KBSM
Chr08N	33935458	MIDWEST_KBSM_p	3.84432e-06	260	MIDWEST	KBSM
Chr08N	34232766	MIDWEST_KBSM_p	8.912e-06	437	MIDWEST	KBSM
Chr08N	36646925	MIDWEST_KBSM_p	2.37327e-05	818	MIDWEST	KBSM
Chr08N	37217209	MIDWEST_KBSM_p	5.48664e-06	338	MIDWEST	KBSM
Chr08N	38386932	MIDWEST_KBSM_p	9.23439e-06	441	MIDWEST	KBSM
Chr08N	46220316	MIDWEST_KBSM_p	1.52975e-05	607	MIDWEST	KBSM
Chr08N	47608371	MIDWEST_KBSM_p	2.1105e-05	756	MIDWEST	KBSM
Chr09K	2351603	MIDWEST_KBSM_p	2.86418e-06	193	MIDWEST	KBSM
Chr09K	4751769	MIDWEST_KBSM_p	2.02563e-05	731	MIDWEST	KBSM
Chr09K	5443570	MIDWEST_KBSM_p	1.33414e-05	555	MIDWEST	KBSM
Chr09K	7465897	MIDWEST_KBSM_p	2.07822e-05	747	MIDWEST	KBSM
Chr09K	9099871	MIDWEST_KBSM_p	7.80625e-06	402	MIDWEST	KBSM
Chr09K	10675049	MIDWEST_KBSM_p	6.65943e-07	74	MIDWEST	KBSM
Chr09K	10892792	MIDWEST_KBSM_p	1.83303e-05	681	MIDWEST	KBSM
Chr09K	11310647	MIDWEST_KBSM_p	1.35081e-05	563	MIDWEST	KBSM
Chr09K	11338578	MIDWEST_KBSM_p	1.10869e-06	99	MIDWEST	KBSM
Chr09K	11338796	MIDWEST_KBSM_p	3.18773e-06	207	MIDWEST	KBSM
Chr09K	13901258	MIDWEST_KBSM_p	2.82592e-05	972	MIDWEST	KBSM
Chr09K	17136432	MIDWEST_KBSM_p	1.43688e-05	576	MIDWEST	KBSM
Chr09K	17136436	MIDWEST_KBSM_p	2.26193e-05	783	MIDWEST	KBSM
Chr09K	17136528	MIDWEST_KBSM_p	9.24229e-06	444	MIDWEST	KBSM
Chr09K	17136530	MIDWEST_KBSM_p	9.24229e-06	443	MIDWEST	KBSM
Chr09K	17136556	MIDWEST_KBSM_p	9.24229e-06	442	MIDWEST	KBSM
Chr09K	17136634	MIDWEST_KBSM_p	2.51284e-05	865	MIDWEST	KBSM
Chr09K	17136654	MIDWEST_KBSM_p	1.59579e-05	619	MIDWEST	KBSM
Chr09K	17136801	MIDWEST_KBSM_p	2.01931e-05	728	MIDWEST	KBSM
Chr09K	17137465	MIDWEST_KBSM_p	1.18625e-05	506	MIDWEST	KBSM
Chr09K	17137983	MIDWEST_KBSM_p	1.31201e-05	544	MIDWEST	KBSM
Chr09K	17138029	MIDWEST_KBSM_p	2.85072e-05	976	MIDWEST	KBSM
Chr09K	17139383	MIDWEST_KBSM_p	1.52903e-05	605	MIDWEST	KBSM
Chr09K	17259769	MIDWEST_KBSM_p	2.824e-05	971	MIDWEST	KBSM
Chr09K	18807367	MIDWEST_KBSM_p	4.09421e-06	286	MIDWEST	KBSM
Chr09K	18807520	MIDWEST_KBSM_p	8.57204e-06	426	MIDWEST	KBSM
Chr09K	19330752	MIDWEST_KBSM_p	2.23846e-06	164	MIDWEST	KBSM
Chr09K	19362636	MIDWEST_KBSM_p	5.00718e-06	323	MIDWEST	KBSM
Chr09K	23038022	MIDWEST_KBSM_p	1.69319e-05	647	MIDWEST	KBSM
Chr09K	25484585	MIDWEST_KBSM_p	4.91961e-06	314	MIDWEST	KBSM
Chr09K	25484732	MIDWEST_KBSM_p	2.71552e-05	931	MIDWEST	KBSM
Chr09K	26233042	MIDWEST_KBSM_p	2.92856e-05	988	MIDWEST	KBSM
Chr09K	28124608	MIDWEST_KBSM_p	2.06395e-05	741	MIDWEST	KBSM
Chr09K	30214420	MIDWEST_KBSM_p	4.97569e-06	319	MIDWEST	KBSM
Chr09K	32399871	MIDWEST_KBSM_p	1.44367e-06	120	MIDWEST	KBSM
Chr09K	33621853	MIDWEST_KBSM_p	1.25911e-05	528	MIDWEST	KBSM
Chr09K	34338915	MIDWEST_KBSM_p	2.10614e-05	755	MIDWEST	KBSM
Chr09K	34567595	MIDWEST_KBSM_p	2.07484e-05	745	MIDWEST	KBSM
Chr09K	34737440	MIDWEST_KBSM_p	2.45385e-05	841	MIDWEST	KBSM
Chr09K	36141940	MIDWEST_KBSM_p	9.0585e-06	438	MIDWEST	KBSM
Chr09K	38416625	MIDWEST_KBSM_p	1.00737e-05	461	MIDWEST	KBSM
Chr09K	40717206	MIDWEST_KBSM_p	2.49798e-05	860	MIDWEST	KBSM
Chr09K	40752128	MIDWEST_KBSM_p	2.33998e-06	171	MIDWEST	KBSM
Chr09K	40754641	MIDWEST_KBSM_p	1.33628e-05	557	MIDWEST	KBSM
Chr09K	40754981	MIDWEST_KBSM_p	2.16579e-05	763	MIDWEST	KBSM
Chr09K	40755796	MIDWEST_KBSM_p	1.9791e-06	152	MIDWEST	KBSM
Chr09K	40755990	MIDWEST_KBSM_p	1.26347e-05	529	MIDWEST	KBSM
Chr09K	41806096	MIDWEST_KBSM_p	2.65714e-05	909	MIDWEST	KBSM
Chr09K	44278508	MIDWEST_KBSM_p	4.96457e-06	318	MIDWEST	KBSM
Chr09K	44278687	MIDWEST_KBSM_p	2.73776e-05	934	MIDWEST	KBSM
Chr09K	44278691	MIDWEST_KBSM_p	2.73776e-05	933	MIDWEST	KBSM
Chr09K	44286502	MIDWEST_KBSM_p	2.23515e-05	778	MIDWEST	KBSM
Chr09K	48887129	MIDWEST_KBSM_p	2.55594e-05	878	MIDWEST	KBSM
Chr09K	49200530	MIDWEST_KBSM_p	1.59995e-06	131	MIDWEST	KBSM
Chr09K	49202729	MIDWEST_KBSM_p	4.0982e-06	287	MIDWEST	KBSM
Chr09K	51178290	MIDWEST_KBSM_p	2.0994e-06	156	MIDWEST	KBSM
Chr09K	51310944	MIDWEST_KBSM_p	1.87985e-05	689	MIDWEST	KBSM
Chr09K	56044698	MIDWEST_KBSM_p	4.02758e-06	283	MIDWEST	KBSM
Chr09K	57562002	MIDWEST_KBSM_p	1.05842e-05	473	MIDWEST	KBSM
Chr09K	57563572	MIDWEST_KBSM_p	1.64412e-05	633	MIDWEST	KBSM
Chr09K	57564268	MIDWEST_KBSM_p	2.35075e-05	811	MIDWEST	KBSM
Chr09K	57833663	MIDWEST_KBSM_p	2.22271e-05	777	MIDWEST	KBSM
Chr09K	58104420	MIDWEST_KBSM_p	2.30353e-05	799	MIDWEST	KBSM
Chr09K	62136017	MIDWEST_KBSM_p	2.96502e-06	198	MIDWEST	KBSM
Chr09K	62807723	MIDWEST_KBSM_p	3.29019e-06	211	MIDWEST	KBSM
Chr09K	63575732	MIDWEST_KBSM_p	9.46336e-06	448	MIDWEST	KBSM
Chr09K	64125223	MIDWEST_KBSM_p	1.01911e-07	18	MIDWEST	KBSM
Chr09K	65734522	MIDWEST_KBSM_p	2.17632e-06	163	MIDWEST	KBSM
Chr09K	67020378	MIDWEST_KBSM_p	1.46695e-05	588	MIDWEST	KBSM
Chr09K	67020976	MIDWEST_KBSM_p	6.76999e-06	377	MIDWEST	KBSM
Chr09K	67538466	MIDWEST_KBSM_p	1.75848e-05	665	MIDWEST	KBSM
Chr09K	69397732	MIDWEST_KBSM_p	2.58006e-05	890	MIDWEST	KBSM
Chr09K	70241964	MIDWEST_KBSM_p	1.01856e-05	463	MIDWEST	KBSM
Chr09N	5018503	MIDWEST_KBSM_p	9.71862e-06	452	MIDWEST	KBSM
Chr09N	13336633	MIDWEST_KBSM_p	2.13556e-05	761	MIDWEST	KBSM
Chr09N	13337498	MIDWEST_KBSM_p	5.31778e-06	334	MIDWEST	KBSM
Chr09N	13342989	MIDWEST_KBSM_p	5.02113e-06	324	MIDWEST	KBSM
Chr09N	14372547	MIDWEST_KBSM_p	3.60497e-06	255	MIDWEST	KBSM
Chr09N	19018892	MIDWEST_KBSM_p	4.70522e-07	49	MIDWEST	KBSM
Chr09N	24731398	MIDWEST_KBSM_p	1.02022e-05	466	MIDWEST	KBSM
Chr09N	24960162	MIDWEST_KBSM_p	2.51664e-05	867	MIDWEST	KBSM
Chr09N	25974960	MIDWEST_KBSM_p	3.0129e-06	199	MIDWEST	KBSM
Chr09N	26606712	MIDWEST_KBSM_p	2.36996e-05	816	MIDWEST	KBSM
Chr09N	30378889	MIDWEST_KBSM_p	2.29736e-05	795	MIDWEST	KBSM
Chr09N	30705746	MIDWEST_KBSM_p	2.6446e-06	183	MIDWEST	KBSM
Chr09N	30706607	MIDWEST_KBSM_p	2.26515e-05	784	MIDWEST	KBSM
Chr09N	31598093	MIDWEST_KBSM_p	1.03771e-06	96	MIDWEST	KBSM
Chr09N	34376087	MIDWEST_KBSM_p	2.43942e-05	834	MIDWEST	KBSM
Chr09N	34766572	MIDWEST_KBSM_p	1.22363e-05	514	MIDWEST	KBSM
Chr09N	37335694	MIDWEST_KBSM_p	4.94792e-06	316	MIDWEST	KBSM
Chr09N	40579475	MIDWEST_KBSM_p	5.31869e-07	60	MIDWEST	KBSM
Chr09N	42684795	MIDWEST_KBSM_p	2.74393e-05	937	MIDWEST	KBSM
Chr09N	44830641	MIDWEST_KBSM_p	2.74214e-05	936	MIDWEST	KBSM
Chr09N	49314704	MIDWEST_KBSM_p	5.40441e-06	335	MIDWEST	KBSM
Chr09N	58057781	MIDWEST_KBSM_p	3.42401e-06	223	MIDWEST	KBSM
Chr09N	58057999	MIDWEST_KBSM_p	2.59262e-05	893	MIDWEST	KBSM
Chr09N	58058298	MIDWEST_KBSM_p	2.29676e-05	794	MIDWEST	KBSM
Chr09N	58595947	MIDWEST_KBSM_p	2.04633e-05	734	MIDWEST	KBSM
Chr09N	61830052	MIDWEST_KBSM_p	1.22832e-05	515	MIDWEST	KBSM
Chr09N	67615990	MIDWEST_KBSM_p	1.67089e-06	134	MIDWEST	KBSM
Chr09N	67616180	MIDWEST_KBSM_p	2.39666e-05	825	MIDWEST	KBSM
Chr09N	73783328	MIDWEST_KBSM_p	1.46808e-06	123	MIDWEST	KBSM
Chr09N	76951019	MIDWEST_KBSM_p	1.28504e-05	532	MIDWEST	KBSM
Chr09N	78372458	MIDWEST_KBSM_p	1.61085e-05	627	MIDWEST	KBSM
Chr09N	79563812	MIDWEST_KBSM_p	9.88654e-06	455	MIDWEST	KBSM
Chr09N	79572358	MIDWEST_KBSM_p	2.66997e-05	913	MIDWEST	KBSM
Chr09N	79918136	MIDWEST_KBSM_p	3.52965e-06	235	MIDWEST	KBSM
Chr09N	80870384	MIDWEST_KBSM_p	2.57336e-05	886	MIDWEST	KBSM
Chr09N	80872523	MIDWEST_KBSM_p	1.48753e-06	124	MIDWEST	KBSM
Chr09N	80873437	MIDWEST_KBSM_p	2.25232e-06	166	MIDWEST	KBSM
Chr09N	80877885	MIDWEST_KBSM_p	5.8963e-06	351	MIDWEST	KBSM
Chr09N	81240138	MIDWEST_KBSM_p	3.36933e-06	216	MIDWEST	KBSM
Chr09N	82383355	MIDWEST_KBSM_p	1.61318e-05	628	MIDWEST	KBSM
Chr09N	82383628	MIDWEST_KBSM_p	2.17035e-05	765	MIDWEST	KBSM
Chr09N	82570072	MIDWEST_KBSM_p	2.36783e-05	815	MIDWEST	KBSM
Chr01K	798342	ATLANTIC_KBSM_p	4.24384e-07	324	ATLANTIC	KBSM
Chr01K	5333744	ATLANTIC_KBSM_p	1.89228e-06	824	ATLANTIC	KBSM
Chr01K	8046966	ATLANTIC_KBSM_p	6.04978e-07	406	ATLANTIC	KBSM
Chr01K	8048394	ATLANTIC_KBSM_p	2.27868e-06	914	ATLANTIC	KBSM
Chr01K	8305355	ATLANTIC_KBSM_p	1.96192e-06	842	ATLANTIC	KBSM
Chr01K	10945935	ATLANTIC_KBSM_p	2.37742e-06	926	ATLANTIC	KBSM
Chr01K	10963820	ATLANTIC_KBSM_p	8.2657e-07	485	ATLANTIC	KBSM
Chr01K	13213325	ATLANTIC_KBSM_p	1.60634e-06	743	ATLANTIC	KBSM
Chr01K	28299536	ATLANTIC_KBSM_p	1.34918e-08	41	ATLANTIC	KBSM
Chr01K	29647898	ATLANTIC_KBSM_p	5.05546e-10	4	ATLANTIC	KBSM
Chr01K	29878552	ATLANTIC_KBSM_p	1.569e-10	2	ATLANTIC	KBSM
Chr01K	29924821	ATLANTIC_KBSM_p	1.75872e-06	793	ATLANTIC	KBSM
Chr01K	29981563	ATLANTIC_KBSM_p	8.59344e-07	499	ATLANTIC	KBSM
Chr01K	30013073	ATLANTIC_KBSM_p	7.16142e-12	1	ATLANTIC	KBSM
Chr01K	30034576	ATLANTIC_KBSM_p	6.32706e-07	420	ATLANTIC	KBSM
Chr01K	44674419	ATLANTIC_KBSM_p	1.19769e-06	604	ATLANTIC	KBSM
Chr01K	45806729	ATLANTIC_KBSM_p	1.701e-06	778	ATLANTIC	KBSM
Chr01K	49343413	ATLANTIC_KBSM_p	1.02614e-06	552	ATLANTIC	KBSM
Chr01K	49604152	ATLANTIC_KBSM_p	1.88471e-06	821	ATLANTIC	KBSM
Chr01K	50320658	ATLANTIC_KBSM_p	2.29279e-06	915	ATLANTIC	KBSM
Chr01K	50325244	ATLANTIC_KBSM_p	9.11949e-07	520	ATLANTIC	KBSM
Chr01K	50325608	ATLANTIC_KBSM_p	1.42119e-06	688	ATLANTIC	KBSM
Chr01K	52647584	ATLANTIC_KBSM_p	7.4994e-07	464	ATLANTIC	KBSM
Chr01K	54632972	ATLANTIC_KBSM_p	3.36769e-07	275	ATLANTIC	KBSM
Chr01K	54922199	ATLANTIC_KBSM_p	2.1591e-06	883	ATLANTIC	KBSM
Chr01K	55851806	ATLANTIC_KBSM_p	2.01059e-06	852	ATLANTIC	KBSM
Chr01N	532299	ATLANTIC_KBSM_p	1.08093e-06	572	ATLANTIC	KBSM
Chr01N	686846	ATLANTIC_KBSM_p	2.09102e-06	866	ATLANTIC	KBSM
Chr01N	2762314	ATLANTIC_KBSM_p	7.07411e-07	449	ATLANTIC	KBSM
Chr01N	4739665	ATLANTIC_KBSM_p	2.34155e-06	923	ATLANTIC	KBSM
Chr01N	6593366	ATLANTIC_KBSM_p	1.54299e-06	728	ATLANTIC	KBSM
Chr01N	9979329	ATLANTIC_KBSM_p	6.80268e-07	441	ATLANTIC	KBSM
Chr01N	11072139	ATLANTIC_KBSM_p	2.69246e-06	982	ATLANTIC	KBSM
Chr01N	11072145	ATLANTIC_KBSM_p	6.29375e-07	417	ATLANTIC	KBSM
Chr01N	11072157	ATLANTIC_KBSM_p	1.17199e-06	597	ATLANTIC	KBSM
Chr01N	15117725	ATLANTIC_KBSM_p	2.9274e-07	263	ATLANTIC	KBSM
Chr01N	15727570	ATLANTIC_KBSM_p	5.26667e-07	372	ATLANTIC	KBSM
Chr01N	18624041	ATLANTIC_KBSM_p	2.27976e-07	228	ATLANTIC	KBSM
Chr01N	18624235	ATLANTIC_KBSM_p	8.98642e-07	515	ATLANTIC	KBSM
Chr01N	18624245	ATLANTIC_KBSM_p	1.07804e-06	571	ATLANTIC	KBSM
Chr01N	18624611	ATLANTIC_KBSM_p	2.34372e-07	235	ATLANTIC	KBSM
Chr01N	18781038	ATLANTIC_KBSM_p	6.93091e-07	446	ATLANTIC	KBSM
Chr01N	19235725	ATLANTIC_KBSM_p	1.55037e-07	182	ATLANTIC	KBSM
Chr01N	20444964	ATLANTIC_KBSM_p	1.7793e-10	3	ATLANTIC	KBSM
Chr01N	21220107	ATLANTIC_KBSM_p	1.87572e-07	210	ATLANTIC	KBSM
Chr01N	27796008	ATLANTIC_KBSM_p	1.82526e-06	809	ATLANTIC	KBSM
Chr01N	28008770	ATLANTIC_KBSM_p	2.29105e-07	230	ATLANTIC	KBSM
Chr01N	28583190	ATLANTIC_KBSM_p	1.63187e-06	749	ATLANTIC	KBSM
Chr01N	30457717	ATLANTIC_KBSM_p	1.96178e-06	841	ATLANTIC	KBSM
Chr01N	30461608	ATLANTIC_KBSM_p	2.09516e-06	871	ATLANTIC	KBSM
Chr01N	30494400	ATLANTIC_KBSM_p	1.21841e-06	613	ATLANTIC	KBSM
Chr01N	30504442	ATLANTIC_KBSM_p	6.31646e-07	418	ATLANTIC	KBSM
Chr01N	30548892	ATLANTIC_KBSM_p	2.48366e-06	943	ATLANTIC	KBSM
Chr01N	30549546	ATLANTIC_KBSM_p	1.54369e-07	181	ATLANTIC	KBSM
Chr01N	30549964	ATLANTIC_KBSM_p	5.96271e-07	400	ATLANTIC	KBSM
Chr01N	30549994	ATLANTIC_KBSM_p	1.74295e-07	199	ATLANTIC	KBSM
Chr01N	30550529	ATLANTIC_KBSM_p	4.20596e-07	322	ATLANTIC	KBSM
Chr01N	30550626	ATLANTIC_KBSM_p	1.04712e-07	136	ATLANTIC	KBSM
Chr01N	30550889	ATLANTIC_KBSM_p	1.60437e-07	189	ATLANTIC	KBSM
Chr01N	30557655	ATLANTIC_KBSM_p	2.05527e-07	219	ATLANTIC	KBSM
Chr01N	30559344	ATLANTIC_KBSM_p	2.22968e-06	901	ATLANTIC	KBSM
Chr01N	30561646	ATLANTIC_KBSM_p	3.00137e-07	268	ATLANTIC	KBSM
Chr01N	30562219	ATLANTIC_KBSM_p	2.38793e-06	929	ATLANTIC	KBSM
Chr01N	30562419	ATLANTIC_KBSM_p	1.46958e-06	703	ATLANTIC	KBSM
Chr01N	30562486	ATLANTIC_KBSM_p	1.85595e-06	815	ATLANTIC	KBSM
Chr01N	30562808	ATLANTIC_KBSM_p	1.33049e-06	652	ATLANTIC	KBSM
Chr01N	30562867	ATLANTIC_KBSM_p	1.25504e-06	626	ATLANTIC	KBSM
Chr01N	30562957	ATLANTIC_KBSM_p	9.12179e-07	521	ATLANTIC	KBSM
Chr01N	30563108	ATLANTIC_KBSM_p	2.19963e-06	892	ATLANTIC	KBSM
Chr01N	30563504	ATLANTIC_KBSM_p	1.88665e-06	823	ATLANTIC	KBSM
Chr01N	30563535	ATLANTIC_KBSM_p	1.37961e-06	673	ATLANTIC	KBSM
Chr01N	30614087	ATLANTIC_KBSM_p	2.72625e-06	997	ATLANTIC	KBSM
Chr01N	30614150	ATLANTIC_KBSM_p	1.26222e-06	631	ATLANTIC	KBSM
Chr01N	30614180	ATLANTIC_KBSM_p	1.23405e-06	618	ATLANTIC	KBSM
Chr01N	30614472	ATLANTIC_KBSM_p	6.01094e-07	404	ATLANTIC	KBSM
Chr01N	30614492	ATLANTIC_KBSM_p	5.69814e-07	391	ATLANTIC	KBSM
Chr01N	30614683	ATLANTIC_KBSM_p	1.30863e-06	644	ATLANTIC	KBSM
Chr01N	30633008	ATLANTIC_KBSM_p	2.13413e-06	878	ATLANTIC	KBSM
Chr01N	31646709	ATLANTIC_KBSM_p	2.65439e-07	247	ATLANTIC	KBSM
Chr01N	31719885	ATLANTIC_KBSM_p	7.31847e-07	456	ATLANTIC	KBSM
Chr01N	33955977	ATLANTIC_KBSM_p	9.8213e-07	537	ATLANTIC	KBSM
Chr01N	36051591	ATLANTIC_KBSM_p	2.24709e-06	905	ATLANTIC	KBSM
Chr01N	37584374	ATLANTIC_KBSM_p	1.14239e-06	584	ATLANTIC	KBSM
Chr01N	37585879	ATLANTIC_KBSM_p	2.68606e-08	60	ATLANTIC	KBSM
Chr01N	45884314	ATLANTIC_KBSM_p	1.03487e-06	555	ATLANTIC	KBSM
Chr01N	45884595	ATLANTIC_KBSM_p	1.08371e-06	574	ATLANTIC	KBSM
Chr01N	45884962	ATLANTIC_KBSM_p	4.02358e-07	316	ATLANTIC	KBSM
Chr01N	45887660	ATLANTIC_KBSM_p	1.99585e-07	217	ATLANTIC	KBSM
Chr01N	45888389	ATLANTIC_KBSM_p	1.99585e-07	216	ATLANTIC	KBSM
Chr01N	45891563	ATLANTIC_KBSM_p	3.5088e-07	286	ATLANTIC	KBSM
Chr01N	45894981	ATLANTIC_KBSM_p	5.76302e-07	396	ATLANTIC	KBSM
Chr01N	45899311	ATLANTIC_KBSM_p	3.73533e-09	12	ATLANTIC	KBSM
Chr01N	45902335	ATLANTIC_KBSM_p	5.73396e-07	394	ATLANTIC	KBSM
Chr01N	45902482	ATLANTIC_KBSM_p	7.26309e-09	25	ATLANTIC	KBSM
Chr01N	45902773	ATLANTIC_KBSM_p	7.26309e-09	23	ATLANTIC	KBSM
Chr01N	45903093	ATLANTIC_KBSM_p	7.26309e-09	24	ATLANTIC	KBSM
Chr01N	45903097	ATLANTIC_KBSM_p	3.23076e-08	71	ATLANTIC	KBSM
Chr01N	45904750	ATLANTIC_KBSM_p	3.5088e-07	287	ATLANTIC	KBSM
Chr01N	45905069	ATLANTIC_KBSM_p	3.5088e-07	289	ATLANTIC	KBSM
Chr01N	45905438	ATLANTIC_KBSM_p	1.05826e-08	35	ATLANTIC	KBSM
Chr01N	45906329	ATLANTIC_KBSM_p	3.5088e-07	288	ATLANTIC	KBSM
Chr01N	45912250	ATLANTIC_KBSM_p	5.62088e-07	387	ATLANTIC	KBSM
Chr01N	45912365	ATLANTIC_KBSM_p	1.27617e-06	637	ATLANTIC	KBSM
Chr01N	45928101	ATLANTIC_KBSM_p	1.48316e-08	44	ATLANTIC	KBSM
Chr01N	45956272	ATLANTIC_KBSM_p	3.5438e-07	292	ATLANTIC	KBSM
Chr01N	46795815	ATLANTIC_KBSM_p	2.14062e-06	879	ATLANTIC	KBSM
Chr01N	49135189	ATLANTIC_KBSM_p	3.4083e-07	278	ATLANTIC	KBSM
Chr01N	49247974	ATLANTIC_KBSM_p	9.89312e-07	543	ATLANTIC	KBSM
Chr01N	49249272	ATLANTIC_KBSM_p	1.90646e-06	828	ATLANTIC	KBSM
Chr01N	49950586	ATLANTIC_KBSM_p	6.27608e-07	416	ATLANTIC	KBSM
Chr01N	50673809	ATLANTIC_KBSM_p	1.59252e-07	187	ATLANTIC	KBSM
Chr01N	50673929	ATLANTIC_KBSM_p	5.54026e-07	384	ATLANTIC	KBSM
Chr01N	50677388	ATLANTIC_KBSM_p	7.18273e-08	110	ATLANTIC	KBSM
Chr01N	50771712	ATLANTIC_KBSM_p	1.84576e-06	814	ATLANTIC	KBSM
Chr01N	50785919	ATLANTIC_KBSM_p	2.09486e-06	870	ATLANTIC	KBSM
Chr01N	55124940	ATLANTIC_KBSM_p	2.12005e-06	876	ATLANTIC	KBSM
Chr01N	56881925	ATLANTIC_KBSM_p	1.34768e-06	659	ATLANTIC	KBSM
Chr01N	56882339	ATLANTIC_KBSM_p	1.20709e-07	155	ATLANTIC	KBSM
Chr01N	57000796	ATLANTIC_KBSM_p	2.71041e-06	990	ATLANTIC	KBSM
Chr01N	60489477	ATLANTIC_KBSM_p	3.47564e-07	284	ATLANTIC	KBSM
Chr01N	60489808	ATLANTIC_KBSM_p	2.27581e-06	912	ATLANTIC	KBSM
Chr01N	60489824	ATLANTIC_KBSM_p	8.49098e-07	493	ATLANTIC	KBSM
Chr01N	60490269	ATLANTIC_KBSM_p	1.47215e-06	704	ATLANTIC	KBSM
Chr01N	60490290	ATLANTIC_KBSM_p	6.78357e-07	438	ATLANTIC	KBSM
Chr01N	60490319	ATLANTIC_KBSM_p	6.78357e-07	437	ATLANTIC	KBSM
Chr01N	60490741	ATLANTIC_KBSM_p	2.0912e-06	867	ATLANTIC	KBSM
Chr01N	61533538	ATLANTIC_KBSM_p	3.68168e-08	78	ATLANTIC	KBSM
Chr01N	61533540	ATLANTIC_KBSM_p	1.78748e-07	203	ATLANTIC	KBSM
Chr01N	61549930	ATLANTIC_KBSM_p	1.93554e-06	834	ATLANTIC	KBSM
Chr01N	61916995	ATLANTIC_KBSM_p	1.44179e-06	697	ATLANTIC	KBSM
Chr02K	441699	ATLANTIC_KBSM_p	1.74437e-06	789	ATLANTIC	KBSM
Chr02K	442058	ATLANTIC_KBSM_p	4.56728e-07	339	ATLANTIC	KBSM
Chr02K	4529021	ATLANTIC_KBSM_p	1.09935e-07	142	ATLANTIC	KBSM
Chr02K	5767619	ATLANTIC_KBSM_p	2.72575e-06	995	ATLANTIC	KBSM
Chr02K	9705698	ATLANTIC_KBSM_p	2.0769e-07	220	ATLANTIC	KBSM
Chr02K	11326235	ATLANTIC_KBSM_p	2.71538e-06	993	ATLANTIC	KBSM
Chr02K	16024745	ATLANTIC_KBSM_p	1.0587e-08	36	ATLANTIC	KBSM
Chr02K	16558134	ATLANTIC_KBSM_p	2.6952e-07	249	ATLANTIC	KBSM
Chr02K	16848444	ATLANTIC_KBSM_p	5.04927e-08	89	ATLANTIC	KBSM
Chr02K	18672751	ATLANTIC_KBSM_p	1.37595e-06	672	ATLANTIC	KBSM
Chr02K	18673605	ATLANTIC_KBSM_p	1.24201e-06	619	ATLANTIC	KBSM
Chr02K	18674244	ATLANTIC_KBSM_p	7.79202e-07	472	ATLANTIC	KBSM
Chr02K	22904960	ATLANTIC_KBSM_p	1.16163e-06	591	ATLANTIC	KBSM
Chr02K	25824960	ATLANTIC_KBSM_p	1.32395e-06	651	ATLANTIC	KBSM
Chr02K	30421203	ATLANTIC_KBSM_p	1.86236e-07	207	ATLANTIC	KBSM
Chr02K	41525012	ATLANTIC_KBSM_p	1.34444e-06	658	ATLANTIC	KBSM
Chr02K	42292692	ATLANTIC_KBSM_p	8.83368e-07	505	ATLANTIC	KBSM
Chr02K	44667854	ATLANTIC_KBSM_p	7.03176e-08	108	ATLANTIC	KBSM
Chr02K	46226603	ATLANTIC_KBSM_p	2.05409e-06	859	ATLANTIC	KBSM
Chr02K	46228994	ATLANTIC_KBSM_p	5.08662e-08	90	ATLANTIC	KBSM
Chr02K	47580201	ATLANTIC_KBSM_p	1.89311e-07	212	ATLANTIC	KBSM
Chr02K	47580331	ATLANTIC_KBSM_p	4.36342e-07	329	ATLANTIC	KBSM
Chr02K	47723106	ATLANTIC_KBSM_p	8.3537e-07	489	ATLANTIC	KBSM
Chr02K	47756060	ATLANTIC_KBSM_p	1.5587e-06	732	ATLANTIC	KBSM
Chr02K	47756100	ATLANTIC_KBSM_p	5.17118e-07	367	ATLANTIC	KBSM
Chr02K	47756567	ATLANTIC_KBSM_p	2.26436e-06	909	ATLANTIC	KBSM
Chr02K	47829958	ATLANTIC_KBSM_p	1.76968e-06	796	ATLANTIC	KBSM
Chr02K	49552201	ATLANTIC_KBSM_p	2.38547e-06	928	ATLANTIC	KBSM
Chr02K	49634382	ATLANTIC_KBSM_p	9.42675e-07	525	ATLANTIC	KBSM
Chr02K	49731651	ATLANTIC_KBSM_p	5.4823e-07	379	ATLANTIC	KBSM
Chr02K	51544786	ATLANTIC_KBSM_p	1.78276e-07	202	ATLANTIC	KBSM
Chr02K	51661065	ATLANTIC_KBSM_p	1.8916e-07	211	ATLANTIC	KBSM
Chr02K	52200775	ATLANTIC_KBSM_p	1.00721e-06	548	ATLANTIC	KBSM
Chr02K	52827888	ATLANTIC_KBSM_p	1.35264e-07	167	ATLANTIC	KBSM
Chr02K	52881245	ATLANTIC_KBSM_p	1.25293e-06	625	ATLANTIC	KBSM
Chr02K	53161343	ATLANTIC_KBSM_p	1.43638e-06	694	ATLANTIC	KBSM
Chr02K	54634305	ATLANTIC_KBSM_p	1.80604e-06	804	ATLANTIC	KBSM
Chr02K	56143474	ATLANTIC_KBSM_p	1.25612e-06	627	ATLANTIC	KBSM
Chr02K	59957372	ATLANTIC_KBSM_p	3.4577e-07	282	ATLANTIC	KBSM
Chr02K	62159124	ATLANTIC_KBSM_p	1.56115e-07	183	ATLANTIC	KBSM
Chr02K	62341483	ATLANTIC_KBSM_p	1.38612e-06	675	ATLANTIC	KBSM
Chr02K	64463595	ATLANTIC_KBSM_p	2.03077e-06	855	ATLANTIC	KBSM
Chr02K	67148637	ATLANTIC_KBSM_p	5.37096e-07	376	ATLANTIC	KBSM
Chr02N	8219591	ATLANTIC_KBSM_p	8.32865e-08	125	ATLANTIC	KBSM
Chr02N	8220936	ATLANTIC_KBSM_p	1.26698e-06	634	ATLANTIC	KBSM
Chr02N	8222016	ATLANTIC_KBSM_p	1.24758e-07	159	ATLANTIC	KBSM
Chr02N	10012877	ATLANTIC_KBSM_p	7.3034e-08	113	ATLANTIC	KBSM
Chr02N	10025351	ATLANTIC_KBSM_p	3.49343e-07	285	ATLANTIC	KBSM
Chr02N	10025611	ATLANTIC_KBSM_p	1.58868e-07	186	ATLANTIC	KBSM
Chr02N	10025615	ATLANTIC_KBSM_p	7.14638e-07	453	ATLANTIC	KBSM
Chr02N	10025666	ATLANTIC_KBSM_p	2.71533e-07	252	ATLANTIC	KBSM
Chr02N	10025893	ATLANTIC_KBSM_p	4.67046e-08	87	ATLANTIC	KBSM
Chr02N	10032360	ATLANTIC_KBSM_p	8.91718e-07	509	ATLANTIC	KBSM
Chr02N	10414407	ATLANTIC_KBSM_p	4.4822e-07	333	ATLANTIC	KBSM
Chr02N	11698518	ATLANTIC_KBSM_p	1.69045e-06	774	ATLANTIC	KBSM
Chr02N	12502577	ATLANTIC_KBSM_p	6.08983e-07	408	ATLANTIC	KBSM
Chr02N	12503340	ATLANTIC_KBSM_p	1.85412e-07	205	ATLANTIC	KBSM
Chr02N	13717887	ATLANTIC_KBSM_p	1.46675e-06	702	ATLANTIC	KBSM
Chr02N	13800402	ATLANTIC_KBSM_p	3.96921e-07	312	ATLANTIC	KBSM
Chr02N	14158345	ATLANTIC_KBSM_p	2.32941e-06	921	ATLANTIC	KBSM
Chr02N	14274727	ATLANTIC_KBSM_p	2.54239e-06	954	ATLANTIC	KBSM
Chr02N	20722910	ATLANTIC_KBSM_p	2.9208e-07	262	ATLANTIC	KBSM
Chr02N	20722912	ATLANTIC_KBSM_p	2.58858e-07	245	ATLANTIC	KBSM
Chr02N	20777305	ATLANTIC_KBSM_p	2.3404e-07	234	ATLANTIC	KBSM
Chr02N	20854078	ATLANTIC_KBSM_p	4.60803e-07	342	ATLANTIC	KBSM
Chr02N	20886866	ATLANTIC_KBSM_p	3.55215e-07	293	ATLANTIC	KBSM
Chr02N	26641738	ATLANTIC_KBSM_p	6.73917e-07	433	ATLANTIC	KBSM
Chr02N	35717565	ATLANTIC_KBSM_p	1.02307e-06	551	ATLANTIC	KBSM
Chr02N	37582038	ATLANTIC_KBSM_p	2.06949e-06	862	ATLANTIC	KBSM
Chr02N	38248289	ATLANTIC_KBSM_p	1.53355e-06	714	ATLANTIC	KBSM
Chr02N	39327913	ATLANTIC_KBSM_p	1.87788e-08	52	ATLANTIC	KBSM
Chr02N	39493189	ATLANTIC_KBSM_p	8.88456e-07	507	ATLANTIC	KBSM
Chr02N	40589715	ATLANTIC_KBSM_p	1.28208e-06	638	ATLANTIC	KBSM
Chr02N	41376395	ATLANTIC_KBSM_p	2.09049e-06	865	ATLANTIC	KBSM
Chr02N	42882126	ATLANTIC_KBSM_p	5.01821e-07	364	ATLANTIC	KBSM
Chr02N	44106180	ATLANTIC_KBSM_p	7.73653e-07	470	ATLANTIC	KBSM
Chr02N	44176777	ATLANTIC_KBSM_p	8.5547e-07	496	ATLANTIC	KBSM
Chr02N	44767044	ATLANTIC_KBSM_p	7.99042e-09	27	ATLANTIC	KBSM
Chr02N	44834682	ATLANTIC_KBSM_p	7.94336e-07	475	ATLANTIC	KBSM
Chr02N	47552664	ATLANTIC_KBSM_p	1.86237e-07	208	ATLANTIC	KBSM
Chr02N	48089979	ATLANTIC_KBSM_p	1.65342e-06	758	ATLANTIC	KBSM
Chr02N	48090626	ATLANTIC_KBSM_p	9.11151e-07	519	ATLANTIC	KBSM
Chr02N	48122576	ATLANTIC_KBSM_p	2.48154e-06	942	ATLANTIC	KBSM
Chr02N	48637577	ATLANTIC_KBSM_p	2.64322e-06	974	ATLANTIC	KBSM
Chr02N	48643074	ATLANTIC_KBSM_p	2.64101e-06	972	ATLANTIC	KBSM
Chr02N	48647135	ATLANTIC_KBSM_p	2.69492e-06	984	ATLANTIC	KBSM
Chr02N	48647183	ATLANTIC_KBSM_p	2.69492e-06	983	ATLANTIC	KBSM
Chr02N	48647555	ATLANTIC_KBSM_p	8.40778e-07	490	ATLANTIC	KBSM
Chr02N	48652089	ATLANTIC_KBSM_p	1.18464e-06	599	ATLANTIC	KBSM
Chr02N	50407278	ATLANTIC_KBSM_p	1.94828e-08	53	ATLANTIC	KBSM
Chr02N	53760349	ATLANTIC_KBSM_p	6.70012e-08	104	ATLANTIC	KBSM
Chr02N	58856825	ATLANTIC_KBSM_p	2.56097e-07	243	ATLANTIC	KBSM
Chr02N	58960195	ATLANTIC_KBSM_p	1.95487e-06	840	ATLANTIC	KBSM
Chr02N	58962894	ATLANTIC_KBSM_p	2.27646e-06	913	ATLANTIC	KBSM
Chr02N	65130096	ATLANTIC_KBSM_p	1.40966e-06	683	ATLANTIC	KBSM
Chr02N	65377779	ATLANTIC_KBSM_p	1.56337e-06	734	ATLANTIC	KBSM
Chr02N	65378334	ATLANTIC_KBSM_p	8.95198e-07	512	ATLANTIC	KBSM
Chr02N	66557047	ATLANTIC_KBSM_p	4.89075e-07	357	ATLANTIC	KBSM
Chr02N	66557057	ATLANTIC_KBSM_p	2.04656e-07	218	ATLANTIC	KBSM
Chr02N	66557061	ATLANTIC_KBSM_p	2.51439e-06	948	ATLANTIC	KBSM
Chr02N	68491578	ATLANTIC_KBSM_p	3.75962e-07	298	ATLANTIC	KBSM
Chr02N	68491718	ATLANTIC_KBSM_p	1.18645e-07	153	ATLANTIC	KBSM
Chr02N	68563119	ATLANTIC_KBSM_p	9.37028e-08	131	ATLANTIC	KBSM
Chr02N	68594767	ATLANTIC_KBSM_p	5.73541e-07	395	ATLANTIC	KBSM
Chr02N	68765218	ATLANTIC_KBSM_p	6.61417e-07	430	ATLANTIC	KBSM
Chr03K	5669744	ATLANTIC_KBSM_p	9.61363e-08	133	ATLANTIC	KBSM
Chr03K	6023034	ATLANTIC_KBSM_p	8.15479e-07	482	ATLANTIC	KBSM
Chr03K	8161379	ATLANTIC_KBSM_p	1.91952e-06	831	ATLANTIC	KBSM
Chr03K	8162825	ATLANTIC_KBSM_p	8.89461e-07	508	ATLANTIC	KBSM
Chr03K	9059097	ATLANTIC_KBSM_p	5.80727e-08	96	ATLANTIC	KBSM
Chr03K	9071261	ATLANTIC_KBSM_p	6.32158e-07	419	ATLANTIC	KBSM
Chr03K	13450864	ATLANTIC_KBSM_p	1.88601e-06	822	ATLANTIC	KBSM
Chr03K	13589582	ATLANTIC_KBSM_p	1.10115e-06	577	ATLANTIC	KBSM
Chr03K	13593830	ATLANTIC_KBSM_p	2.54801e-06	956	ATLANTIC	KBSM
Chr03K	13595499	ATLANTIC_KBSM_p	6.76065e-07	435	ATLANTIC	KBSM
Chr03K	13595811	ATLANTIC_KBSM_p	2.0934e-06	868	ATLANTIC	KBSM
Chr03K	13781496	ATLANTIC_KBSM_p	5.37507e-08	92	ATLANTIC	KBSM
Chr03K	22031540	ATLANTIC_KBSM_p	8.12567e-07	481	ATLANTIC	KBSM
Chr03K	25106394	ATLANTIC_KBSM_p	2.43286e-06	935	ATLANTIC	KBSM
Chr03K	28487080	ATLANTIC_KBSM_p	2.41184e-06	932	ATLANTIC	KBSM
Chr03K	29594142	ATLANTIC_KBSM_p	5.50943e-07	383	ATLANTIC	KBSM
Chr03K	29594147	ATLANTIC_KBSM_p	5.50943e-07	382	ATLANTIC	KBSM
Chr03K	29594521	ATLANTIC_KBSM_p	2.26485e-06	910	ATLANTIC	KBSM
Chr03K	29594527	ATLANTIC_KBSM_p	2.26485e-06	911	ATLANTIC	KBSM
Chr03K	29594540	ATLANTIC_KBSM_p	9.6722e-07	530	ATLANTIC	KBSM
Chr03K	29595938	ATLANTIC_KBSM_p	1.55906e-06	733	ATLANTIC	KBSM
Chr03K	31933526	ATLANTIC_KBSM_p	2.62769e-06	970	ATLANTIC	KBSM
Chr03K	34455817	ATLANTIC_KBSM_p	6.20722e-07	413	ATLANTIC	KBSM
Chr03K	36660692	ATLANTIC_KBSM_p	2.02972e-06	854	ATLANTIC	KBSM
Chr03K	45016374	ATLANTIC_KBSM_p	9.86189e-07	539	ATLANTIC	KBSM
Chr03K	45017204	ATLANTIC_KBSM_p	9.86189e-07	541	ATLANTIC	KBSM
Chr03K	45017212	ATLANTIC_KBSM_p	9.86189e-07	540	ATLANTIC	KBSM
Chr03K	45017245	ATLANTIC_KBSM_p	1.36684e-06	670	ATLANTIC	KBSM
Chr03K	50092560	ATLANTIC_KBSM_p	1.05084e-06	561	ATLANTIC	KBSM
Chr03K	50093083	ATLANTIC_KBSM_p	6.13267e-07	411	ATLANTIC	KBSM
Chr03K	50095389	ATLANTIC_KBSM_p	2.87276e-07	259	ATLANTIC	KBSM
Chr03K	50096135	ATLANTIC_KBSM_p	3.13585e-07	272	ATLANTIC	KBSM
Chr03K	50096668	ATLANTIC_KBSM_p	5.86573e-07	398	ATLANTIC	KBSM
Chr03K	50096806	ATLANTIC_KBSM_p	1.86039e-07	206	ATLANTIC	KBSM
Chr03K	50097492	ATLANTIC_KBSM_p	1.70917e-06	780	ATLANTIC	KBSM
Chr03K	50098964	ATLANTIC_KBSM_p	1.70917e-06	779	ATLANTIC	KBSM
Chr03K	50100126	ATLANTIC_KBSM_p	1.70917e-06	781	ATLANTIC	KBSM
Chr03K	50101488	ATLANTIC_KBSM_p	3.77407e-07	300	ATLANTIC	KBSM
Chr03K	50101683	ATLANTIC_KBSM_p	1.19649e-07	154	ATLANTIC	KBSM
Chr03K	50493433	ATLANTIC_KBSM_p	1.17976e-06	598	ATLANTIC	KBSM
Chr03K	51708697	ATLANTIC_KBSM_p	2.22759e-06	900	ATLANTIC	KBSM
Chr03K	51709425	ATLANTIC_KBSM_p	2.73122e-06	1000	ATLANTIC	KBSM
Chr03K	56709638	ATLANTIC_KBSM_p	1.39664e-06	679	ATLANTIC	KBSM
Chr03K	56709639	ATLANTIC_KBSM_p	8.64322e-07	500	ATLANTIC	KBSM
Chr03K	57250436	ATLANTIC_KBSM_p	2.16454e-06	884	ATLANTIC	KBSM
Chr03K	57250475	ATLANTIC_KBSM_p	1.61688e-06	747	ATLANTIC	KBSM
Chr03K	57250523	ATLANTIC_KBSM_p	2.16454e-06	885	ATLANTIC	KBSM
Chr03K	59449720	ATLANTIC_KBSM_p	1.26636e-06	633	ATLANTIC	KBSM
Chr03K	59453229	ATLANTIC_KBSM_p	1.50182e-07	177	ATLANTIC	KBSM
Chr03K	59461409	ATLANTIC_KBSM_p	6.70617e-07	431	ATLANTIC	KBSM
Chr03K	59461564	ATLANTIC_KBSM_p	9.28561e-08	130	ATLANTIC	KBSM
Chr03K	59580438	ATLANTIC_KBSM_p	1.77474e-07	201	ATLANTIC	KBSM
Chr03K	60652455	ATLANTIC_KBSM_p	4.19208e-07	321	ATLANTIC	KBSM
Chr03N	758638	ATLANTIC_KBSM_p	9.88621e-07	542	ATLANTIC	KBSM
Chr03N	900993	ATLANTIC_KBSM_p	1.12133e-09	7	ATLANTIC	KBSM
Chr03N	901199	ATLANTIC_KBSM_p	2.82231e-08	63	ATLANTIC	KBSM
Chr03N	901291	ATLANTIC_KBSM_p	2.82231e-08	62	ATLANTIC	KBSM
Chr03N	901453	ATLANTIC_KBSM_p	1.05154e-08	34	ATLANTIC	KBSM
Chr03N	901730	ATLANTIC_KBSM_p	2.43952e-07	239	ATLANTIC	KBSM
Chr03N	902399	ATLANTIC_KBSM_p	6.84854e-09	20	ATLANTIC	KBSM
Chr03N	902723	ATLANTIC_KBSM_p	5.55648e-08	94	ATLANTIC	KBSM
Chr03N	902753	ATLANTIC_KBSM_p	1.80848e-08	51	ATLANTIC	KBSM
Chr03N	902880	ATLANTIC_KBSM_p	5.85285e-08	97	ATLANTIC	KBSM
Chr03N	2531628	ATLANTIC_KBSM_p	1.53276e-06	713	ATLANTIC	KBSM
Chr03N	2531634	ATLANTIC_KBSM_p	1.47829e-07	174	ATLANTIC	KBSM
Chr03N	6723877	ATLANTIC_KBSM_p	1.32158e-06	649	ATLANTIC	KBSM
Chr03N	6724887	ATLANTIC_KBSM_p	8.95497e-07	513	ATLANTIC	KBSM
Chr03N	6724909	ATLANTIC_KBSM_p	1.1383e-06	583	ATLANTIC	KBSM
Chr03N	6981737	ATLANTIC_KBSM_p	6.48178e-07	424	ATLANTIC	KBSM
Chr03N	7072916	ATLANTIC_KBSM_p	4.58067e-07	340	ATLANTIC	KBSM
Chr03N	8937342	ATLANTIC_KBSM_p	2.22991e-07	224	ATLANTIC	KBSM
Chr03N	12806585	ATLANTIC_KBSM_p	2.49504e-06	945	ATLANTIC	KBSM
Chr03N	14292753	ATLANTIC_KBSM_p	2.46192e-06	940	ATLANTIC	KBSM
Chr03N	21395630	ATLANTIC_KBSM_p	3.46202e-07	283	ATLANTIC	KBSM
Chr03N	26727858	ATLANTIC_KBSM_p	1.84942e-07	204	ATLANTIC	KBSM
Chr03N	26728544	ATLANTIC_KBSM_p	2.90196e-07	260	ATLANTIC	KBSM
Chr03N	26730864	ATLANTIC_KBSM_p	9.91254e-07	544	ATLANTIC	KBSM
Chr03N	26732609	ATLANTIC_KBSM_p	1.33558e-06	654	ATLANTIC	KBSM
Chr03N	26732649	ATLANTIC_KBSM_p	1.42982e-06	690	ATLANTIC	KBSM
Chr03N	27392803	ATLANTIC_KBSM_p	2.30647e-07	232	ATLANTIC	KBSM
Chr03N	27696376	ATLANTIC_KBSM_p	1.80299e-06	803	ATLANTIC	KBSM
Chr03N	28034360	ATLANTIC_KBSM_p	1.19506e-06	603	ATLANTIC	KBSM
Chr03N	28781293	ATLANTIC_KBSM_p	2.21764e-06	896	ATLANTIC	KBSM
Chr03N	28797911	ATLANTIC_KBSM_p	2.21764e-06	897	ATLANTIC	KBSM
Chr03N	30497920	ATLANTIC_KBSM_p	3.91406e-07	307	ATLANTIC	KBSM
Chr03N	31164853	ATLANTIC_KBSM_p	6.09603e-07	409	ATLANTIC	KBSM
Chr03N	31389222	ATLANTIC_KBSM_p	2.1861e-06	891	ATLANTIC	KBSM
Chr03N	31820384	ATLANTIC_KBSM_p	8.35303e-09	28	ATLANTIC	KBSM
Chr03N	31975334	ATLANTIC_KBSM_p	2.59289e-06	965	ATLANTIC	KBSM
Chr03N	32073394	ATLANTIC_KBSM_p	2.18482e-08	57	ATLANTIC	KBSM
Chr03N	32074477	ATLANTIC_KBSM_p	6.8415e-08	105	ATLANTIC	KBSM
Chr03N	32075094	ATLANTIC_KBSM_p	9.11563e-08	129	ATLANTIC	KBSM
Chr03N	34838270	ATLANTIC_KBSM_p	1.43892e-06	696	ATLANTIC	KBSM
Chr03N	39916282	ATLANTIC_KBSM_p	1.63648e-06	750	ATLANTIC	KBSM
Chr03N	46303748	ATLANTIC_KBSM_p	1.66985e-06	765	ATLANTIC	KBSM
Chr03N	48865965	ATLANTIC_KBSM_p	1.38968e-06	676	ATLANTIC	KBSM
Chr03N	48980497	ATLANTIC_KBSM_p	2.25795e-06	908	ATLANTIC	KBSM
Chr03N	49048473	ATLANTIC_KBSM_p	1.74013e-06	788	ATLANTIC	KBSM
Chr03N	52767328	ATLANTIC_KBSM_p	2.64475e-06	975	ATLANTIC	KBSM
Chr03N	54987023	ATLANTIC_KBSM_p	5.34221e-07	374	ATLANTIC	KBSM
Chr03N	54989373	ATLANTIC_KBSM_p	2.15138e-09	9	ATLANTIC	KBSM
Chr03N	56404410	ATLANTIC_KBSM_p	2.64082e-06	971	ATLANTIC	KBSM
Chr03N	65025464	ATLANTIC_KBSM_p	1.56667e-06	737	ATLANTIC	KBSM
Chr03N	65923856	ATLANTIC_KBSM_p	5.99392e-07	403	ATLANTIC	KBSM
Chr03N	65926937	ATLANTIC_KBSM_p	1.08913e-06	576	ATLANTIC	KBSM
Chr03N	65927098	ATLANTIC_KBSM_p	1.94571e-06	836	ATLANTIC	KBSM
Chr03N	69475029	ATLANTIC_KBSM_p	1.6548e-06	759	ATLANTIC	KBSM
Chr04K	1930579	ATLANTIC_KBSM_p	7.34398e-07	457	ATLANTIC	KBSM
Chr04K	1930755	ATLANTIC_KBSM_p	4.81991e-07	353	ATLANTIC	KBSM
Chr04K	2781769	ATLANTIC_KBSM_p	1.5475e-06	729	ATLANTIC	KBSM
Chr04K	3582453	ATLANTIC_KBSM_p	3.98451e-07	313	ATLANTIC	KBSM
Chr04K	8726996	ATLANTIC_KBSM_p	1.59971e-06	741	ATLANTIC	KBSM
Chr04K	8809871	ATLANTIC_KBSM_p	1.44438e-06	698	ATLANTIC	KBSM
Chr04K	8825373	ATLANTIC_KBSM_p	2.17389e-06	888	ATLANTIC	KBSM
Chr04K	8826498	ATLANTIC_KBSM_p	1.89509e-06	827	ATLANTIC	KBSM
Chr04K	8826503	ATLANTIC_KBSM_p	1.89509e-06	826	ATLANTIC	KBSM
Chr04K	8826889	ATLANTIC_KBSM_p	1.51669e-07	178	ATLANTIC	KBSM
Chr04K	8827579	ATLANTIC_KBSM_p	1.26373e-07	160	ATLANTIC	KBSM
Chr04K	8831988	ATLANTIC_KBSM_p	1.06412e-07	137	ATLANTIC	KBSM
Chr04K	8843073	ATLANTIC_KBSM_p	3.95413e-07	309	ATLANTIC	KBSM
Chr04K	8853373	ATLANTIC_KBSM_p	2.7127e-06	991	ATLANTIC	KBSM
Chr04K	8878589	ATLANTIC_KBSM_p	1.27374e-07	161	ATLANTIC	KBSM
Chr04K	8880539	ATLANTIC_KBSM_p	1.27374e-07	162	ATLANTIC	KBSM
Chr04K	14620495	ATLANTIC_KBSM_p	1.04923e-06	560	ATLANTIC	KBSM
Chr04K	17300911	ATLANTIC_KBSM_p	2.49006e-06	944	ATLANTIC	KBSM
Chr04K	17989329	ATLANTIC_KBSM_p	2.96991e-07	267	ATLANTIC	KBSM
Chr04K	17989475	ATLANTIC_KBSM_p	1.75262e-06	792	ATLANTIC	KBSM
Chr04K	17989516	ATLANTIC_KBSM_p	1.73099e-06	785	ATLANTIC	KBSM
Chr04K	17989742	ATLANTIC_KBSM_p	5.06953e-07	365	ATLANTIC	KBSM
Chr04K	17989766	ATLANTIC_KBSM_p	1.01318e-06	550	ATLANTIC	KBSM
Chr04K	21050812	ATLANTIC_KBSM_p	9.0646e-08	128	ATLANTIC	KBSM
Chr04K	27686203	ATLANTIC_KBSM_p	6.17641e-07	412	ATLANTIC	KBSM
Chr04K	29342436	ATLANTIC_KBSM_p	3.6739e-08	77	ATLANTIC	KBSM
Chr04K	29342769	ATLANTIC_KBSM_p	2.00504e-06	851	ATLANTIC	KBSM
Chr04K	29357477	ATLANTIC_KBSM_p	2.67486e-06	978	ATLANTIC	KBSM
Chr04K	29357819	ATLANTIC_KBSM_p	8.98115e-07	514	ATLANTIC	KBSM
Chr04K	36664773	ATLANTIC_KBSM_p	2.56523e-06	959	ATLANTIC	KBSM
Chr04K	36938677	ATLANTIC_KBSM_p	1.25621e-06	628	ATLANTIC	KBSM
Chr04K	43738130	ATLANTIC_KBSM_p	1.41456e-06	686	ATLANTIC	KBSM
Chr04K	45231200	ATLANTIC_KBSM_p	1.9403e-07	214	ATLANTIC	KBSM
Chr04K	45308064	ATLANTIC_KBSM_p	1.19344e-06	602	ATLANTIC	KBSM
Chr04K	46052189	ATLANTIC_KBSM_p	8.3928e-10	6	ATLANTIC	KBSM
Chr04K	47188146	ATLANTIC_KBSM_p	3.53849e-07	290	ATLANTIC	KBSM
Chr04N	1719688	ATLANTIC_KBSM_p	9.375e-07	524	ATLANTIC	KBSM
Chr04N	5566587	ATLANTIC_KBSM_p	8.08527e-07	480	ATLANTIC	KBSM
Chr04N	8520285	ATLANTIC_KBSM_p	2.69848e-07	250	ATLANTIC	KBSM
Chr04N	10872109	ATLANTIC_KBSM_p	2.10634e-06	873	ATLANTIC	KBSM
Chr04N	10904527	ATLANTIC_KBSM_p	4.07148e-07	317	ATLANTIC	KBSM
Chr04N	11705903	ATLANTIC_KBSM_p	1.38395e-06	674	ATLANTIC	KBSM
Chr04N	17043332	ATLANTIC_KBSM_p	1.22037e-06	614	ATLANTIC	KBSM
Chr04N	18846922	ATLANTIC_KBSM_p	4.21907e-07	323	ATLANTIC	KBSM
Chr04N	19200361	ATLANTIC_KBSM_p	1.6604e-07	194	ATLANTIC	KBSM
Chr04N	19200937	ATLANTIC_KBSM_p	2.48129e-07	242	ATLANTIC	KBSM
Chr04N	19202430	ATLANTIC_KBSM_p	5.20329e-07	370	ATLANTIC	KBSM
Chr04N	19202505	ATLANTIC_KBSM_p	8.16506e-07	484	ATLANTIC	KBSM
Chr04N	19204623	ATLANTIC_KBSM_p	8.91655e-09	31	ATLANTIC	KBSM
Chr04N	19260424	ATLANTIC_KBSM_p	2.68013e-07	248	ATLANTIC	KBSM
Chr04N	19263113	ATLANTIC_KBSM_p	6.36123e-08	101	ATLANTIC	KBSM
Chr04N	19266328	ATLANTIC_KBSM_p	1.46918e-08	42	ATLANTIC	KBSM
Chr04N	20207166	ATLANTIC_KBSM_p	1.19372e-08	38	ATLANTIC	KBSM
Chr04N	21130818	ATLANTIC_KBSM_p	8.68074e-07	501	ATLANTIC	KBSM
Chr04N	27496165	ATLANTIC_KBSM_p	1.34286e-06	657	ATLANTIC	KBSM
Chr04N	28918135	ATLANTIC_KBSM_p	9.95382e-07	546	ATLANTIC	KBSM
Chr04N	28934678	ATLANTIC_KBSM_p	5.61e-07	386	ATLANTIC	KBSM
Chr04N	28946687	ATLANTIC_KBSM_p	3.91267e-09	13	ATLANTIC	KBSM
Chr04N	31048730	ATLANTIC_KBSM_p	4.63035e-07	344	ATLANTIC	KBSM
Chr04N	38438181	ATLANTIC_KBSM_p	4.32461e-07	328	ATLANTIC	KBSM
Chr04N	39899749	ATLANTIC_KBSM_p	4.92527e-07	358	ATLANTIC	KBSM
Chr04N	40545821	ATLANTIC_KBSM_p	8.02187e-08	122	ATLANTIC	KBSM
Chr04N	41149502	ATLANTIC_KBSM_p	1.36013e-06	663	ATLANTIC	KBSM
Chr04N	41149510	ATLANTIC_KBSM_p	1.982e-06	844	ATLANTIC	KBSM
Chr04N	41151299	ATLANTIC_KBSM_p	1.68849e-06	772	ATLANTIC	KBSM
Chr04N	41153116	ATLANTIC_KBSM_p	1.92186e-06	832	ATLANTIC	KBSM
Chr04N	41155028	ATLANTIC_KBSM_p	1.55181e-06	730	ATLANTIC	KBSM
Chr04N	41155404	ATLANTIC_KBSM_p	1.68849e-06	770	ATLANTIC	KBSM
Chr04N	41155713	ATLANTIC_KBSM_p	1.68849e-06	771	ATLANTIC	KBSM
Chr04N	41157974	ATLANTIC_KBSM_p	2.565e-06	958	ATLANTIC	KBSM
Chr04N	41158479	ATLANTIC_KBSM_p	1.68849e-06	769	ATLANTIC	KBSM
Chr04N	41158760	ATLANTIC_KBSM_p	1.20798e-06	607	ATLANTIC	KBSM
Chr04N	41159293	ATLANTIC_KBSM_p	1.79834e-06	801	ATLANTIC	KBSM
Chr04N	41160018	ATLANTIC_KBSM_p	9.78991e-07	534	ATLANTIC	KBSM
Chr04N	41160829	ATLANTIC_KBSM_p	1.14118e-07	145	ATLANTIC	KBSM
Chr04N	41161331	ATLANTIC_KBSM_p	1.57619e-07	185	ATLANTIC	KBSM
Chr04N	41161346	ATLANTIC_KBSM_p	6.56837e-08	103	ATLANTIC	KBSM
Chr04N	41161384	ATLANTIC_KBSM_p	4.37855e-07	331	ATLANTIC	KBSM
Chr04N	41161475	ATLANTIC_KBSM_p	2.26054e-07	227	ATLANTIC	KBSM
Chr04N	41161479	ATLANTIC_KBSM_p	1.25895e-06	629	ATLANTIC	KBSM
Chr04N	41161657	ATLANTIC_KBSM_p	1.44551e-06	699	ATLANTIC	KBSM
Chr04N	41162087	ATLANTIC_KBSM_p	1.75233e-07	200	ATLANTIC	KBSM
Chr04N	41162285	ATLANTIC_KBSM_p	2.0799e-08	55	ATLANTIC	KBSM
Chr04N	41162582	ATLANTIC_KBSM_p	1.16656e-07	150	ATLANTIC	KBSM
Chr04N	41162866	ATLANTIC_KBSM_p	4.79686e-07	352	ATLANTIC	KBSM
Chr04N	41162879	ATLANTIC_KBSM_p	1.62597e-06	748	ATLANTIC	KBSM
Chr04N	41163010	ATLANTIC_KBSM_p	6.33221e-08	100	ATLANTIC	KBSM
Chr04N	41163019	ATLANTIC_KBSM_p	3.53915e-08	75	ATLANTIC	KBSM
Chr04N	41163036	ATLANTIC_KBSM_p	2.34131e-08	58	ATLANTIC	KBSM
Chr04N	41163300	ATLANTIC_KBSM_p	3.38616e-08	73	ATLANTIC	KBSM
Chr04N	41163466	ATLANTIC_KBSM_p	1.49792e-07	176	ATLANTIC	KBSM
Chr04N	41163601	ATLANTIC_KBSM_p	4.59328e-07	341	ATLANTIC	KBSM
Chr04N	41164103	ATLANTIC_KBSM_p	2.46716e-07	240	ATLANTIC	KBSM
Chr04N	41164296	ATLANTIC_KBSM_p	1.09236e-07	139	ATLANTIC	KBSM
Chr04N	41164580	ATLANTIC_KBSM_p	1.14118e-07	148	ATLANTIC	KBSM
Chr04N	41164601	ATLANTIC_KBSM_p	1.14118e-07	146	ATLANTIC	KBSM
Chr04N	41164759	ATLANTIC_KBSM_p	1.14118e-07	147	ATLANTIC	KBSM
Chr04N	41165472	ATLANTIC_KBSM_p	2.57861e-06	964	ATLANTIC	KBSM
Chr04N	41165889	ATLANTIC_KBSM_p	1.52719e-06	712	ATLANTIC	KBSM
Chr04N	41166585	ATLANTIC_KBSM_p	8.73949e-07	502	ATLANTIC	KBSM
Chr04N	41168111	ATLANTIC_KBSM_p	2.3305e-06	922	ATLANTIC	KBSM
Chr04N	41996274	ATLANTIC_KBSM_p	1.93391e-06	833	ATLANTIC	KBSM
Chr04N	44396697	ATLANTIC_KBSM_p	1.64671e-06	756	ATLANTIC	KBSM
Chr04N	45878394	ATLANTIC_KBSM_p	6.53476e-07	425	ATLANTIC	KBSM
Chr04N	48678658	ATLANTIC_KBSM_p	2.58444e-09	10	ATLANTIC	KBSM
Chr04N	49471258	ATLANTIC_KBSM_p	1.73133e-06	786	ATLANTIC	KBSM
Chr05K	1002786	ATLANTIC_KBSM_p	5.4966e-08	93	ATLANTIC	KBSM
Chr05K	3255397	ATLANTIC_KBSM_p	9.91439e-07	545	ATLANTIC	KBSM
Chr05K	3255426	ATLANTIC_KBSM_p	2.43171e-06	934	ATLANTIC	KBSM
Chr05K	3255440	ATLANTIC_KBSM_p	5.29476e-07	373	ATLANTIC	KBSM
Chr05K	5151118	ATLANTIC_KBSM_p	1.22386e-06	615	ATLANTIC	KBSM
Chr05K	7346629	ATLANTIC_KBSM_p	5.64664e-07	388	ATLANTIC	KBSM
Chr05K	7421923	ATLANTIC_KBSM_p	1.70002e-06	777	ATLANTIC	KBSM
Chr05K	7898884	ATLANTIC_KBSM_p	1.30999e-06	645	ATLANTIC	KBSM
Chr05K	12629658	ATLANTIC_KBSM_p	2.70791e-06	986	ATLANTIC	KBSM
Chr05K	12630468	ATLANTIC_KBSM_p	2.70791e-06	987	ATLANTIC	KBSM
Chr05K	12631877	ATLANTIC_KBSM_p	2.70791e-06	988	ATLANTIC	KBSM
Chr05K	12632992	ATLANTIC_KBSM_p	2.70791e-06	989	ATLANTIC	KBSM
Chr05K	15068791	ATLANTIC_KBSM_p	1.1272e-06	581	ATLANTIC	KBSM
Chr05K	15093938	ATLANTIC_KBSM_p	1.34881e-06	661	ATLANTIC	KBSM
Chr05K	15145644	ATLANTIC_KBSM_p	1.16398e-06	592	ATLANTIC	KBSM
Chr05K	15146109	ATLANTIC_KBSM_p	1.16398e-06	594	ATLANTIC	KBSM
Chr05K	15146264	ATLANTIC_KBSM_p	1.16398e-06	593	ATLANTIC	KBSM
Chr05K	15160327	ATLANTIC_KBSM_p	1.32679e-07	165	ATLANTIC	KBSM
Chr05K	15165159	ATLANTIC_KBSM_p	2.71651e-06	994	ATLANTIC	KBSM
Chr05K	15166318	ATLANTIC_KBSM_p	1.99434e-06	848	ATLANTIC	KBSM
Chr05K	16082456	ATLANTIC_KBSM_p	1.54279e-06	727	ATLANTIC	KBSM
Chr05K	17328132	ATLANTIC_KBSM_p	7.69873e-07	469	ATLANTIC	KBSM
Chr05K	18109241	ATLANTIC_KBSM_p	2.75617e-07	255	ATLANTIC	KBSM
Chr05K	18191277	ATLANTIC_KBSM_p	1.53784e-06	716	ATLANTIC	KBSM
Chr05K	18616874	ATLANTIC_KBSM_p	6.10267e-07	410	ATLANTIC	KBSM
Chr05K	18617499	ATLANTIC_KBSM_p	1.02652e-06	553	ATLANTIC	KBSM
Chr05K	19945889	ATLANTIC_KBSM_p	2.82154e-09	11	ATLANTIC	KBSM
Chr05K	21634117	ATLANTIC_KBSM_p	4.01593e-07	314	ATLANTIC	KBSM
Chr05K	23229046	ATLANTIC_KBSM_p	5.39e-09	18	ATLANTIC	KBSM
Chr05K	23232969	ATLANTIC_KBSM_p	4.6917e-07	347	ATLANTIC	KBSM
Chr05K	32984458	ATLANTIC_KBSM_p	2.66399e-06	976	ATLANTIC	KBSM
Chr05K	35000606	ATLANTIC_KBSM_p	4.8219e-07	354	ATLANTIC	KBSM
Chr05K	35206306	ATLANTIC_KBSM_p	1.68723e-07	197	ATLANTIC	KBSM
Chr05K	36472219	ATLANTIC_KBSM_p	1.73011e-06	784	ATLANTIC	KBSM
Chr05K	37216668	ATLANTIC_KBSM_p	2.40334e-06	931	ATLANTIC	KBSM
Chr05K	37957503	ATLANTIC_KBSM_p	1.2017e-06	605	ATLANTIC	KBSM
Chr05K	40336526	ATLANTIC_KBSM_p	2.35089e-06	924	ATLANTIC	KBSM
Chr05K	40981816	ATLANTIC_KBSM_p	9.05036e-07	517	ATLANTIC	KBSM
Chr05K	40984637	ATLANTIC_KBSM_p	1.95099e-06	839	ATLANTIC	KBSM
Chr05K	40985314	ATLANTIC_KBSM_p	1.95099e-06	838	ATLANTIC	KBSM
Chr05K	42371358	ATLANTIC_KBSM_p	2.54669e-06	955	ATLANTIC	KBSM
Chr05K	42427115	ATLANTIC_KBSM_p	3.61013e-07	295	ATLANTIC	KBSM
Chr05K	43118526	ATLANTIC_KBSM_p	2.62713e-07	246	ATLANTIC	KBSM
Chr05K	43804382	ATLANTIC_KBSM_p	5.3697e-07	375	ATLANTIC	KBSM
Chr05K	43809243	ATLANTIC_KBSM_p	2.3154e-06	917	ATLANTIC	KBSM
Chr05K	45891982	ATLANTIC_KBSM_p	1.39619e-06	678	ATLANTIC	KBSM
Chr05K	46702393	ATLANTIC_KBSM_p	5.04337e-08	88	ATLANTIC	KBSM
Chr05K	46703999	ATLANTIC_KBSM_p	4.52346e-07	337	ATLANTIC	KBSM
Chr05K	46706639	ATLANTIC_KBSM_p	5.17608e-07	368	ATLANTIC	KBSM
Chr05K	46712012	ATLANTIC_KBSM_p	1.61062e-07	190	ATLANTIC	KBSM
Chr05K	46732484	ATLANTIC_KBSM_p	1.754e-08	50	ATLANTIC	KBSM
Chr05K	46733431	ATLANTIC_KBSM_p	1.65062e-06	757	ATLANTIC	KBSM
Chr05K	46734088	ATLANTIC_KBSM_p	5.68115e-08	95	ATLANTIC	KBSM
Chr05K	47310080	ATLANTIC_KBSM_p	1.21704e-06	611	ATLANTIC	KBSM
Chr05K	47310154	ATLANTIC_KBSM_p	1.21704e-06	610	ATLANTIC	KBSM
Chr05K	47310242	ATLANTIC_KBSM_p	1.21704e-06	609	ATLANTIC	KBSM
Chr05K	48789900	ATLANTIC_KBSM_p	2.60975e-06	968	ATLANTIC	KBSM
Chr05K	48794117	ATLANTIC_KBSM_p	1.07918e-08	37	ATLANTIC	KBSM
Chr05K	49952185	ATLANTIC_KBSM_p	2.64304e-06	973	ATLANTIC	KBSM
Chr05K	51555032	ATLANTIC_KBSM_p	6.02061e-07	405	ATLANTIC	KBSM
Chr05K	51717728	ATLANTIC_KBSM_p	2.18027e-06	890	ATLANTIC	KBSM
Chr05K	51717729	ATLANTIC_KBSM_p	2.18027e-06	889	ATLANTIC	KBSM
Chr05K	52122692	ATLANTIC_KBSM_p	2.46099e-06	939	ATLANTIC	KBSM
Chr05K	54178553	ATLANTIC_KBSM_p	2.50834e-06	947	ATLANTIC	KBSM
Chr05K	54245010	ATLANTIC_KBSM_p	2.57202e-06	961	ATLANTIC	KBSM
Chr05K	56595049	ATLANTIC_KBSM_p	2.20593e-07	223	ATLANTIC	KBSM
Chr05K	56727273	ATLANTIC_KBSM_p	6.74686e-07	434	ATLANTIC	KBSM
Chr05K	56727429	ATLANTIC_KBSM_p	3.83135e-07	303	ATLANTIC	KBSM
Chr05K	56807275	ATLANTIC_KBSM_p	2.56493e-06	957	ATLANTIC	KBSM
Chr05K	56838500	ATLANTIC_KBSM_p	9.53091e-07	526	ATLANTIC	KBSM
Chr05K	56850006	ATLANTIC_KBSM_p	1.39604e-06	677	ATLANTIC	KBSM
Chr05K	56850399	ATLANTIC_KBSM_p	3.87292e-07	306	ATLANTIC	KBSM
Chr05K	56936021	ATLANTIC_KBSM_p	2.73768e-07	254	ATLANTIC	KBSM
Chr05K	56936143	ATLANTIC_KBSM_p	1.88443e-06	820	ATLANTIC	KBSM
Chr05K	56942267	ATLANTIC_KBSM_p	4.28047e-08	86	ATLANTIC	KBSM
Chr05K	58702020	ATLANTIC_KBSM_p	4.99765e-07	363	ATLANTIC	KBSM
Chr05N	3147435	ATLANTIC_KBSM_p	4.6917e-07	349	ATLANTIC	KBSM
Chr05N	3147442	ATLANTIC_KBSM_p	4.6917e-07	348	ATLANTIC	KBSM
Chr05N	4712081	ATLANTIC_KBSM_p	7.56555e-08	117	ATLANTIC	KBSM
Chr05N	4725965	ATLANTIC_KBSM_p	6.92512e-08	106	ATLANTIC	KBSM
Chr05N	4725998	ATLANTIC_KBSM_p	1.03549e-06	556	ATLANTIC	KBSM
Chr05N	5563352	ATLANTIC_KBSM_p	2.57525e-06	963	ATLANTIC	KBSM
Chr05N	5563683	ATLANTIC_KBSM_p	2.7084e-07	251	ATLANTIC	KBSM
Chr05N	5564592	ATLANTIC_KBSM_p	1.66095e-06	763	ATLANTIC	KBSM
Chr05N	5565188	ATLANTIC_KBSM_p	8.92046e-07	510	ATLANTIC	KBSM
Chr05N	6169795	ATLANTIC_KBSM_p	1.97486e-06	843	ATLANTIC	KBSM
Chr05N	7268619	ATLANTIC_KBSM_p	5.2205e-07	371	ATLANTIC	KBSM
Chr05N	7269541	ATLANTIC_KBSM_p	3.21846e-08	69	ATLANTIC	KBSM
Chr05N	7269584	ATLANTIC_KBSM_p	1.30672e-06	643	ATLANTIC	KBSM
Chr05N	7270634	ATLANTIC_KBSM_p	7.92001e-07	474	ATLANTIC	KBSM
Chr05N	9938525	ATLANTIC_KBSM_p	2.59625e-06	966	ATLANTIC	KBSM
Chr05N	10065525	ATLANTIC_KBSM_p	1.39787e-06	680	ATLANTIC	KBSM
Chr05N	10522895	ATLANTIC_KBSM_p	1.46636e-06	701	ATLANTIC	KBSM
Chr05N	10909217	ATLANTIC_KBSM_p	3.83226e-07	304	ATLANTIC	KBSM
Chr05N	12748052	ATLANTIC_KBSM_p	2.40565e-07	237	ATLANTIC	KBSM
Chr05N	13925061	ATLANTIC_KBSM_p	1.75143e-06	791	ATLANTIC	KBSM
Chr05N	13925134	ATLANTIC_KBSM_p	1.2499e-06	624	ATLANTIC	KBSM
Chr05N	13925546	ATLANTIC_KBSM_p	6.7153e-07	432	ATLANTIC	KBSM
Chr05N	13925874	ATLANTIC_KBSM_p	1.26729e-06	635	ATLANTIC	KBSM
Chr05N	13926297	ATLANTIC_KBSM_p	2.73275e-07	253	ATLANTIC	KBSM
Chr05N	13927256	ATLANTIC_KBSM_p	8.56839e-07	497	ATLANTIC	KBSM
Chr05N	13927988	ATLANTIC_KBSM_p	9.22562e-07	522	ATLANTIC	KBSM
Chr05N	25352968	ATLANTIC_KBSM_p	2.25597e-06	906	ATLANTIC	KBSM
Chr05N	25353867	ATLANTIC_KBSM_p	2.44466e-06	937	ATLANTIC	KBSM
Chr05N	25353908	ATLANTIC_KBSM_p	2.44466e-06	936	ATLANTIC	KBSM
Chr05N	25354464	ATLANTIC_KBSM_p	5.21935e-08	91	ATLANTIC	KBSM
Chr05N	25355424	ATLANTIC_KBSM_p	6.40769e-07	421	ATLANTIC	KBSM
Chr05N	25355498	ATLANTIC_KBSM_p	1.0378e-08	33	ATLANTIC	KBSM
Chr05N	25356061	ATLANTIC_KBSM_p	3.01336e-07	269	ATLANTIC	KBSM
Chr05N	25357137	ATLANTIC_KBSM_p	1.43093e-07	172	ATLANTIC	KBSM
Chr05N	25357764	ATLANTIC_KBSM_p	5.71386e-07	392	ATLANTIC	KBSM
Chr05N	33584594	ATLANTIC_KBSM_p	1.74785e-06	790	ATLANTIC	KBSM
Chr05N	33584621	ATLANTIC_KBSM_p	1.31836e-06	647	ATLANTIC	KBSM
Chr05N	37325364	ATLANTIC_KBSM_p	1.36584e-06	668	ATLANTIC	KBSM
Chr05N	37325538	ATLANTIC_KBSM_p	1.36584e-06	666	ATLANTIC	KBSM
Chr05N	37325995	ATLANTIC_KBSM_p	1.36584e-06	667	ATLANTIC	KBSM
Chr05N	37369791	ATLANTIC_KBSM_p	1.36584e-06	669	ATLANTIC	KBSM
Chr05N	37381186	ATLANTIC_KBSM_p	2.10429e-06	872	ATLANTIC	KBSM
Chr05N	37541076	ATLANTIC_KBSM_p	1.07095e-06	568	ATLANTIC	KBSM
Chr05N	40126825	ATLANTIC_KBSM_p	1.59928e-06	740	ATLANTIC	KBSM
Chr05N	40354036	ATLANTIC_KBSM_p	4.93332e-07	360	ATLANTIC	KBSM
Chr05N	40985242	ATLANTIC_KBSM_p	3.80745e-07	301	ATLANTIC	KBSM
Chr05N	40989829	ATLANTIC_KBSM_p	1.89263e-06	825	ATLANTIC	KBSM
Chr05N	41128977	ATLANTIC_KBSM_p	7.75216e-07	471	ATLANTIC	KBSM
Chr05N	41132646	ATLANTIC_KBSM_p	7.08153e-08	109	ATLANTIC	KBSM
Chr05N	46949999	ATLANTIC_KBSM_p	7.37623e-07	460	ATLANTIC	KBSM
Chr05N	47301585	ATLANTIC_KBSM_p	8.49145e-07	494	ATLANTIC	KBSM
Chr05N	49732268	ATLANTIC_KBSM_p	1.13087e-07	144	ATLANTIC	KBSM
Chr05N	49733502	ATLANTIC_KBSM_p	1.10536e-06	578	ATLANTIC	KBSM
Chr05N	49733636	ATLANTIC_KBSM_p	3.04553e-07	270	ATLANTIC	KBSM
Chr05N	49735244	ATLANTIC_KBSM_p	1.4471e-06	700	ATLANTIC	KBSM
Chr05N	49740386	ATLANTIC_KBSM_p	2.05898e-06	860	ATLANTIC	KBSM
Chr05N	50092776	ATLANTIC_KBSM_p	5.19252e-07	369	ATLANTIC	KBSM
Chr05N	50092789	ATLANTIC_KBSM_p	7.08684e-07	450	ATLANTIC	KBSM
Chr05N	50093007	ATLANTIC_KBSM_p	3.8527e-07	305	ATLANTIC	KBSM
Chr05N	51873415	ATLANTIC_KBSM_p	1.68796e-06	768	ATLANTIC	KBSM
Chr05N	51876942	ATLANTIC_KBSM_p	2.0457e-06	858	ATLANTIC	KBSM
Chr05N	56705027	ATLANTIC_KBSM_p	2.0812e-07	221	ATLANTIC	KBSM
Chr05N	57213002	ATLANTIC_KBSM_p	2.69188e-06	981	ATLANTIC	KBSM
Chr05N	60518955	ATLANTIC_KBSM_p	5.66308e-07	390	ATLANTIC	KBSM
Chr05N	63132952	ATLANTIC_KBSM_p	1.77283e-06	797	ATLANTIC	KBSM
Chr05N	64377426	ATLANTIC_KBSM_p	1.24533e-06	622	ATLANTIC	KBSM
Chr05N	64378230	ATLANTIC_KBSM_p	1.24533e-06	621	ATLANTIC	KBSM
Chr05N	66157218	ATLANTIC_KBSM_p	6.24834e-07	415	ATLANTIC	KBSM
Chr05N	66259632	ATLANTIC_KBSM_p	4.66573e-07	346	ATLANTIC	KBSM
Chr05N	66260607	ATLANTIC_KBSM_p	1.16506e-06	595	ATLANTIC	KBSM
Chr05N	69407456	ATLANTIC_KBSM_p	1.94021e-07	213	ATLANTIC	KBSM
Chr05N	70147083	ATLANTIC_KBSM_p	2.51565e-06	949	ATLANTIC	KBSM
Chr05N	70741630	ATLANTIC_KBSM_p	1.14737e-06	587	ATLANTIC	KBSM
Chr06K	2620456	ATLANTIC_KBSM_p	8.42275e-07	492	ATLANTIC	KBSM
Chr06K	3555340	ATLANTIC_KBSM_p	1.35884e-06	662	ATLANTIC	KBSM
Chr06K	3817711	ATLANTIC_KBSM_p	1.27223e-06	636	ATLANTIC	KBSM
Chr06K	4563634	ATLANTIC_KBSM_p	1.04176e-06	558	ATLANTIC	KBSM
Chr06K	4564148	ATLANTIC_KBSM_p	2.22131e-06	898	ATLANTIC	KBSM
Chr06K	4971141	ATLANTIC_KBSM_p	8.05595e-07	477	ATLANTIC	KBSM
Chr06K	17890201	ATLANTIC_KBSM_p	1.47125e-08	43	ATLANTIC	KBSM
Chr06K	20454038	ATLANTIC_KBSM_p	4.11743e-07	318	ATLANTIC	KBSM
Chr06K	23772130	ATLANTIC_KBSM_p	1.97384e-07	215	ATLANTIC	KBSM
Chr06K	30382719	ATLANTIC_KBSM_p	1.43115e-06	691	ATLANTIC	KBSM
Chr06K	32736237	ATLANTIC_KBSM_p	8.78362e-07	504	ATLANTIC	KBSM
Chr06K	32737777	ATLANTIC_KBSM_p	4.13299e-07	320	ATLANTIC	KBSM
Chr06K	32751955	ATLANTIC_KBSM_p	1.1739e-07	151	ATLANTIC	KBSM
Chr06K	32754250	ATLANTIC_KBSM_p	6.44133e-08	102	ATLANTIC	KBSM
Chr06K	32758313	ATLANTIC_KBSM_p	2.58054e-07	244	ATLANTIC	KBSM
Chr06K	37308307	ATLANTIC_KBSM_p	1.68271e-06	766	ATLANTIC	KBSM
Chr06K	37308738	ATLANTIC_KBSM_p	1.53038e-07	180	ATLANTIC	KBSM
Chr06K	37309695	ATLANTIC_KBSM_p	2.16921e-06	886	ATLANTIC	KBSM
Chr06K	37310088	ATLANTIC_KBSM_p	1.90991e-06	829	ATLANTIC	KBSM
Chr06K	37399788	ATLANTIC_KBSM_p	2.70142e-06	985	ATLANTIC	KBSM
Chr06K	37412947	ATLANTIC_KBSM_p	7.33619e-08	114	ATLANTIC	KBSM
Chr06K	37633136	ATLANTIC_KBSM_p	4.48371e-07	334	ATLANTIC	KBSM
Chr06K	37633255	ATLANTIC_KBSM_p	4.48371e-07	336	ATLANTIC	KBSM
Chr06K	37633875	ATLANTIC_KBSM_p	4.48371e-07	335	ATLANTIC	KBSM
Chr06K	37634644	ATLANTIC_KBSM_p	7.49077e-07	463	ATLANTIC	KBSM
Chr06K	37636120	ATLANTIC_KBSM_p	1.22855e-06	616	ATLANTIC	KBSM
Chr06K	37640692	ATLANTIC_KBSM_p	6.85825e-07	443	ATLANTIC	KBSM
Chr06K	37679701	ATLANTIC_KBSM_p	3.44132e-07	281	ATLANTIC	KBSM
Chr06K	37700618	ATLANTIC_KBSM_p	1.0973e-07	141	ATLANTIC	KBSM
Chr06K	37831086	ATLANTIC_KBSM_p	2.95144e-07	265	ATLANTIC	KBSM
Chr06K	38428647	ATLANTIC_KBSM_p	1.29387e-06	642	ATLANTIC	KBSM
Chr06K	39806069	ATLANTIC_KBSM_p	1.72584e-09	8	ATLANTIC	KBSM
Chr06K	39806121	ATLANTIC_KBSM_p	4.10623e-08	82	ATLANTIC	KBSM
Chr06K	40752815	ATLANTIC_KBSM_p	1.72679e-06	783	ATLANTIC	KBSM
Chr06K	41534132	ATLANTIC_KBSM_p	9.82451e-07	538	ATLANTIC	KBSM
Chr06K	43131690	ATLANTIC_KBSM_p	1.6015e-06	742	ATLANTIC	KBSM
Chr06K	43434297	ATLANTIC_KBSM_p	2.85314e-08	65	ATLANTIC	KBSM
Chr06K	45594668	ATLANTIC_KBSM_p	6.83965e-07	442	ATLANTIC	KBSM
Chr06K	45940666	ATLANTIC_KBSM_p	1.42297e-07	171	ATLANTIC	KBSM
Chr06K	45942228	ATLANTIC_KBSM_p	1.19005e-06	601	ATLANTIC	KBSM
Chr06K	45942297	ATLANTIC_KBSM_p	1.66498e-08	46	ATLANTIC	KBSM
Chr06K	45942352	ATLANTIC_KBSM_p	4.94786e-07	361	ATLANTIC	KBSM
Chr06K	46665007	ATLANTIC_KBSM_p	3.27883e-08	72	ATLANTIC	KBSM
Chr06K	46665012	ATLANTIC_KBSM_p	7.94885e-08	120	ATLANTIC	KBSM
Chr06K	46665647	ATLANTIC_KBSM_p	1.70543e-08	49	ATLANTIC	KBSM
Chr06K	46666232	ATLANTIC_KBSM_p	4.13745e-08	84	ATLANTIC	KBSM
Chr06K	46668695	ATLANTIC_KBSM_p	1.04533e-07	135	ATLANTIC	KBSM
Chr06K	46792097	ATLANTIC_KBSM_p	1.81548e-06	806	ATLANTIC	KBSM
Chr06N	322323	ATLANTIC_KBSM_p	2.07206e-06	863	ATLANTIC	KBSM
Chr06N	4413726	ATLANTIC_KBSM_p	3.97964e-09	14	ATLANTIC	KBSM
Chr06N	8103772	ATLANTIC_KBSM_p	2.60261e-06	967	ATLANTIC	KBSM
Chr06N	8103897	ATLANTIC_KBSM_p	1.78542e-06	798	ATLANTIC	KBSM
Chr06N	9052805	ATLANTIC_KBSM_p	1.06198e-06	565	ATLANTIC	KBSM
Chr06N	11649555	ATLANTIC_KBSM_p	1.33376e-06	653	ATLANTIC	KBSM
Chr06N	16862781	ATLANTIC_KBSM_p	2.24365e-06	903	ATLANTIC	KBSM
Chr06N	19187614	ATLANTIC_KBSM_p	1.64418e-06	753	ATLANTIC	KBSM
Chr06N	29139270	ATLANTIC_KBSM_p	1.28912e-06	641	ATLANTIC	KBSM
Chr06N	29256987	ATLANTIC_KBSM_p	1.56621e-06	736	ATLANTIC	KBSM
Chr06N	35806340	ATLANTIC_KBSM_p	7.12484e-07	451	ATLANTIC	KBSM
Chr06N	37565017	ATLANTIC_KBSM_p	2.32326e-06	919	ATLANTIC	KBSM
Chr06N	42478439	ATLANTIC_KBSM_p	2.46198e-06	941	ATLANTIC	KBSM
Chr06N	44113383	ATLANTIC_KBSM_p	1.82081e-06	807	ATLANTIC	KBSM
Chr06N	45005686	ATLANTIC_KBSM_p	1.52626e-07	179	ATLANTIC	KBSM
Chr06N	48023185	ATLANTIC_KBSM_p	1.06378e-06	566	ATLANTIC	KBSM
Chr06N	48957569	ATLANTIC_KBSM_p	1.53554e-06	715	ATLANTIC	KBSM
Chr06N	52157581	ATLANTIC_KBSM_p	1.33852e-06	655	ATLANTIC	KBSM
Chr06N	52169922	ATLANTIC_KBSM_p	1.64029e-06	752	ATLANTIC	KBSM
Chr06N	53407377	ATLANTIC_KBSM_p	1.413e-06	684	ATLANTIC	KBSM
Chr07K	12012627	ATLANTIC_KBSM_p	2.42678e-06	933	ATLANTIC	KBSM
Chr07K	12682466	ATLANTIC_KBSM_p	2.20212e-06	895	ATLANTIC	KBSM
Chr07K	17520295	ATLANTIC_KBSM_p	1.63753e-06	751	ATLANTIC	KBSM
Chr07K	18190580	ATLANTIC_KBSM_p	1.31252e-07	164	ATLANTIC	KBSM
Chr07K	18544896	ATLANTIC_KBSM_p	1.40576e-06	682	ATLANTIC	KBSM
Chr07K	21631528	ATLANTIC_KBSM_p	1.64643e-06	755	ATLANTIC	KBSM
Chr07K	22413074	ATLANTIC_KBSM_p	2.71385e-06	992	ATLANTIC	KBSM
Chr07K	25977076	ATLANTIC_KBSM_p	1.47081e-07	173	ATLANTIC	KBSM
Chr07K	27184888	ATLANTIC_KBSM_p	2.08784e-06	864	ATLANTIC	KBSM
Chr07K	27717277	ATLANTIC_KBSM_p	1.14399e-06	585	ATLANTIC	KBSM
Chr07K	27728309	ATLANTIC_KBSM_p	1.23164e-07	158	ATLANTIC	KBSM
Chr07K	27731414	ATLANTIC_KBSM_p	7.36e-07	458	ATLANTIC	KBSM
Chr07K	27734027	ATLANTIC_KBSM_p	7.36e-07	459	ATLANTIC	KBSM
Chr07K	31605672	ATLANTIC_KBSM_p	1.20426e-06	606	ATLANTIC	KBSM
Chr07K	34282102	ATLANTIC_KBSM_p	8.33656e-07	487	ATLANTIC	KBSM
Chr07K	39353304	ATLANTIC_KBSM_p	1.80114e-06	802	ATLANTIC	KBSM
Chr07K	39550153	ATLANTIC_KBSM_p	4.62851e-07	343	ATLANTIC	KBSM
Chr07K	43541859	ATLANTIC_KBSM_p	1.59526e-07	188	ATLANTIC	KBSM
Chr07K	44489767	ATLANTIC_KBSM_p	1.24206e-08	39	ATLANTIC	KBSM
Chr07K	44604114	ATLANTIC_KBSM_p	2.67293e-06	977	ATLANTIC	KBSM
Chr07K	45641523	ATLANTIC_KBSM_p	1.84549e-06	813	ATLANTIC	KBSM
Chr07K	45641535	ATLANTIC_KBSM_p	1.05546e-06	563	ATLANTIC	KBSM
Chr07K	46064505	ATLANTIC_KBSM_p	3.76889e-07	299	ATLANTIC	KBSM
Chr07K	46070560	ATLANTIC_KBSM_p	1.41321e-06	685	ATLANTIC	KBSM
Chr07K	46071098	ATLANTIC_KBSM_p	8.53795e-07	495	ATLANTIC	KBSM
Chr07K	46071113	ATLANTIC_KBSM_p	7.40253e-08	116	ATLANTIC	KBSM
Chr07K	47682046	ATLANTIC_KBSM_p	6.41446e-07	422	ATLANTIC	KBSM
Chr07K	50229329	ATLANTIC_KBSM_p	8.06725e-07	479	ATLANTIC	KBSM
Chr07N	3205745	ATLANTIC_KBSM_p	1.41668e-06	687	ATLANTIC	KBSM
Chr07N	6062905	ATLANTIC_KBSM_p	1.3733e-06	671	ATLANTIC	KBSM
Chr07N	6140809	ATLANTIC_KBSM_p	1.76772e-06	794	ATLANTIC	KBSM
Chr07N	6510552	ATLANTIC_KBSM_p	1.6898e-06	773	ATLANTIC	KBSM
Chr07N	6532782	ATLANTIC_KBSM_p	3.0954e-08	67	ATLANTIC	KBSM
Chr07N	6532822	ATLANTIC_KBSM_p	6.19993e-08	99	ATLANTIC	KBSM
Chr07N	6535980	ATLANTIC_KBSM_p	2.25236e-07	225	ATLANTIC	KBSM
Chr07N	6546597	ATLANTIC_KBSM_p	6.43033e-09	19	ATLANTIC	KBSM
Chr07N	6569706	ATLANTIC_KBSM_p	5.47524e-07	378	ATLANTIC	KBSM
Chr07N	6689561	ATLANTIC_KBSM_p	1.42287e-06	689	ATLANTIC	KBSM
Chr07N	7202514	ATLANTIC_KBSM_p	7.97454e-08	121	ATLANTIC	KBSM
Chr07N	11372666	ATLANTIC_KBSM_p	1.47619e-06	705	ATLANTIC	KBSM
Chr07N	11376040	ATLANTIC_KBSM_p	1.0306e-06	554	ATLANTIC	KBSM
Chr07N	11456730	ATLANTIC_KBSM_p	1.39548e-07	169	ATLANTIC	KBSM
Chr07N	11461654	ATLANTIC_KBSM_p	7.6143e-07	465	ATLANTIC	KBSM
Chr07N	11465749	ATLANTIC_KBSM_p	1.33941e-06	656	ATLANTIC	KBSM
Chr07N	11466994	ATLANTIC_KBSM_p	5.5602e-07	385	ATLANTIC	KBSM
Chr07N	11467616	ATLANTIC_KBSM_p	3.82208e-07	302	ATLANTIC	KBSM
Chr07N	11469212	ATLANTIC_KBSM_p	3.42173e-07	280	ATLANTIC	KBSM
Chr07N	11474359	ATLANTIC_KBSM_p	6.88261e-07	444	ATLANTIC	KBSM
Chr07N	11474538	ATLANTIC_KBSM_p	6.569e-07	429	ATLANTIC	KBSM
Chr07N	11474590	ATLANTIC_KBSM_p	4.07745e-08	81	ATLANTIC	KBSM
Chr07N	11478181	ATLANTIC_KBSM_p	1.48564e-08	45	ATLANTIC	KBSM
Chr07N	11482073	ATLANTIC_KBSM_p	1.28215e-06	639	ATLANTIC	KBSM
Chr07N	11482479	ATLANTIC_KBSM_p	2.91354e-07	261	ATLANTIC	KBSM
Chr07N	11482480	ATLANTIC_KBSM_p	4.36644e-07	330	ATLANTIC	KBSM
Chr07N	11484971	ATLANTIC_KBSM_p	8.3902e-08	126	ATLANTIC	KBSM
Chr07N	11485017	ATLANTIC_KBSM_p	1.69778e-06	776	ATLANTIC	KBSM
Chr07N	11485394	ATLANTIC_KBSM_p	7.26516e-07	455	ATLANTIC	KBSM
Chr07N	11507628	ATLANTIC_KBSM_p	1.86775e-06	818	ATLANTIC	KBSM
Chr07N	16846424	ATLANTIC_KBSM_p	2.72601e-06	996	ATLANTIC	KBSM
Chr07N	17619813	ATLANTIC_KBSM_p	1.24331e-06	620	ATLANTIC	KBSM
Chr07N	23406304	ATLANTIC_KBSM_p	2.32299e-06	918	ATLANTIC	KBSM
Chr07N	23411632	ATLANTIC_KBSM_p	2.00253e-06	849	ATLANTIC	KBSM
Chr07N	24898316	ATLANTIC_KBSM_p	9.05602e-07	518	ATLANTIC	KBSM
Chr07N	24898545	ATLANTIC_KBSM_p	4.84007e-07	356	ATLANTIC	KBSM
Chr07N	25270958	ATLANTIC_KBSM_p	1.98705e-06	847	ATLANTIC	KBSM
Chr07N	29972529	ATLANTIC_KBSM_p	3.12104e-08	68	ATLANTIC	KBSM
Chr07N	29972721	ATLANTIC_KBSM_p	4.1181e-09	16	ATLANTIC	KBSM
Chr07N	29972938	ATLANTIC_KBSM_p	1.16139e-06	590	ATLANTIC	KBSM
Chr07N	29973261	ATLANTIC_KBSM_p	6.89307e-09	21	ATLANTIC	KBSM
Chr07N	30031197	ATLANTIC_KBSM_p	2.16024e-07	222	ATLANTIC	KBSM
Chr07N	31521219	ATLANTIC_KBSM_p	2.42142e-07	238	ATLANTIC	KBSM
Chr07N	32490323	ATLANTIC_KBSM_p	8.31789e-07	486	ATLANTIC	KBSM
Chr07N	33763156	ATLANTIC_KBSM_p	1.12456e-06	580	ATLANTIC	KBSM
Chr07N	37213234	ATLANTIC_KBSM_p	7.49146e-09	26	ATLANTIC	KBSM
Chr07N	38819468	ATLANTIC_KBSM_p	2.35487e-06	925	ATLANTIC	KBSM
Chr07N	40147874	ATLANTIC_KBSM_p	2.54655e-08	59	ATLANTIC	KBSM
Chr07N	41198792	ATLANTIC_KBSM_p	1.86212e-06	817	ATLANTIC	KBSM
Chr07N	41209233	ATLANTIC_KBSM_p	5.96659e-07	401	ATLANTIC	KBSM
Chr07N	43012712	ATLANTIC_KBSM_p	1.56412e-06	735	ATLANTIC	KBSM
Chr07N	43013619	ATLANTIC_KBSM_p	2.47881e-07	241	ATLANTIC	KBSM
Chr07N	43303231	ATLANTIC_KBSM_p	1.5821e-06	739	ATLANTIC	KBSM
Chr07N	45546818	ATLANTIC_KBSM_p	7.86423e-08	118	ATLANTIC	KBSM
Chr07N	45738367	ATLANTIC_KBSM_p	2.51767e-06	950	ATLANTIC	KBSM
Chr07N	47028182	ATLANTIC_KBSM_p	1.60637e-06	744	ATLANTIC	KBSM
Chr07N	47029063	ATLANTIC_KBSM_p	2.15424e-06	882	ATLANTIC	KBSM
Chr07N	47030983	ATLANTIC_KBSM_p	1.05595e-06	564	ATLANTIC	KBSM
Chr07N	47815780	ATLANTIC_KBSM_p	1.21741e-06	612	ATLANTIC	KBSM
Chr08K	4670048	ATLANTIC_KBSM_p	3.25614e-07	274	ATLANTIC	KBSM
Chr08K	9320523	ATLANTIC_KBSM_p	4.70028e-07	351	ATLANTIC	KBSM
Chr08K	9350465	ATLANTIC_KBSM_p	1.71058e-07	198	ATLANTIC	KBSM
Chr08K	9350686	ATLANTIC_KBSM_p	3.3955e-07	277	ATLANTIC	KBSM
Chr08K	9350982	ATLANTIC_KBSM_p	3.3955e-07	276	ATLANTIC	KBSM
Chr08K	9354701	ATLANTIC_KBSM_p	4.1213e-07	319	ATLANTIC	KBSM
Chr08K	9356232	ATLANTIC_KBSM_p	1.08524e-07	138	ATLANTIC	KBSM
Chr08K	9358286	ATLANTIC_KBSM_p	2.9334e-07	264	ATLANTIC	KBSM
Chr08K	9358648	ATLANTIC_KBSM_p	2.32904e-06	920	ATLANTIC	KBSM
Chr08K	9753157	ATLANTIC_KBSM_p	1.07159e-06	569	ATLANTIC	KBSM
Chr08K	11152570	ATLANTIC_KBSM_p	1.58066e-06	738	ATLANTIC	KBSM
Chr08K	11935238	ATLANTIC_KBSM_p	1.08118e-06	573	ATLANTIC	KBSM
Chr08K	11935241	ATLANTIC_KBSM_p	1.2089e-07	156	ATLANTIC	KBSM
Chr08K	11935265	ATLANTIC_KBSM_p	8.83418e-07	506	ATLANTIC	KBSM
Chr08K	11935485	ATLANTIC_KBSM_p	3.22406e-08	70	ATLANTIC	KBSM
Chr08K	11935505	ATLANTIC_KBSM_p	1.86653e-07	209	ATLANTIC	KBSM
Chr08K	11935529	ATLANTIC_KBSM_p	8.05875e-07	478	ATLANTIC	KBSM
Chr08K	11935541	ATLANTIC_KBSM_p	1.29864e-07	163	ATLANTIC	KBSM
Chr08K	11935585	ATLANTIC_KBSM_p	8.19078e-08	123	ATLANTIC	KBSM
Chr08K	11935615	ATLANTIC_KBSM_p	1.93792e-06	835	ATLANTIC	KBSM
Chr08K	13259583	ATLANTIC_KBSM_p	4.26954e-07	325	ATLANTIC	KBSM
Chr08K	18769909	ATLANTIC_KBSM_p	2.25654e-06	907	ATLANTIC	KBSM
Chr08K	28223063	ATLANTIC_KBSM_p	3.46084e-08	74	ATLANTIC	KBSM
Chr08K	28524622	ATLANTIC_KBSM_p	1.43361e-06	693	ATLANTIC	KBSM
Chr08K	28528635	ATLANTIC_KBSM_p	5.72705e-07	393	ATLANTIC	KBSM
Chr08K	28529971	ATLANTIC_KBSM_p	5.64751e-07	389	ATLANTIC	KBSM
Chr08K	28531116	ATLANTIC_KBSM_p	4.20066e-08	85	ATLANTIC	KBSM
Chr08K	28531245	ATLANTIC_KBSM_p	6.53559e-07	426	ATLANTIC	KBSM
Chr08K	29516731	ATLANTIC_KBSM_p	1.94701e-06	837	ATLANTIC	KBSM
Chr08K	33528405	ATLANTIC_KBSM_p	1.80769e-06	805	ATLANTIC	KBSM
Chr08K	36087669	ATLANTIC_KBSM_p	1.12669e-07	143	ATLANTIC	KBSM
Chr08K	37136165	ATLANTIC_KBSM_p	1.22998e-06	617	ATLANTIC	KBSM
Chr08K	38978535	ATLANTIC_KBSM_p	1.32319e-06	650	ATLANTIC	KBSM
Chr08K	39195801	ATLANTIC_KBSM_p	6.94461e-08	107	ATLANTIC	KBSM
Chr08K	43674826	ATLANTIC_KBSM_p	4.11882e-08	83	ATLANTIC	KBSM
Chr08K	47937364	ATLANTIC_KBSM_p	1.33507e-07	166	ATLANTIC	KBSM
Chr08K	52163514	ATLANTIC_KBSM_p	1.36311e-07	168	ATLANTIC	KBSM
Chr08K	52978547	ATLANTIC_KBSM_p	1.31772e-06	646	ATLANTIC	KBSM
Chr08K	53295750	ATLANTIC_KBSM_p	7.34417e-08	115	ATLANTIC	KBSM
Chr08K	55383523	ATLANTIC_KBSM_p	8.41911e-07	491	ATLANTIC	KBSM
Chr08K	55384416	ATLANTIC_KBSM_p	7.62159e-07	466	ATLANTIC	KBSM
Chr08K	55393881	ATLANTIC_KBSM_p	3.57901e-07	294	ATLANTIC	KBSM
Chr08N	592266	ATLANTIC_KBSM_p	2.22742e-06	899	ATLANTIC	KBSM
Chr08N	1648671	ATLANTIC_KBSM_p	2.75065e-08	61	ATLANTIC	KBSM
Chr08N	1706047	ATLANTIC_KBSM_p	9.5157e-08	132	ATLANTIC	KBSM
Chr08N	1709563	ATLANTIC_KBSM_p	7.4644e-07	462	ATLANTIC	KBSM
Chr08N	1904615	ATLANTIC_KBSM_p	9.78695e-07	533	ATLANTIC	KBSM
Chr08N	3277920	ATLANTIC_KBSM_p	2.38038e-06	927	ATLANTIC	KBSM
Chr08N	3430483	ATLANTIC_KBSM_p	4.0214e-07	315	ATLANTIC	KBSM
Chr08N	3710381	ATLANTIC_KBSM_p	8.58525e-07	498	ATLANTIC	KBSM
Chr08N	7386385	ATLANTIC_KBSM_p	7.86084e-07	473	ATLANTIC	KBSM
Chr08N	7389928	ATLANTIC_KBSM_p	5.84526e-07	397	ATLANTIC	KBSM
Chr08N	9146641	ATLANTIC_KBSM_p	2.1319e-06	877	ATLANTIC	KBSM
Chr08N	9156234	ATLANTIC_KBSM_p	6.79037e-07	439	ATLANTIC	KBSM
Chr08N	9409923	ATLANTIC_KBSM_p	4.52451e-07	338	ATLANTIC	KBSM
Chr08N	9413322	ATLANTIC_KBSM_p	7.88061e-08	119	ATLANTIC	KBSM
Chr08N	9613783	ATLANTIC_KBSM_p	1.69625e-06	775	ATLANTIC	KBSM
Chr08N	9630058	ATLANTIC_KBSM_p	2.14727e-06	880	ATLANTIC	KBSM
Chr08N	9631904	ATLANTIC_KBSM_p	2.11647e-06	875	ATLANTIC	KBSM
Chr08N	9867797	ATLANTIC_KBSM_p	3.60918e-08	76	ATLANTIC	KBSM
Chr08N	12865369	ATLANTIC_KBSM_p	5.50316e-07	380	ATLANTIC	KBSM
Chr08N	13655118	ATLANTIC_KBSM_p	1.61632e-06	746	ATLANTIC	KBSM
Chr08N	13655436	ATLANTIC_KBSM_p	2.24369e-06	904	ATLANTIC	KBSM
Chr08N	13659043	ATLANTIC_KBSM_p	2.52128e-06	951	ATLANTIC	KBSM
Chr08N	13661624	ATLANTIC_KBSM_p	4.92817e-07	359	ATLANTIC	KBSM
Chr08N	16698552	ATLANTIC_KBSM_p	9.973e-07	547	ATLANTIC	KBSM
Chr08N	22419155	ATLANTIC_KBSM_p	2.53487e-06	953	ATLANTIC	KBSM
Chr08N	23584466	ATLANTIC_KBSM_p	3.95293e-07	308	ATLANTIC	KBSM
Chr08N	23585774	ATLANTIC_KBSM_p	1.4857e-06	708	ATLANTIC	KBSM
Chr08N	23608692	ATLANTIC_KBSM_p	6.09229e-08	98	ATLANTIC	KBSM
Chr08N	23655501	ATLANTIC_KBSM_p	4.83311e-07	355	ATLANTIC	KBSM
Chr08N	23655543	ATLANTIC_KBSM_p	1.42251e-07	170	ATLANTIC	KBSM
Chr08N	23655782	ATLANTIC_KBSM_p	3.02891e-08	66	ATLANTIC	KBSM
Chr08N	24824117	ATLANTIC_KBSM_p	2.19985e-06	893	ATLANTIC	KBSM
Chr08N	29111607	ATLANTIC_KBSM_p	2.80855e-07	258	ATLANTIC	KBSM
Chr08N	29335339	ATLANTIC_KBSM_p	1.66959e-07	195	ATLANTIC	KBSM
Chr08N	30398040	ATLANTIC_KBSM_p	1.0669e-06	567	ATLANTIC	KBSM
Chr08N	30398361	ATLANTIC_KBSM_p	1.3623e-06	664	ATLANTIC	KBSM
Chr08N	30421426	ATLANTIC_KBSM_p	1.36547e-06	665	ATLANTIC	KBSM
Chr08N	30423851	ATLANTIC_KBSM_p	9.81089e-07	536	ATLANTIC	KBSM
Chr08N	32225758	ATLANTIC_KBSM_p	9.65919e-07	529	ATLANTIC	KBSM
Chr08N	32226231	ATLANTIC_KBSM_p	2.4954e-06	946	ATLANTIC	KBSM
Chr08N	33119017	ATLANTIC_KBSM_p	9.55129e-07	527	ATLANTIC	KBSM
Chr08N	34531537	ATLANTIC_KBSM_p	1.98574e-06	846	ATLANTIC	KBSM
Chr08N	34533088	ATLANTIC_KBSM_p	2.20136e-06	894	ATLANTIC	KBSM
Chr08N	34541396	ATLANTIC_KBSM_p	1.53904e-06	717	ATLANTIC	KBSM
Chr08N	34542810	ATLANTIC_KBSM_p	1.53904e-06	720	ATLANTIC	KBSM
Chr08N	34542922	ATLANTIC_KBSM_p	2.6865e-06	979	ATLANTIC	KBSM
Chr08N	34544000	ATLANTIC_KBSM_p	1.21005e-06	608	ATLANTIC	KBSM
Chr08N	34544189	ATLANTIC_KBSM_p	1.53904e-06	723	ATLANTIC	KBSM
Chr08N	34544371	ATLANTIC_KBSM_p	1.53904e-06	725	ATLANTIC	KBSM
Chr08N	34544402	ATLANTIC_KBSM_p	1.53904e-06	722	ATLANTIC	KBSM
Chr08N	34545029	ATLANTIC_KBSM_p	1.53904e-06	726	ATLANTIC	KBSM
Chr08N	34545138	ATLANTIC_KBSM_p	1.53904e-06	719	ATLANTIC	KBSM
Chr08N	34545287	ATLANTIC_KBSM_p	1.53904e-06	721	ATLANTIC	KBSM
Chr08N	34545617	ATLANTIC_KBSM_p	1.53904e-06	718	ATLANTIC	KBSM
Chr08N	34546232	ATLANTIC_KBSM_p	1.53904e-06	724	ATLANTIC	KBSM
Chr08N	34552453	ATLANTIC_KBSM_p	2.04453e-06	857	ATLANTIC	KBSM
Chr08N	34558951	ATLANTIC_KBSM_p	7.98813e-07	476	ATLANTIC	KBSM
Chr08N	34873113	ATLANTIC_KBSM_p	4.97538e-07	362	ATLANTIC	KBSM
Chr08N	34966046	ATLANTIC_KBSM_p	8.73403e-09	30	ATLANTIC	KBSM
Chr08N	34966438	ATLANTIC_KBSM_p	4.11072e-09	15	ATLANTIC	KBSM
Chr08N	34966467	ATLANTIC_KBSM_p	6.28357e-10	5	ATLANTIC	KBSM
Chr08N	34980092	ATLANTIC_KBSM_p	1.1545e-06	588	ATLANTIC	KBSM
Chr08N	38255076	ATLANTIC_KBSM_p	1.16354e-07	149	ATLANTIC	KBSM
Chr08N	43528218	ATLANTIC_KBSM_p	7.18557e-07	454	ATLANTIC	KBSM
Chr08N	43610832	ATLANTIC_KBSM_p	4.38116e-07	332	ATLANTIC	KBSM
Chr08N	43615414	ATLANTIC_KBSM_p	1.7355e-06	787	ATLANTIC	KBSM
Chr08N	44933604	ATLANTIC_KBSM_p	1.05516e-06	562	ATLANTIC	KBSM
Chr09K	1087149	ATLANTIC_KBSM_p	1.51585e-06	709	ATLANTIC	KBSM
Chr09K	3656607	ATLANTIC_KBSM_p	3.41808e-07	279	ATLANTIC	KBSM
Chr09K	11322290	ATLANTIC_KBSM_p	1.72048e-06	782	ATLANTIC	KBSM
Chr09K	12336740	ATLANTIC_KBSM_p	8.3667e-09	29	ATLANTIC	KBSM
Chr09K	12336759	ATLANTIC_KBSM_p	1.22697e-07	157	ATLANTIC	KBSM
Chr09K	13615919	ATLANTIC_KBSM_p	1.43314e-06	692	ATLANTIC	KBSM
Chr09K	15374676	ATLANTIC_KBSM_p	1.3488e-06	660	ATLANTIC	KBSM
Chr09K	18014081	ATLANTIC_KBSM_p	3.9617e-07	310	ATLANTIC	KBSM
Chr09K	18959260	ATLANTIC_KBSM_p	2.16996e-06	887	ATLANTIC	KBSM
Chr09K	19226635	ATLANTIC_KBSM_p	2.10855e-06	874	ATLANTIC	KBSM
Chr09K	20329667	ATLANTIC_KBSM_p	1.68652e-06	767	ATLANTIC	KBSM
Chr09K	21165808	ATLANTIC_KBSM_p	1.08501e-06	575	ATLANTIC	KBSM
Chr09K	22177986	ATLANTIC_KBSM_p	1.17675e-07	152	ATLANTIC	KBSM
Chr09K	22177992	ATLANTIC_KBSM_p	2.15889e-08	56	ATLANTIC	KBSM
Chr09K	22177995	ATLANTIC_KBSM_p	1.25614e-08	40	ATLANTIC	KBSM
Chr09K	22178134	ATLANTIC_KBSM_p	5.96694e-07	402	ATLANTIC	KBSM
Chr09K	22178287	ATLANTIC_KBSM_p	6.77429e-07	436	ATLANTIC	KBSM
Chr09K	22178365	ATLANTIC_KBSM_p	3.20818e-07	273	ATLANTIC	KBSM
Chr09K	22178654	ATLANTIC_KBSM_p	1.01702e-08	32	ATLANTIC	KBSM
Chr09K	22178666	ATLANTIC_KBSM_p	9.74906e-07	532	ATLANTIC	KBSM
Chr09K	22178670	ATLANTIC_KBSM_p	8.77391e-07	503	ATLANTIC	KBSM
Chr09K	22178697	ATLANTIC_KBSM_p	3.61549e-07	296	ATLANTIC	KBSM
Chr09K	28147608	ATLANTIC_KBSM_p	9.58759e-07	528	ATLANTIC	KBSM
Chr09K	29352757	ATLANTIC_KBSM_p	7.14534e-07	452	ATLANTIC	KBSM
Chr09K	29416085	ATLANTIC_KBSM_p	9.01476e-07	516	ATLANTIC	KBSM
Chr09K	29440845	ATLANTIC_KBSM_p	1.26588e-06	632	ATLANTIC	KBSM
Chr09K	30042803	ATLANTIC_KBSM_p	2.83751e-08	64	ATLANTIC	KBSM
Chr09K	30346756	ATLANTIC_KBSM_p	1.66648e-06	764	ATLANTIC	KBSM
Chr09K	30347205	ATLANTIC_KBSM_p	6.88344e-07	445	ATLANTIC	KBSM
Chr09K	30347326	ATLANTIC_KBSM_p	5.94985e-07	399	ATLANTIC	KBSM
Chr09K	38446813	ATLANTIC_KBSM_p	1.15684e-06	589	ATLANTIC	KBSM
Chr09K	40873767	ATLANTIC_KBSM_p	8.20607e-08	124	ATLANTIC	KBSM
Chr09K	41031544	ATLANTIC_KBSM_p	2.14806e-06	881	ATLANTIC	KBSM
Chr09K	42311943	ATLANTIC_KBSM_p	4.27263e-07	326	ATLANTIC	KBSM
Chr09K	43550728	ATLANTIC_KBSM_p	2.52445e-06	952	ATLANTIC	KBSM
Chr09K	45953279	ATLANTIC_KBSM_p	1.01127e-06	549	ATLANTIC	KBSM
Chr09K	46432522	ATLANTIC_KBSM_p	2.62472e-06	969	ATLANTIC	KBSM
Chr09K	47368349	ATLANTIC_KBSM_p	1.65727e-06	760	ATLANTIC	KBSM
Chr09K	47994801	ATLANTIC_KBSM_p	1.79468e-06	799	ATLANTIC	KBSM
Chr09K	47996609	ATLANTIC_KBSM_p	2.78924e-07	257	ATLANTIC	KBSM
Chr09K	48711916	ATLANTIC_KBSM_p	7.39337e-07	461	ATLANTIC	KBSM
Chr09K	50676985	ATLANTIC_KBSM_p	1.10975e-06	579	ATLANTIC	KBSM
Chr09K	52608758	ATLANTIC_KBSM_p	2.73014e-06	999	ATLANTIC	KBSM
Chr09K	52608762	ATLANTIC_KBSM_p	2.73014e-06	998	ATLANTIC	KBSM
Chr09K	57615933	ATLANTIC_KBSM_p	1.1866e-06	600	ATLANTIC	KBSM
Chr09K	59514711	ATLANTIC_KBSM_p	1.14538e-06	586	ATLANTIC	KBSM
Chr09K	63714032	ATLANTIC_KBSM_p	8.92258e-07	511	ATLANTIC	KBSM
Chr09K	66995990	ATLANTIC_KBSM_p	1.26207e-06	630	ATLANTIC	KBSM
Chr09K	67011452	ATLANTIC_KBSM_p	9.01069e-08	127	ATLANTIC	KBSM
Chr09K	69361843	ATLANTIC_KBSM_p	7.02463e-09	22	ATLANTIC	KBSM
Chr09K	69363468	ATLANTIC_KBSM_p	1.65476e-07	193	ATLANTIC	KBSM
Chr09K	69363936	ATLANTIC_KBSM_p	4.68848e-09	17	ATLANTIC	KBSM
Chr09K	69364359	ATLANTIC_KBSM_p	2.96251e-07	266	ATLANTIC	KBSM
Chr09K	70222416	ATLANTIC_KBSM_p	1.82627e-06	812	ATLANTIC	KBSM
Chr09K	70231360	ATLANTIC_KBSM_p	1.82627e-06	811	ATLANTIC	KBSM
Chr09K	70231464	ATLANTIC_KBSM_p	1.82627e-06	810	ATLANTIC	KBSM
Chr09K	70232856	ATLANTIC_KBSM_p	1.13203e-06	582	ATLANTIC	KBSM
Chr09K	70238881	ATLANTIC_KBSM_p	7.66047e-07	467	ATLANTIC	KBSM
Chr09K	70340369	ATLANTIC_KBSM_p	2.23892e-06	902	ATLANTIC	KBSM
Chr09K	70418285	ATLANTIC_KBSM_p	3.73724e-07	297	ATLANTIC	KBSM
Chr09K	70444048	ATLANTIC_KBSM_p	7.69015e-07	468	ATLANTIC	KBSM
Chr09K	70480908	ATLANTIC_KBSM_p	1.48566e-06	707	ATLANTIC	KBSM
Chr09N	840383	ATLANTIC_KBSM_p	1.68357e-08	47	ATLANTIC	KBSM
Chr09N	2170978	ATLANTIC_KBSM_p	6.21874e-07	414	ATLANTIC	KBSM
Chr09N	2187874	ATLANTIC_KBSM_p	1.04895e-06	559	ATLANTIC	KBSM
Chr09N	2195355	ATLANTIC_KBSM_p	3.96417e-07	311	ATLANTIC	KBSM
Chr09N	3680045	ATLANTIC_KBSM_p	6.45342e-07	423	ATLANTIC	KBSM
Chr09N	6898871	ATLANTIC_KBSM_p	2.78749e-07	256	ATLANTIC	KBSM
Chr09N	7022652	ATLANTIC_KBSM_p	2.01259e-08	54	ATLANTIC	KBSM
Chr09N	7614758	ATLANTIC_KBSM_p	4.69513e-07	350	ATLANTIC	KBSM
Chr09N	9426150	ATLANTIC_KBSM_p	1.79484e-06	800	ATLANTIC	KBSM
Chr09N	9520007	ATLANTIC_KBSM_p	1.32152e-06	648	ATLANTIC	KBSM
Chr09N	9522471	ATLANTIC_KBSM_p	1.03662e-07	134	ATLANTIC	KBSM
Chr09N	9524591	ATLANTIC_KBSM_p	1.56505e-07	184	ATLANTIC	KBSM
Chr09N	9527838	ATLANTIC_KBSM_p	2.00301e-06	850	ATLANTIC	KBSM
Chr09N	11187252	ATLANTIC_KBSM_p	4.64915e-07	345	ATLANTIC	KBSM
Chr09N	11187320	ATLANTIC_KBSM_p	1.63499e-07	192	ATLANTIC	KBSM
Chr09N	11187594	ATLANTIC_KBSM_p	5.50557e-07	381	ATLANTIC	KBSM
Chr09N	11187998	ATLANTIC_KBSM_p	1.43784e-06	695	ATLANTIC	KBSM
Chr09N	11188504	ATLANTIC_KBSM_p	1.63499e-07	191	ATLANTIC	KBSM
Chr09N	11188686	ATLANTIC_KBSM_p	1.68241e-07	196	ATLANTIC	KBSM
Chr09N	11195010	ATLANTIC_KBSM_p	3.89555e-08	79	ATLANTIC	KBSM
Chr09N	11195022	ATLANTIC_KBSM_p	3.89555e-08	80	ATLANTIC	KBSM
Chr09N	12803875	ATLANTIC_KBSM_p	1.16817e-06	596	ATLANTIC	KBSM
Chr09N	15706889	ATLANTIC_KBSM_p	2.57517e-06	962	ATLANTIC	KBSM
Chr09N	15739628	ATLANTIC_KBSM_p	2.06811e-06	861	ATLANTIC	KBSM
Chr09N	15764662	ATLANTIC_KBSM_p	6.53987e-07	428	ATLANTIC	KBSM
Chr09N	15882957	ATLANTIC_KBSM_p	6.79636e-07	440	ATLANTIC	KBSM
Chr09N	16119025	ATLANTIC_KBSM_p	2.68965e-06	980	ATLANTIC	KBSM
Chr09N	16234937	ATLANTIC_KBSM_p	1.86015e-06	816	ATLANTIC	KBSM
Chr09N	18614759	ATLANTIC_KBSM_p	1.65986e-06	761	ATLANTIC	KBSM
Chr09N	18614815	ATLANTIC_KBSM_p	1.65986e-06	762	ATLANTIC	KBSM
Chr09N	22946275	ATLANTIC_KBSM_p	1.76807e-06	795	ATLANTIC	KBSM
Chr09N	27303308	ATLANTIC_KBSM_p	6.53891e-07	427	ATLANTIC	KBSM
Chr09N	28311079	ATLANTIC_KBSM_p	8.15637e-07	483	ATLANTIC	KBSM
Chr09N	28629390	ATLANTIC_KBSM_p	1.47765e-06	706	ATLANTIC	KBSM
Chr09N	32947745	ATLANTIC_KBSM_p	7.00603e-07	448	ATLANTIC	KBSM
Chr09N	33047926	ATLANTIC_KBSM_p	2.45893e-06	938	ATLANTIC	KBSM
Chr09N	33221351	ATLANTIC_KBSM_p	1.61338e-06	745	ATLANTIC	KBSM
Chr09N	33881500	ATLANTIC_KBSM_p	1.48697e-07	175	ATLANTIC	KBSM
Chr09N	34010949	ATLANTIC_KBSM_p	9.23476e-07	523	ATLANTIC	KBSM
Chr09N	39203897	ATLANTIC_KBSM_p	2.29439e-07	231	ATLANTIC	KBSM
Chr09N	44052225	ATLANTIC_KBSM_p	6.98934e-07	447	ATLANTIC	KBSM
Chr09N	45769571	ATLANTIC_KBSM_p	1.70082e-08	48	ATLANTIC	KBSM
Chr09N	46023081	ATLANTIC_KBSM_p	8.33669e-07	488	ATLANTIC	KBSM
Chr09N	46255386	ATLANTIC_KBSM_p	1.09259e-07	140	ATLANTIC	KBSM
Chr09N	49841137	ATLANTIC_KBSM_p	1.82215e-06	808	ATLANTIC	KBSM
Chr09N	51125208	ATLANTIC_KBSM_p	7.26311e-08	112	ATLANTIC	KBSM
Chr09N	51125532	ATLANTIC_KBSM_p	3.5406e-07	291	ATLANTIC	KBSM
Chr09N	51126270	ATLANTIC_KBSM_p	7.26311e-08	111	ATLANTIC	KBSM
Chr09N	51126954	ATLANTIC_KBSM_p	4.30296e-07	327	ATLANTIC	KBSM
Chr09N	51127127	ATLANTIC_KBSM_p	2.03833e-06	856	ATLANTIC	KBSM
Chr09N	57443271	ATLANTIC_KBSM_p	1.03739e-06	557	ATLANTIC	KBSM
Chr09N	58674301	ATLANTIC_KBSM_p	1.24719e-06	623	ATLANTIC	KBSM
Chr09N	61394281	ATLANTIC_KBSM_p	1.39916e-06	681	ATLANTIC	KBSM
Chr09N	62115066	ATLANTIC_KBSM_p	2.36393e-07	236	ATLANTIC	KBSM
Chr09N	62117392	ATLANTIC_KBSM_p	5.43978e-07	377	ATLANTIC	KBSM
Chr09N	62153946	ATLANTIC_KBSM_p	9.79293e-07	535	ATLANTIC	KBSM
Chr09N	63837577	ATLANTIC_KBSM_p	3.08452e-07	271	ATLANTIC	KBSM
Chr09N	63958447	ATLANTIC_KBSM_p	2.02001e-06	853	ATLANTIC	KBSM
Chr09N	63959950	ATLANTIC_KBSM_p	1.98353e-06	845	ATLANTIC	KBSM
Chr09N	63960299	ATLANTIC_KBSM_p	2.2583e-07	226	ATLANTIC	KBSM
Chr09N	67207446	ATLANTIC_KBSM_p	1.64422e-06	754	ATLANTIC	KBSM
Chr09N	67207522	ATLANTIC_KBSM_p	6.05619e-07	407	ATLANTIC	KBSM
Chr09N	67355622	ATLANTIC_KBSM_p	1.87744e-06	819	ATLANTIC	KBSM
Chr09N	68080975	ATLANTIC_KBSM_p	1.5169e-06	711	ATLANTIC	KBSM
Chr09N	68081410	ATLANTIC_KBSM_p	1.5169e-06	710	ATLANTIC	KBSM
Chr09N	68086271	ATLANTIC_KBSM_p	2.29741e-06	916	ATLANTIC	KBSM
Chr09N	69005332	ATLANTIC_KBSM_p	5.14665e-07	366	ATLANTIC	KBSM
Chr09N	69177922	ATLANTIC_KBSM_p	2.28657e-07	229	ATLANTIC	KBSM
Chr09N	69239822	ATLANTIC_KBSM_p	2.5712e-06	960	ATLANTIC	KBSM
Chr09N	69265963	ATLANTIC_KBSM_p	2.32681e-07	233	ATLANTIC	KBSM
Chr09N	69367600	ATLANTIC_KBSM_p	9.69164e-07	531	ATLANTIC	KBSM
Chr09N	69418488	ATLANTIC_KBSM_p	2.39307e-06	930	ATLANTIC	KBSM
Chr09N	69419824	ATLANTIC_KBSM_p	1.28502e-06	640	ATLANTIC	KBSM
Chr09N	77131435	ATLANTIC_KBSM_p	1.91931e-06	830	ATLANTIC	KBSM
Chr09N	77131445	ATLANTIC_KBSM_p	2.09433e-06	869	ATLANTIC	KBSM
Chr09N	80466042	ATLANTIC_KBSM_p	1.55643e-06	731	ATLANTIC	KBSM
[truncated: 6,001 more rows]
