# Supplementary material for: Genomic mechanisms of climate adaptation in polyploid bioenergy switchgrass
Source: Nature. 2021 Jan 27;590(7846):438–44. doi: 10.1038/s41586-020-03127-1 (PMC7886653; doi:10.1038/s41586-020-03127-1)
Supplement: Supplementary file 23 — Source Data Extended Data Fig. 4 [file 41586_2020_3127_MOESM23_ESM.xlsx]

## Sheet: extFig_4d
gene.ID	KvHal_Ks	KvHal_Ka	KvHal_Tv4	NvHal_Ks	NvHal_Ka	NvHal_Tv4
Pavir.1KG001600	0.0647004	0.0191989	0.0360156	0.0681508	0.0169086	0.0320109
Pavir.1KG002000	0.122988	0.0392878	0.07008	0.121	0.041225	0.0791836
Pavir.1KG002600	0.0469678	0.00669955	0.019707	0.0677744	0.0136305	0.0322403
Pavir.1KG003100	0.0742383	0.0341486	0.0382448	0.0999017	0.0472028	0.0658724
Pavir.1KG003200	0.108167	0.0294438	0.0709206	0.138519	0.0423234	0.0910511
Pavir.1KG003300	0.137329	0.0351179	0.115662	0.116183	0.0248139	0.102323
Pavir.1KG004000	0.0641028		0.0572052	0.0809589	0.00696198	0.0576176
Pavir.1KG004100	0.0688374	0.0117312	0.0347446	0.0728873	0.0127535	0.0413954
Pavir.1KG004300	0.0697417	0.00621027	0.023149	0.0573303	0.00590349	0.023159
Pavir.1KG004500	0.184517	0.054371	0.165514	0.216581	0.0691973	0.159408
Pavir.1KG004900	0.0971351	0.0207849	0.050126	0.137086	0.0225871	0.0761785
Pavir.1KG005033	0.135829	0.0603243	0.098517	0.163153	0.0806544	0.137262
Pavir.1KG005600	0.138531	0.0182301	0.0532039	0.134692	0.0285033	0.0642142
Pavir.1KG005800	0.0375684	0.0183332	0.0289005	0.0420906	0.0303725	0.029115
Pavir.1KG005900	0.0598376	0.0249755	0.023322	0.0646396	0.024693	0.022867
Pavir.1KG006200	0.0429222	0.0102159	0.011651	0.0529791	0.00605331	0.0236731
Pavir.1KG006500	0.135721	0.0145344	0.117587	0.136065	0.00742949	0.123384
Pavir.1KG006801	0.096406	0.0210174	0.0563977	0.105973	0.0368979	0.0615219
Pavir.1KG007000	0.141444	0.0419879	0.128458	0.181248	0.0421795	0.169388
Pavir.1KG007300	0.0990453	0.025113	0.0403174	0.0832935	0.0403084	0.0321181
Pavir.1KG007500	0.104929	0.012316	0.0658874	0.0918264	0.0063277	0.0730781
Pavir.1KG007600	0.105056	0.0237824	0.0719549	0.0851803	0.0215111	0.0626688
Pavir.1KG007800	0.0707684	0.00567473	0.0293403	0.0805241	0.0054993	0.0337479
Pavir.1KG008000	0.369778	0.162251	0.159507	0.375351	0.163007	0.168651
Pavir.1KG008100	0.0972714	0.00675035	0.0474289	0.11363	0.00677602	0.0597955
Pavir.1KG008900	0.06208	0.0222706	0.0544014	0.152634	0.0514393	0.1387
Pavir.1KG009000	0.0856256	0.0264316	0.0392277	0.0904245	0.0197338	0.0449282
Pavir.1KG009100	0.109881	0.0248004	0.0381491	0.111168	0.0223021	0.0450668
Pavir.1KG009300	0.0683888	0.0499244	0.025204	0.0658159	0.0491841	0.0239115
Pavir.1KG009700	0.145275	0.0340134	0.0767741	0.152743	0.0338788	0.0680904
Pavir.1KG010000	0.197723	0.0140171	0.168236	0.169569	0.0140171	0.114129
Pavir.1KG010800	0.102483	0.0496245	0.0581053	0.0951397	0.0558924	0.0409804
Pavir.1KG011200	0.0603734	0.0104798	0.0203879	0.0578556	0.0105094	0.0181426
Pavir.1KG011300	0.0984818	0.0133888	0.0502706	0.0907196	0.0165875	0.0402632
Pavir.1KG012600	0.0778773	0.0182276	0.0127395	0.10428	0.0227647	0.0455321
Pavir.1KG013500	0.170287	0.0649172	0.125582	0.143625	0.0596615	0.107158
Pavir.1KG014000	0.103752	0.01041	0.0580944	0.13436	0.0116468	0.0697098
Pavir.1KG014100	0.0913567	0.0123093	0.0368588	0.0716599	0.0100837	0.0260476
Pavir.1KG014200	0.0511774		0.0213936	0.089814		0.0437437
Pavir.1KG014300	0.0729977		0.0454859	0.0707058		0.0298596
Pavir.1KG014500	0.105532	0.0641985	0.0618452	0.119444	0.0668701	0.0908252
Pavir.1KG014800	0.0445556	0.0251251	0.0209686	0.0537822	0.0343394	0.0259886
Pavir.1KG014900	0.116244	0.012031	0.0331613	0.0837377	0.0154013	0.0333457
Pavir.1KG015200	0.123142	0.0148076	0.0367137	0.10111	0.0211872	0.0275509
Pavir.1KG015700	0.0764666	0.0225679	0.0371919	0.090624	0.0251254	0.0370337
Pavir.1KG015800	0.112394	0.0204984	0.041377	0.1041	0.0253386	0.0376647
Pavir.1KG015900	0.121619	0.0425476	0.0684034	0.153046	0.0515853	0.0936719
Pavir.1KG017000	0.0855221	0.0204112	0.0210596	0.0703091	0.0204112	0.0210596
Pavir.1KG017100	0.0684987	0.0274595	0.0552747	0.122743	0.0352469	0.097607
Pavir.1KG018000	0.0982582	0.0122294	0.0357295	0.104029	0.0144283	0.0544756
Pavir.1KG018200	0.101513	0.031865	0.0420097	0.0591521	0.0340805	0.0234418
Pavir.1KG018300	0.0787183	0.00610663	0.0334253	0.06629	0.00389442	0.0235338
Pavir.1KG018400	0.0871544	0.0199778	0.0469094	0.106456	0.0136632	0.0469739
Pavir.1KG018500	0.0911428	0.0282103	0.0348222	0.0875769	0.0233015	0.0278521
Pavir.1KG018900	0.0582569	0.00295204	0.0172928	0.0956473	0.00857814	0.0416908
Pavir.1KG019100	0.0603419	0.00813342	0.0271069	0.0807949	0.0107527	0.0620513
Pavir.1KG019200	0.0701418	0.0150914	0.063156	0.0737103	0.0125299	0.0667657
Pavir.1KG019300	0.101049	0.0171983	0.0282402	0.0864686	0.0196997	0.0241593
Pavir.1KG019500	0.0879783	0.0276762	0.0564806	0.123722	0.0390973	0.0742958
Pavir.1KG019900	0.0791739	0.0150851	0.037054	0.0670605	0.021145	0.02565
Pavir.1KG020200	0.126378	0.0289449	0.0459339	0.152516	0.0210466	0.0749655
Pavir.1KG020400	0.244728	0.00756365	0.238008	0.205641	0.0072503	0.201405
Pavir.1KG020500	0.114466	0.0352283	0.0385408	0.156921	0.031817	0.058424
Pavir.1KG020700	0.479733	0.359656	0.268404	0.393623	0.364542	0.263092
Pavir.1KG020800	0.108616	0.00466206	0.0458067	0.113429	0.00507457	0.0422787
Pavir.1KG021400	0.073982	0.0318729	0.0351932	0.0840869	0.0286191	0.0484877
Pavir.1KG021900	0.0748673	0.0267849	0.0474352	0.0961944	0.0556929	0.0594155
Pavir.1KG022100	0.0627524	0.0137967	0.0305438	0.0587078	0.0201043	0.0228044
Pavir.1KG022200	0.112602	0.0223355	0.0645389	0.142565	0.024861	0.0720207
Pavir.1KG022400	0.139762	0.0231132	0.124338	0.174245	0.0227844	0.147179
Pavir.1KG024100	0.0915343	0.038289	0.0389303	0.0887979	0.0275216	0.0319096
Pavir.1KG024300	0.0322722	0.00599549	0.0129039	0.0322394	0.00263412	0.0129039
Pavir.1KG024600	0.153449	0.028436	0.076035	0.113714	0.0279123	0.0521853
Pavir.1KG024700	0.0628283	0.0142271	0.028604	0.0802445	0.0209019	0.0392158
Pavir.1KG025200	0.0727992	0.0335732	0.0404012	0.0831013	0.0387369	0.0508549
Pavir.1KG025400	0.0830547	0.0109095	0.0585058	0.104438	0.0147418	0.0829127
Pavir.1KG025700	0.146354	0.0254868	0.0729583	0.0981841	0.0245697	0.0435057
Pavir.1KG026100	0.130131	0.040166	0.054069	0.151566	0.0742419	0.0724448
Pavir.1KG026300	0.0674515	0.0168185	0.018407	0.126316	0.0189035	0.0307789
Pavir.1KG027000	0.0509401	0.00860412	0.0172431	0.0516162	0.0160911	0.0172431
Pavir.1KG027200	0.100693	0.0176286	0.0503827	0.105636	0.0197794	0.061358
Pavir.1KG027900	0.0641498	0.0191914	0.0195241	0.0702579	0.0206057	0.0192743
Pavir.1KG027910	0.102158	0.0258429	0.0806214	0.100406	0.0226651	0.0759415
Pavir.1KG027915	0.0858127	0.0232335	0.0490033	0.0979393	0.02704	0.0639167
Pavir.1KG027920	0.0656502	0.0394496	0.0242319	0.0785931	0.0288697	0.0346623
Pavir.1KG027925	0.090741	0.0144905	0.0485844	0.0953816	0.0183547	0.0373726
Pavir.1KG027930	0.0972995	0.0205548	0.0614978	0.138144	0.0364976	0.106436
Pavir.1KG027940	0.0732542	0.0155897	0.0542117	0.086287	0.0123289	0.0747954
Pavir.1KG027945	0.217786	0.0769145	0.0323575	0.192295	0.0786687	0.0212577
Pavir.1KG027950	0.0849388	0.0169902	0.0422516	0.0502775	0.0232372	0.0235338
Pavir.1KG028300	0.11297	0.0442725	0.0991227	0.070791	0.0520463	0.0715742
Pavir.1KG028400	0.0214369	0.0210557	0.0215087	0.0490979	0.0197616	0.0219816
Pavir.1KG029100	0.0535206	0.0236335	0.0246808	0.0558965	0.0194549	0.0243465
Pavir.1KG029400	0.0905506	0.0184728	0.0436112	0.0599835	0.0197459	0.0238709
Pavir.1KG029500	0.0584535	0.0226419	0.0297013	0.0372021	0.0111731	0.0201032
Pavir.1KG029900	0.0800447	0.0253415	0.0153879	0.0745991	0.032564	0.0329483
Pavir.1KG030300	0.0822812	0.0111843	0.0621137	0.124079	0.0111872	0.0872032
Pavir.1KG030400	0.123799	0.0658561	0.0624848	0.115695	0.0662166	0.0739662
Pavir.1KG031100	0.118942	0.0143452	0.0536914	0.108092	0.0177241	0.0299715
Pavir.1KG031200	0.0826339	0.0148672	0.0336828	0.106098	0.0195279	0.0409786
Pavir.1KG031300	0.0570622	0.0095899	0.0352396	0.103047	0.0148942	0.0650001
Pavir.1KG031400	0.0786729	0.00877513	0.0390512	0.0862881	0.00842861	0.034571
Pavir.1KG031600	0.135692	0.05024	0.0616239	0.129536	0.0602759	0.0495839
Pavir.1KG032100	0.0777277	0.0281141	0.0267528	0.0801855	0.0260243	0.0238952
Pavir.1KG032200	0.0648297	0.0229533	0.0182219	0.0619292	0.0277344	0.0232344
Pavir.1KG032300	0.105843	0.0252069	0.0773547	0.191251	0.0313736	0.172908
Pavir.1KG032400	0.11664	0.0336067	0.0518599	0.106105	0.0203339	0.040839
Pavir.1KG032600	0.103471	0.0246601	0.0534114	0.146934	0.021934	0.082567
Pavir.1KG032700	0.0747783	0.014325	0.0168083	0.0741771	0.0128843	0.0224757
Pavir.1KG033200	0.0917258		0.0353088	0.10866		0.0353088
Pavir.1KG033600	0.09955	0.0282317	0.0774075	0.117708	0.0374181	0.0807412
Pavir.1KG034800	0.0896556	0.0271943	0.036641	0.120463	0.0479938	0.0606722
Pavir.1KG034900	0.11889	0.0688653	0.0443142	0.0608698	0.0575165	0.0289936
Pavir.1KG035000	0.0882961	0.0187587	0.0445629	0.0959228	0.0150274	0.0522144
Pavir.1KG035100	0.101767	0.0505529	0.0781207	0.10966	0.0684972	0.0777057
Pavir.1KG035300	0.130001	0.0276564	0.0318464	0.151014	0.03321	0.0533044
Pavir.1KG035400	0.124189	0.0280932	0.0428016	0.124452	0.013084	0.0433876
Pavir.1KG036200	0.107117	0.0597909	0.0601029	0.0867219	0.0534307	0.0385777
Pavir.1KG036300	0.0455903	0.0258102		0.0750139	0.020912	0.0203303
Pavir.1KG036400	0.0888343	0.00849749	0.0420296	0.104341	0.0139401	0.0589881
Pavir.1KG036700	0.0560017	0.0391339	0.0285505	0.133828	0.0420915	0.0989214
Pavir.1KG036800	0.0665202	0.0406198	0.0225314	0.0756568	0.0342396	0.036984
Pavir.1KG037200	0.111738	0.0647556	0.0422604	0.0665738	0.0341239	0.017859
Pavir.1KG037300	0.0565399	0.0148444	0.023321	0.0591277	0.0148847	0.0259128
Pavir.1KG037400	0.0754589	0.024972	0.0320109	0.0739968	0.0216243	0.0321181
Pavir.1KG037600	0.0643495	0.012465	0.00934607	0.0321861	0.017707
Pavir.1KG038200	0.101522	0.0752262	0.045733	0.0975167	0.0671406	0.0235761
Pavir.1KG038500	0.072082	0.00443614	0.0469851	0.071652	0.00410262	0.0466403
Pavir.1KG038600	0.0955836	0.00493397	0.0524826	0.0897722	0.00195359	0.0361095
Pavir.1KG038700	0.0884778	0.0256179	0.027906	0.0794331	0.0270486	0.0237194
Pavir.1KG038800	0.101538	0.0381282	0.06371	0.0988971	0.0339112	0.0539913
Pavir.1KG039700	0.0644514	0.0164383	0.0184511	0.0522441	0.0135826	0.0129635
Pavir.1KG039800	0.167905	0.0559835	0.0923964	0.0800109	0.0252812	0.0341902
Pavir.1KG040177	0.0990627	0.0324947	0.0708828	0.104304	0.0393304	0.084235
Pavir.1KG040200	0.0882771	0.0247176	0.0453604	0.0764934	0.0273873	0.0394602
Pavir.1KG040300	0.0933489	0.0194199	0.0413122	0.0852559	0.0195663	0.0335634
Pavir.1KG040700	0.131488	0.0387127	0.0803027	0.116882	0.0442572	0.0705078
Pavir.1KG040800	0.151103	0.0552223	0.0690067	0.168457	0.0552026	0.0735855
Pavir.1KG041277	0.0452323	0.00973099	0.0128487	0.0744693	0.0136089	0.0290642
Pavir.1KG041400	0.0547949	0.0138515	0.0234034	0.0483768	0.0138457	0.019737
Pavir.1KG041654	0.031086	0.0125755		0.0487002	0.0167359	0.0142358
Pavir.1KG042000	0.0340735	0.026239	0.0203315	0.0270602	0.0145964	0.0132458
Pavir.1KG042031	0.0988434	0.00637861	0.047173	0.0847648	0.00477367	0.0333457
Pavir.1KG042100	0.414942	0.120018	0.177464	0.399076	0.121674	0.179996
Pavir.1KG042700	0.102223	0.0125639	0.0524289	0.0858913	0.00891845	0.0360981
Pavir.1KG042900	0.0946832	0.0314255	0.0414456	0.0792021	0.0398425	0.026648
Pavir.1KG043300	0.0741322	0.0135893	0.0334463	0.0783653	0.019811	0.0363227
Pavir.1KG043500	0.0703436	0.0204987	0.0126145	0.0832604	0.0165361	0.0169406
Pavir.1KG043600	0.107847	0.0374236	0.0389798	0.0865283	0.0383467	0.044097
Pavir.1KG043900	0.0834024	0.024181	0.0451774	0.0748225	0.0227486	0.0310521
Pavir.1KG044400	0.0504555	0.0142208	0.0353608	0.0741372	0.00980226	0.0541068
Pavir.1KG044600	0.0670454	0.0132018	0.0229039	0.0693932	0.0158043	0.0281481
Pavir.1KG045000	0.0736317	0.0117176	0.0303903	0.0726595	0.0130091	0.0290481
Pavir.1KG045100	0.0823773	0.0297288	0.0100506	0.120927	0.0304945	0.0313918
Pavir.1KG045200	0.0871014	0.0248809	0.0350267	0.0998081	0.0264975	0.0462846
Pavir.1KG045300	0.0495986	0.0323547	0.0107881	0.0706031	0.0299074	0.021865
Pavir.1KG045500	0.0796089	0.00930781		0.073669	0.0157838	0.0198046
Pavir.1KG045900	0.0526386	0.00480352	0.0161812	0.109331	0.00191865	0.056239
Pavir.1KG046100	0.107618	0.0285074	0.045586	0.0880391	0.0322156	0.037993
Pavir.1KG046377	0.0707968	0.00604443	0.0264803	0.0955367	0.00397591	0.034035
Pavir.1KG046500	0.146679	0.00557218	0.039756	0.134098	0.00638417	0.046857
Pavir.1KG047000	0.131291	0.0105258	0.0502639	0.158618	0.0191524	0.0820102
Pavir.1KG047100	0.105242	0.0121896	0.0298719	0.120957	0.019907	0.0549308
Pavir.1KG047300	0.0935445	0.0685579	0.0641259	0.113751	0.0534941	0.0796802
Pavir.1KG047500	0.101719	0.0152527	0.0587227	0.106241	0.011827	0.0561648
Pavir.1KG047600	0.175427	0.0770342	0.142212	0.12952	0.0750724	0.101377
Pavir.1KG047654	0.148732	0.0179385	0.0909299	0.11536	0.00985665	0.0586036
Pavir.1KG048200	0.0754288	0.0153395	0.0184585	0.0802361	0.0133069	0.0248557
Pavir.1KG048300	0.0806584	0.0192491	0.0162849	0.121378	0.0443312	0.0357219
Pavir.1KG048600	0.196615	0.134403	0.163818	0.207885	0.13073	0.173447
Pavir.1KG048700	0.100997	0.0320736	0.0481382	0.0923197	0.0359203	0.0511853
Pavir.1KG048900	0.111254	0.0322712	0.0388834	0.104682	0.0295606	0.046959
Pavir.1KG050200	0.161753	0.0878468	0.0915931	0.169317	0.0894136	0.080709
Pavir.1KG050300	0.0975442	0.0511379	0.0397875	0.0957556	0.05646	0.0219667
Pavir.1KG050600	0.128157	0.0558598	0.0673951	0.118065	0.0604089	0.0548691
Pavir.1KG051300	0.09922	0.0318657	0.0441209	0.0981476	0.0290175	0.0292496
Pavir.1KG051354	0.0387442	0.0141793	0.0337681	0.126203	0.030968	0.0949686
Pavir.1KG051400	0.169508	0.0166045	0.0668973	0.100588	0.0158462	0.0348979
Pavir.1KG051500	0.0572897	0.0126534	0.0197264	0.0447187	0.0117702	0.0077571
Pavir.1KG051600	0.0758941	0.0286812	0.0367293	0.0687837	0.0239012	0.0257479
Pavir.1KG056300	0.0803123	0.0147549	0.029959	0.101041	0.0115999	0.0507191
Pavir.1KG057200	0.0904733	0.0165172	0.0321995	0.0686264	0.0164928	0.0322819
Pavir.1KG059000	0.0828075	0.025363	0.0167768	0.0966298	0.0286574	0.0226582
Pavir.1KG059100	0.230205	0.0625822	0.116981	0.242382	0.0595335	0.153138
Pavir.1KG060900	0.0806831			0.0258548
Pavir.1KG062000	0.176099	0.111191	0.106105	0.187112	0.111784	0.109351
Pavir.1KG062400	0.0790611	0.00827177	0.0332063	0.0928519	0.0070416	0.0448061
Pavir.1KG062500	0.0767723	0.0302025	0.0492607	0.10217	0.0338086	0.0653344
Pavir.1KG062600	0.0755019	0.0230293	0.0334419	0.078757	0.0289283	0.0395291
Pavir.1KG063000	0.0676463	0.015087	0.0443328	0.0487336	0.0113706	0.018578
Pavir.1KG063500	0.0620265	0.0197187	0.0428095	0.0774499	0.0220218	0.0582798
Pavir.1KG064500	0.0760469	0.0529477	0.0262128	0.0387245	0.0386918	0.0062788
Pavir.1KG065000	0.0523102	0.0182649	0.0111687	0.0389276	0.0204427
Pavir.1KG065300	0.0516889	0.0228251	0.0376939	0.0851745	0.0327153	0.0592794
Pavir.1KG066100	0.0795913	0.0162851	0.0277849	0.0518022	0.0137747
Pavir.1KG066500	0.169373	0.0965165	0.097629	0.142951	0.112732	0.120744
Pavir.1KG067200	0.0699662	0.0355884	0.0232082	0.0788105	0.0420099	0.0273547
Pavir.1KG067300	0.112004	0.00679233	0.0575347	0.0883317	0.0123463	0.0341041
Pavir.1KG067400	0.0691044	0.0134611	0.0233505	0.0582236	0.0135935	0.0185971
Pavir.1KG067500	0.067205	0.0182434	0.0241011	0.0609728	0.0165737	0.0206447
Pavir.1KG067800	0.282994	0.0994888	0.201683	0.307497	0.0934614	0.217166
Pavir.1KG069000	0.158775	0.0163391	0.102807	0.162904	0.0273975	0.128523
Pavir.1KG069600	0.0638352	0.0189056	0.020909	0.0711883	0.0249816	0.0209232
Pavir.1KG069700	0.103541	0.023762	0.0398156	0.107963	0.0250935	0.0484538
Pavir.1KG070100	0.0432733	0.0112282	0.0149584	0.0419903	0.0103407	0.0106133
Pavir.1KG070200	0.200563	0.0643709	0.196753	0.136169	0.0507469	0.129456
Pavir.1KG070300	0.0631191	0.00445207	0.0210155	0.0653161	0.00540346	0.0224198
Pavir.1KG070600	0.0828765	0.0144073	0.0601928	0.0839907	0.017787	0.0467415
Pavir.1KG070900	0.0779939	0.0281167	0.0366887	0.118779	0.0580378	0.0644662
Pavir.1KG071200	0.0939752	0.0106517	0.0447039	0.08125	0.0141669	0.02739
Pavir.1KG071300	0.137152	0.00682715	0.058073	0.110657	0.00768469	0.0357295
Pavir.1KG071700	0.0666834	0.0209955	0.02326	0.078803	0.0171337	0.0351021
Pavir.1KG072000	0.0531034	0.0062503	0.0392358	0.053459	0.00279214	0.0394942
Pavir.1KG072300	0.0874937	0.0167312	0.0308581	0.0515126	0.00984695	0.0201032
Pavir.1KG072900	0.0515262	0.0145166	0.0310321	0.0526077	0.0172117	0.0401514
Pavir.1KG073600	0.0795664	0.0169294	0.0294323	0.0463572	0.010087	0.0116964
Pavir.1KG073700	0.169551	0.0370914	0.0988386	0.19982	0.0589046	0.122505
Pavir.1KG073800	0.17531	0.0562203	0.0227182	0.148249	0.117787	0.0234214
Pavir.1KG074300	0.073311	0.011927	0.0236964	0.056341	0.0119369	0.0255458
Pavir.1KG075400	0.0698856	0.0176139	0.0250052	0.0831587	0.0138878	0.0420416
Pavir.1KG075600	0.113536	0.0247776	0.0569392	0.107449	0.0194487	0.0529796
Pavir.1KG075800	0.0619826	0.00968442	0.0239089	0.0953539	0.0205207	0.0504231
Pavir.1KG076000	0.0378058	0.0240879	0.019986	0.0848452	0.0274797	0.0596766
Pavir.1KG076200	0.066401	0.023364	0.0178246	0.056968	0.021899	0.0174311
Pavir.1KG076400	0.107474	0.0147527	0.0708579	0.109895	0.0174191	0.0574632
Pavir.1KG076500	0.0590744	0.0283788	0.0235618	0.0659915	0.0159369	0.0116623
Pavir.1KG076600	0.0728663	0.0057445	0.0210557	0.0759209	0.00332994	0.0156263
Pavir.1KG076900	0.0916802	0.0411827	0.0605202	0.068761	0.043455	0.0432149
Pavir.1KG076977	0.0917019	0.0436772	0.0349269	0.150207	0.0595366	0.0799405
Pavir.1KG077100	0.0933589	0.00913023	0.0528835	0.0652235	0.0201593	0.0326025
Pavir.1KG077200	0.136888	0.060667	0.0780744	0.119882	0.052961	0.06228
Pavir.1KG077354	0.0668686	0.0192532	0.03898	0.174101	0.0326888	0.131583
Pavir.1KG077800	0.182935	0.0543023	0.112359	0.224839	0.0676671	0.113157
Pavir.1KG078600	0.135335	0.0166532	0.0715641	0.135384	0.0189454	0.0764153
Pavir.1KG078608	0.0552932	0.00636443	0.019295	0.0516697	0.00506415	0.0160786
Pavir.1KG078700	0.0684779	0.0672829	0.0228189	0.0873798	0.0658246	0.0289098
Pavir.1KG078985	0.041233	0.013391	0.018407	0.0674314	0.0120499	0.0311627
Pavir.1KG079362	0.0860924	0.02233	0.0367512	0.0975296	0.0261777	0.0408852
Pavir.1KG079400	0.0601965	0.0115069	0.018888	0.068204	0.0145235	0.0306338
Pavir.1KG079739	0.121588	0.0087047	0.0470936	0.069226	0.0155002	0.02326
Pavir.1KG080000	0.0662863	0.0215757	0.026184	0.0491739	0.025139	0.0207822
Pavir.1KG080200	0.0592662	0.0144335	0.0148159	0.0291362	0.0162771	0.00740754
Pavir.1KG080400	0.131028	0.0858018	0.0680752	0.13153	0.0777565	0.0932642
Pavir.1KG081000	0.0149365
Pavir.1KG081100	0.185186	0.0134801	0.0690752	0.233614	0.0158093	0.105836
Pavir.1KG081500	0.0712191	0.0102555	0.0525008	0.0803701	0.00927476	0.0586322
Pavir.1KG081800	0.119636	0.0301609	0.0603779	0.114016	0.0218465	0.0696295
Pavir.1KG083200	0.0697797	0.00914984	0.046763	0.0880052	0.0190996	0.0616895
Pavir.1KG083500	0.0784778	0.0233055	0.0308637	0.0748246	0.0253467	0.0306199
Pavir.1KG083700	0.0695706	0.0134932	0.0403241	0.0642975	0.0178925	0.0349269
Pavir.1KG085400	0.102527	0.0213456	0.038317	0.0614955	0.0222602	0.0234579
Pavir.1KG086000	0.0603181	0.00705436	0.0115612	0.0436464	0.00704455	0.0116964
Pavir.1KG086400	0.143792	0.03427	0.0642991	0.163798	0.0389442	0.0927086
Pavir.1KG087300	0.0671143	0.00966225	0.055768	0.111753	0.0274102	0.10402
Pavir.1KG087331	0.0748024	0.0250778	0.0363387	0.0973541	0.0436301	0.0681358
Pavir.1KG088200	0.055865	0.0709738	0.0189805	0.0553306	0.0586487	0.0312894
Pavir.1KG088800	0.115871	0.0702375	0.0828836	0.116957	0.0751573	0.0661023
Pavir.1KG089100	0.0630192	0.00822128	0.0308128	0.0658251	0.00750354	0.025408
Pavir.1KG089500	0.0549762	0.0153497	0.0272176	0.0677614	0.00994373	0.0271253
Pavir.1KG090000	0.0433356	0.0224401	0.021277	0.0427803	0.0255773	0.0217426
Pavir.1KG090700	0.0690345	0.0111457	0.0286232	0.0533698	0.00660904	0.0188258
Pavir.1KG091000	0.0747647	0.0156175	0.0312602	0.0872247	0.0117422	0.0313828
Pavir.1KG092100	0.0749938	0.0191089	0.0311627	0.0920671	0.0187121	0.0311627
Pavir.1KG092200	0.0393159	0.0251585		0.0610179	0.0228689	0.00963251
Pavir.1KG092700	0.313884	0.149218	0.277429	0.319973	0.154731	0.273301
Pavir.1KG092900	0.116323	0.0142276	0.0558864	0.106517	0.014658	0.0514593
Pavir.1KG093000	0.0877213	0.0353586	0.0281544	0.0921267	0.040604	0.0499223
Pavir.1KG093100	0.0906761	0.0155663	0.0301316	0.120015	0.0143058	0.054799
Pavir.1KG093200	0.0596502	0.00617804	0.0151527	0.0436576	0.00692053
Pavir.1KG093300	0.0766095	0.0213298	0.0557738	0.0623725	0.0198692	0.0380941
Pavir.1KG093600	0.178115	0.0521538	0.14354	0.128717	0.015432	0.106733
Pavir.1KG094100	0.0345032	0.0385189	0.0153904	0.0604747	0.0324016	0.0177797
Pavir.1KG094300	0.129628	0.0623345	0.0533727	0.155879	0.0907603	0.120801
Pavir.1KG094600	0.0885306	0.0406537	0.0392358	0.0728361	0.0441554	0.0377538
Pavir.1KG094900	0.017514	0.0196962		0.0897383	0.0114761	0.0241011
Pavir.1KG095100	0.0726002	0.0143406	0.0537101	0.0990633	0.0155335	0.0799705
Pavir.1KG096500	0.10063	0.0168366	0.0635776	0.0978316	0.0221766	0.0547421
Pavir.1KG098200	0.106766	0.0502729	0.0579159	0.220799	0.0647485	0.15466
Pavir.1KG098300	0.0587676	0.00839959	0.0169868	0.0495908	0.00957734	0.0120875
Pavir.1KG098400	0.0422626	0.0340649	0.0348979	0.153282	0.0483466	0.122925
Pavir.1KG098700	0.0730933	0.019143	0.0335404	0.070135	0.0212009	0.0311056
Pavir.1KG099277	0.152017	0.0693204	0.13417	0.087627	0.0633778	0.0712594
Pavir.1KG099600	0.086226	0.0310053	0.0520246	0.0383556	0.0306001	0.0114897
Pavir.1KG099654	0.0901248	0.0535772	0.0682758	0.10023	0.0499839	0.0781637
Pavir.1KG099800	0.0704958	0.0119342	0.0285475	0.0553329	0.0103822	0.0202457
Pavir.1KG099908	0.119278	0.0629205	0.105804	0.0906253	0.052432	0.0771547
Pavir.1KG100200	0.074352	0.0423018	0.0228249	0.0564524	0.033474
Pavir.1KG100300	0.100353	0.0282151	0.0365932	0.112447	0.0271451	0.0551406
Pavir.1KG101200	0.329122	0.203894	0.181082	0.348379	0.21645	0.203783
Pavir.1KG101300	0.087972	0.00803993	0.0344222	0.0641161	0.00523096	0.0303123
Pavir.1KG101400	0.219798	0.140214	0.118715	0.24384	0.133377	0.148085
Pavir.1KG101800	0.0900337	0.0530232	0.0667836	0.139804	0.0532003	0.112111
Pavir.1KG102000	0.0771432	0.0190049	0.0420563	0.0554431	0.0147952	0.0346159
Pavir.1KG102300	0.0771607	0.0136436	0.0337616	0.067925	0.00772454	0.0368367
Pavir.1KG102377	0.0799612	0.0367744	0.0456262	0.0803886	0.0377103	0.0395245
Pavir.1KG102777	0.102083	0.0137587	0.0493803	0.0887751	0.0158978	0.0354485
Pavir.1KG102800	0.0920937	0.0488478	0.0779448	0.106964	0.0420759	0.0882809
Pavir.1KG103131	0.0980706	0.0273036	0.0541432	0.0856822	0.0251521	0.0330245
Pavir.1KG103500	0.122859	0.0338483	0.0718884	0.143562	0.0306361	0.0757783
Pavir.1KG103877	0.0789066	0.0285419	0.0271864	0.104188	0.0334798	0.0500161
Pavir.1KG103885	0.0424908	0.0144547		0.0680895	0.0224656	0.0344964
Pavir.1KG104200	0.038053	0.0257604		0.0301965	0.025758
Pavir.1KG104262	0.198128	0.0481972	0.0754461	0.199862	0.038909	0.0647872
Pavir.1KG104300	0.112635	0.00720229	0.0567986	0.11886	0.0105999	0.0874333
Pavir.1KG104700	0.0760825	0.0124669	0.0291413	0.0704901	0.0125913	0.029111
Pavir.1KG104800	0.134038	0.0251663	0.0853128	0.19261	0.0405662	0.162331
Pavir.1KG104900	0.0770011	0.0213448	0.0206509	0.0750081	0.0102453	0.0260274
Pavir.1KG105000	0.0936432	0.0210523	0.0705447	0.112935	0.0208467	0.0806962
Pavir.1KG105200	0.0506726	0.0359181	0.0238887	0.0989904	0.0351251	0.0713113
Pavir.1KG105300	0.0910655	0.0289574	0.0319257	0.103618	0.0270727	0.0212421
Pavir.1KG105600	0.0710256	0.0220307	0.0352569	0.0397912	0.0225367	0.00869587
Pavir.1KG105700	0.093674	0.0348554	0.0371522	0.0921819	0.0422708	0.0373809
Pavir.1KG105900	0.0662554	0.0372049	0.0255004	0.0723333	0.0306394	0.0314475
Pavir.1KG106200	0.0627684	0.00129955	0.0163502	0.0825587	0.00130039	0.0334386
Pavir.1KG106600	0.0909945	0.0203171	0.0550376	0.120191	0.0162372	0.0709735
Pavir.1KG106700	0.124705	0.0298809	0.0953654	0.125582	0.0447006	0.0900236
Pavir.1KG106800	0.103271	0.0307205	0.0543795	0.0926254	0.0337412	0.0296823
Pavir.1KG107300	0.0899262	0.0194176	0.0438875	0.099227	0.0299438	0.0466822
Pavir.1KG107500	0.0548584	0.0298934	0.0258887	0.0954566	0.0431181	0.0605869
Pavir.1KG107700	0.160504	0.0675746	0.0883938	0.151134	0.0675368	0.0722997
Pavir.1KG108000	0.129584	0.0382004	0.0900518	0.103282	0.0514076	0.0973512
Pavir.1KG108300	0.0935211	0.0194767	0.0564151	0.094642	0.0167187	0.0613578
Pavir.1KG109500	0.0738974	0.0106513	0.0359436	0.0546963	0.0144905	0.0235338
Pavir.1KG109700	0.0725531	0.0330576	0.0404216	0.0911558	0.0330694	0.0471849
Pavir.1KG109800	0.0793285	0.0188384	0.0311212	0.0755254	0.0184882	0.0243411
Pavir.1KG110200	0.0591547	0.0129545	0.0186096	0.0719221	0.0135076	0.0291143
Pavir.1KG110400	0.0927636	0.0169655	0.057868	0.132238	0.0336945	0.105695
Pavir.1KG110500	0.0748222	0.0331565	0.0318194	0.0977838	0.0303393	0.045515
Pavir.1KG110800	0.0959088	0.00808851	0.0477239	0.0718718	0.00523261	0.020411
Pavir.1KG110813	0.0408363	0.0240116	0.0331247	0.084522	0.0124033	0.0690752
Pavir.1KG110826	0.0417219	0.0118006	0.0231255	0.0595273	0.0111959	0.0473727
Pavir.1KG110839	0.0587693	0.0154332	0.023886	0.0963452	0.0217744	0.0354226
Pavir.1KG110852	0.044724	0.00404511	0.0241011	0.0207364
Pavir.1KG110865	0.0764432	0.0172201	0.0550004	0.0539392	0.032105	0.0322693
Pavir.1KG110904	0.0904933	0.0242284	0.0664161	0.102911	0.0300753	0.0846091
Pavir.1KG110943	0.0807672	0.0353184	0.0277076	0.0928027	0.0292349	0.0306084
Pavir.1KG110956	0.0668496	0.0239596	0.0505237	0.0959102	0.0426903	0.0602741
Pavir.1KG110969	0.0874887	0.028439	0.0417723	0.0887182	0.0308958	0.0386117
Pavir.1KG110982	0.203128	0.016184	0.131145	0.190361	0.0143006	0.105655
Pavir.1KG110995	0.118331	0.0313396	0.0698781	0.0800514	0.045384	0.0501845
Pavir.1KG111008	0.113662	0.00734638	0.0578071	0.113766	0.01065	0.0687095
Pavir.1KG111034	0.0751571	0.0295823	0.0416434	0.0609565	0.0268	0.0322923
Pavir.1KG111047	0.135699	0.0177913	0.107732	0.234719	0.142069	0.173814
Pavir.1KG111060	0.0783315	0.0162097	0.0357295	0.109773	0.0208122	0.0758206
Pavir.1KG111086	0.123111	0.0229078	0.0781385	0.127286	0.0249938	0.0451382
Pavir.1KG111099	0.0730693	0.0255946	0.0258149	0.0785893	0.022527	0.0380755
Pavir.1KG111125	0.0838315	0.0342805	0.06	0.122649	0.0368547	0.0957486
Pavir.1KG111138	0.093324	0.0345359	0.0668973	0.106074	0.0404725	0.0743325
Pavir.1KG111151	0.0562264	0.0137072	0.0190978	0.0537091	0.0179001	0.034102
Pavir.1KG111190	0.156862	0.0682469	0.0997618	0.152833	0.0484512	0.111196
Pavir.1KG111216	0.0815533	0.0294016	0.0391088	0.095202	0.0231567	0.0667657
Pavir.1KG111229	0.149616	0.0908372	0.0860552	0.146674	0.0781439	0.0743106
Pavir.1KG111242	0.093091	0.0151786	0.073818	0.0820626	0.00436389	0.0515921
Pavir.1KG111255	0.0932413	0.0210645	0.0486799	0.102829	0.0169752	0.0718214
Pavir.1KG111294	0.058419	0.031849	0.0161276	0.0529158	0.027708	0.0177497
Pavir.1KG111398	0.0592086	0.0210381	0.0270582	0.0897911	0.0195372	0.0303461
Pavir.1KG111424	0.139085	0.0283179	0.0677568	0.144786	0.0394755	0.0616725
Pavir.1KG111437	0.0499757	0.0251855	0.0116623	0.0305892	0.0212612	0.00583097
Pavir.1KG111450	0.0899274	0.0317879	0.0414284	0.0940484	0.0217399	0.0533162
Pavir.1KG111463	0.0846227	0.013374	0.0317567	0.0861357	0.00762753	0.0456343
Pavir.1KG111476	0.103612	0.0377175	0.0537999	0.100059	0.04371	0.0394426
Pavir.1KG111502	0.0930675	0.0109624	0.0491367	0.083759	0.00849283	0.0382796
Pavir.1KG111528	0.0498501	0.0281805	0.00938995	0.0661026	0.0273008	0.0390759
Pavir.1KG111541	0.11958	0.015239	0.111185	0.080868	0.0185325	0.0655725
Pavir.1KG111554	0.142662	0.0348648	0.129454	0.111924	0.0195934	0.0979613
Pavir.1KG111593	0.0825742	0.0236285	0.0479411	0.0707868	0.0252897	0.0319939
Pavir.1KG111632	0.066372	0.0401015	0.0198684	0.062843	0.0456558	0.0148528
Pavir.1KG111645	0.153603	0.0589702	0.123067	0.0771936	0.0527497	0.0545996
Pavir.1KG111658	0.0485495	0.00798102	0.040329	0.0599361	0.00990063	0.048901
Pavir.1KG111697	0.10189	0.0623702	0.0787439	0.0661319	0.0311889	0.0358362
Pavir.1KG111762	0.084377	0.0163772	0.0268161	0.0933577	0.0212717	0.0268628
Pavir.1KG111775	0.0783448	0.00799718	0.0263653	0.050201	0.0111681	0.00968293
Pavir.1KG111840	0.098268	0.0319223	0.0776752	0.0613603	0.0284151	0.0534861
Pavir.1KG111853	0.0767343	0.0391913	0.036919	0.0718244	0.0297316	0.0289602
Pavir.1KG111866	0.297272	0.18623	0.156674	0.271474	0.174469	0.15253
Pavir.1KG111879	0.0104732	0.0145077		0.0320043	0.0467533
Pavir.1KG111918	0.0968298	0.0101292	0.0313343	0.111269	0.0259304	0.0579024
Pavir.1KG111970	0.0418591	0.016852	0.0292767	0.0815884	0.0129264	0.0292767
Pavir.1KG111983	0.071456	0.0144777	0.0308962	0.0514898	0.0121475	0.0199583
Pavir.1KG112009	0.0631832	0.0105078	0.0289936	0.0920795	0.0160375	0.0656852
Pavir.1KG112048	0.179461	0.0645427	0.154151	0.164473	0.0489636	0.126627
Pavir.1KG112061	0.0531936	0.0216067	0.020579	0.0458151	0.0275453	0.0288949
Pavir.1KG112074	0.120394	0.0829059	0.084707	0.103545	0.0528351	0.0680086
Pavir.1KG112087	0.0641749	0.0319634	0.0170788	0.0623309	0.0286183	0.0106583
Pavir.1KG112101	0.0776392	0.0270749	0.0207055	0.0553787	0.0260144	0.012686
Pavir.1KG112140	0.114003	0.0165841	0.0602231	0.135546	0.0296702	0.069393
Pavir.1KG112153	0.0701669	0.0142448	0.0375967	0.0645339	0.0375363	0.0352888
Pavir.1KG112192	0.0618156	0.0136121	0.0256066	0.0592318	0.0142095	0.0204185
Pavir.1KG112231	0.057967	0.0340136	0.0376857	0.0645458	0.0390071	0.0419601
Pavir.1KG112257	0.0796893	0.0135117	0.033866	0.0764651	0.0116287	0.0317079
Pavir.1KG112270	0.023525	0.00369967		0.046047	0.0085792	0.00621126
Pavir.1KG112296	0.0968354	0.017315	0.0432865	0.106576	0.0124229	0.0318058
Pavir.1KG112309	0.0900445	0.0184544	0.0438083	0.0783746	0.0172927	0.027644
Pavir.1KG112322	0.084467	0.00922758	0.0667669	0.0995431	0.0109138	0.0841999
Pavir.1KG112335	0.0782695	0.0110215	0.0538983	0.0454804	0.0168665	0.0376117
Pavir.1KG112348	0.154524	0.0500608	0.0727023	0.107987	0.0535767	0.037963
Pavir.1KG116500	0.139003	0.0336441	0.0701831	0.179214	0.0560048	0.0883772
Pavir.1KG116900	0.09331	0.0450948	0.0330939	0.106684	0.0456968	0.0406573
Pavir.1KG117300	0.105645	0.0409937	0.0466997	0.122149	0.037269	0.0582552
Pavir.1KG117400	0.108815	0.0252105	0.0979097	0.187112	0.0168905	0.178424
Pavir.1KG119700	0.136289	0.0468744	0.0649165	0.11636	0.0442213	0.068373
Pavir.1KG119800	0.0648684	0.0340749	0.0575347	0.0645016	0.029849	0.0572052
Pavir.1KG119900	0.113515	0.0283357	0.044556	0.0882198	0.0348612	0.0326005
Pavir.1KG120700	0.0693215	0.00446601	0.0155453	0.0636751	0.00516116	0.0235597
Pavir.1KG120777	0.316938	0.254605	0.260228	0.31144	0.24449	0.205882
Pavir.1KG120800	0.135611	0.0580314	0.0705863	0.0961565	0.0322047	0.0443164
Pavir.1KG121531	0.0369746	0.0467312	0.0237108	0.0691079	0.0529249	0.0489223
Pavir.1KG121800	0.0580947	0.0203048	0.0171609	0.0625959	0.0198947	0.0228165
Pavir.1KG122100	0.33821	0.0930679	0.30925	0.404127	0.109323	0.295583
Pavir.1KG122200	0.0734134	0.0115094	0.0222893	0.0676708	0.0106955	0.023814
Pavir.1KG122300	0.163651	0.0159906	0.0983579	0.148139	0.00443853	0.0719403
Pavir.1KG122400	0.0868795	0.00525864	0.0547659	0.0898411	0.00816465	0.0547508
Pavir.1KG123700	0.113749	0.0144878	0.104308	0.107789	0.0226503	0.0913004
Pavir.1KG124000	0.0871328	0.00241255	0.0485556	0.0819036		0.0484249
Pavir.1KG125100	0.113306	0.0251936	0.0567251	0.115577	0.0229736	0.0674251
Pavir.1KG125200	0.0923373	0.0322807	0.0546782	0.104346	0.0301976	0.0536211
Pavir.1KG125600	0.0783898	0.0126916	0.0570238	0.049906	0.0130296	0.0372843
Pavir.1KG125900	0.111461	0.026106	0.0509789	0.123598	0.0246233	0.0488831
Pavir.1KG126000	0.188794	0.155267	0.128941	0.155701	0.117495	0.100089
Pavir.1KG126100	0.0932539	0.0142504	0.0650266	0.10094	0.0134918	0.0785928
Pavir.1KG126300	0.103624	0.0190254	0.0412605	0.126802	0.0284889	0.0540163
Pavir.1KG126400	0.0491169	0.0170763	0.0158462	0.0525886	0.0153661	0.0218797
Pavir.1KG126600	0.272405	0.0426759	0.0657305	0.268715	0.0320527	0.0711581
Pavir.1KG127000	0.0693831	0.013599		0.0767749	0.0119337	0.0179391
Pavir.1KG132554	0.0427938	0.0137295	0.00716858	0.0464779	0.00807055	0.00716858
Pavir.1KG132931	0.130723	0.0145676	0.0456199	0.125687	0.0121584	0.0409575
Pavir.1KG138010	0.112827	0.0237936	0.045629	0.129466	0.0168685	0.0531645
Pavir.1KG138600	0.0711302	0.00801565	0.0282991	0.0651932	0.0068225	0.0244988
Pavir.1KG140000	0.0274445	0.00123653		0.0351326		0.013794
Pavir.1KG140600	0.0967581	0.0138176	0.0473326	0.0893609	0.0134215	0.0337966
Pavir.1KG140700	0.147408	0.0800304	0.079435	0.260682	0.122856	0.137441
Pavir.1KG140805	0.201859	0.0873984	0.127983	0.180881	0.087766	0.0880593
Pavir.1KG147700	0.128537	0.0251759	0.0868662	0.0906375	0.0171143	0.0606037
Pavir.1KG148700	0.051862	0.0234797	0.0235357	0.0691219	0.0291478	0.0467042
Pavir.1KG149900	0.0453233	0.00631594	0.0186068	0.0738857	0.0044045	0.0375764
Pavir.1KG150000	0.0786571	0.0206451	0.0317567	0.114666	0.0199933	0.053527
Pavir.1KG150400	0.171093	0.116785	0.123474	0.120745	0.0894883	0.0721291
Pavir.1KG150700	0.0882516	0.035461	0.0346125	0.100816	0.0235746	0.0653749
Pavir.1KG151000	0.065635	0.0257627	0.0256314	0.0826724	0.0265646	0.0460426
Pavir.1KG151300	0.0812277	0.0439882	0.031894	0.0902029	0.0483958	0.023081
Pavir.1KG152400	0.0507142	0.0115771	0.0209915	0.0667762	0.01336	0.0326795
Pavir.1KG153800	0.0631562	0.00937956	0.037495	0.105854	0.0123142	0.0497648
Pavir.1KG160554	0.0607617	0.0370769	0.0333457	0.0609359	0.0503074	0.0337456
Pavir.1KG160837	0.0524238	0.02349	0.0297485	0.0652448	0.024027	0.040259
Pavir.1KG161100	0.168242	0.0319293	0.108581	0.14927	0.0408754	0.0882989
Pavir.1KG161308	0.689032	0.231374	0.625368	0.603561	0.253163	0.50999
Pavir.1KG161500	0.026947	0.00531946		0.047907	0.00349652
Pavir.1KG162400	0.0811606	0.0138466	0.0476551	0.0614306	0.010297	0.0259125
Pavir.1KG162900	0.0927537	0.0125885	0.0240367	0.0899162	0.0122908	0.0295785
Pavir.1KG163200	0.0610575	0.00912304	0.0284437	0.079752	0.00717227	0.0386666
Pavir.1KG163400	0.0843318	0.0315847	0.0533181	0.0759098	0.0288767	0.0419827
Pavir.1KG164800	0.116326	0.0181454	0.0601324	0.106125	0.0190522	0.0537092
Pavir.1KG164900	0.111906	0.0160031	0.0881396	0.11473	0.0191327	0.103691
Pavir.1KG169700	0.107008	0.0443458	0.0384394	0.128699	0.0426858	0.0514924
Pavir.1KG170400	0.117374	0.0655608	0.0750888	0.137971	0.0644006	0.0802326
Pavir.1KG170600	0.0983103	0.0629953	0.0448601	0.0996516	0.0327418	0.0335433
Pavir.1KG170700	0.071061	0.0320625	0.0131015	0.0699501	0.0302109	0.0289237
Pavir.1KG170800	0.182162	0.0870575	0.102877	0.215694	0.0892512	0.115451
Pavir.1KG171100	0.0775209	0.00940225	0.0352396	0.105199	0.00576548	0.0470013
Pavir.1KG172000	0.0529677	0.0193875	0.0075759	0.0281088	0.0111046
Pavir.1KG172100	0.0945067	0.0296893	0.0369704	0.117302	0.0339167	0.0548818
Pavir.1KG172500	0.109351	0.038278	0.0578654	0.104371	0.0309766	0.0635587
Pavir.1KG172800	0.0775792	0.013224	0.0429517	0.0831396	0.0117605	0.0484641
Pavir.1KG174700		0.994725
Pavir.1KG174800	0.0909278	0.022127	0.0301905	0.0863323	0.0188136	0.0301216
Pavir.1KG175400	0.0784924	0.0128411	0.0461867	0.101557	0.00642876	0.0689643
Pavir.1KG175900	0.276345	0.125564	0.147311	0.221358	0.106677	0.137021
Pavir.1KG176000	0.159255	0.00392929	0.0396247	0.128802	0.00297654	0.0392358
Pavir.1KG176200	0.0669696	0.0193024	0.0299298	0.0551759	0.0120684	0.0222838
Pavir.1KG177300	0.0853808	0.0258162	0.0586853	0.114659	0.0340953	0.0942594
Pavir.1KG177500	0.189517	0.0564071	0.155616	0.15951	0.0656281	0.140922
Pavir.1KG178000	0.120257	0.0321092	0.108983	0.121818	0.0430524	0.105546
Pavir.1KG178200	0.0737287	0.0139958	0.0238677	0.0743688	0.0107695	0.0341235
Pavir.1KG178300	0.0598192	0.0220544	0.0341022	0.0616508	0.0161572	0.0089462
Pavir.1KG178400	0.104304	0.0409403	0.0714734	0.164798	0.0763899	0.11804
Pavir.1KG179100	0.0678579	0.0170082	0.0298044	0.0712565	0.0170727	0.0324097
Pavir.1KG179200	0.130886	0.0213913	0.0549594	0.121816	0.0177238	0.0488829
Pavir.1KG179900	0.071207	0.0213614	0.0258307	0.0566275	0.020482	0.0170652
Pavir.1KG180200	0.111388	0.0307572	0.0596474	0.132238	0.0547175	0.0755159
Pavir.1KG180400	0.10357	0.0615681	0.0346046	0.0926661	0.0779894	0.0208064
Pavir.1KG181000	0.128242	0.0466172	0.0736369	0.137027	0.0424491	0.0842244
Pavir.1KG181100	0.119828	0.0170393	0.0570884	0.109166	0.0116048	0.0352936
Pavir.1KG181400	0.119051	0.0688826	0.0817318	0.166224	0.0631935	0.0772613
Pavir.1KG181500	0.0898563	0.0128778	0.0289936	0.0680341	0.0122926	0.0289936
Pavir.1KG181600	0.0962557	0.0155082	0.0646241	0.131635	0.00854922	0.0983551
Pavir.1KG181800	0.0782213	0.0205161	0.0312253	0.0735362	0.0229079	0.0358429
Pavir.1KG181862	0.0742611	0.00177126	0.0263797	0.0585886	0.00391281	0.0151922
Pavir.1KG182239	0.071017	0.00563764	0.0287435	0.0590355	0.00597612	0.0169508
Pavir.1KG182400	0.0618143	0.0148132	0.0289237	0.0575142	0.0180655	0.0142867
Pavir.1KG182616	0.0624657	0.0115614	0.0165696	0.0714598	0.0120341	0.0285792
Pavir.1KG183000	0.0761482	0.0340356	0.0530298	0.108154	0.0370367	0.0602736
Pavir.1KG183300	0.10726	0.078267	0.037183	0.144376	0.0808216	0.0538356
Pavir.1KG184100	0.103215	0.0130904	0.0430513	0.0924589	0.0142214	0.0392358
Pavir.1KG184300	0.287495	0.0178536	0.102091	0.252423	0.0217657	0.0881305
Pavir.1KG185700	0.10619	0.0192432	0.0400659	0.139782	0.0256332	0.0676707
Pavir.1KG185800	0.1737	0.0886329	0.130455	0.190873	0.0887123	0.0963778
Pavir.1KG185900	0.129956	0.0369857	0.0728541	0.143625	0.0314327	0.0851106
Pavir.1KG186000	0.16596	0.117539	0.141431	0.190964	0.0607289	0.162324
Pavir.1KG186200	0.0544874	0.0192886	0.016016	0.0610574	0.0232184	0.0213063
Pavir.1KG186700	0.0940742	0.00577287	0.0646059	0.121079	0.00658856	0.0821515
Pavir.1KG187100	0.112192	0.0493025	0.0556318	0.119267	0.0525631	0.0569187
Pavir.1KG188100	0.0943127	0.0189763	0.0667657	0.115483	0.0320879	0.0842269
Pavir.1KG189400	0.060512	0.0194289	0.0262642	0.0745785	0.0155123	0.0402902
Pavir.1KG189800	0.0520919	0.0135227	0.0180607	0.0439839	0.00807437	0.0179795
Pavir.1KG190200	0.0800791	0.0187537	0.053384	0.077692	0.0182053	0.0622103
Pavir.1KG190900	0.0802228	0.0124124	0.0547993	0.0847378	0.0190458	0.0474809
Pavir.1KG192600	0.0509032	0.0122788	0.00549456	0.0507105	0.0100958	0.00546454
Pavir.1KG192800	0.109653	0.0205149	0.0332633	0.134996	0.0465637	0.0532899
Pavir.1KG192977	0.0760786	0.0195745	0.0420693	0.0710297	0.0130015	0.0393969
Pavir.1KG193100	0.110992	0.0231637	0.108286	0.106342	0.0196148	0.0941661
Pavir.1KG193200	0.117455	0.0275802	0.0850811	0.0959462	0.0187573	0.0765448
Pavir.1KG193600	0.194642	0.037686	0.0787825	0.181973	0.0336854	0.0756301
Pavir.1KG194000	0.0974388	0.00997433	0.0391079	0.0731478	0.00942832	0.0224757
Pavir.1KG194500	0.0908539	0.0227038	0.0384815	0.0855307	0.0238621	0.0505627
Pavir.1KG194600	0.0971558	0.0224006	0.0393904	0.0972196	0.0172404	0.0562843
Pavir.1KG194700	0.11286	0.00333891	0.0482301	0.117486	0.00166667	0.056741
Pavir.1KG197200	0.060893	0.0326417	0.0136256	0.071612	0.0348454	0.0240872
Pavir.1KG197900	0.138464	0.00784708	0.0556128	0.131227	0.0132235	0.0307789
Pavir.1KG198000	0.0759189	0.0118207	0.0363797	0.0792896	0.0111691	0.0366017
Pavir.1KG198100	0.0667791	0.00589012	0.0482301	0.0799718	0.0070353	0.0634998
Pavir.1KG199000	0.0523494	0.0520815	0.026162	0.0550058	0.0558024	0.0198703
Pavir.1KG199305	0.122658	0.0417043	0.0651275	0.141608	0.0437142	0.0679064
Pavir.1KG199320	0.081376	0.00428906	0.0588915	0.0829227		0.0384805
Pavir.1KG199600	0.0723265	0.0477248	0.0276444	0.0752941	0.0457028	0.0275099
Pavir.1KG199900	0.0850382	0.0119009	0.0512827	0.0929894	0.0112265	0.0363206
Pavir.1KG200400	0.0722229	0.0235289	0.026988	0.0621282	0.0152989	0.0259675
Pavir.1KG201030	0.148859	0.0504808	0.118194	0.160298	0.0631575	0.119775
Pavir.1KG201300	0.19297	0.0383267	0.0842022	0.202259	0.0411703	0.103495
Pavir.1KG202600	0.0833686	0.0281455	0.0421011	0.102881	0.0249767	0.0684829
Pavir.1KG203500	0.0926808	0.00839644	0.0393323	0.109746	0.00641631	0.0497924
Pavir.1KG203800	0.105726	0.0148785	0.0229267	0.0843638	0.0157614	0.00558665
Pavir.1KG203900	0.148041	0.0121005	0.0839174	0.113453	0.017574	0.0682878
Pavir.1KG204200	0.0886865	0.034087	0.0348154	0.0877567	0.0307707	0.0305725
Pavir.1KG204400	0.0663233	0.020984	0.0334408	0.083966	0.0182689	0.0404122
Pavir.1KG205100	0.102791	0.0291367	0.0509431	0.106518	0.0317998	0.0497668
Pavir.1KG205300	0.106257	0.0186418	0.0604283	0.092363	0.0304137	0.0471068
Pavir.1KG208313	0.0728244	0.0114294	0.0201032	0.0741069	0.00983536	0.0199528
Pavir.1KG208339	0.0606421	0.0186973	0.0291226	0.0823621	0.0235181	0.044773
Pavir.1KG208352	0.0666491	0.0116499	0.0191325	0.0688122	0.0102288	0.0226796
Pavir.1KG208391	0.0609088	0.00612316	0.0260645	0.0706134	0.011782	0.0258958
Pavir.1KG208400	0.0842106	0.0275459	0.0492589	0.0666687	0.021634	0.0258017
Pavir.1KG208430	0.085897	0.0351492	0.0447648	0.106513	0.0357625	0.0555479
Pavir.1KG208534	0.0778587	0.0175006	0.0215785	0.0854855	0.0143462	0.0263797
Pavir.1KG208547	0.0911032	0.0234347	0.0438771	0.0808744	0.0373931	0.021651
Pavir.1KG208560	0.0327588		0.0163949	0.0246692
Pavir.1KG208599	0.0586384	0.0107698	0.0363565	0.0723437	0.0156401	0.0364247
Pavir.1KG208612	0.0723097	0.0425455	0.042826	0.0661886	0.034843	0.0549808
Pavir.1KG208625	0.0701044	0.032905	0.0518551	0.0610349	0.0334799	0.0304635
Pavir.1KG208638	0.0714923	0.00772885	0.0582476	0.0759817	0.0214268	0.0580361
Pavir.1KG208651	0.109881	0.00973964	0.0563977	0.113125	0.00781625	0.0495104
Pavir.1KG208664	0.0619624	0.0140194	0.0361603	0.0700589	0.0107164	0.0442945
Pavir.1KG208703	0.0886203	0.0223978	0.0659535	0.110768	0.023121	0.0786225
Pavir.1KG208716	0.048223	0.0477436	0.00885898	0.0756368	0.0555695	0.0185528
Pavir.1KG212120	0.0425161	0.00419451	0.0428834	0.0138581		0.0138898
Pavir.1KG217500	0.121258	0.0198731	0.0654056	0.11953	0.0261623	0.0655888
Pavir.1KG217700	0.0639074	0.022814	0.040466	0.0653099	0.0267672	0.0359436
Pavir.1KG218000	0.0703675	0.0225751	0.0311091	0.0646452	0.010835	0.0273417
Pavir.1KG219100	0.144807	0.00707408	0.0533304	0.109254	0.0051216	0.0361641
Pavir.1KG220400	0.0592033	0.0244901	0.0205655	0.053318	0.0206633	0.029307
Pavir.1KG222600	0.115992	0.0102571	0.0566328	0.123846	0.0124679	0.0641143
Pavir.1KG222700	0.07256	0.00646179	0.0283769	0.0605964	0.00848276	0.013022
Pavir.1KG223000	0.0583813	0.022626	0.0382352	0.0458598	0.0170935	0.0381137
Pavir.1KG223800	0.104242	0.0118976	0.0679486	0.103422	0.0194394	0.0664727
Pavir.1KG224100	0.0804035	0.0251345	0.0297264	0.0758441	0.0204258	0.0421714
Pavir.1KG224105	0.0549516	0.0146907	0.0207761	0.0552547	0.014491	0.0201019
Pavir.1KG224500	0.0804582	0.0223913	0.0195378	0.0530848	0.0286272	0.0086403
Pavir.1KG225100	0.20547	0.0869564	0.142908	0.195879	0.0862204	0.142577
Pavir.1KG225700	0.0499212	0.0509661	0.0170221	0.0859717	0.0341682	0.030009
Pavir.1KG225705	0.0695784	0.0181519	0.0375654	0.0455277	0.0182599	0.018915
Pavir.1KG225900	0.0689611	0.0436765	0.0236341	0.0632935	0.0396461	0.0268063
Pavir.1KG241200	0.0550354	0.0041929	0.0476551	0.0546583	0.0141674	0.0469094
Pavir.1KG244100	0.055575	0.0266515	0.0134684	0.0805553	0.0332705	0.0418686
Pavir.1KG244300	0.107043	0.030196	0.0552256	0.115838	0.030087	0.053138
Pavir.1KG248000	0.0572862	0.00511291	0.0229926	0.0574102	0.00199211	0.032494
Pavir.1KG248100	0.218504	0.114685	0.153875	0.237217	0.137722	0.164388
Pavir.1KG249300	0.0934319	0.0425196	0.0529985	0.186732	0.124283	0.110365
Pavir.1KG255400	0.101259	0.0330143	0.0368831	0.0942806	0.0343765	0.0419995
Pavir.1KG255600	0.0772809	0.0184963	0.0391207	0.0785495	0.0172928	0.0417452
Pavir.1KG255700	0.098145	0.0517961	0.0555415	0.0889035	0.0538248	0.0481797
Pavir.1KG256400	0.0584062	0.0208897	0.0250296	0.050474	0.0181997	0.0230419
Pavir.1KG256500	0.133117	0.0300799	0.0672151	0.0505695	0.0346636
Pavir.1KG256600	0.0758807	0.0194661	0.0376117	0.0871776	0.0148107	0.0371919
Pavir.1KG257500	0.11859	0.0273102	0.0399917	0.112009	0.0139144	0.0357295
Pavir.1KG264552	0.052796	0.00651325	0.0216339	0.0734594	0.00652331	0.0325318
Pavir.1KG264600	0.111098	0.0309554	0.0560025	0.0966507	0.0175998	0.0133477
Pavir.1KG264604	0.0712171	0.0399059	0.0366265	0.0917253	0.0282537	0.0632658
Pavir.1KG264605	0.0940431	0.0264017	0.0564702	0.0620879	0.0201418	0.0196081
Pavir.1KG264617	0.0708311	0.0216185	0.0405628	0.0605964	0.0180259	0.0267622
Pavir.1KG264643	0.097803	0.00944098	0.0432234	0.0705614	0.0160873	0.029796
Pavir.1KG264669	0.136927	0.00292062	0.0754855	0.10758	0.00496282	0.0535629
Pavir.1KG264695	0.0859371	0.0114364	0.038184	0.103131	0.0142795	0.0553187
Pavir.1KG264708	0.0788742	0.0248758	0.0443148	0.0726758	0.0223469	0.0372008
Pavir.1KG264734	0.0607213	0.0127764	0.0147612	0.0816398	0.00677126	0.0220624
Pavir.1KG264747	0.0776212	0.0171216	0.0320623	0.0758141	0.0225108	0.0286703
Pavir.1KG264760	0.0863178	0.0341863	0.0567173	0.0907908	0.0269223	0.0612588
Pavir.1KG264773	0.0560874	0.0226106	0.0191717	0.0636376	0.032023	0.0327967
Pavir.1KG264786	0.0860131	0.0116439	0.0495182	0.0795125	0.0108502	0.0494365
Pavir.1KG264812	0.0611973	0.0351317	0.0381626	0.0827102	0.0358407	0.0492525
Pavir.1KG264851	0.0904158	0.0216135	0.0658777	0.067902	0.0144778	0.0492823
Pavir.1KG264864	0.0444625	0.0242849	0.0284882	0.0674584	0.0174121	0.0584607
Pavir.1KG264890	0.08611	0.0275755	0.0488895	0.100158	0.0427214	0.0642281
Pavir.1KG264903	0.0431107	0.0329801	0.0195952	0.0823277	0.042333	0.0545953
Pavir.1KG264916	0.0665666	0.0199299	0.0432862	0.0667364	0.0178859	0.0542448
Pavir.1KG264929	0.0788166	0.0091224	0.0401553	0.0812997	0.012289	0.0532158
Pavir.1KG264942	0.0542537	0.0042333	0.0105824	0.075733	0.00796822	0.0213936
Pavir.1KG264955	0.0215315	0.0300155	0.00811926	0.0476003	0.0241124	0.024867
Pavir.1KG264968	0.094382	0.0789539	0.0746121	0.110233	0.078185	0.0872596
Pavir.1KG264994	0.066756	0.0361131	0.0440012	0.0553158	0.0324187	0.0442161
Pavir.1KG265020	0.108759	0.0221456	0.0476551	0.111126	0.0320471	0.0607623
Pavir.1KG265033	0.13014	0.0363965	0.0806721	0.122662	0.0262079	0.0930614
Pavir.1KG265046	0.109296	0.0442077	0.0744661	0.157479	0.0580808	0.0918317
Pavir.1KG265059	0.0804173	0.0203478	0.0277832	0.0851897	0.019207	0.0322693
Pavir.1KG265085	0.0819843	0.00909836	0.032979	0.0906099	0.0132332	0.0329186
Pavir.1KG265098	0.030655	0.0217383	0.0174099	0.0352115	0.0195168	0.0057362
Pavir.1KG265124	0.0667437	0.0400859	0.0281765	0.0363012	0.0322381	0.00909116
Pavir.1KG265163	0.106778	0.0160256	0.0384805	0.0977122	0.0160256	0.0384805
Pavir.1KG265202	0.0874049	0.0505078	0.0715321	0.118487	0.0541543	0.09982
Pavir.1KG271900	0.144091	0.094299	0.0764948	0.123422	0.0986003	0.0594196
Pavir.1KG272000	0.0615409	0.0340169	0.0286987	0.0439158	0.0516031	0.0190827
Pavir.1KG273200	0.0469784	0.00350288	0.0115279	0.0642291	0.00574118	0.0233278
Pavir.1KG273300	0.116512	0.0671784	0.0652982	0.117172	0.0617767	0.0607364
Pavir.1KG273400	0.068109	0.0159417	0.0414175	0.0584352	0.0118611	0.027104
Pavir.1KG273800	0.0583185	0.0187647	0.015191	0.0785321	0.032088	0.0296547
Pavir.1KG275325	0.152377	0.0323856	0.0856017	0.199187	0.0531271	0.111312
Pavir.1KG277500	0.101758	0.0293221	0.0503352	0.107514	0.032121	0.0564619
Pavir.1KG277800	0.0745383	0.0281968	0.0215745	0.0854212	0.03238	0.0325933
Pavir.1KG278000	0.0854952	0.0257385	0.0383815	0.0477854	0.0330559	0.0125398
Pavir.1KG278500	0.086193	0.0248502	0.0335589	0.105414	0.0238214	0.0424023
Pavir.1KG288400	0.0636454	0.02328	0.0327986	0.051903	0.032475	0.0138364
Pavir.1KG288900	0.0918788	0.00312026	0.0401362	0.102445	0.00437243	0.0403677
Pavir.1KG289000	0.109085	0.0278278	0.0925387	0.145489	0.0285963	0.106459
Pavir.1KG289100	0.109597	0.0174342	0.0223501	0.123388	0.0207885	0.045101
Pavir.1KG289200		0.033236		0.0196737	0.0307113
Pavir.1KG289600	0.0918687	0.00641741	0.0444737	0.0590346	0.0127085	0.0475713
Pavir.1KG289700	0.0570216	0.0270627	0.0478071	0.104787	0.0555611	0.0698642
Pavir.1KG290000	0.109643	0.0447627	0.0463687	0.116546	0.0461275	0.0753071
Pavir.1KG290600	0.148029	0.0255875	0.118194	0.145078	0.0198554	0.0935361
Pavir.1KG290800	0.0901882	0.00882932	0.0429712	0.0993784	0.0120752	0.0431036
Pavir.1KG291000	0.101379	0.0134538	0.102926	0.0883881		0.0751411
Pavir.1KG291005	0.0237288		0.023814	0.0484293	0.00604939	0.0488192
Pavir.1KG291900	0.0881493	0.026313	0.0256547	0.0942052	0.0229533	0.0303676
Pavir.1KG292200	0.0972773	0.00513394	0.0523555	0.107855	0.00562399	0.0591362
Pavir.1KG292600	0.0864541	0.0403916	0.0215765	0.12635	0.0158663	0.0594823
Pavir.1KG293200	0.0744448	0.0190595	0.0519698	0.108478	0.0277433	0.0829528
Pavir.1KG293300	0.0504715	0.00991198	0.0185454	0.040927	0.00665861	0.0112274
Pavir.1KG293400	0.144344	0.0200495	0.116466	0.186133	0.0208148	0.150377
Pavir.1KG293600	0.0474868	0.0368888	0.0193392	0.0469468	0.0383046	0.0188749
Pavir.1KG293700	0.0749355	0.0331128	0.0425789	0.0540658	0.0197655	0.0210557
Pavir.1KG293800	0.0551715	0.0203388	0.0112364	0.0891025	0.0138419	0.0289561
Pavir.1KG294100	0.0638971	0.0116964	0.0524039	0.0872312	0.00823381	0.0635776
Pavir.1KG295300	0.00802129	0.00662054		0.0293271	0.0109734	0.0126589
Pavir.1KG295500	0.159486	0.0446622	0.120183	0.12839	0.0317692	0.112258
Pavir.1KG295700	0.088383	0.0229391	0.042445	0.101081	0.0247843	0.0424042
Pavir.1KG296100	0.0563504	0.0384077	0.0196271	0.0640123	0.0385691	0.0242766
Pavir.1KG296200	0.0511254	0.0155162	0.0109895	0.07004	0.0172711	0.0297485
Pavir.1KG296600	0.0670021	0.020557	0.0239567	0.0587452	0.0172709	0.023814
Pavir.1KG296800	0.0477828	0.0277773	0.0388293	0.0602233	0.0204902	0.0369198
Pavir.1KG296900	0.0907991	0.0272808	0.0424721	0.0788223	0.0231044	0.039495
Pavir.1KG297910	0.109757	0.00722607	0.0714125	0.115407	0.00912952	0.0770376
Pavir.1KG297925	0.108745	0.0126591	0.0454859	0.162915	0.0198916	0.0978723
Pavir.1KG304900	0.0828238	0.0185899	0.0311771	0.0860145	0.0112947	0.0223839
Pavir.1KG305000	0.0578196	0.0148607	0.0119633	0.0736079	0.0177864	0.025149
Pavir.1KG305800	0.10511	0.0622733	0.0652205	0.133946	0.0326934	0.0798157
Pavir.1KG305900	0.0295411	0.0329569		0.014273	0.014023
Pavir.1KG306000	0.0752134	0.0199592	0.0546714	0.0855499	0.0154887	0.0692547
Pavir.1KG306005	0.0720498	0.0125306	0.0292767	0.0687164	0.0119979	0.0343272
Pavir.1KG306300	0.0808695	0.00524357	0.0219816	0.0463506	0.00957496	0.00543484
Pavir.1KG307100	0.0991667	0.0574296	0.0637651	0.130764	0.0580316	0.090573
Pavir.1KG307300	0.0594699	0.00910414	0.0297328	0.0498903	0.00542441	0.0183097
Pavir.1KG307500	0.096696	0.0153669	0.0556128	0.0810936	0.0244284	0.0399214
Pavir.1KG308000	0.100586	0.029653	0.0386877	0.0876464	0.0279953	0.0337451
Pavir.1KG308200	0.107394	0.00299566	0.0595669	0.0884109	0.0110708	0.0268971
Pavir.1KG308600	0.0772655	0.0182593	0.0402618	0.0901795	0.0165891	0.0532267
Pavir.1KG308700	0.110538	0.0275957	0.0619055	0.110092	0.0244416	0.0691452
Pavir.1KG309300	0.0951621	0.0436321	0.0540758	0.0981624	0.0479833	0.0582106
Pavir.1KG309400	0.105092	0.0327854	0.062037	0.106009	0.0311406	0.0668732
Pavir.1KG309600	0.1002	0.0204439	0.0485456	0.128819	0.0261786	0.0712975
Pavir.1KG309700	0.134453	0.0377876	0.0766005	0.127153	0.0549835	0.0910689
Pavir.1KG309800	0.117094	0.0818276	0.0858698	0.135405	0.116968	0.10031
Pavir.1KG309905	0.109039	0.0138323	0.0554981	0.0881512	0.016329	0.0358345
Pavir.1KG310300	0.108553	0.00718598	0.0270859	0.0798757	0.00956332	0.0308383
Pavir.1KG310600	0.120114	0.0456587	0.0570223	0.124161	0.0325028	0.0380592
Pavir.1KG310800	0.357973	0.18065	0.218296		0.80137
Pavir.1KG311100	0.14969	0.0169342	0.115453	0.100089	0.0156156	0.0660299
Pavir.1KG311300	0.065659	0.0280803	0.0238963	0.070274	0.0318153	0.0279636
Pavir.1KG312200	0.0732832	0.0100041	0.0675181	0.0676405	0.0124058	0.0553049
Pavir.1KG312300	0.0623736	0.0133443	0.0229926	0.0482338	0.0145492	0.0184779
Pavir.1KG317500	0.0661965	0.0167023	0.0287435	0.0813144	0.0146549	0.0470936
Pavir.1KG317800	0.0809821	0.0348159	0.035885	0.159033	0.0781091	0.104822
Pavir.1KG317900	0.0539034	0.0120032	0.041403	0.0946012	0.0101326	0.078173
Pavir.1KG318500	0.0740156	0.00819515	0.0338475	0.0736734	0.0131906	0.0375176
Pavir.1KG319400	0.0561767	0.0112441	0.0153858	0.0682195	0.00992988	0.02323
Pavir.1KG319800	0.0503796	0.00341882	0.0116284	0.0571398	0.00271637	0.0116284
Pavir.1KG319900	0.121289	0.0354605	0.0623337	0.10466	0.0185724	0.0394978
Pavir.1KG320600	0.120248	0.0206232	0.0324438	0.116817	0.0200668	0.0442277
Pavir.1KG320900	0.0979897	0.0447872	0.0656937	0.122377	0.0841032	0.0971189
Pavir.1KG321005	0.0497443	0.0105051	0.0312602	0.0925319	0.0105051	0.0646059
Pavir.1KG321400	0.0669246	0.0345091	0.027422	0.0654241	0.0362854	0.0153726
Pavir.1KG321505	0.0243632	0.0390489	0.0083684	0.0347897	0.0607192	0.0296178
Pavir.1KG321800	0.0807301	0.0546365	0.059857	0.0463501	0.043865	0.0254292
Pavir.1KG321805	0.152293	0.0622663	0.11758	0.133887	0.049262	0.0996781
Pavir.1KG322500	0.0995674	0.0470145	0.0617663	0.137479	0.0572898	0.0854318
Pavir.1KG322900	0.108604	0.0234264	0.0462375	0.0674635	0.0195696	0.0257291
Pavir.1KG323100	0.0797135	0.0305913	0.0476172	0.115922	0.0510389	0.0814433
Pavir.1KG323300	0.086812	0.0194595	0.04602	0.0792197	0.0162699	0.0360614
Pavir.1KG323500	0.092714	0.0298942	0.05912	0.103734	0.0241336	0.0680399
Pavir.1KG323800	0.0833741	0.0108026	0.0301857	0.0880082	0.015807	0.029452
Pavir.1KG323815	0.127545	0.00839478	0.0884131	0.107326	0.0136299	0.0733017
Pavir.1KG325370	0.0726872	0.00983628	0.030095	0.0767874	0.00936505	0.0226989
Pavir.1KG326900	0.0550731	0.0112401	0.0352569	0.0660703	0.00411521	0.0306442
Pavir.1KG327300	0.0985571	0.0102044	0.0409786	0.132949	0.0115388	0.0340675
Pavir.1KG327500	0.177701	0.0846161	0.0988165	0.134423	0.0770418	0.0888111
Pavir.1KG327800	0.11532	0.0243379	0.0375764	0.135199	0.0304876	0.0569335
Pavir.1KG328000	0.0698886	0.0448956	0.0273111	0.0617442	0.0482297	0.024268
Pavir.1KG329400	0.0852251	0.00503559	0.0351707	0.0853209	0.00924055	0.0351707
Pavir.1KG329600	0.148151	0.0735442	0.0896285	0.0689007	0.0225927	0.0368853
Pavir.1KG330500	0.0795312	0.0163368	0.0433342	0.0824009	0.0136382	0.0311992
Pavir.1KG330900	0.0762822	0.000708653	0.0343647	0.0664543		0.0264712
Pavir.1KG331900	0.0478621	0.0149635	0.00677976	0.0477277	0.0145923	0.0206926
Pavir.1KG332000	0.0912315	0.0396211	0.0484064	0.0804208	0.0398223	0.0264626
Pavir.1KG332500	0.0574796	0.0313135	0.0366464	0.0850085	0.0211563	0.0754659
Pavir.1KG332600	0.0825544	0.0351119	0.0433307	0.105824	0.0375028	0.0490329
Pavir.1KG332700	0.0945621	0.0127364	0.0351341	0.0787751	0.0159879	0.0347462
Pavir.1KG333000	0.0667482	0.00902908	0.0217689	0.0490731	0.00879349	0.0119573
Pavir.1KG333200	0.0974932	0.0164052	0.0352569	0.109318	0.0175983	0.0505998
Pavir.1KG333300	0.177245	0.0375367	0.105447	0.201267	0.0527909	0.128624
Pavir.1KG333400	0.13953	0.0715187	0.089837	0.104856	0.0840246	0.0657368
Pavir.1KG333500	0.088319	0.0380586	0.0333704	0.106832	0.0499456	0.0598326
Pavir.1KG333600	0.0782106	0.0496075	0.0294921	0.073142	0.0442558	0.0335803
Pavir.1KG333700	0.161672	0.0589926	0.133754	0.155966	0.0356774	0.129068
Pavir.1KG333900	0.108645	0.0270245	0.0818089	0.127924	0.0411031	0.103104
Pavir.1KG334200	0.0765268	0.054397	0.0259274	0.130951	0.0645136	0.0640817
Pavir.1KG334300	0.112972	0.0276595	0.0631809	0.115287	0.0293087	0.0634735
Pavir.1KG334400	0.0733752	0.0256494	0.0270612	0.0816997	0.0276375	0.0387968
Pavir.1KG334600	0.104048	0.0244387	0.068387	0.116866	0.0332431	0.073249
Pavir.1KG335100	0.0754832	0.0101624	0.0357935	0.0651482	0.0129963	0.0286304
Pavir.1KG335200	0.0577979	0.037605	0.0261497	0.0575878	0.0797038	0.0262931
Pavir.1KG335300	0.130274	0.0399805	0.0420092	0.132609	0.043076	0.0452677
Pavir.1KG335500	0.149358	0.0231383	0.0684213	0.0762545	0.0305965	0.0222184
Pavir.1KG335800	0.136372	0.00362563	0.0938417	0.116772	0.00615369	0.0568794
Pavir.1KG335900	0.17755	0.0422411	0.0790367	0.174729	0.0451525	0.0873664
Pavir.1KG336000	0.0426459	0.00517226	0.0163715	0.0512008	0.00561027	0.0251421
Pavir.1KG336100	0.0852032	0.0369868	0.0282976	0.108357	0.0311862	0.0415235
Pavir.1KG336200	0.114407	0.014508	0.0476551	0.086427	0.0144955	0.0174436
Pavir.1KG336400	0.108782	0.0142788	0.0855919	0.129748	0.0167487	0.102123
Pavir.1KG336600	0.0690364	0.0383616	0.0256101	0.0799852	0.0434327	0.028739
Pavir.1KG336800	0.0866999	0.0385052	0.0505027	0.12178	0.0504137	0.0788955
Pavir.1KG336900	0.074321	0.0104395	0.0265658	0.100171	0.00966451	0.0408827
Pavir.1KG337200	0.0827125	0.00766104	0.0323854	0.113328	0.00625871	0.0496275
Pavir.1KG337400	0.062012	0.030425	0.0166043	0.0613625	0.0304233	0.0165532
Pavir.1KG337600	0.0982579	0.0356011	0.0322825	0.106326	0.0311976	0.026827
Pavir.1KG338000	0.0592469	0.0190158	0.0156876	0.0901097	0.0174816	0.0401823
Pavir.1KG338200	0.2126	0.0781955	0.141572	0.153793	0.0315824	0.104
Pavir.1KG338300	0.119453	0.0134659	0.0418362	0.120702	0.0117476	0.0567986
Pavir.1KG338400	0.0690851	0.0106978	0.0272441	0.0636852	0.00870728	0.0270859
Pavir.1KG338500	0.056368	0.0265358	0.014102	0.103155	0.0407696	0.0452165
Pavir.1KG338600	0.0988722	0.0112926	0.0646059	0.195853	0.016947	0.107883
Pavir.1KG338700	0.0700199	0.0225781	0.0224037	0.0913948	0.0270728	0.0311938
Pavir.1KG339600	0.0789994	0.039845	0.0364199	0.0794432	0.0415092	0.0363797
Pavir.1KG339800	0.0804597	0.00451449	0.0339113	0.0415073	0.00395405	0.0110502
Pavir.1KG340200	0.102852	0.0462273	0.0404976	0.096304	0.0524056	0.0388595
Pavir.1KG340300	0.105029	0.00881802	0.0617115	0.101945	0.0124577	0.0586187
Pavir.1KG340600	0.114089	0.0279621	0.0612205	0.128137	0.0346096	0.0572786
Pavir.1KG340700	0.0597987	0.080552	0.0366017	0.0774	0.0750041	0.0540397
Pavir.1KG340800	0.0666001	0.00293687	0.037993	0.035173	0.00588242	0.012423
Pavir.1KG342000	0.102789	0.0397447	0.0706965	0.119638	0.0411811	0.0874018
Pavir.1KG342100	0.117841	0.0681258	0.0622624	0.137799	0.0769533	0.0712957
Pavir.1KG342200	0.0857066	0.0171467	0.018578	0.0684619	0.0153934	0.00735552
Pavir.1KG343100	0.090145	0.0230163	0.0528132	0.115991	0.0259319	0.0433581
Pavir.1KG343305	0.068573	0.00615731	0.0222259	0.070937	0.013289	0.0428384
Pavir.1KG343310	0.0688408	0.0126962	0.0336512	0.10058	0.00800008	0.0453373
Pavir.1KG343900	0.102257	0.0343481	0.0467064	0.0838847	0.0238343	0.0257126
Pavir.1KG344400	0.133539	0.0692838	0.0928714	0.248648	0.0902488	0.207221
Pavir.1KG344600	0.126727	0.0247742	0.0382047	0.128824	0.0230011	0.0430888
Pavir.1KG345100	0.118621	0.0240111	0.0584958	0.125403	0.0325703	0.0788258
Pavir.1KG345200	0.0526126	0.02309	0.0296683	0.0523008	0.0236715	0.0295513
Pavir.1KG345600	0.0894838	0.0163065	0.0516392	0.139402	0.0250961	0.0827045
Pavir.1KG345800	0.0983053	0.0156224	0.0510953	0.101579	0.0217483	0.0583202
Pavir.1KG346000	0.101669	0.00769658	0.0588915	0.10529	0.00657257	0.0715504
Pavir.1KG346200	0.0565016	0.0187793	0.0265549	0.0224784	0.0141322
Pavir.1KG346400	0.079713	0.0286371	0.0295029	0.0629158	0.0208373	0.00896899
Pavir.1KG346500	0.0946331	0.0224154	0.0592408	0.112776	0.0224085	0.0525264
Pavir.1KG348000	0.0737804	0.0474998	0.0402513	0.0798401	0.0374761	0.0517998
Pavir.1KG348200	0.0696821	0.0246352	0.0568435	0.0968112	0.0249722	0.0770709
Pavir.1KG348800	0.0692192	0.0471637	0.0497875	0.153935	0.0560303	0.13513
Pavir.1KG349000	0.109119	0.0137672	0.0688246	0.103441	0.010392	0.0612275
Pavir.1KG349600	0.122668	0.0693793	0.0632499	0.137078	0.0579152	0.0980617
Pavir.1KG349700	0.182982	0.051187	0.122364	0.149347	0.0449413	0.0649058
Pavir.1KG350000	0.0549018	0.0128679	0.0296823	0.0661775	0.00838561	0.0482301
Pavir.1KG350100	0.0991698	0.0716106	0.0402607	0.104965	0.0793789	0.0472774
Pavir.1KG350500	0.064025	0.00826862	0.0309654	0.0631625	0.0110008	0.0290442
Pavir.1KG350505	0.110546	0.0365741	0.0900834	0.109153	0.0561296	0.0577512
Pavir.1KG352100	0.0498232	0.00528756	0.0357295	0.073656		0.07421
Pavir.1KG352200	0.122629	0.00914613	0.059997	0.103485	0.0128765	0.037054
Pavir.1KG352210	0.0653475	0.0250782	0.0290517	0.0587521	0.022243	0.0245833
Pavir.1KG352700	0.100253	0.0729685	0.0472793	0.0712265	0.0813276
Pavir.1KG352800	0.0831463	0.0488362	0.035548	0.0705264	0.0489927	0.0276295
Pavir.1KG352900	0.136665	0.0574668	0.0624856	0.0627741	0.0228606	0.0387791
Pavir.1KG353100	0.0927915	0.0236461	0.0540038	0.0674968	0.0202967	0.0337872
Pavir.1KG353200	0.108804	0.0362452	0.0677739	0.101706	0.0295748	0.0516771
Pavir.1KG353300	0.0752105	0.0343428	0.0575347	0.044746	0.0258446	0.033284
Pavir.1KG353900	0.120405	0.0314006	0.117296	0.152616	0.0424071	0.145173
Pavir.1KG354000	0.0744988	0.0119641	0.0127802	0.109885	0.0247867	0.0399325
Pavir.1KG354700	0.114337		0.0435057	0.124702		0.0435057
Pavir.1KG355000	0.0641193	0.0239589	0.0235837	0.0686361	0.0312388	0.0342997
Pavir.1KG355100	0.127406	0.0377317	0.0694391	0.0996547	0.0353453	0.0619026
Pavir.1KG355600	0.169572	0.0190219	0.0386292	0.184628	0.0188408	0.0464456
Pavir.1KG355700	0.0821209	0.0315705	0.0337703	0.0797927	0.0289139	0.0417059
Pavir.1KG356000	0.0852295	0.0235527	0.0441054	0.0984257	0.0247587	0.0576878
Pavir.1KG356700	0.0468636	0.0345137	0.0280447	0.0420069	0.0290493	0.0183507
Pavir.1KG357000	0.0501471	0.0203837	0.0212798	0.143219	0.054345	0.0716523
Pavir.1KG357100	0.0580549	0.034498	0.017206	0.0912439	0.0369617	0.0352052
Pavir.1KG357700	0.0786838	0.0114633	0.0182669	0.129804	0.010312	0.0774492
Pavir.1KG358000	0.17944	0.0129208	0.101614	0.154325	0.0118204	0.0733017
Pavir.1KG358100	0.0962514	0.0178277	0.0435006	0.0861248	0.0138717	0.0286133
Pavir.1KG358200	0.0362223	0.0191916	0.00735307	0.104676	0.0589697	0.0551116
Pavir.1KG359100	0.207056	0.126297	0.117994	0.212761	0.10983	0.106465
Pavir.1KG359200	0.0709993	0.00636425	0.0327986	0.0760524	0.00827397	0.0327986
Pavir.1KG360200	0.0757353	0.00943159	0.0219816	0.122579	0.0094409	0.0682878
Pavir.1KG360300	0.0471984	0.0205637	0.0188298	0.0551677	0.017491	0.018853
Pavir.1KG360400	0.0842147	0.0318649	0.0339007	0.0822195	0.0347906	0.0291635
Pavir.1KG360500	0.129441	0.0268882	0.0900788	0.124096	0.0171028	0.0595498
Pavir.1KG360600	0.0828885	0.00896124	0.0462375	0.0798814	0.00111825	0.0260645
Pavir.1KG360700	0.0896653	0.0432919	0.0604652	0.0961137	0.0408003	0.0772739
Pavir.1KG361200	0.198553	0.134347	0.114195	0.120743	0.0831816	0.0691405
Pavir.1KG361600	0.0502686	0.0117605	0.0119053	0.0618683	0.00953122	0.017859
Pavir.1KG361700	0.0631922	0.02946	0.0157908	0.0593724	0.0286397	0.0223092
Pavir.1KG361800	0.0790639	0.0188587	0.0430606	0.105459	0.0139441	0.0696593
Pavir.1KG362200	0.0789418	0.0116025	0.0310177	0.0339926	0.027706	0.0154886
Pavir.1KG362800	0.0564295	0.012124	0.0177689	0.0400497	0.011972	0.0133638
Pavir.1KG363100	0.0960435	0.00524566	0.0365459	0.0879459	0.00910145	0.0364626
Pavir.1KG363300	0.0934669	0.0183599	0.0646998	0.0847249	0.0226184	0.0637045
Pavir.1KG364400	0.0951453	0.00365578	0.0575046	0.1045	0.00627782	0.0521305
Pavir.1KG364500	0.103882	0.0254317	0.053285	0.0960451	0.0293091	0.0499553
Pavir.1KG364505	0.0642812	0.0474488	0.0123568	0.0945561	0.0408838	0.0397939
Pavir.1KG364510	0.148914	0.0227079	0.0964074	0.195156	0.0813897	0.0782958
Pavir.1KG364520	0.0952088	0.0124666	0.0613012	0.113559	0.00334699	0.0510647
Pavir.1KG364525	0.0693336	0.0166086	0.0205685	0.0749066	0.0199127	0.0204582
Pavir.1KG365000	0.0704456	0.0282231	0.0353462	0.0715991	0.0249752	0.035055
Pavir.1KG365200	0.0492909	0.020535	0.0213366	0.0619082	0.0254815	0.0316165
Pavir.1KG365300	0.0612202	0.00437086	0.02326	0.0666324	0.00234205	0.02326
Pavir.1KG365400	0.0478132	0.017657	0.0238879	0.0444414	0.0196149	0.0160014
Pavir.1KG366200	0.130261	0.0335952	0.0599445	0.158394	0.0410771	0.0695938
Pavir.1KG366900	0.0732062	0.0326963	0.010402	0.0646938	0.0324373	0.011929
Pavir.1KG367100	0.112812	0.014795	0.0630152	0.128286	0.0158834	0.0623478
Pavir.1KG367400	0.149815	0.0523187	0.102103	0.137601	0.0484788	0.0897703
Pavir.1KG368000	0.0852267	0.0110386	0.0238565	0.0675807	0.00854207	0.023814
Pavir.1KG368100	0.0942309	0.009786	0.0555056	0.100692	0.0119652	0.0615723
Pavir.1KG368200	0.103305	0.018739	0.0450079	0.108928	0.0198168	0.0501941
Pavir.1KG368900	0.111649	0.0153965	0.0267622	0.0787022	0.0060304	0.0199362
Pavir.1KG369000	0.0577001	0.0139816	0.0162799	0.073965	0.015431	0.0333457
Pavir.1KG369100	0.0986552	0.0360373	0.0707575	0.102897	0.0255167	0.0728755
Pavir.1KG369200	0.111073	0.0416233	0.0864965	0.11958	0.0376891	0.0952916
Pavir.1KG369400	0.0633362	0.0166424	0.032979	0.074437	0.0166424	0.0444737
Pavir.1KG369505	0.0819683	0.0416823	0.0602164	0.0944726	0.0499452	0.0758445
Pavir.1KG369515	0.100828	0.0100171	0.0372843	0.0512392	0.0133502	0.0120488
Pavir.1KG369700	0.118396	0.0217964	0.0508421	0.0988498	0.0248815	0.0450854
Pavir.1KG369800	0.103853	0.0232568	0.0456343	0.0977961	0.0198207	0.0490055
Pavir.1KG369900	0.10867	0.0549783	0.0941507	0.10838	0.0592892	0.0969758
Pavir.1KG370100	0.0979418	0.0380075	0.0460149	0.126447	0.0431988	0.0498226
Pavir.1KG370300	0.0888199	0.00723918	0.055807	0.0843394	0.00666121	0.0484809
Pavir.1KG371400	0.0777094	0.0185484	0.0389024	0.0697503	0.0266528	0.033986
Pavir.1KG371500	0.167182	0.0386396	0.136323	0.122704	0.0362988	0.0902811
Pavir.1KG371600	0.0861577	0.0125415	0.0284572	0.106405	0.0148398	0.0497486
Pavir.1KG371700	0.0951905	0.0223999	0.0541068	0.114455	0.040761	0.0727646
Pavir.1KG372100	0.0619886	0.00438145	0.0208908	0.0566899	0.00128123	0.0156263
Pavir.1KG372200	0.0846045	0.027498	0.0423448	0.0933642	0.0258462	0.0423448
Pavir.1KG372300	0.0868702	0.0193677	0.0532417	0.051269	0.0236936	0.0101441
Pavir.1KG372700	0.0954754	0.0276897	0.0418337	0.0930722	0.0261081	0.0525668
Pavir.1KG372800	0.0669627	0.0121788	0.0635776	0.0953377	0.0278758	0.0841321
Pavir.1KG373000	0.110214	0.0174484	0.0281324	0.0811093	0.0174313	0.0187656
Pavir.1KG373200	0.038851	0.0184622	0.0277528	0.0646701	0.0292345	0.0419827
Pavir.1KG373600	0.044523	0.0339139	0.0136648	0.0457924	0.0406226	0.0110608
Pavir.1KG373700	0.0779981	0.0231633	0.0386044	0.0750312	0.0163514	0.0382352
Pavir.1KG374000	0.0864492	0.0267381	0.0224757	0.131108	0.0272739	0.0538983
Pavir.1KG374100	0.137642	0.0436234	0.0571963	0.149056	0.0403856	0.0825844
Pavir.1KG374400	0.052357	0.0849787	0.0275151	0.0554263	0.0657852	0.0256762
Pavir.1KG375100	0.0568345	0.0469019	0.0244218	0.0684123	0.0362231	0.0358554
Pavir.1KG375800	0.0645796	0.011858	0.0246328	0.0686405	0.00642719	0.0359706
Pavir.1KG376100	0.124764		0.065668	0.175929	0.0114128	0.100335
Pavir.1KG376500	0.0647357	0.017465	0.0448061	0.0470914	0.0241155	0.0148159
Pavir.1KG376800	0.101307	0.00731155	0.0362149	0.120313	0.0128721	0.0501559
Pavir.1KG377200	0.0758088	0.0272516	0.0329186	0.0710993	0.0245367	0.0256521
Pavir.1KG377205	0.0998172	0.0230897	0.0548266	0.0920541	0.0349199	0.0770349
Pavir.1KG378200	0.0710006	0.0262889	0.0428864	0.0896754	0.0249289	0.0401858
Pavir.1KG378300	0.0664591	0.0336599	0.0348594	0.0710823	0.0287556	0.0301493
Pavir.1KG378400	0.11229		0.070291	0.0852084		0.0333457
Pavir.1KG378900	0.079098	0.010297	0.0525285	0.0799084	0.00791394	0.0460094
Pavir.1KG379000	0.0589768	0.0269903	0.0192967	0.0856421	0.0196853	0.0323818
Pavir.1KG379100	0.0797966	0.0101355	0.0320109	0.0433843	0.0127299	0.0157493
Pavir.1KG379200	0.0745067	0.0204159	0.0421302	0.0901097	0.0266423	0.0646059
Pavir.1KG379800	0.1066	0.0318602	0.0933822	0.0921841	0.0223398	0.0751017
Pavir.1KG380000	0.103663	0.0279519	0.0542718	0.0795863	0.02085	0.0292606
Pavir.1KG380400	0.0771958	0.00948034	0.0277207	0.0741141	0.00778801	0.0184353
Pavir.1KG380500	0.0745914	0.0219939	0.0572506	0.0865613	0.0216859	0.063226
Pavir.1KG380605	0.0822666	0.0198872	0.0385892	0.0821089	0.0174456	0.0372527
Pavir.1KG381100	0.139326	0.00759993	0.0745564	0.133588	0.0168241	0.0535485
Pavir.1KG382500	0.0649378	0.00501933	0.0426926	0.0573494	0.00533536	0.0263913
Pavir.1KG382700	0.0889255	0.0151116	0.0509184	0.093966	0.0178285	0.0610056
Pavir.1KG382800	0.123589	0.0265509	0.0658158	0.0961126	0.0230283	0.0237375
Pavir.1KG382900	0.0917942	0.00272194	0.0306845	0.0414776	0.00561894	0.00600608
Pavir.1KG383000	0.0704548	0.0518846	0.0378294	0.091674	0.0518115	0.0394056
Pavir.1KG383005	0.0885816	0.0201523	0.0587896	0.138454	0.0309791	0.103059
Pavir.1KG383900	0.107591	0.0641982	0.0552187	0.0730055	0.0449163	0.0318812
Pavir.1KG384400	0.0944765	0.0412792	0.0823539	0.0622425	0.0261496	0.0453091
Pavir.1KG384500	0.0689252	0.0424402	0.0351385	0.0705796	0.0306001	0.0342596
Pavir.1KG384900	0.0785152	0.0203261	0.0280747	0.0833937	0.020029	0.0355773
Pavir.1KG385300	0.0822339	0.0148389	0.0320148	0.0879986	0.0195189	0.0417876
Pavir.1KG385715	0.0704467	0.0195417	0.0494682	0.0882319	0.0183342	0.0639463
Pavir.1KG385800	0.0747789	0.0805357	0.0175914	0.107882	0.0975303	0.052956
Pavir.1KG386700	0.0573737	0.054392	0.0208142	0.0460883	0.0572088	0.0219301
Pavir.1KG387100	0.110738	0.0261572	0.0821501	0.136548	0.0426407	0.10175
Pavir.1KG387400	0.0854427	0.0177813	0.0480369	0.104376	0.0113345	0.0423533
Pavir.1KG387700	0.0865987	0.0331025	0.0628182	0.0828543	0.027132	0.0590747
Pavir.1KG388800	0.0502857	0.0164371	0.0506762	0.0745531	0.0357929	0.0529128
Pavir.1KG389705	0.0551492	0.015053	0.0449404	0.0421749	0.0235362	0.0264768
Pavir.1KG391500	0.0776298	0.0208783	0.0450476	0.0600398	0.024109	0.037833
Pavir.1KG391700	0.0238319	0.0350166		0.0330375	0.00662171
Pavir.1KG391800	0.154031	0.0496993	0.0834218	0.043008	0.0125145	0.00793667
Pavir.1KG392500	0.105935	0.0138651	0.0325741	0.0917151	0.015337	0.032988
Pavir.1KG392600	0.197568	0.0119311	0.0948783	0.172483	0.00902585	0.0796381
Pavir.1KG392800	0.0617564	0.00960829	0.0327449	0.0683832	0.0118738	0.0327449
Pavir.1KG394000	0.065622	0.0249954	0.0376353	0.0865941	0.0234466	0.055646
Pavir.1KG394300	0.156016	0.0437075	0.0891473	0.124933	0.0559341	0.0622745
Pavir.1KG394505	0.124826	0.0781994	0.0582874	0.103573	0.0874351	0.0606248
Pavir.1KG394600	0.117801	0.0606028	0.0582842	0.12171	0.0873264	0.0748141
Pavir.1KG394700	0.15056	0.064336	0.0878464	0.145862	0.0306846	0.0789188
Pavir.1KG394800	0.0967067	0.0175618	0.0574244	0.0790496	0.0121511	0.0508913
Pavir.1KG394900	0.0608464	0.0100093	0.0294203	0.0655646	0.00450836	0.0414438
Pavir.1KG395000	0.0888987	0.0168988	0.049171	0.0938039	0.0194965	0.0653755
Pavir.1KG395200	0.133547	0.00556953	0.0863383	0.116861	0.00556953	0.055872
Pavir.1KG397000	0.0540485	0.0223728	0.0305438	0.0804601	0.0254744	0.0630756
Pavir.1KG397400	0.0660869	0.0191184	0.0293756	0.0609404	0.0218871	0.0244108
Pavir.1KG397600	0.0966394	0.0411388	0.0701993	0.0765121	0.0203164	0.0450755
Pavir.1KG397800	0.0974652	0.0383373	0.0623027	0.12	0.0239912	0.0712313
Pavir.1KG398200	0.0816576	0.0186209	0.0662123	0.101305	0.0247481	0.0884654
Pavir.1KG398700	0.020016	0.0362043	0.00896885	0.0594008	0.073841	0.0369159
Pavir.1KG398900	0.0559346	0.024012	0.0193666	0.0704899	0.0168975	0.0308653
Pavir.1KG399200	0.599402	0.329997	0.524214	0.696893	0.271841	0.662523
Pavir.1KG399300	0.0446096		0.0162616	0.0424748	0.00370161	0.0333457
Pavir.1KG400000	0.103154	0.0140329	0.0451279	0.109987	0.0156434	0.0493656
Pavir.1KG400100	0.111125	0.0661089	0.0392577	0.0957573	0.0660876	0.0283241
Pavir.1KG400400	0.0976802	0.0306665	0.0667657	0.10515	0.0405614	0.0663262
Pavir.1KG400500	0.0851185	0.0401703	0.0449982	0.100958	0.0368818	0.044854
Pavir.1KG400800	0.069066	0.0678531	0.0381701	0.0315665	0.0536647
Pavir.1KG400900	0.0722162	0.00674876	0.0413672	0.0692194	0.00836849	0.0361915
Pavir.1KG401200	0.0426593	0.0036941	0.00997539	0.0657979	0.0103271	0.0200203
Pavir.1KG401300	0.0717777		0.00675686	0.082744	0.00347827	0.0136063
Pavir.1KG401400	0.0849204	0.00672205	0.0551016	0.153915	0.00291189	0.117036
Pavir.1KG401500	0.0625821	0.00632251		0.0628994	0.00633292
Pavir.1KG401700	0.143142	0.0504496	0.0793094	0.146028	0.0425867	0.0945962
Pavir.1KG402100	0.0844065	0.0239724	0.0541617	0.124199	0.0264764	0.0867373
Pavir.1KG402200	0.107096	0.0225176	0.0863383	0.123499	0.0264054	0.106329
Pavir.1KG402700	0.0598192	0.0365116	0.0428213	0.0552311	0.0288095	0.0380505
Pavir.1KG402900	0.0810528	0.0121306	0.019295	0.052549	0.0106207	0.0193573
Pavir.1KG406100	0.0918196	0.0238296	0.025614	0.105377	0.0251041	0.0463852
Pavir.1KG406200	0.0999202	0.0101061	0.039822	0.115309	0.0122489	0.054918
Pavir.1KG406300	0.0734861	0.0231049	0.0337743	0.0699231	0.0189131	0.032946
Pavir.1KG406600	0.0942347	0.00845746	0.0320966	0.0870085	0.0108876	0.0541068
Pavir.1KG406700	0.0358626	0.0420396	0.0168935	0.0476723	0.0416301	0.0272247
Pavir.1KG406800	0.112196	0.0386622	0.0594148	0.12069	0.050332	0.0637311
Pavir.1KG407000	0.15393	0.0301077	0.0753877	0.163103	0.0256933	0.094261
Pavir.1KG407200	0.107326	0.0473446	0.0639354	0.134632	0.0492982	0.0820695
Pavir.1KG407800	0.088512	0.0173254	0.0446242	0.079787	0.01522	0.0361603
Pavir.1KG407900	0.083974	0.0155697	0.0377784	0.086075	0.0177632	0.0369266
Pavir.1KG408300	0.107409	0.0242409	0.0557977	0.106711	0.0386399	0.0516331
Pavir.1KG408700	0.082037	0.0479467	0.0524826	0.07046	0.0479826	0.0366464
Pavir.1KG408800	0.0892086	0.0132793	0.0646059	0.0888058	0.0319948	0.0309207
Pavir.1KG409000	0.0923909	0.0567606	0.0583185	0.157432	0.0685046	0.124348
Pavir.1KG409200	0.0833325	0.0505747	0.0324	0.059612	0.0429667	0.0317567
Pavir.1KG409700	0.0790236	0.022255	0.0400767	0.102856	0.0245782	0.04534
Pavir.1KG409800	0.0639003	0.024943	0.0469653	0.107663	0.0635667	0.0458336
Pavir.1KG410100	0.082885	0.0206367	0.0276887	0.080928	0.0360623	0.0351021
Pavir.1KG410200	0.0943711	0.0481598	0.0285637	0.119969	0.0418117	0.0433484
Pavir.1KG410300	0.0846389	0.013827	0.0633759	0.0846925	0.00917697	0.0633759
Pavir.1KG410400	0.0686585	0.0295205	0.0507682	0.0642627	0.031423	0.031348
Pavir.1KG410500	0.0508793	0.0100692	0.0339937	0.0514659	0.0104198	0.0288426
Pavir.1KG411100	0.0521628	0.0396504	0.0222018	0.0571863	0.0426206	0.0285131
Pavir.1KG411200	0.0888331	0.0240588	0.0507422	0.063529	0.0229282	0.0254255
Pavir.1KG411300	0.0558332	0.00938354	0.0423533	0.0633881	0.0112697	0.0208363
Pavir.1KG411700	0.0933451	0.0114372	0.0519949	0.0997779	0.0319773	0.0584159
Pavir.1KG411800	0.102338	0.0456055	0.0664905	0.143097	0.0522362	0.0875444
Pavir.1KG412400	0.142095	0.0291637	0.0888579	0.141111	0.0200031	0.077679
Pavir.1KG412500	0.0873169	0.0073671	0.0377538	0.0888709	0.00961715	0.0377538
Pavir.1KG412600	0.0643212	0.0362582	0.0508778	0.0753027	0.0493845	0.0571968
Pavir.1KG412615	0.093697	0.0160852	0.0379329	0.100862	0.0258197	0.0512448
Pavir.1KG412900	0.0985188	0.0130509	0.0385795	0.0969778	0.0124136	0.0408797
Pavir.1KG413300	0.12011	0.0508536	0.0887999	0.14193	0.0657319	0.104262
Pavir.1KG413600	0.0945486	0.0491307	0.0734503	0.0831854	0.039554	0.0576545
Pavir.1KG413900	0.122214	0.0229822	0.0812828	0.118463	0.0287815	0.0870982
Pavir.1KG414000	0.0845022	0.041821	0.0430274	0.0836021	0.0597903	0.0447289
Pavir.1KG414100	0.0653424	0.0429823	0.0484061	0.107094	0.0415024	0.0735098
Pavir.1KG414200	0.0676658	0.0215144	0.0211002	0.0832474	0.0212943	0.0340557
Pavir.1KG414300	0.0677499	0.00978477	0.0261541	0.0793735	0.0107163	0.0438096
Pavir.1KG414800	0.116156	0.021877	0.0662541	0.121458	0.0239657	0.0664596
Pavir.1KG415100	0.0928637	0.0220016	0.04922	0.063292	0.0395674	0.033388
Pavir.1KG415300	0.0938547	0.0533439	0.0354588	0.0783075	0.0416785	0.0244747
Pavir.1KG415400	0.0892153	0.0190283	0.0490188	0.0638067	0.0185696	0.0242963
Pavir.1KG415500	0.104695	0.00873804	0.0473828	0.0968606	0.0133387	0.0363797
Pavir.1KG416000	0.068154	0.0395862	0.0290886	0.0761217	0.0477774	0.0365807
Pavir.1KG416200	0.0857959	0.0118985	0.0673284	0.0827302	0.0159069	0.0591406
Pavir.1KG416400	0.103674	0.0119169	0.0402227	0.0987652	0.0166276	0.0410487
Pavir.1KG416500	0.0831399	0.00932013	0.0259799	0.0816651	0.00682746	0.0170957
Pavir.1KG416700	0.0963175	0.0117581	0.0297117	0.101656	0.0077933	0.00970904
Pavir.1KG417300	0.181271	0.0871886	0.137549	0.214558	0.0818729	0.136957
Pavir.1KG417400	0.0825053	0.0361775	0.0548735	0.086751	0.0435232	0.0644903
Pavir.1KG418100	0.088747	0.0276719	0.0740514	0.0818494	0.0372058	0.0710184
Pavir.1KG418200	0.0756431	0.0311424	0.0273292	0.102451	0.0363388	0.0501814
Pavir.1KG418300	0.113401	0.0271959	0.0442207	0.111234	0.0317558	0.0563096
Pavir.1KG418400	0.0880474	0.0313492	0.0172431	0.104431	0.0379639	0.0330327
Pavir.1KG418700	0.0712836	0.028663	0.0246971	0.0802392	0.0215206	0.0639849
Pavir.1KG418800	0.114562	0.0524036	0.0545444	0.121939	0.0637478	0.0516951
Pavir.1KG418900	0.058944	0.0150064		0.0442967	0.0119905
Pavir.1KG419000	0.0747424	0.0232684	0.034884	0.0736887	0.0228624	0.0278584
Pavir.1KG419700	0.078945	0.0129475	0.0260929	0.0628434	0.0152646	0.0260829
Pavir.1KG419900	0.0872832	0.0107718	0.0551285	0.0824143	0.00996491	0.0648722
Pavir.1KG420000	0.100005	0.0557964	0.0483533	0.11007	0.0667828	0.0547336
Pavir.1KG420400	0.0711388	0.0227548	0.0383271	0.0410269	0.0273622	0.0156383
Pavir.1KG420600	0.0155021	0.013741		0.0332919	0.0131893
Pavir.1KG420800	0.116675	0.0400966	0.0634758	0.139175	0.0602582	0.0939697
Pavir.1KG421100	0.0735392	0.0584714	0.0598951	0.0623292	0.0486533	0.0437774
Pavir.1KG421200	0.0874317	0.0100254	0.0503858	0.0757489	0.00674072	0.0452798
Pavir.1KG421300	0.0901325	0.0242779	0.0495762	0.0697659	0.0222933	0.0433708
Pavir.1KG421605
Pavir.1KG421800	0.154117	0.0252839	0.0676745	0.130229	0.0273719	0.05957
Pavir.1KG430000	0.127687	0.0199225	0.0854859	0.0771736	0.0114275	0.048883
Pavir.1KG430100	0.049682	0.0185265	0.0112364	0.0729476	0.017751	0.0286611
Pavir.1KG430105	0.0616795	0.0144116	0.0439154	0.0452563	0.0216488	0.0183507
Pavir.1KG430700	0.11284	0.0195109	0.0675575	0.0831051	0.0213248	0.0519949
Pavir.1KG431100	0.0815752	0.0185755	0.0336261	0.0808571	0.0125279	0.0333855
Pavir.1KG431300	0.0672655	0.0194457	0.0275967	0.069383	0.017771	0.0324156
Pavir.1KG431400	0.0661516			0.0737155
Pavir.1KG431500	0.113553	0.0394033	0.0354177	0.0952507	0.03472	0.0366935
Pavir.1KG431700	0.0775329	0.0323506	0.0557747	0.105662	0.030072	0.0562843
Pavir.1KG431800	0.0566858	0.0124575	0.0186354	0.0597441	0.0145661	0.0200882
Pavir.1KG431900	0.175099	0.097044	0.0699679	0.21919	0.0884152	0.117897
Pavir.1KG432200	0.111464	0.0363595	0.0547243	0.196913	0.053977	0.0898006
Pavir.1KG432300	0.054436	0.0409993	0.0204311	0.060293	0.0371179	0.0245656
Pavir.1KG432410	0.0868369	0.0207198	0.0501436	0.122174	0.0272902	0.0618808
Pavir.1KG432600	0.072072	0.033324	0.0386109	0.099254	0.0366283	0.0588466
Pavir.1KG433200	0.0949224	0.0407067	0.0385222	0.0990654	0.0415427	0.0291353
Pavir.1KG433700	0.0939153	0.0328658	0.0384805	0.10337	0.0229452	0.0488192
Pavir.1KG433715	0.120277	0.0612134	0.0938902	0.133619	0.0523239	0.106648
Pavir.1KG433720	0.0713759	0.0291737	0.0353504	0.0511341	0.0314472	0.0207642
Pavir.1KG434000	0.0600029	0.0393776	0.0354158	0.0601053	0.0216148	0.0354682
Pavir.1KG434300	0.0977729	0.0209944	0.0377538	0.110898	0.0255266	0.0509996
Pavir.1KG434705	0.0644606	0.0133902	0.0555265	0.0572511	0.0141699	0.0435919
Pavir.1KG435000	0.0842781	0.0264397	0.0367551	0.139767	0.0228499	0.091663
Pavir.1KG435100	0.0883277	0.0264547	0.0187553	0.0768989	0.0231652	0.0381137
Pavir.1KG435150	0.068778	0.022894	0.0306845	0.0785925	0.00955963	0.0242472
Pavir.1KG435200	0.0661556	0.0271157	0.0609857	0.151446	0.0593687	0.130127
Pavir.1KG436200	0.113323	0.00792096	0.107074	0.106365	0.00394479	0.0917599
Pavir.1KG436500	0.112732	0.0421799	0.0885411	0.0886942	0.0376909	0.0576176
Pavir.1KG436700	0.108288	0.0198407	0.058481	0.0816487	0.0226416	0.0323463
Pavir.1KG436800	0.0632199	0.0261606	0.0548204	0.0627744	0.0237199	0.0513106
Pavir.1KG437200	0.122124	0.0237122	0.0531097	0.104209	0.0295638	0.0504639
Pavir.1KG437300	0.0723262	0.0120951	0.0479985	0.0639828	0.0133391	0.0283764
Pavir.1KG437400	0.0949297	0.0386821	0.0388685	0.0936823	0.0272523	0.0490878
Pavir.1KG438200	0.104778	0.0291636	0.0380243	0.115828	0.0341823	0.0489548
Pavir.1KG438500	0.0715199	0.0279789	0.0344328	0.071852	0.0345049	0.0416345
Pavir.1KG438505	0.0845554	0.0238334	0.0662545	0.0886939	0.0349062	0.0735244
Pavir.1KG438700	0.112986	0.0689964	0.0777161	0.0982304	0.0535708	0.0584268
Pavir.1KG438900	0.166267	0.134622	0.13545	0.0664994	0.065393	0.043754
Pavir.1KG439100	0.0755453	0.0167746	0.0374556	0.0745434	0.0195845	0.0289512
Pavir.1KG439400	0.127047	0.0428908	0.0565843	0.148834	0.0453538	0.0780598
Pavir.1KG439415	0.0934882	0.0289851	0.0470874	0.13805	0.0322814	0.0748055
Pavir.1KG442200	0.0588816	0.0175816	0.0219825	0.0690906	0.0184791	0.0264475
Pavir.1KG444200	0.101895	0.0359819	0.0455274	0.0786583	0.017053	0.0203485
Pavir.1KG444400	0.0685184	0.027737	0.0190835	0.0805327	0.0304187	0.0363374
Pavir.1KG444500	0.054748		0.0277849	0.0476062		0.0136995
Pavir.1KG444600	0.0682319	0.0179603	0.0418132	0.0728378	0.0172759	0.0464212
Pavir.1KG444900	0.158268	0.0611474	0.117225	0.09919	0.0362521	0.079548
Pavir.1KG445300	0.0902674	0.0211822	0.0599797	0.0804325	0.0172891	0.0502706
Pavir.1KG445500	0.0749683	0.0218907	0.0519269	0.0769625	0.0185456	0.0571538
Pavir.1KG445600	0.129517	0.0161744	0.0486495	0.0690773	0.0165276	0.0272176
Pavir.1KG446300	0.065314	0.0175319	0.00930259	0.084679	0.016768	0.0281765
Pavir.1KG446500	0.109587	0.02131	0.0779787	0.136329	0.0204904	0.0782931
Pavir.1KG446800	0.135403	0.0400983	0.069989	0.182846	0.069183	0.0976735
Pavir.1KG446900	0.0964502	0.0104285	0.0375764	0.106599	0.0085375	0.0422787
Pavir.1KG447300	0.0744498	0.00792876	0.0273209	0.0763045	0.0115932	0.0333963
Pavir.1KG447400	0.0727072	0.0144346	0.049531	0.102691	0.0206906	0.0725001
Pavir.1KG447500	0.0979772	0.00464335	0.0467006	0.112495	0.00297169	0.0683657
Pavir.1KG448000	0.0735831	0.0216493	0.0328924	0.0631028	0.0151218	0.0140756
Pavir.1KG448300	0.0863821	0.00545617	0.0291628	0.0845598	0.00424206	0.0383669
Pavir.1KG448305	0.105965	0.0381772	0.0389971	0.103592	0.0372898	0.0334852
Pavir.1KG448500	0.0717155	0.00278552	0.0297117	0.0657148	0.00499196	0.039822
Pavir.1KG448600	0.0668543	0.0193648	0.0311385	0.0583936	0.020829	0.0305438
Pavir.1KG449100	0.0575865	0.0397827	0.0384832	0.131682	0.0745261	0.10383
Pavir.1KG449300	0.0869019	0.0387213	0.0452695	0.0889408	0.0413657	0.0475762
Pavir.1KG449500	0.139882	0.00823303	0.0871767	0.0870804	0.00667353	0.0469829
Pavir.1KG449700	0.0788879	0.0598334	0.0663293	0.164877	0.110268	0.140904
Pavir.1KG449900	0.0646124	0.0115108	0.041403	0.0859743	0.00794097	0.066134
Pavir.1KG450100	0.0733395	0.0188805	0.0332778	0.114326	0.030681	0.0683892
Pavir.1KG450610	0.153304	0.137156	0.114222	0.208388	0.161166	0.151651
Pavir.1KG451025	0.0653841	0.0202268	0.0293288	0.0802889	0.0109092	0.0290991
Pavir.1KG452200	0.037509	0.0267236	0.0263198	0.0405767	0.0162293	0.0352569
Pavir.1KG452600	0.11671	0.0295795	0.0519313	0.111512	0.0506154	0.0448305
Pavir.1KG452700	0.122801	0.0207197	0.0442235	0.0980551	0.02882	0.0461867
Pavir.1KG452800	0.083636	0.0191818	0.0395687	0.103223	0.0195348	0.0449776
Pavir.1KG452900	0.0912406	0.0181289	0.0707058	0.056636	0.0181289	0.0460094
Pavir.1KG453000	0.0446868	0.0303161	0.044918	0.0501383	0.0239071	0.0434228
Pavir.1KG453300	0.141724	0.0641217	0.0772581	0.102554	0.0644238	0.0402607
Pavir.1KG453400	0.139523	0.0387718	0.102765	0.137334	0.035974	0.0902464
Pavir.1KG454400	0.163957	0.0784822	0.115597	0.127711	0.079542	0.0935193
Pavir.1KG456400	0.0753511	0.00350472	0.00824761	0.11386	0.00806426	0.0425789
Pavir.1KG456505	0.130351	0.0472712	0.0651966	0.144416	0.0588101	0.0758206
Pavir.1KG456700	0.0517907	0.0031177	0.0179124	0.0738062	0.00941204	0.0433708
Pavir.1KG456900	0.0676923	0.0483064	0.0304803	0.0541046	0.0409357	0.0268777
Pavir.1KG457000	0.0857394	0.0567933	0.027507	0.0936419	0.0536142	0.0344624
Pavir.1KG458100	0.0651602		0.0305438	0.0337345	0.00115875	0.0202559
Pavir.1KG459520		0.00775209		0.0312352	0.0209663
Pavir.1KG460900	0.070608	0.0252508	0.0357876	0.0455465	0.0243131	0.00944994
Pavir.1KG461000	0.0662483	0.0185958	0.020411	0.0816543	0.0137299	0.0415824
Pavir.1KG461200	0.135427	0.051226	0.0575885	0.162228	0.0574363	0.0734996
Pavir.1KG461400	0.060871	0.0151289	0.0385948	0.0618086	0.021782	0.0428549
Pavir.1KG462000	0.0799309	0.0225702	0.0264813	0.0827175	0.0262091	0.0364906
Pavir.1KG462100	0.119792	0.0276536	0.0641906	0.083923	0.0187738	0.0375176
Pavir.1KG462400	0.0217836	0.00655541		0.0294228	0.00326804
Pavir.1KG462500	0.0719759	0.0116061	0.0296823	0.092496	0.0106367	0.0236032
Pavir.1KG462600	0.0981954	0.0425335	0.0672491	0.13728	0.0739596	0.096592
Pavir.1KG463300	0.0473006	0.00466313	0.0119053	0.10117	0.00603217	0.0494229
Pavir.1KG463400	0.0693295	0.0131886	0.029327	0.0558768	0.0125221	0.0242102
Pavir.1KG463700	0.0950568	0.0323525	0.043175	0.108302	0.0285666	0.0480296
Pavir.1KG464100	0.0452019	0.017389	0.0140656	0.0492854	0.0229477	0.016903
Pavir.1KG464200	0.0525276	0.0322769	0.00992502	0.0528602	0.0332973	0.0056765
Pavir.1KG464500	0.113846	0.010701	0.0470936	0.136027	0.0171153	0.0646059
Pavir.1KG464700	0.0984397	0.0187682	0.0710605	0.112911	0.017341	0.0784524
Pavir.1KG464900	0.0270155			0.0541089	0.0129877
Pavir.1KG465000	0.0640225	0.0102073	0.0194672	0.0792805	0.00769436	0.0294203
Pavir.1KG465100	0.0795647	0.0119005	0.0501674	0.0795512	0.0228598	0.0611448
Pavir.1KG465300	0.0953659	0.018464	0.0548219	0.112837	0.0245781	0.0547016
Pavir.1KG465600	0.0793017	0.0139594	0.0377538	0.0658561	0.0136738	0.0376522
Pavir.1KG465700	0.108805	0.0252384	0.039208	0.0918001	0.0265725	0.0324708
Pavir.1KG465900	0.0995298	0.0295806	0.0514321	0.0922444	0.0336237	0.0385609
Pavir.1KG466000	0.0664088	0.0188008	0.0277528	0.0769322	0.0168184	0.0251194
Pavir.1KG466200	0.132438	0.0106579	0.0674707	0.130733	0.0135442	0.0671681
Pavir.1KG466600	0.0984116	0.0244389	0.0468427	0.187407	0.068256	0.106778
Pavir.1KG466700	0.100619	0.0333638	0.0393904	0.0868915	0.0508397	0.0462784
Pavir.1KG467200	0.0683646	0.0196529	0.0222259	0.0508215	0.0183142	0.0132138
Pavir.1KG467300	0.0772541	0.0230077	0.0433289	0.091403	0.0236201	0.062982
Pavir.1KG467600	0.0617914	0.0198013	0.0160743	0.0529617	0.0164403	0.0181882
Pavir.1KG467800	0.0895033	0.0389556	0.0392835	0.0926548	0.0351645	0.0457836
Pavir.1KG467900	0.11716	0.0303379	0.0703488	0.111899	0.0287228	0.0607277
Pavir.1KG468100	0.0417731	0.0156145	0.0108307	0.0506106	0.0181154	0.0108307
Pavir.1KG468400	0.0695619	0.0227281	0.0377548	0.0831036	0.0257577	0.0443012
Pavir.1KG468500	0.0408072	0.0285345	0.0131442	0.0521411	0.0254204	0.0179006
Pavir.1KG468600	0.0804203	0.014477	0.0545295	0.0828462	0.0103468	0.0547286
Pavir.1KG468700	0.0974193	0.0123776	0.0359706	0.114153	0.0137458	0.0599797
Pavir.1KG469100	0.060731	0.0216047	0.0242897	0.0608747	0.0182362	0.0290714
Pavir.1KG469400	0.0677083	0.00243226	0.0208363	0.096462	0.00549038	0.0425789
Pavir.1KG469800	0.0499549	0.0469206	0.0294839	0.0754285	0.043532	0.0485022
Pavir.1KG470000	0.0966276	0.0473035	0.0160481	0.0948887	0.037044	0.0220542
Pavir.1KG470100	0.0742552	0.0135216	0.0322693	0.0755368	0.011293	0.0457379
Pavir.1KG470400	0.0488948	0.0171877	0.0103096	0.0480733	0.0245236	0.0206215
Pavir.1KG470600	0.0856119	0.0118067	0.0364482	0.0864273	0.0152979	0.0400554
Pavir.1KG470700	0.071486	0.00682098	0.0251852	0.0825482	0.00722174	0.0251399
Pavir.1KG471100	0.0733	0.032902	0.0313075	0.06542	0.0307919	0.0283198
Pavir.1KG471500	0.0261805	0.0288143	0.0114196	0.0777168	0.0218975	0.0474726
Pavir.1KG471600	0.0773326	0.0167273	0.0401103	0.0846225	0.0228914	0.0454728
Pavir.1KG471700	0.109711	0.0461889	0.0864143	0.0782424	0.0438781	0.0550722
Pavir.1KG471800	0.108546	0.0130413	0.0476551	0.0973368	0.0095464	0.0186068
Pavir.1KG472300	0.0745379	0.0137397	0.0489688	0.0876455	0.0101242	0.0619988
Pavir.1KG472400	0.0902402	0.0230942	0.0359261	0.079571	0.0190002	0.033928
Pavir.1KG472500	0.0998592	0.0281213	0.0545034	0.106531	0.0274957	0.0553558
Pavir.1KG472700	0.094343	0.024556	0.0399621	0.155713	0.057851	0.0895221
Pavir.1KG473300	0.0442129	0.012847	0.0302359	0.0340346	0.014133	0.024819
Pavir.1KG473500	0.084578	0.0355662	0.0551232	0.0758853	0.0442143	0.0537377
Pavir.1KG473800	0.0862764	0.0142461	0.0392358	0.0874583	0.013122	0.0391811
Pavir.1KG473900	0.0616065	0.0324258	0.0244697	0.0740682	0.0292144	0.0439154
Pavir.1KG474200	0.0302191	0.0165	0.0115612	0.0601791	0.011202	0.0606804
Pavir.1KG474300	0.0791697	0.0242566	0.0497859	0.163282	0.034377	0.119918
Pavir.1KG474500	0.13057	0.0716529	0.0634026	0.116111	0.0622498	0.078145
Pavir.1KG474600	0.0590392	0.00968519	0.0257884	0.0666003	0.0079795	0.0315211
Pavir.1KG474800	0.0646933	0.0195974	0.0257765	0.0807568	0.0210092	0.03773
Pavir.1KG474905	0.0693035	0.0345378	0.0477888	0.0797173	0.0369311	0.0544918
Pavir.1KG475300	0.0956481	0.0520205	0.0357002	0.0681937	0.0605096	0.0489188
Pavir.1KG475500	0.0876258	0.0100882	0.0315065	0.0924075	0.00426957	0.0365698
Pavir.1KG475600	0.0649473	0.0101916	0.0329853	0.105035	0.01005	0.068693
Pavir.1KG476500	0.0793083	0.00369695	0.0418362	0.0904461	0.00555101	0.045726
Pavir.1KG476600	0.0897622	0.017349	0.0474494	0.0934991	0.0160625	0.0515478
Pavir.1KG477100	0.053448	0.0134297	0.0200655	0.0559071	0.019027	0.0207644
Pavir.1KG477200	0.0729222	0.0111877	0.0321654	0.0726442	0.00714794	0.0321654
Pavir.1KG477300	0.102991	0.0339098	0.0521645	0.0920464	0.0301599	0.0318579
Pavir.1KG477400	0.102269	0.0279234	0.0368164	0.113779	0.0245872	0.0500238
Pavir.1KG478300	0.170116	0.11581	0.0990401	0.15308	0.12142	0.0666834
Pavir.1KG479200	0.0846944	0.0143274	0.0644872	0.102223	0.018495	0.0784641
Pavir.1KG480000	0.0547297	0.0162286		0.0198064	0.0191717
Pavir.1KG480300	0.104023	0.0136181	0.0431693	0.100781	0.0140636	0.0416132
Pavir.1KG480400	0.139144	0.00921871	0.0649616	0.135071	0.0051737	0.0580129
Pavir.1KG480900	0.0397184	0.00908048	0.0245951	0.0448681	0.00999311	0.0245951
Pavir.1KG481900	0.0800982	0.0446653	0.0422923	0.0631605	0.0378341	0.0279161
Pavir.1KG482200	0.0875243	0.0504876	0.0527401	0.0897967	0.0440838	0.0321197
Pavir.1KG483300	0.0359069	0.0276991	0.00956271	0.0686633	0.0483516	0.0350542
Pavir.1KG484200	0.0679007	0.0722446	0.0537362	0.0600709	0.0684109	0.0398354
Pavir.1KG484300	0.100852	0.0315988	0.0509254	0.0902083	0.0293128	0.055702
Pavir.1KG484400	0.0835786	0.0131719	0.0458806	0.0731465	0.0144001	0.0473087
Pavir.1KG484500	0.0741897	0.0183228	0.0529177	0.0874352	0.0199053	0.0725482
Pavir.1KG484700	0.116991	0.0361784	0.0696945	0.210675	0.0823846	0.17067
Pavir.1KG484900	0.085621	0.0105384	0.0384805	0.100508	0.0122607	0.0450465
Pavir.1KG485200	0.182176	0.0503572	0.0683042	0.167302	0.0593329	0.0627085
Pavir.1KG485205	0.0755716	0.0233832	0.0285987	0.0517709	0.0164731	0.0118625
Pavir.1KG485605	0.0659187	0.00476309	0.025242	0.0496729	0.00492937	0.0124423
Pavir.1KG485800	0.0910681	0.0219522	0.0737525	0.0921382	0.0177132	0.065496
Pavir.1KG485900	0.0307368	0.00893662	0.00682604	0.0416536	0.0101375	0.0207642
Pavir.1KG485910	0.0645604	0.00142065	0.0339113	0.0541947	0.00464744	0.0200027
Pavir.1KG486400	0.0842369	0.0116086	0.0340953	0.101314	0.0136414	0.0371501
Pavir.1KG486405	0.0965424	0.0280825	0.0792785	0.044955	0.0306576	0.0298423
Pavir.1KG486800	0.101252	0.023152	0.0583185	0.0861222	0.0160972	0.0283094
Pavir.1KG487100	0.0589633	0.0175387	0.0112364	0.0543334	0.0204997	0.0167613
Pavir.1KG487400	0.0733845	0.0132056	0.0353683	0.0736698	0.0073401	0.019707
Pavir.1KG487500	0.0744081	0.0277411	0.0319826	0.0559476	0.0235503	0.0170084
Pavir.1KG487600	0.0970678	0.0171021	0.0359489	0.114035	0.0144422	0.047986
Pavir.1KG487700	0.0719423	0.0248086	0.0221915	0.0835336	0.0212505	0.0277406
Pavir.1KG487800	0.0932128	0.014595	0.0402632	0.0962939	0.0151404	0.0535491
Pavir.1KG488100	0.0277009		0.0277849
Pavir.1KG488300	0.105419	0.0282434	0.0294781	0.113923	0.0442932	0.0340063
Pavir.1KG488400	0.111787	0.0612342	0.0477424	0.134187	0.0548958	0.0536228
Pavir.1KG488900	0.104942	0.0308526	0.0600331	0.082036	0.0479412	0.0479098
Pavir.1KG489100	0.104877	0.0333734	0.077924	0.213912	0.0911458	0.111156
Pavir.1KG489200	0.0852623	0.0100389	0.0346159	0.0709655	0.00870687	0.0346159
Pavir.1KG489900	0.0798047	0.0301315	0.0162837	0.0904448	0.027529	0.0412569
Pavir.1KG490000	0.102103	0.0115584	0.0556184	0.105362	0.011566	0.0637445
Pavir.1KG490100	0.078932	0.0184749	0.0356784	0.0823757	0.0206025	0.0454366
Pavir.1KG490400	0.123358	0.0416393	0.0819894	0.108166	0.0554436	0.0739611
Pavir.1KG490500	0.0457511	0.0216302		0.0477704	0.0227184	0.0073217
Pavir.1KG490800	0.142201	0.060649	0.0959772	0.0752977	0.0143355	0.0658369
Pavir.1KG490900	0.0689994	0.0150352	0.0242586	0.0783891	0.0180382	0.0259675
Pavir.1KG491000	0.065673	0.00341882	0.0123463	0.079118	0.00612863	0.0251625
Pavir.1KG492700	0.0626396	0.0371755	0.0310753	0.0679324	0.0403977	0.0367775
Pavir.1KG492800	0.0662629	0.0298827	0.0621397	0.0651733	0.0273271	0.0511083
Pavir.1KG493400	0.120745	0.0370844	0.0839645	0.111643	0.0313692	0.0671883
Pavir.1KG494085	0.0579777	0.0190914	0.0182391	0.0670895	0.0169018	0.0242472
Pavir.1KG494300	0.0862839	0.0193931	0.0449967	0.0582872	0.016362	0.0266159
Pavir.1KG494500	0.178016	0.0166651	0.167054	0.111969	0.0174037	0.0765825
Pavir.1KG494580	0.049104	0.0256609	0.0163441	0.0592434	0.0226563	0.0157906
Pavir.1KG495000	0.106173	0.0167193	0.0709451	0.0936476	0.0163279	0.0641366
Pavir.1KG496400	0.089181	0.00954754	0.0290319	0.101354	0.00924453	0.0392831
Pavir.1KG496500	0.0784312	0.0172589	0.038622	0.0757408	0.0191937	0.0423618
Pavir.1KG496600	0.0746371	0.0165041	0.0350752	0.0600854	0.0153095	0.0245561
Pavir.1KG496700	0.036475	0.0103602	0.0222259	0.045951	0.0147118	0.0218614
Pavir.1KG497100	0.101952	0.0332369	0.0566494	0.127448	0.0291167	0.0572052
Pavir.1KG497400	0.0880796	0.0205664	0.047354	0.0880612	0.0273941	0.0326456
Pavir.1KG497500	0.0790093	0.0398708	0.0344982	0.102371	0.0276538	0.062063
Pavir.1KG498500	0.075874	0.02215	0.0509996	0.0924015	0.0134087	0.0851727
Pavir.1KG498700	0.0204827	0.0231745		0.0201147	0.0289029
Pavir.1KG498800	0.121254	0.00493407	0.0482301	0.115771	0.00429422	0.0479409
Pavir.1KG498900	0.0789537	0.039616	0.0384343	0.0665753	0.0296238	0.0384805
Pavir.1KG499000	0.0530524	0.00788737	0.0268207	0.0403517	0.010657	0.0136202
Pavir.1KG499100	0.0661609	0.0147468	0.042666	0.059757	0.0197651	0.0230022
Pavir.1KG499300	0.08567	0.0241706	0.0336666	0.0584572	0.0349294	0.00936796
Pavir.1KG499400	0.0872629	0.0165015	0.0470936	0.0493324	0.0194164	0.0229926
Pavir.1KG499600	0.0802754	0.0123588	0.0580859	0.0949536	0.00989284	0.0794118
Pavir.1KG499700	0.0799366	0.04165	0.0811321	0.113328	0.0736265	0.0927804
Pavir.1KG500200	0.116122	0.0288104	0.0609039	0.129631	0.025329	0.0652632
Pavir.1KG500800	0.188893	0.0371909	0.0994811	0.191619	0.058731	0.108244
Pavir.1KG501000	0.0673324	0.0192793	0.0278624	0.0989158	0.0339967	0.0513373
Pavir.1KG501300	0.0484989	0.0138706	0.040839	0.0345401	0.0107329	0.0268521
Pavir.1KG501400	0.106999	0.0354974	0.0385693	0.0918344	0.0334254	0.0339366
Pavir.1KG501600	0.0836341	0.00911001	0.0455723	0.0487035	0.0081984	0.0111047
Pavir.1KG501700	0.0845088	0.0341725	0.0363468	0.0620577	0.0252513	0.0299092
Pavir.1KG501800	0.0840261	0.0273057	0.0444681	0.0733746	0.0209333	0.0393323
Pavir.1KG502100	0.0703713	0.0184479	0.0302866	0.0847225	0.0159147	0.0370592
Pavir.1KG502600	0.0762744	0.0160469	0.0265724	0.0852443	0.0174008	0.0242583
Pavir.1KG502800	0.0655864	0.00959732	0.0404601	0.0842543	0.00290194	0.0351904
Pavir.1KG503000	0.0851134	0.0265573	0.0500057	0.0888967	0.0221104	0.0506517
Pavir.1KG503200	0.0381066	0.0209455		0.116762	0.0454071	0.0768719
Pavir.1KG503410	0.141461	0.0588672	0.0260058	0.126093	0.0785818	0.0256719
Pavir.1KG503600	0.0849069	0.0135853	0.0380138	0.0990343	0.0144889	0.0476403
Pavir.1KG503800	0.0452373	0.013938	0.0244988	0.0538941	0.0184749	0.0331159
Pavir.1KG503900	0.0546414	0.00790478	0.023242	0.065056	0.00955647	0.0280557
Pavir.1KG504700	0.12354	0.0185517	0.061028	0.116584	0.0266431	0.0547451
Pavir.1KG504900	0.113965	0.0349325	0.0753055	0.0924699	0.0235563	0.0515306
Pavir.1KG505100	0.0708595	0.0592412	0.0458336	0.154574	0.0444855	0.093293
Pavir.1KG505300	0.0674848	0.0198568	0.0398441	0.0445749	0.0249213	0.0172803
Pavir.1KG505600	0.0822249	0.00826685	0.0397184	0.0838313	0.0115466	0.0339433
Pavir.1KG505900	0.0602459	0.017249	0.0228542	0.0595009	0.0169646	0.0279734
Pavir.1KG506000	0.0933414	0.0333545	0.0659445	0.058247	0.0179341	0.0519949
Pavir.1KG506100	0.0696553	0.0036555	0.0243526	0.0585997	0.00635933	0.0172729
Pavir.1KG506400	0.0822835	0.0124006	0.0442277	0.136506	0.00725391	0.0565574
Pavir.1KG506700	0.0885458	0.0107147	0.0374324	0.0826271	0.0116844	0.0355496
Pavir.1KG507000	0.138567	0.043267	0.0897902	0.153772	0.0446443	0.0983733
Pavir.1KG507200	0.0823168	0.0248846	0.0463666	0.0848769	0.0328799	0.0365928
Pavir.1KG507300	0.202724	0.15309	0.107054	0.154812	0.0839291	0.0994284
Pavir.1KG507400	0.102661	0.0546438	0.0439554	0.107083	0.0510895	0.0472373
Pavir.1KG507600	0.093969	0.0278169	0.0494909	0.0949355	0.0304918	0.0320966
Pavir.1KG507700	0.0547007	0.00937527	0.0419093	0.0481202	0.00781294	0.0419093
Pavir.1KG507900	0.0858284	0.0314092	0.0401062	0.0593788	0.0151854	0.0214419
Pavir.1KG508100	0.295688	0.132987	0.143564	0.296593	0.12838	0.13158
Pavir.1KG508300	0.039801	0.00898241	0.0236731	0.0602083	0.0101099	0.0324919
Pavir.1KG508500	0.124841	0.0370522	0.0718984	0.108012	0.0430466	0.0519612
Pavir.1KG508800	0.12891	0.0265012	0.0728911	0.127737	0.0286481	0.0844854
Pavir.1KG508900	0.0863135	0.00899082	0.0671869	0.107134	0.0119336	0.0858148
Pavir.1KG509000	0.0514035	0.0531573	0.0152391	0.110589	0.0654692	0.0547905
Pavir.1KG509500	0.0532501	0.0273247	0.0163576	0.0762011	0.0201402	0.0284329
Pavir.1KG509600	0.0630916	0.0100325	0.0285792	0.0793184	0.0119624	0.0425427
Pavir.1KG509700	0.0811825	0.0493831	0.0275294	0.0882067	0.0527018	0.032088
Pavir.1KG509713	0.094114	0.0078433	0.0317567	0.0931428	0.00194742	0.0484249
Pavir.1KG510000	0.0490068	0.0163424	0.0107243	0.0692043	0.0209459	0.0162176
Pavir.1KG510100	0.0545624	0.00330433	0.0252761	0.070268	0.00369439	0.0326803
Pavir.1KG510500	0.0570544	0.0279146	0.0256922	0.0764312	0.0197337	0.038729
Pavir.1KG510600	0.096615	0.0379844	0.0426294	0.0952326	0.0477326	0.0349772
Pavir.1KG510700	0.0695881	0.00574719	0.0470936	0.0337756	0.00452218	0.0227312
Pavir.1KG511100	0.0675528	0.0101873	0.0206978	0.0728451	0.0156452	0.0238022
Pavir.1KG511300	0.0548001	0.0185188	0.0294203	0.0454172	0.012883	0.0143895
Pavir.1KG511500	0.120285	0.0170496	0.0381137	0.0919252	0.0137678	0.0350371
Pavir.1KG514600	0.0821132	0.0206187	0.0421302	0.0869524	0.0209397	0.0511446
Pavir.1KG514700	0.112353	0.0489389	0.0898399	0.0946642	0.0424261	0.0721196
Pavir.1KG514800	0.106459	0.0313337	0.03961	0.0926745	0.0277576	0.0323437
Pavir.1KG514900	0.0804705	0.0149878	0.0208755	0.0780508	0.0156053	0.0273221
Pavir.1KG515000	0.0922943	0.0207153	0.0450549	0.0644865	0.010237	0.02474
Pavir.1KG515100	0.103651	0.0125379	0.0472793	0.107954	0.0104957	0.0470936
Pavir.1KG515400	0.0980939	0.023695	0.03426	0.133468	0.00738758	0.0636902
Pavir.1KG515900	0.0883505	0.0239283	0.0731228	0.11251	0.0173549	0.0976878
Pavir.1KG516200	0.0873805	0.0199765	0.0386367	0.103102	0.0272458	0.0477529
Pavir.1KG516390	0.0437187	0.0143439	0.0165304	0.0445706	0.0268978	0.0250052
Pavir.1KG516500	0.065128	0.060607	0.0354351	0.0616401	0.0509201	0.0221858
Pavir.1KG516800	0.122747	0.0170955	0.0577137	0.117239	0.0155309	0.0483418
Pavir.1KG516885	0.0590534	0.00850538	0.0252579	0.0757144	0.00774688	0.0355564
Pavir.1KG517000	0.0518585	0.0115534	0.0253219	0.0512504	0.0136078	0.0209236
Pavir.1KG517500	0.0687404	0.00315094	0.0272176	0.0973121	0.00140323	0.0636902
Pavir.1KG517800	0.0682999	0.0247038	0.0340764	0.070355	0.0253517	0.0336666
Pavir.1KG517875	0.0931995	0.0154784	0.0436641	0.0988672	0.0164491	0.0492355
Pavir.1KG518100	0.0834386	0.0290191	0.0443977	0.0708293	0.0284544	0.0356688
Pavir.1KG518600	0.0641025	0.0146858	0.0168846	0.0671819	0.0213256	0.0184031
Pavir.1KG518700	0.0611761	0.0289142	0.019707	0.0827803	0.0140418	0.0500417
Pavir.1KG519100	0.0691653	0.00393484	0.0144938	0.0769945	0.00519679	0.0264768
Pavir.1KG519200	0.0670667	0.00654001	0.0269168	0.08285	0.00981825	0.0420809
Pavir.1KG519300	0.130427	0.0242024	0.081284	0.137692	0.0196372	0.0894572
Pavir.1KG519360	0.0668035	0.0123353	0.0247471	0.0803465	0.0176672	0.0356285
Pavir.1KG519500	0.0835958	0.00840917	0.0352569	0.0981627	0.0107213	0.0414438
Pavir.1KG519855	0.115457	0.018341	0.0497413	0.0939748	0.0198641	0.0323414
Pavir.1KG519900	0.0958843	0.0109934	0.0428834	0.0804527	0.0165388	0.0378415
Pavir.1KG520400	0.0743247	0.0218762	0.0346491	0.0585557	0.0238718	0.0240411
Pavir.1KG520700	0.0800042	0.0113573	0.0400214	0.0736865	0.00756616	0.0332348
Pavir.1KG520800	0.124266	0.0633975	0.0745178	0.0952632	0.0785347	0.0239089
Pavir.1KG520845	0.111046	0.0158823	0.0823852	0.112761	0.0201859	0.0714062
Pavir.1KG520900	0.053286	0.0188943	0.0220624	0.0627934	0.0167255	0.0334697
Pavir.1KG521100	0.166375	0.0786991	0.0888458	0.117104	0.0362811	0.0808207
Pavir.1KG521300	0.0456229	0.00812438	0.0168083	0.068431	0.0163579	0.0342014
Pavir.1KG521500	0.103407	0.00278839	0.0325318	0.0777618	0.00714298	0.0327986
Pavir.1KG521800	0.0578579		0.0488192	0.11116		0.102926
Pavir.1KG522000	0.0549427	0.00384397	0.0330699	0.0657935	0.00635176	0.0331384
Pavir.1KG522400	0.0865951	0.073458	0.0322033	0.0941363	0.0695345	0.0478158
Pavir.1KG522500	0.0571516	0.0140138	0.019707	0.0658017	0.00988903	0.0198702
Pavir.1KG523000	0.0924593	0.0223082	0.0322594	0.0977474	0.0198874	0.039777
Pavir.1KG523200	0.0892932	0.0230822	0.0617524	0.129396	0.0124518	0.093293
Pavir.1KG523300	0.0874879	0.00738547	0.0295318	0.079643	0.00241546	0.0163502
Pavir.1KG523800	0.0787146	0.00899173	0.0312602	0.0788888	0.00764217	0.0313828
Pavir.1KG523900	0.129344	0.0817847	0.0710679	0.138161	0.0719858	0.0705633
Pavir.1KG524000	0.0409614	0.0276062	0.0150199	0.052729	0.0247714	0.0227888
Pavir.1KG524300	0.050344	0.00907156	0.020713	0.0659759	0.0114513	0.0208674
Pavir.1KG524400	0.0470478	0.0153634	0.0209787	0.0846857	0.0477182	0.0329092
Pavir.1KG524600	0.080709	0.0349282	0.0246754	0.0870476	0.0381234	0.0499987
Pavir.1KG524700	0.107188	0.00756931	0.0448731	0.0667094	0.0075018	0.0264379
Pavir.1KG524800	0.141879	0.0670766	0.0817022	0.0894701	0.0242996	0.0401598
Pavir.1KG525100	0.069078	0.00978026	0.0229926	0.113207	0.0147431	0.0470936
Pavir.1KG525200	0.0805008	0.0424366	0.027284	0.137654	0.04973	0.0845425
Pavir.1KG525300	0.055764	0.0116433	0.019707	0.101704	0.018944	0.0453712
Pavir.1KG525600	0.106308	0.0120545	0.04922	0.0956176	0.0147897	0.0240688
Pavir.1KG525700	0.0570948	0.0174318	0.0360516	0.0569233	0.0242823	0.0357295
Pavir.1KG525800	0.0662019	0.0201848	0.0332067	0.0694512	0.0240432	0.0345065
Pavir.1KG526500	0.0694618	0.0463164	0.0401356	0.0704115	0.0401602	0.0486429
Pavir.1KG526700	0.10341	0.00381336	0.0428277	0.0819966	0.00403714	0.0307789
Pavir.1KG526730	0.0633797	0.0180553	0.0340721	0.048182	0.0133517	0.0161884
Pavir.1KG526760	0.070752		0.0268882	0.0758929		0.0268882
Pavir.1KG526790	0.106456	0.0355506	0.0919183	0.0678273	0.0157423	0.0497304
Pavir.1KG526850	0.055779	0.01454	0.0344895	0.129034	0.0265217	0.119799
Pavir.1KG526910	0.070807	0.00871711	0.0357295	0.0790158	0.00817202	0.0485229
Pavir.1KG526970	0.0438047	0.00821615	0.0128802	0.0488275	0.00908989	0.0190997
Pavir.1KG527100	0.0642661	0.0185647	0.0222672	0.0456121	0.0154044	0.0155573
Pavir.1KG527200	0.107218	0.0461822	0.0612777	0.121501	0.0287071	0.0847091
Pavir.1KG527300	0.0881661	0.01204	0.0510647	0.043741	0.0228488	0.019707
Pavir.1KG527500	0.0931144	0.0434332	0.0788225	0.171561	0.0497376	0.148894
Pavir.1KG527600	0.100797	0.0230899	0.0653101	0.131863	0.0184104	0.0966935
Pavir.1KG527700	0.106923	0.0341994	0.0619347	0.10484	0.0748942	0.0668679
Pavir.1KG527800	0.0818047	0.0108489	0.0611588	0.103911	0.006633	0.0889114
Pavir.1KG528200	0.0763748	0.0108474	0.0263219	0.0821296	0.0124259	0.0263913
Pavir.1KG528600	0.0533807	0.00932278	0.0204889	0.0661378	0.00709962	0.0289854
Pavir.1KG528800	0.0966918	0.0264863	0.0491734	0.0891338	0.0257295	0.0418741
Pavir.1KG529100	0.0905198	0.0220134	0.053567	0.085078	0.0188312	0.0460789
Pavir.1KG529500	0.128256	0.0290296	0.0678064	0.128225	0.0280538	0.0758235
Pavir.1KG529600	0.0698692	0.0169066	0.0215122	0.0551334	0.0121127	0.0190218
Pavir.1KG530400	0.10251	0.0210283	0.047967	0.0988765	0.026425	0.04708
Pavir.1KG530500	0.053828	0.0139148	0.0197654	0.0497698	0.0148188	0.0157493
Pavir.1KG530900	0.205017	0.0727731	0.118594	0.142009	0.0657218	0.0819565
Pavir.1KG531100	0.0619494	0.00375732	0.0413459	0.110468	0.00209246	0.0905694
Pavir.1KG531300	0.0516065	0.012979	0.0211299	0.0614881	0.0144708	0.0247993
Pavir.1KG531400	0.0757402	0.0225459	0.0333213	0.0620069	0.017902	0.0289003
Pavir.1KG531700	0.120397	0.026286	0.0964203	0.0969202	0.0334112	0.0691383
Pavir.1KG531800	0.062275	0.00341287	0.013794	0.0817122	0.00561483	0.0327986
Pavir.1KG531900	0.0705272	0.0139413	0.0394045	0.0791552	0.0137209	0.031592
Pavir.1KG532100	0.0509315	0.0424895	0.0121957	0.0991658	0.0693877	0.0321142
Pavir.1KG533600	0.0535827	0.0137821	0.0327986	0.0704747	0.026363	0.0496275
Pavir.1KG533700	0.0633397	0.0330409	0.0305787	0.0538623	0.0427559	0.0212787
Pavir.1KG533800	0.0797426	0.0180361	0.0496275	0.101681	0.00926588	0.0625816
Pavir.1KG533900	0.0912556	0.0433923	0.0418071	0.0968713	0.0359582	0.0499357
Pavir.1KG534200	0.0578732	0.0249052	0.0278402	0.059926	0.0282921	0.0251227
Pavir.1KG534300	0.0976841	0.0262422	0.0754567	0.0769824	0.0248564	0.0410066
Pavir.1KG534400	0.0851748	0.0220415	0.0536248	0.0828321	0.0217367	0.0718362
Pavir.1KG534404	0.11988	0.019645	0.0945422	0.107445	0.0174065	0.0766075
Pavir.1KG534500	0.0940434	0.0135704	0.0593688	0.125114	0.0200992	0.0928325
Pavir.1KG534633	0.0887615	0.022486	0.0669154	0.149364	0.0276278	0.132466
Pavir.1KG535000	0.0834042	0.0250922	0.0290694	0.0781715	0.0222162	0.0376657
Pavir.1KG535700	0.0643154	0.00902682	0.0260815	0.0775153	0.0130175	0.0306479
Pavir.1KG535800	0.082443	0.0129337	0.0761704	0.0525713	0.013052	0.0494448
Pavir.1KG535900	0.0878502	0.0330787	0.0366354	0.0956457	0.033192	0.0331797
Pavir.1KG536200	0.0895394	0.0369031	0.0243703	0.0827924	0.0281877	0.017966
Pavir.1KG536800	0.0787429	0.026622	0.0531473	0.079448	0.0136401	0.0534861
Pavir.1KG537200
Pavir.1KG537300	0.0854986	0.00181246	0.0494229	0.0803246	0.0050063	0.0366913
Pavir.1KG537400	0.10441	0.00662444	0.0491624	0.109056	0.012932	0.057177
Pavir.1KG537500	0.123671	0.0226226	0.0561142	0.145192	0.0194817	0.0793512
Pavir.1KG537600	0.123012	0.0360741	0.0524346	0.0911495	0.00333623	0.0476551
Pavir.1KG537700	0.0786253	0.0230538	0.0449781	0.0797947	0.0226854	0.0321654
Pavir.1KG537800	0.0756875	0.0148018	0.0451422	0.0845062	0.0195924	0.0489538
Pavir.1KG537900	0.0908584	0.0427611	0.0457757	0.0765167	0.0286254	0.0342268
Pavir.1KG538200	0.10199	0.0122357	0.0606804	0.105636	0.0164417	0.0640605
Pavir.1KG538800	0.0744627	0.0186897	0.036877	0.0707019	0.0319634	0.0279707
Pavir.1KG538900	0.0883512	0.0280291	0.0628542	0.11903	0.0298676	0.10439
Pavir.1KG539601	0.0625201	0.0679834	0.04922	0.210003	0.0480982	0.199389
Pavir.1KG539700	0.0831135	0.00799684	0.0298218	0.0794087	0.00569087	0.0342502
Pavir.1KG539800	0.0608667	0.0111541	0.0407004	0.0578485	0.0181265	0.0335697
Pavir.1KG539900	0.0688433	0.0103984	0.0238886	0.0670414	0.0165161	0.0203706
Pavir.1KG540000	0.119218	0.0482566	0.0869905	0.0993985	0.036918	0.0617041
Pavir.1KG540300	0.111512	0.0286033	0.0679512	0.116741	0.0393141	0.0773435
Pavir.1KG540400	0.071429	0.0607064	0.0529595	0.0494892	0.0479143	0.0310445
Pavir.1KG540600	0.0700221	0.0456629	0.0344982	0.0743004	0.0462784	0.0296383
Pavir.1KG540700	0.0636819	0.00288897	0.0270336	0.0424715	0.00288897	0.0133341
Pavir.1KG540800	0.0778905	0.0148047	0.0301816	0.0558466	0.0216687	0.030052
Pavir.1KG541000	0.0795698	0.0108978	0.0214057	0.0496835	0.0164021	0.0216374
Pavir.1KG541100	0.0658924	0.0281928	0.0254023	0.0925012	0.0278394	0.0590851
Pavir.1KG541300	0.0472103	0.0353208	0.0280471	0.0502314	0.0418137	0.0375795
Pavir.1KG541400	0.0561949	0.025824	0.0339433	0.0322817	0.0208797	0.016622
Pavir.1KG541500	0.0652588	0.00713055	0.0156671	0.0814993	0.00980439	0.0317439
Pavir.1KG541600	0.0996732	0.0180489	0.0576453	0.104227	0.0146516	0.0614978
Pavir.1KG541700	0.064994	0.014176	0.0299715	0.071021	0.0137234	0.0259799
Pavir.1KG541900	0.0802293	0.0154062	0.0334322	0.0606861	0.015112	0.0303961
Pavir.1KG542300	0.10104	0.0104073	0.0364312	0.100058	0.00944393	0.0358293
Pavir.1KG542500	0.0545298	0.0325894	0.0211514	0.0707834	0.0292441	0.0301636
Pavir.1KG543600	0.103696	0.00819071	0.0496686	0.101101	0.00872743	0.0530056
Pavir.1KG543700	0.0682648	0.00559235	0.025163	0.0752941	0.00512648	0.0302857
Pavir.1KG543800	0.122956	0.0509279	0.0621265	0.100642	0.0469647	0.0405863
Pavir.1KG544000	0.0838563	0.0294059	0.0492751	0.090904	0.0259581	0.0538637
Pavir.1KG544100	0.0700802	0.00908839	0.0293618	0.0935997	0.0102883	0.0391767
Pavir.1KG544200	0.0939938	0.00989535	0.061807	0.121054	0.00277163	0.0822036
Pavir.1KG544300	0.0752008	0.0163829	0.0204807	0.0817295	0.0193321	0.03419
Pavir.1KG544450	0.0558141	0.0105055	0.015191	0.0466768	0.00960534	0.0153858
Pavir.1KG544600	0.0789517	0.00720939	0.0355881	0.0619584	0.00946396	0.0274938
Pavir.1KG544700	0.0918271	0.0193187	0.0487864	0.174842	0.0629667	0.0798963
Pavir.1KG545400	0.104435	0.0854394	0.0937849	0.134681	0.0801677	0.111042
Pavir.1KG545700	0.0615176	0.0056933	0.037054	0.0889711	0.00411102	0.0569335
Pavir.1KG545800	0.0595394	0.017816	0.0207284	0.0817016	0.0262442	0.0423533
Pavir.1KG545900	0.0730509	0.0197503	0.0361884	0.0653188	0.0163191	0.0292211
Pavir.1KG546000	0.0962115	0.0294336	0.0479871	0.0549583	0.0200733	0.0240596
Pavir.1KG546100	0.0747414	0.0113373	0.0181838	0.108852	0.0122369	0.055872
Pavir.1KG546200	0.0784403	0.0161361	0.0302359	0.0679772	0.00710202	0.0295194
Pavir.1KG546300	0.194392	0.024239	0.104537	0.203119	0.0196477	0.121571
Pavir.1KG546400	0.109754	0.0743902	0.0543103	0.11749	0.0783079	0.055441
Pavir.1KG546500	0.0991243	0.0425744	0.0564362	0.0850828	0.0221554	0.052847
Pavir.1KG547001	0.0738302	0.0185089	0.0429602	0.0604138	0.0206939	0.0318692
Pavir.1KG547100	0.0740893	0.0257677	0.0476223	0.0596457	0.0133021	0.0331613
Pavir.1KG547200	0.133067	0.0118623	0.0505481	0.12495	0.00926793	0.0452001
Pavir.1KG547300	0.100082	0.0569399	0.0738623	0.084442	0.0530915	0.0634383
Pavir.1KG547400	0.152595	0.0518142	0.121117	0.180171	0.0589092	0.139993
Pavir.1KG547500	0.177014	0.0226102	0.07421	0.154647	0.0211468	0.0585258
Pavir.1KG548100	0.0498974	0.0203984	0.00699312	0.0538094	0.0328137	0.0141686
Pavir.1KG548175	0.0602587	0.00605766	0.0245448	0.0797273	0.00992	0.0416184
Pavir.1KG548200	0.111432	0.0420407	0.101283	0.141577	0.0480534	0.125557
Pavir.1KG548300	0.0987143	0.0116815	0.0406728	0.0801784	0.00729833	0.0160014
Pavir.1KG548600	0.0953786	0.0231414	0.0541985	0.11832	0.0201861	0.0612663
Pavir.1KG548700	0.104041	0.0306167	0.0407733	0.0558588	0.00988654	0.0198391
Pavir.1KG548900	0.169416	0.101387	0.0900434	0.0542131	0.0210438	0.0181695
Pavir.1KG549050	0.0782255	0.013169	0.0351707	0.0720773	0.0157938	0.0312195
Pavir.1KG549200	0.0663704	0.0136961	0.0259799	0.0661868	0.015356	0.0258678
Pavir.1KG549400	0.0907272	0.0344517	0.0259799	0.0621403	0.0278218	0.0256466
Pavir.1KG549500	0.0750108	0.0271295	0.0357815	0.0715589	0.0237156	0.0345692
Pavir.1KG549900	0.186498	0.0498208	0.159383	0.219588	0.0491445	0.18355
Pavir.1KG550000	0.0882986	0.0083306	0.0311905	0.0675102	0.0172232	0.0221939
Pavir.1KG550100	0.0799548	0.017265	0.0416908	0.0792152	0.017265
Pavir.1KG550500	0.0883374	0.0301488	0.0397924	0.0856695	0.0265554	0.0387875
Pavir.1KG550800	0.047087	0.0466509		0.0625602	0.0485129	0.026673
Pavir.1KG551200	0.0860532	0.00413929	0.0440226	0.0632004	0.00651017	0.0247557
Pavir.1KG551400	0.087621	0.00658446	0.0646059	0.060803	0.00726625	0.0375176
Pavir.1KG551500	0.0589325	0.0151109	0.0222241	0.0588969	0.0152896	0.0254832
Pavir.1KG551800	0.0738362	0.00837026	0.0302276	0.0741101	0.00705281	0.0216596
Pavir.1KG552001	0.0880974	0.0319	0.0271877	0.0867785	0.0295232	0.0272547
Pavir.1KG552300	0.0684068	0.00560111	0.0497648	0.0660847	0.00528359	0.0325318
Pavir.1KG552700	0.0994396	0.0236256	0.0796397	0.123068	0.0430329	0.0760933
Pavir.1KG552900	0.119377	0.0791623	0.0661984	0.0600753	0.0288003	0.025569
Pavir.1KG553400	0.0976833	0.0566876	0.0371225	0.116663	0.0544171	0.0545465
Pavir.1KG553800	0.0547123	0.031163	0.0374845	0.091047	0.0363468	0.0685286
Pavir.1KG554000	0.0836959	0.00609764	0.0241011	0.0729527		0.0500417
Pavir.1KG554300	0.0342579	0.00836976		0.0851188	0.0340361	0.0317612
Pavir.1KG554700	0.206372	0.0628568	0.159194	0.177633	0.0592889	0.137175
Pavir.1KG554900	0.102788	0.0348721	0.0764969	0.200881	0.0611877	0.158657
Pavir.1KG555100	0.0489347	0.00422087	0.016724	0.0609045	0.00581006	0.0204428
Pavir.1KG555300	0.0686529	0.0369553	0.0143499	0.0799769	0.0285134	0.017805
Pavir.1KG555400	0.0956272	0.0518797	0.0300145	0.110912	0.0632045	0.0678087
Pavir.1KG555500	0.0603877	0.00101885	0.016328	0.063204	0.00386013	0.0289337
Pavir.1KG555700	0.0499485	0.0159615	0.0155655	0.0826297	0.0149246	0.023814
Pavir.1KG556100	0.223568	0.0367615	0.219333	0.293666	0.0433511	0.287192
Pavir.1KG556700	0.0479918	0.0246483	0.0244947	0.0530053	0.0236213	0.0352161
Pavir.1KG557400	0.0906265	0.0177384	0.0243951	0.0817669	0.00586109	0.0497304
Pavir.1KG557500	0.110349	0.0205681	0.0439363	0.0766619	0.01039	0.0245448
Pavir.1KG557700	0.0548857	0.0204691		0.388313	0.186977	0.188531
Pavir.1KG557900	0.0675646	0.00523565	0.022103	0.0957563	0.00261097	0.0335321
Pavir.1KG558100	0.12124	0.0163118	0.0610174	0.0893281	0.0215825	0.0417734
Pavir.2KG000800	0.106881	0.0306128	0.0559133	0.0876266	0.0310334	0.0451939
Pavir.2KG001200	0.0804755	0.0116245	0.0490589	0.0931038	0.0317992	0.0284437
Pavir.2KG001300	0.108897	0.0243423	0.0803514	0.124831	0.028392	0.0754703
Pavir.2KG009928	0.171097	0.0324873	0.11904	0.279285	0.0610026	0.228215
Pavir.2KG010300	0.0624202	0.018402	0.0236257	0.0592223	0.022262	0.0220487
Pavir.2KG010500	0.147684	0.0743684	0.0996931	0.216312	0.112512	0.163653
Pavir.2KG011400	0.0895205	0.0420379	0.0643796	0.122799	0.0493073	0.0858264
Pavir.2KG011700	0.0944793	0.0212514	0.0501156	0.0882633	0.0251184	0.040661
Pavir.2KG011800	0.0596935	0.0115688	0.0228964	0.0745654	0.0105174	0.0342145
Pavir.2KG011900	0.069113	0.024219	0.0142867	0.0689187	0.0200811	0.0141853
Pavir.2KG012000	0.0413686	0.00951648	0.0227312	0.0429217	0.00678088	0.0180607
Pavir.2KG012200	0.10674	0.0117666	0.0592622	0.103643	0.0222896	0.0367813
Pavir.2KG012900	0.0803393	0.0187561	0.041964	0.135766	0.0308096	0.0683201
Pavir.2KG013000	0.122063	0.0165402	0.114032	0.172463	0.0236532	0.155307
Pavir.2KG013100	0.0823643	0.0341914	0.04181	0.0806188	0.0383525	0.0289476
Pavir.2KG013300	0.159826	0.035626	0.142466	0.20874	0.0351673	0.189991
Pavir.2KG013400	0.0700814	0.00649243	0.0185427	0.0664507	0.00625803	0.0161682
Pavir.2KG013500	0.138672	0.0762229	0.11009	0.161909	0.0717651	0.127876
Pavir.2KG014000	0.195415	0.0304778	0.0876406	0.21231	0.0230644	0.0915608
Pavir.2KG014700	0.113622	0.0452885	0.0779515	0.111769	0.0509977	0.088501
Pavir.2KG015000	0.247222	0.0792239	0.232593	0.257776	0.0553693	0.224401
Pavir.2KG015100	0.104929	0.0394155	0.0901552	0.127136	0.0452851	0.101948
Pavir.2KG015200	0.174179	0.0765272	0.151929	0.150209	0.0683616	0.11934
Pavir.2KG015300	0.0837683	0.0410589	0.0555768	0.109097	0.0465995	0.0915555
Pavir.2KG015500	0.0957716	0.0171074	0.0418654	0.107815	0.0192948	0.0500068
Pavir.2KG015764	0.0870329	0.0261976	0.0679319	0.0770871	0.0511162	0.0576361
Pavir.2KG015800	0.214298	0.0503472	0.156759	0.222401	0.0451527	0.176985
Pavir.2KG016200	0.128795	0.0329711	0.0812971	0.0825134	0.0250796	0.0390867
Pavir.2KG016900	0.154091	0.0416585	0.139876	0.211784	0.0737295	0.191884
Pavir.2KG017064	0.0764115	0.0110456	0.0171323	0.0742038	0.0180018	0.0158689
Pavir.2KG017100	0.195007	0.104724	0.106941	0.172972	0.073514	0.110629
Pavir.2KG017200	0.0407219	0.0089307	0.0190954	0.0712439	0.0107892	0.0238519
Pavir.2KG017300	0.0765521	0.0503984	0.030121	0.0886876	0.0532017	0.0427923
Pavir.2KG017600	0.0745772	0.0163976	0.0323345	0.117245	0.0444953	0.0688512
Pavir.2KG017800	0.0806585	0.0313436	0.0349696	0.0794727	0.0292893	0.0350167
Pavir.2KG027900	0.0861065	0.00780764	0.0508051	0.0934252	0.00359596	0.0672848
Pavir.2KG032700	0.0615105	0.0128891	0.0214767	0.0458538	0.0137212	0.0215551
Pavir.2KG033400	0.103985	0.0103451	0.0361168	0.116666	0.0128469	0.0475678
Pavir.2KG033800	0.0840722	0.0219429	0.0320109	0.0570168	0.0247934	0.0315065
Pavir.2KG034000	0.0861414	0.0102514	0.0275552	0.0957112	0.00525117	0.0276313
Pavir.2KG034100	0.0734679	0.0428178	0.0275924	0.0991381	0.0368204	0.0399202
Pavir.2KG034200	0.0957759	0.0142856	0.030343	0.0945678	0.0174326	0.0241253
Pavir.2KG035200	0.0828869	0.0250167	0.0269839	0.0891656	0.0235967	0.0315903
Pavir.2KG035700	0.0973117	0.0279759	0.0410699	0.0781864	0.0210884	0.0326705
Pavir.2KG035900	0.0887923	0.0106577	0.0455323	0.0791428	0.00951644	0.035548
Pavir.2KG036200	0.191948	0.036676	0.180272	0.202256	0.0236774	0.191151
Pavir.2KG036500	0.113297	0.0738404	0.044899	0.0875919	0.0497583	0.0469681
Pavir.2KG036700	0.127265	0.0580423	0.0927454	0.127913	0.0457167	0.0956554
Pavir.2KG038400	0.107595	0.0122983	0.0528948	0.0910654	0.00725479	0.0439404
Pavir.2KG039800	0.0641859	0.0274451	0.057868	0.110882	0.036423	0.0830305
Pavir.2KG040200	0.209502	0.0675194	0.150826	0.0714487	0.0384475	0.0180471
Pavir.2KG042800	0.153857	0.0201783	0.0759022	0.116404	0.0182822	0.051181
Pavir.2KG042900	0.103373	0.0390592	0.0804186	0.10208	0.0437548	0.0792273
Pavir.2KG043200	0.0663931	0.031794	0.0109986	0.0852337	0.0334033	0.0109986
Pavir.2KG044000	0.0527865	0.0252189	0.0349482	0.144804	0.0331191	0.124437
Pavir.2KG044100	0.157881	0.0464747	0.0540124	0.181537	0.0554907	0.0718305
Pavir.2KG044400	0.153822	0.030336	0.0848317	0.15569	0.0306454	0.0764537
Pavir.2KG044500	0.140017	0.0329532	0.0521688	0.155794	0.0280439	0.0631919
Pavir.2KG047000	0.0608311	0.0208137	0.0249925	0.0765956	0.0221723	0.0322191
Pavir.2KG047200	0.0826626	0.018521	0.0369199	0.0956041	0.0140006	0.032494
Pavir.2KG047300	0.0794095	0.0333815	0.0485703	0.0992992	0.0307454	0.0559874
Pavir.2KG048900	0.130934	0.0712745	0.079112	0.110228	0.059605	0.0483468
Pavir.2KG049000	0.0687648	0.0216471	0.022103	0.0574056	0.0139348	0.0108405
Pavir.2KG049800	0.120628	0.034858	0.0476416	0.108558	0.0350956	0.0364181
Pavir.2KG050300	0.0996361	0.0488447	0.0374859	0.0937666	0.0481921	0.0239195
Pavir.2KG050900	0.0592999	0.020155	0.0240349	0.072827	0.0190062	0.030824
Pavir.2KG051100	0.0301673	0.0113906	0.0231255	0.0759145	0.0109299	0.0690685
Pavir.2KG051200	0.121599	0.00920101	0.0392358	0.101875	0.0108282	0.0224687
Pavir.2KG051800	0.0734726	0.0345105	0.0325339	0.0603906	0.027617	0.0258956
Pavir.2KG052832	0.0751942	0.0122407	0.0668673	0.106645	0.0135864	0.0897464
Pavir.2KG052900	0.0914847	0.0406386	0.0696309	0.0919311	0.04228	0.0658995
Pavir.2KG053700	0.092711	0.00557109	0.0343778	0.0840249	0.00557627	0.0344964
Pavir.2KG053800	0.0824251	0.00360573	0.0515921	0.0700204	0.00670231	0.0340566
Pavir.2KG053932	0.141064	0.0458443	0.0580602	0.131122	0.0387374	0.0588915
Pavir.2KG053948	0.174505	0.0231939	0.0977695	0.192338	0.0269112	0.126395
Pavir.2KG054400	0.0540065	0.0311759	0.039756	0.0628312	0.0303503	0.0192983
Pavir.2KG054416	0.0638999	0.0194768	0.0194609	0.0711279	0.0186803	0.0212678
Pavir.2KG057200	0.0558505	0.021021	0.0259048	0.0738284	0.0169743	0.0436956
Pavir.2KG058201	0.111122	0.0322453	0.0716426	0.234529	0.0836262	0.153968
Pavir.2KG059000	0.09905	0.019324	0.0323737	0.0886145	0.0235487	0.0362409
Pavir.2KG059100	0.0443093	0.0425134		0.0451511	0.0161335
Pavir.2KG059200	0.0834043	0.0144258	0.0351236	0.102554	0.020648	0.0365513
Pavir.2KG059400	0.0456911	0.0115974	0.0273209	0.0517498	0.0120821	0.0461156
Pavir.2KG059500	0.0963513	0.016372	0.048869	0.109524	0.0183131	0.0599707
Pavir.2KG059700	0.0885445	0.0435892	0.0406552	0.0881186	0.041172	0.034186
Pavir.2KG059800	0.0961211		0.0285792	0.0994563		0.0588915
Pavir.2KG060300	0.0973661	0.019801	0.0198046	0.07305	0.0173637	0.0297117
Pavir.2KG060400	0.0849155	0.0515765	0.0441463	0.140838	0.0429209	0.0593288
Pavir.2KG060700	0.0631677	0.0264805	0.0359894	0.114746	0.0341922	0.0774704
Pavir.2KG061100	0.0842233	0.0216757	0.0263452	0.077935	0.0243836	0.0217741
Pavir.2KG061400	0.0945022	0.0248702	0.0319876	0.107884	0.0274863	0.0490211
Pavir.2KG062500		0.484275	0.688227		0.452588	0.648185
Pavir.2KG062600	0.0799335	0.0333896	0.0370352	0.0684071	0.031057	0.0244839
Pavir.2KG063000	0.0712864	0.01037	0.0520917	0.0598598	0.0107888	0.0446393
Pavir.2KG063600	0.059367	0.030665	0.0205508	0.0533488	0.0245468	0.0276887
Pavir.2KG063700	0.0981926	0.00800975	0.0526803	0.0708659	0.00491506	0.038729
Pavir.2KG064716	0.0651793	0.0183879	0.0546763	0.0949509	0.0237686	0.0820804
Pavir.2KG065000	0.0967087	0.0633893	0.0691974	0.098543	0.0392124	0.0585024
Pavir.2KG065100	0.0689609	0.0272665	0.0129877	0.0616308	0.0331628	0.0129877
Pavir.2KG065400	0.0828494	0.024901	0.0285494	0.100366	0.0273542	0.0489735
Pavir.2KG065516	0.083951	0.0129401	0.0409871	0.0886531	0.0136851	0.0252895
Pavir.2KG065600	0.0547948	0.031068	0.0279142	0.0651322	0.0287884	0.0322538
Pavir.2KG067000	0.0995457	0.0297897	0.0263763	0.0867437	0.0374549	0.0265184
Pavir.2KG067100	0.0882992	0.0264748	0.0309045	0.0721066	0.0146767	0.0171159
Pavir.2KG067200	0.0840223	0.0238851	0.0398302	0.0552908	0.019578	0.0276204
Pavir.2KG067316	0.0795019	0.0185807	0.0573878	0.106706	0.0425183	0.0806721
Pavir.2KG068400	0.118932	0.0294789	0.0521034	0.126095	0.034313	0.0840086
Pavir.2KG068500	0.119786	0.0269672	0.0899732	0.102103	0.0354239	0.0696106
Pavir.2KG068700	0.0761585	0.0211041	0.0611448	0.0668927	0.0242919	0.0583304
Pavir.2KG068716	0.0977296	0.0147789	0.0470368	0.0723419	0.012862	0.0318692
Pavir.2KG069200	0.0542981	0.00264083	0.0243357	0.0582835	0.00263984	0.0193495
Pavir.2KG070400	0.0959691	0.02778	0.0500608	0.106317	0.0336	0.053346
Pavir.2KG070600	0.0840983	0.00807345	0.0242144	0.0946795	0.012075	0.0350559
Pavir.2KG071100	0.150218	0.0387229	0.0500417	0.158257	0.0629783	0.0488192
Pavir.2KG071200	0.147253	0.0120712	0.0661602	0.11748	0.0145154	0.0663498
Pavir.2KG071300	0.0556791	0.0158683	0.0321028	0.0807626	0.0207245	0.0502522
Pavir.2KG071400	0.0785751	0.0194465	0.0279924	0.0832427	0.021132	0.0355956
Pavir.2KG071800	0.147084	0.00680509	0.0948783	0.131123	0.00681677	0.065239
Pavir.2KG071832	0.0572011	0.0410861	0.0289617	0.0428543	0.0229045	0.0165077
Pavir.2KG072500	0.0654352	0.00945553	0.0402452	0.0753959	0.0179314	0.0562555
Pavir.2KG072600	0.0916222	0.00254702	0.0315065	0.0570799		0.0312602
Pavir.2KG072900	0.0893595	0.0118703	0.0476551	0.10086	0.0128134	0.0473166
Pavir.2KG073000	0.0827607	0.0149001	0.0393088	0.0705722	0.00994177	0.0266026
Pavir.2KG073100	0.0644721	0.00868756	0.0302414	0.0553156	0.00890173	0.0339325
Pavir.2KG073300	0.103241	0.0236346	0.0698482	0.141724	0.0247347	0.0938417
Pavir.2KG073900	0.110743	0.0139314	0.0580361	0.125236	0.0139335	0.0580361
Pavir.2KG074500	0.0736671	0.0613207	0.0374348	0.0862911	0.0707038	0.0582502
Pavir.2KG074700	0.08836	0.0227523	0.074001	0.0615482	0.0277106	0.0310564
Pavir.2KG075100	0.0673204	0.0343564	0.0288372	0.0743226	0.031295	0.0213862
Pavir.2KG075200	0.0755878	0.0158084	0.0272972	0.0727438	0.0205119	0.0155156
Pavir.2KG081600	0.0852216	0.0138907	0.0338915	0.0678122	0.0149762	0.0335018
Pavir.2KG081700	0.08857	0.0175478	0.0327986	0.103652	0.0159071	0.0330153
Pavir.2KG082800	0.114938	0.0333681	0.053051	0.115809	0.0360089	0.0570056
Pavir.2KG083100	0.0756458	0.0345209	0.0279509	0.0705713	0.0366222	0.0276732
Pavir.2KG083500	0.0799824	0.0132962		0.0778425	0.0155731	0.0335321
Pavir.2KG083501	0.0679801	0.0243265	0.0351128	0.0797818	0.0276363	0.0356534
Pavir.2KG083600	0.104358	0.0396052	0.06101	0.0963186	0.0463694	0.061092
Pavir.2KG086000	0.108427	0.0193702	0.0539871	0.128293	0.0160192	0.0682906
Pavir.2KG086900	0.0739741	0.0273767	0.0444079	0.0747734	0.0337742	0.0536104
Pavir.2KG087500	0.132584		0.0425789	0.0918705	0.00552015	0.0208363
Pavir.2KG087600	0.0934824	0.054286	0.0100351	0.0861894	0.0527945	0.0188121
Pavir.2KG088000	0.105138	0.0163274	0.0380964	0.104079	0.0323727	0.0368407
Pavir.2KG088100	0.0979409	0.00294711	0.0418362	0.0989701	0.00627552	0.0419827
Pavir.2KG089500	0.100663	0.0200032	0.0783724	0.11735	0.0186289	0.0835313
Pavir.2KG090400	0.0636389	0.00805158	0.0322611	0.0626587	0.0118524	0.0296933
Pavir.2KG092800	0.119797	0.0712706	0.0315132	0.143202	0.0758902	0.0457929
Pavir.2KG092900	0.088536	0.0172812	0.0433171	0.115677	0.00998028	0.0712313
Pavir.2KG093000	0.19519	0.0133245	0.0819675	0.204001	0.0125129	0.0901309
Pavir.2KG093900	0.0816534	0.0184308	0.0445212	0.140674	0.0199456	0.0994691
Pavir.2KG094000	0.110799	0.0154047	0.058753	0.103701	0.019346	0.0608226
Pavir.2KG094200	0.0731242	0.00294118	0.0318833	0.0688372	0.019133	0.0401823
Pavir.2KG094400	0.119957	0.0199783	0.0605838	0.0867125	0.0320334	0.0362697
Pavir.2KG094600	0.0877608	0.0226765	0.0456876	0.0878306	0.0199024	0.0457756
Pavir.2KG094716	0.063934	0.0475828	0.0261946	0.0560613	0.042267	0.026782
Pavir.2KG095100	0.260425	0.127895	0.119749	0.19812	0.125644	0.0914011
Pavir.2KG095300	0.165038	0.0443485	0.0911022	0.157065	0.00466748	0.0686792
Pavir.2KG095600	0.15953	0.0382189	0.0687737	0.159077	0.0263401	0.0717031
Pavir.2KG096800	0.0900478	0.0132375	0.0196805	0.102729	0.014509	0.0325024
Pavir.2KG096900	0.0850456	0.0179983	0.0417998	0.0628977	0.0181455	0.0312602
Pavir.2KG097400	0.128159	0.0523221	0.113395	0.182495	0.0654945	0.144973
Pavir.2KG098100	0.0767283	0.0142069	0.0366017	0.0775481	0.0201976	0.0302207
Pavir.2KG098200	0.105969	0.0473771	0.0270788	0.117461	0.0419554	0.039017
Pavir.2KG102500	0.0942763	0.0422428	0.0480821	0.062112	0.0245251	0.0240121
Pavir.2KG102516	0.0877485	0.0748375	0.0488302	0.153866	0.0883434	0.102786
Pavir.2KG103300	0.0953093	0.0106669	0.0778098	0.171038	0.0195817	0.147469
Pavir.2KG103400	0.0996276	0.0233472	0.0771111	0.207896	0.0853441	0.148298
Pavir.2KG103700	0.123629	0.0209689	0.0689122	0.104488	0.0237958	0.06333
Pavir.2KG105700	0.0807984	0.0067778	0.0371759	0.0742554	0.00406069	0.0336639
Pavir.2KG106400	0.084741	0.0369372	0.0716811	0.101751	0.0399827	0.0889848
Pavir.2KG106800	0.112811	0.0228539	0.0444939	0.079889	0.0289366	0.0303945
Pavir.2KG106900	0.121136	0.0553536	0.0951885	0.108703	0.0487935	0.0766494
Pavir.2KG107000	0.100772	0.0167693	0.0545278	0.102068	0.0179613	0.0608368
Pavir.2KG107500	0.11979	0.0101489	0.0546993	0.136909	0.00175865	0.0906429
Pavir.2KG107700	0.0828432	0.0428578	0.017701	0.0929175	0.0623882	0.017701
Pavir.2KG108000	0.11494	0.00872411	0.026184	0.0875571	0.0122494	0.0262527
Pavir.2KG108100	0.0801423	0.00575215	0.0314899	0.069764	0.00525406	0.0201552
Pavir.2KG108400	0.0802069	0.061182	0.0247626	0.111573	0.0670852	0.060414
Pavir.2KG109800	0.0758254	0.00815622	0.0352789	0.0562361	0.0060359	0.021245
Pavir.2KG109900	0.114894	0.0329273	0.0574884	0.125394	0.0458743	0.0793907
Pavir.2KG110300	0.0630447	0.014093	0.0217526	0.0629821	0.0100297	0.0177994
Pavir.2KG110600	0.0555987	0.0121958	0.0161652	0.0722839	0.0166532	0.0320725
Pavir.2KG110800	0.0449446	0.0303263	0.00649638	0.0605978	0.0310545	0.0168997
Pavir.2KG114300	0.0867986	0.00443657	0.0400214	0.0997057	0.00206247	0.0452001
Pavir.2KG115000	0.0647077	0.00932961	0.0212798	0.0469983	0.009345	0.016903
Pavir.2KG115400	0.0987963	0.0190469	0.0464587	0.0891359	0.0187192	0.0462579
Pavir.2KG115500	0.109507	0.0482783	0.0421601	0.109387	0.0463029	0.0423062
Pavir.2KG117100	0.0686433	0.0152568	0.0194446	0.100696	0.0212443	0.041696
Pavir.2KG117400	0.0849455	0.0357739	0.0242247	0.136949	0.0377753	0.0762522
Pavir.2KG117900	0.098813	0.00782238	0.0359652	0.092994	0.00738048	0.03603
Pavir.2KG118000	0.138143	0.0434772	0.059828	0.155521	0.0491626	0.0508412
Pavir.2KG118100	0.0542107	0.0329509	0.0470387	0.095382	0.0307316	0.0808207
Pavir.2KG120800	0.0624564	0.013664	0.0276714	0.073743	0.0121407	0.0206086
Pavir.2KG121100	0.111517	0.0375835	0.0713243	0.102448	0.037124	0.0637221
Pavir.2KG121200	0.143482	0.0218789	0.0859449	0.157255	0.0232188	0.0966641
Pavir.2KG121500	0.26366	0.0219795	0.171762	0.216819	0.0220762	0.137983
Pavir.2KG122000	0.150348	0.128609	0.0837998	0.15267	0.137173	0.0797124
Pavir.2KG122700	0.144714	0.0988061	0.0797078	0.100754	0.0877516	0.0538637
Pavir.2KG123800	0.138166	0.0611768	0.0691848	0.0934092	0.0128801	0.0248756
Pavir.2KG123916	0.142237	0.00903741	0.0764118	0.117692	0.0146712	0.0618548
Pavir.2KG126700	0.102845	0.0214584	0.0318213	0.131451	0.0377888	0.0619601
Pavir.2KG127004	0.0672146	0.0115906	0.0364422	0.0704256	0.00846245	0.023814
Pavir.2KG130500	0.0939273	0.0168371	0.0302385	0.0900712	0.0166055	0.0383006
Pavir.2KG131900	0.167514	0.0443553	0.0814024	0.134834	0.0213556	0.0561994
Pavir.2KG133200	0.0655618	0.0117781	0.0196104	0.0366283	0.0271771
Pavir.2KG133300	0.0747561	0.0428977	0.0612117	0.0706303	0.0428977	0.0519949
Pavir.2KG133316	0.162238	0.0649946	0.121264	0.215192	0.0979579	0.143492
Pavir.2KG134100	0.0810115	0.020581	0.0366376	0.101882	0.010034	0.0566643
Pavir.2KG135600	0.0695599	0.0266195	0.0245013	0.113295	0.0465338	0.0480405
Pavir.2KG136100	0.12026	0.032104	0.0502612	0.126932	0.0430452	0.0438457
Pavir.2KG136400	0.13325	0.0735838	0.0347946	0.120061	0.0738158	0.0385589
Pavir.2KG137000	0.15277	0.045008	0.141272	0.183606	0.0626088	0.154173
Pavir.2KG138000	0.143686	0.0100894	0.0918567	0.137228	0.0122325	0.0780804
Pavir.2KG138200	0.0658425	0.0116846	0.0253219	0.111803	0.0262355	0.0259799
Pavir.2KG138300	0.0883909	0.054511	0.0577262	0.147691	0.0879266	0.111259
Pavir.2KG139200	0.080314	0.01204	0.0270336	0.109244	0.0100025	0.0439407
Pavir.2KG140300	0.12024	0.0564453	0.0914534	0.0914835	0.0398566	0.0626268
Pavir.2KG140800	0.118992	0.0150514	0.0573545	0.105279	0.00671324	0.0519949
Pavir.2KG143000	0.145712	0.0416962	0.0599523	0.152522	0.0567568	0.0722147
Pavir.2KG143064	0.0897817	0.0363774	0.0635522	0.108249	0.0366734	0.0871779
Pavir.2KG143100	0.0446713	0.00460651	0.00714298	0.0752384	0.00615047	0.0290991
Pavir.2KG143300	0.122293	0.04949	0.0375375	0.144607	0.0530817	0.0345703
Pavir.2KG143400	0.0698982	0.00925952	0.0513271	0.0752522	0.0160291
Pavir.2KG143600	0.0877998	0.00274726	0.0277849	0.146982	0.00275104	0.0572052
Pavir.2KG143800	0.146427	0.133233	0.0275877	0.275878	0.146751	0.160478
Pavir.2KG143900	0.0736096	0.0188818	0.0289936	0.0970854	0.00735845	0.0438237
Pavir.2KG144100	0.120085	0.0404359	0.0844382	0.134897	0.0500996	0.101485
Pavir.2KG144200	0.053206	0.00463503		0.0535895	0.00402238
Pavir.2KG146400	0.0902735	0.0196718	0.0397937	0.0719958	0.0203613	0.0222878
Pavir.2KG146500	0.0750265	0.0201409	0.0213936	0.227685	0.0894524	0.116695
Pavir.2KG146716	0.142397	0.0551974	0.0802255	0.185955	0.0591667	0.122572
Pavir.2KG147816	0.055338	0.0285343	0.0263219	0.0782705	0.0262863	0.0264963
Pavir.2KG150200	0.138518	0.0333847	0.0356648	0.136433	0.0518823	0.0448339
Pavir.2KG161400	0.0551175	0.00742482	0.0145641	0.070767	0.0135529	0.0232731
Pavir.2KG162000	0.0740659	0.0165419	0.0488192	0.176302	0.0219431	0.148425
Pavir.2KG163164	0.0820895	0.0260876	0.0431068	0.106154	0.0178433	0.059372
Pavir.2KG163600	0.0400576	0.0163345	0.00505055	0.0398335	0.0228439	0.0120199
Pavir.2KG164900	0.0614232	0.00318312	0.0541068	0.0129626	0.00638338	0.0129877
Pavir.2KG165200	0.0686118	0.0428597	0.0251099	0.0836563	0.0440791	0.0542294
Pavir.2KG165800	0.208113	0.0428009	0.113305	0.162464	0.0465901	0.104749
Pavir.2KG166048	0.0329515	0.00511512	0.0154751	0.057483	0.0127568	0.0240712
Pavir.2KG166100	0.0785715	0.0238871	0.0248658	0.0621488	0.0203539	0.0176697
Pavir.2KG166200	0.0786227	0.0154456	0.0287262	0.0939341	0.0135747	0.0339305
Pavir.2KG166500	0.115609	0.0149421	0.0747659	0.132027	0.0356932	0.0739532
Pavir.2KG169200	0.0467417	0.0118971	0.0234394	0.0532977	0.00831222	0.012423
Pavir.2KG169800	0.11522	0.0263574	0.0649037	0.127126	0.0375356	0.0940125
Pavir.2KG170900	0.0784205		0.026673	0.0587028	0.00408586	0.0270336
Pavir.2KG171200	0.0855222	0.00557653	0.0293483	0.0607245	0.00354596	0.0144938
Pavir.2KG173200	0.13828	0.0188927	0.0482357	0.120322	0.0209128	0.0471117
Pavir.2KG173500	0.0676692	0.0492706	0.0242827	0.0688336	0.0446092	0.0290945
Pavir.2KG174100	0.0850753	0.0421555	0.006973	0.0864686	0.0424285	0.0210371
Pavir.2KG174300	0.19249	0.00947864	0.196952	0.149162	0.0265012	0.15183
Pavir.2KG174500	0.101284	0.0212309	0.0406461	0.0863898	0.0240378	0.0406372
Pavir.2KG176000	0.115923	0.0473911	0.0464224	0.110562	0.0714424	0.0382349
Pavir.2KG177600	0.0900864	0.0198231	0.0491887	0.0792663	0.0183211	0.0347546
Pavir.2KG188300	0.0836469	0.0153621	0.0491192	0.0688866	0.0106454	0.0242472
Pavir.2KG188700	0.0714519	0.0378425	0.0191411	0.0350423	0.0361779	0.00966214
Pavir.2KG189000	0.137868		0.0770753	0.104194	0.0227756	0.0770753
Pavir.2KG189382	0.0256176	0.0292054		0.0259744
Pavir.2KG190300	0.0646881	0.0250323	0.0277332	0.106062	0.0309816	0.0464796
Pavir.2KG191400	0.114292	0.00911434	0.0222259	0.09509	0.0122679	0.0145465
Pavir.2KG191673	0.113403	0.0140022	0.0546619	0.104597	0.01571	0.0332348
Pavir.2KG191900	0.0713192	0.0367764	0.0334715	0.0832112	0.0394598	0.0336336
Pavir.2KG192200	0.0842133	0.0148082	0.0194956	0.0640194	0.016826	0.0155051
Pavir.2KG192600	0.0639687	0.00783175	0.00813026	0.0556491	0.00659129	0.00404861
Pavir.2KG193355	0.0665607	0.0170817	0.0277153	0.0706396	0.0164483	0.0313692
Pavir.2KG193700	0.0657558	0.0409864	0.0339072	0.0869507	0.0455546	0.0398997
Pavir.2KG193800	0.0967302	0.00606896	0.0305438	0.0419707	0.00341298	0.0149265
Pavir.2KG193891	0.077626	0.0209001	0.0488989	0.0993924	0.0231881	0.0676483
Pavir.2KG194073	0.118295	0.0135048	0.0632898	0.0979908	0.022006	0.0489898
Pavir.2KG196582	0.0574564	0.00747195	0.0350866	0.0834183	0.0139376	0.0609365
Pavir.2KG197200	0.0467648	0.0142579	0.0106105	0.0548774	0.013153	0.0212798
Pavir.2KG203030	0.223953	0.00583923	0.140926	0.189224	0.0029334	0.118194
Pavir.2KG203045	0.0724786	0.0215265	0.0409986	0.0903331	0.0243954	0.0409519
Pavir.2KG203055	0.189778	0.00681442	0.0955276	0.141678	0.00681442	0.0794808
Pavir.2KG203070	0.0828323	0.0585409	0.0412453	0.0979655	0.0463483	0.0559875
Pavir.2KG203101	0.0403421	0.0324215	0.018188	0.0678637	0.0285745	0.0332861
Pavir.2KG203106	0.086414	0.00898584	0.0614717	0.0909328	0.0123708	0.0659533
Pavir.2KG203111	0.0442095	0.00397616	0.00934607	0.0537115	0.00549156	0.0188702
Pavir.2KG203121	0.0467676	0.0316505	0.0247985	0.0761439	0.0284548	0.0470695
Pavir.2KG203141	0.102416	0.0288138	0.0452045	0.098697	0.029158	0.0328848
Pavir.2KG203146	0.0698185	0.045104	0.0356512	0.074622	0.0404119	0.0354843
Pavir.2KG203156	0.0854142	0.0277224	0.0484362	0.117189	0.0318349	0.0803562
Pavir.2KG203166	0.0878399	0.00104004	0.0335556	0.0856734	0.00104004	0.0334853
Pavir.2KG203171	0.0783892	0.013724	0.0265549	0.0742497	0.0182518	0.017623
Pavir.2KG203176	0.0878753	0.00593971	0.0294203	0.0828262	0.0101172	0.0294203
Pavir.2KG203181	0.0634233	0.0227461	0.0249311	0.0744621	0.0134025	0.0382402
Pavir.2KG203186	0.0659655	0.0193529	0.0252579	0.0653924	0.0283592	0.0201159
Pavir.2KG203196	0.115034	0.0202999	0.0689162	0.107391	0.0271126	0.0583978
Pavir.2KG203201	0.0381981	0.00693904	0.0102568	0.0522149	0.00431037	0.0206215
Pavir.2KG203226	0.0711803	0.0305973	0.0477817	0.0666711	0.0345696	0.0307819
Pavir.2KG203231	0.0798462	0.0113925	0.0371524	0.0790637	0.0139479	0.029186
Pavir.2KG203241	0.172262	0.0363585	0.0935361	0.168325	0.0523002	0.0827459
Pavir.2KG203256	0.112141	0.00351051	0.0511083	0.0854599	0.00394869	0.0166682
Pavir.2KG203266	0.0522501	0.0422061	0.0384805	0.105352	0.0527258	0.0775746
Pavir.2KG203276	0.0658119	0.0164963	0.038773	0.0654544	0.0228493	0.0384006
Pavir.2KG203281	0.0512702	0.0133415	0.0300111	0.0563	0.0136475	0.0421937
Pavir.2KG203286	0.0849817	0.0141086	0.0300843	0.0777628	0.0181209	0.0250679
Pavir.2KG203306	0.0783333	0.0318965	0.0219981	0.215567	0.151622	0.13157
Pavir.2KG203311	0.0859301	0.00330125	0.0531002	0.0641531	0.00219957	0.0310981
Pavir.2KG203316	0.100517	0.0187256	0.0392141	0.10324	0.0134815	0.0466287
Pavir.2KG203326	0.0661407	0.0378422	0.0280542	0.0598938	0.0394856	0.0247149
Pavir.2KG203331	0.100488	0.0195528	0.0409445	0.0820696	0.0174563	0.0241042
Pavir.2KG203361	0.0734356	0.013272	0.0339113	0.0461106	0.014678	0.0251099
Pavir.2KG203366	0.082796	0.00871733	0.0307804	0.0807656	0.0109078	0.0338472
Pavir.2KG203441	0.0818599	0.016973	0.0342659	0.0768637	0.0176412	0.0303781
Pavir.2KG203461	0.0621926	0.0302326	0.0312993	0.0849844	0.0279053	0.0440058
Pavir.2KG203466	0.0844411	0.016843	0.0479184	0.149118	0.0208524	0.101434
Pavir.2KG203471	0.103924	0.0113593	0.0538153	0.116108	0.0133142	0.0649561
Pavir.2KG203486	0.180245	0.0570706	0.0528405	0.208781	0.0528863	0.0499855
Pavir.2KG203491	0.0601857	0.0192645	0.0107243	0.0565809	0.0204554	0.0216836
Pavir.2KG203506	0.0972811	0.0100206	0.0469553	0.0937482	0.00781588	0.0289098
Pavir.2KG206800	0.0790698	0.0434838	0.0341616	0.0835708	0.036874	0.0368425
Pavir.2KG206900	0.079404	0.00779253	0.0299155	0.0796046	0.00711553	0.0260767
Pavir.2KG207000	0.0703788	0.0278755	0.0285792	0.0693249	0.0265223	0.0359922
Pavir.2KG207300	0.0596739	0.0100794	0.0154751	0.0683241	0.0124581	0.02358
Pavir.2KG207400	0.0903487	0.0201834	0.0386874	0.0879939	0.0191151	0.0418475
Pavir.2KG207500	0.0599251	0.00484964	0.016485	0.0395679	0.00668371	0.0109593
Pavir.2KG207900	0.162373	0.0738337	0.102868	0.139303	0.0680518	0.0922431
Pavir.2KG208200	0.0582161	0.0167353	0.0293816	0.0933597	0.0108671	0.0473727
Pavir.2KG208300	0.0492534	0.0292991	0.0190834	0.0729067	0.0229813	0.0319141
Pavir.2KG208900	0.078554	0.00778608	0.0464251	0.0626609	0.0102201	0.0303891
Pavir.2KG209700	0.183841	0.0728935	0.11716	0.20292	0.0897809	0.15596
Pavir.2KG212105	0.0575617	0.0155052	0.0207284	0.0692854	0.0183173	0.0287493
Pavir.2KG214600	0.0658096	0.0346791	0.0292918	0.100856	0.0650241	0.0424947
Pavir.2KG214700	0.0910839	0.0295434	0.0286817	0.0769929	0.0419154	0.0237327
Pavir.2KG214800	0.0654114	0.0492454	0.0244108	0.102528	0.0499386	0.0545486
Pavir.2KG215100	0.0615705	0.0268068	0.0241011	0.0540461	0.0322671	0.0191411
Pavir.2KG217416	0.116206	0.0132702	0.041466	0.117632	0.0118062	0.052934
Pavir.2KG217574	0.0649529	0.00938699	0.0263219	0.0858099	0.00864093	0.0328187
Pavir.2KG217732	0.0676052	0.0160975	0.0333457	0.0432262	0.0262304	0.0162616
Pavir.2KG217890	0.0781205	0.0332348	0.0533319	0.114662	0.036991	0.0915723
Pavir.2KG218100	0.0828499	0.0101037	0.0384277	0.0841216	0.0131437	0.0358445
Pavir.2KG218200	0.0764303	0.0303788	0.0352778	0.0791953	0.0318812	0.0311232
Pavir.2KG218206	0.0551206	0.0208689	0.0173557	0.0634732	0.0185387	0.0233676
Pavir.2KG218364	0.120693	0.0410067	0.0930513	0.161658	0.0512379	0.139435
Pavir.2KG218400	0.0536804	0.0124075	0.0107531	0.0774774	0.0109863	0.0331639
Pavir.2KG218500	0.0673504	0.0216366	0.0199577	0.0641778	0.0208671	0.0210876
Pavir.2KG218522	0.119857	0.0102284	0.0384805	0.126057	0.0125177	0.0655716
Pavir.2KG218558	0.0983512	0.00897011	0.0861856	0.118978	0.0244402	0.109217
Pavir.2KG218600	0.0837598	0.0361835	0.0368588	0.102781	0.0448145	0.0629941
Pavir.2KG218680	0.12132	0.0231747	0.0654908	0.160102	0.0484803	0.0868704
Pavir.2KG218700	0.120612	0.0205366	0.0587511	0.0922014	0.0230736	0.0510184
Pavir.2KG218900	0.133966	0.0178693	0.0688264	0.122833	0.0162661	0.0552285
Pavir.2KG219100	0.103383	0.0153115	0.0479601	0.0929892	0.023064	0.0469384
Pavir.2KG219200	0.061023	0.0363303	0.016328	0.137678	0.0889125	0.0710695
Pavir.2KG219300	0.134177	0.0306574	0.0867658	0.0964069	0.0268914	0.0447585
Pavir.2KG219400	0.0573533	0.0445009	0.0120016	0.0744666	0.0310087	0.0239567
Pavir.2KG219700	0.0856801	0.0227458	0.0270336	0.0817481	0.0187287	0.0363797
Pavir.2KG219900	0.0842525	0.0367231	0.0337966	0.145453	0.0245671	0.099619
Pavir.2KG220000	0.0851363	0.00842871	0.0283646	0.0751975	0.00870095	0.0185636
Pavir.2KG220100	0.0885211	0.0453713	0.0428021	0.0989207	0.0559502	0.0500879
Pavir.2KG220200	0.101564	0.0152274	0.0349184	0.0989946	0.0159662	0.0351021
Pavir.2KG220300	0.0856987	0.0157317	0.0232939	0.107196	0.0173908	0.0323484
Pavir.2KG220400	0.0652076	0.0126839	0.0279793	0.0826118	0.0116197	0.0365001
Pavir.2KG220600	0.147531	0.0411909	0.112296	0.111377	0.0396477	0.0872432
Pavir.2KG220700	0.17815	0.0970609	0.159789	0.0567341	0.0247022	0.0421302
Pavir.2KG222300	0.0978707	0.0119886	0.0376522	0.125177	0.0102044	0.0663957
Pavir.2KG223000	0.0757187	0.0117841	0.051201	0.150422	0.0307437	0.113071
Pavir.2KG223100	0.0898425	0.0227645	0.0393001	0.0771017	0.0217606	0.0239854
Pavir.2KG223200	0.106347	0.0231739	0.0457636	0.121673	0.0146506	0.0652085
Pavir.2KG223300	0.102985	0.0361742	0.070308	0.0823871	0.0510791	0.0546249
Pavir.2KG223474	0.046358	0.0131247	0.0123159	0.0699088	0.0150156	0.0224663
Pavir.2KG223500	0.0751376	0.0152369	0.0355935	0.0813933	0.0138284	0.0316359
Pavir.2KG223800	0.0642389	0.00948755	0.0161565	0.108994	0.030658	0.0513291
Pavir.2KG223900	0.120794	0.0522498	0.066968	0.107328	0.0469303	0.0672252
Pavir.2KG224000	0.110561	0.0464744	0.0317414	0.125089	0.0621703	0.0408256
Pavir.2KG224200	0.0594425	0.0223685	0.0182952	0.0425124	0.0215649	0.00301206
Pavir.2KG224300	0.0876498	0.0258322	0.0405916	0.108371	0.0313037	0.0471951
Pavir.2KG224400	0.0528204	0.0181576	0.0202048	0.0321649	0.0083617	0.00653604
Pavir.2KG224500	0.0631468	0.0149634	0.0310177	0.0629098	0.0149605	0.0311774
Pavir.2KG226400	0.0945905	0.029098	0.0336309	0.110441	0.0326088	0.0463589
Pavir.2KG228900	0.0786436	0.038666	0.066209	0.110343	0.0607928	0.0853155
Pavir.2KG229216	0.164723	0.0224819	0.138297	0.139908	0.0221642	0.117328
Pavir.2KG229374	0.0636078	0.0106003	0.0352974	0.0652737	0.0169113	0.0387449
Pavir.2KG229500	0.0732684	0.0146784	0.0397489	0.0643714	0.0112374	0.0284774
Pavir.2KG229700	0.098513	0.0989265	0.0263219	0.135713	0.0787499	0.0823776
Pavir.2KG229800	0.0738252	0.00408401	0.0316848	0.0908855	0.00922551	0.0508521
Pavir.2KG230400	0.140428	0.0287906	0.0786657	0.132379	0.0331381	0.0544093
Pavir.2KG230500	0.0634796	0.013567	0.0393305	0.0785692	0.0160449	0.0438237
Pavir.2KG230600	0.0842932	0.0274096	0.0341165	0.0428466	0.0102952
Pavir.2KG230700	0.111977	0.0168424	0.0566405	0.101124	0.0128173	0.0751289
Pavir.2KG231400	0.0843778	0.0566631	0.0317567	0.171219	0.0433015	0.04922
Pavir.2KG234000	0.050448	0.0116784	0.0114618	0.0680141	0.0116573	0.0165916
Pavir.2KG234600	0.0664807	0.0215099	0.0319474	0.0645891	0.021348	0.0287554
Pavir.2KG234700	0.0793533	0.0187611	0.0513271	0.0471434	0.0210618	0.0248498
Pavir.2KG234800	0.0791027	0.0416663	0.0500294	0.0932864	0.0484331	0.0685778
Pavir.2KG236900	0.0528503	0.013817	0.0322018	0.0911973	0.024567	0.0457608
Pavir.2KG237200	0.10138	0.02115	0.0461587	0.0976442	0.0226986	0.0442686
Pavir.2KG237500	0.0673537	0.0112841	0.0521078	0.0866652	0.0148973	0.0661757
Pavir.2KG237700	0.0700726	0.0382935	0.0327703	0.0701676	0.043082	0.0235609
Pavir.2KG238500	0.0914023	0.0144559	0.0488192	0.0950866	0.0167046	0.041825
Pavir.2KG238600	0.0821578	0.0147287	0.0479917	0.08288	0.0123768	0.0362781
Pavir.2KG239300	0.0862073	0.0124402	0.0374006	0.0901545	0.0117152	0.0443328
Pavir.2KG239500	0.150219	0.0513469	0.104663	0.0960667	0.0447663	0.0421405
Pavir.2KG239600	0.101834	0.0107313	0.0290872	0.0769245	0.0135828	0.033462
Pavir.2KG241200	0.0673117	0.0278958	0.0319837	0.0782337	0.0364515	0.0357271
Pavir.2KG241300	0.0426945	0.0073621	0.0104716	0.0533935	0.0117335	0.0211672
Pavir.2KG241400	0.0547477	0.0234342	0.0183435	0.0507322	0.0184918	0.0166266
Pavir.2KG241800	0.0684454	0.0103862	0.0629101	0.057304	0.0183552	0.0515921
Pavir.2KG241900	0.0562299	0.0198523	0.0236518	0.052522	0.0179687	0.0198486
Pavir.2KG242300	0.0967203	0.0143556	0.0579426	0.0955881	0.0140262	0.0509996
Pavir.2KG244500	0.0675322	0.0120053	0.0220762	0.0727829	0.0122467	0.0269767
Pavir.2KG245300	0.0773963	0.022262	0.018407	0.0860415	0.0351946	0.0245448
Pavir.2KG245700	0.120377	0.025417	0.0441216	0.12927	0.0149318	0.0367813
Pavir.2KG245800	0.124455	0.0922561	0.0434997	0.140263	0.0720833	0.054804
Pavir.2KG246700	0.0754324	0.0302012	0.0242039	0.0891351	0.0228147	0.0398488
Pavir.2KG246858	0.030374	0.0460015		0.0479155	0.0404247	0.0170957
Pavir.2KG247000	0.0759537	0.0337055	0.0438878	0.05602	0.0537796	0.0345461
Pavir.2KG247016	0.0898673	0.0348123	0.0396817	0.10023	0.0346648	0.0726036
Pavir.2KG247200	0.118957	0.0458165	0.0475166	0.059331	0.0317047	0.0158732
Pavir.2KG247300	0.0788828	0.0129795	0.035849	0.0649433	0.0133409	0.0271826
Pavir.2KG247600	0.102459	0.00935766	0.0524302	0.123515	0.00741837	0.0523353
Pavir.2KG247700	0.105246	0.0470329	0.0739555	0.122888	0.0614647	0.0844171
Pavir.2KG247900	0.11534	0.0176542	0.0469191	0.103229	0.0239252	0.0413717
Pavir.2KG248200	0.111393	0.0465705	0.0539121	0.075064	0.0404908	0.040132
Pavir.2KG248300	0.0944451	0.0464415	0.0347966	0.120424	0.0375709	0.054393
Pavir.2KG248400	0.147052	0.0542018	0.116626	0.1594	0.0905943	0.157783
Pavir.2KG248900	0.0611246	0.0065415	0.0258122	0.059768	0.00405542	0.0192811
Pavir.2KG249000	0.0707768	0.0266898	0.0236108	0.0897452	0.0274641	0.0324917
Pavir.2KG249300	0.120625	0.0283414	0.0807138	0.0968305	0.0267201	0.0336828
Pavir.2KG249500	0.133944	0.0150618	0.0870471	0.134724	0.0150489	0.0725026
Pavir.2KG249600	0.238854	0.053529	0.191557	0.200194	0.0575935	0.159437
Pavir.2KG249800	0.0801862	0.0304649	0.0409935	0.0738274	0.0385099	0.041935
Pavir.2KG249900	0.0933485	0.0377866	0.0420146	0.14052	0.0485563	0.0815622
Pavir.2KG250100	0.0817955	0.0217427	0.0283477	0.0877285	0.0197804	0.0239567
Pavir.2KG250200	0.0358164	0.0355453		0.0615407	0.0307236	0.0163949
Pavir.2KG250500	0.0729521	0.0228302	0.0465452	0.1115	0.00662261	0.0990885
Pavir.2KG250600	0.133529	0.0324993	0.0542906	0.111562	0.0379298	0.0337966
Pavir.2KG250700	0.0688192	0.0154358	0.020411	0.0623298	0.0165689	0.0178784
Pavir.2KG251200	0.111513		0.0649058	0.110618		0.0643087
Pavir.2KG251400	0.153285	0.0623498	0.108875	0.145253	0.103372	0.0860082
Pavir.2KG251500	0.132088	0.021758	0.0709716	0.101921	0.0164806	0.0333722
Pavir.2KG252100	0.119311	0.00481931	0.0770753	0.0984932	0.0141398	0.0566643
Pavir.2KG252258	0.0984453	0.024403	0.0450465	0.0850608	0.0291892	0.0317567
Pavir.2KG252400	0.110275	0.0390363	0.0410887	0.0802738	0.0138486	0.0259799
Pavir.2KG255400	0.0574219	0.0144365	0.0191542	0.071324	0.0172578	0.0304836
Pavir.2KG255900	0.0959285	0.0101453	0.0765731	0.13978	0.00973176	0.11903
Pavir.2KG257700	0.0789835	0.0291355	0.0396692	0.0792706	0.0293828	0.0299219
Pavir.2KG260300	0.0895848	0.018804	0.0281912	0.0802358	0.0166073	0.0218216
Pavir.2KG260800	0.0701648	0.0147292	0.0246964	0.088303	0.0118643	0.0377538
Pavir.2KG260900	0.107668	0.0340014	0.0373935	0.115856	0.0367366	0.0551209
Pavir.2KG261000	0.113064	0.0156195	0.0347362	0.104317	0.0245639	0.0418362
Pavir.2KG261100	0.0535255	0.0263597	0.0211241	0.0628277	0.0168214	0.0239089
Pavir.2KG261116	0.0731945	0.0244978	0.0477586	0.068735	0.0228442	0.0433327
Pavir.2KG262558	0.0917296	0.0795842	0.0219745	0.102537	0.088395	0.029677
Pavir.2KG262700	0.0597635	0.0334343	0.0157468	0.0747927	0.0377721	0.0301002
Pavir.2KG264800	0.105626	0.0532882	0.0649253	0.106063	0.065842	0.0651997
Pavir.2KG264900	0.0898824	0.0322818	0.0714725	0.130575	0.0228769	0.119975
Pavir.2KG265100	0.0929591	0.0164185	0.0306218	0.097123	0.0120824	0.0280686
Pavir.2KG265158	0.053642	0.0320962	0.0289237	0.0535023	0.0315853	0.0341186
Pavir.2KG265358	0.0562215	0.00533846	0.0305327	0.0622875	0.00426578	0.0349997
Pavir.2KG265516	0.126037	0.0111864	0.0652503	0.107704	0.0093105	0.0488267
Pavir.2KG265600	0.192391	0.120492	0.087142	0.0860622	0.064163	0.0413706
Pavir.2KG265800	0.129056	0.0416906	0.0691092	0.13897	0.0484033	0.074411
Pavir.2KG265832	0.0716901	0.0239168	0.0600722	0.0595352	0.0175473	0.0600722
Pavir.2KG266148	0.0962442	0.0693541	0.0263157	0.111493	0.050542	0.0540937
Pavir.2KG266306	0.125765	0.041391	0.0513986	0.111857	0.0306793	0.0516764
Pavir.2KG266400	0.0941812	0.0180878	0.0491826	0.0980738	0.0264169	0.0485447
Pavir.2KG266500	0.0602971	0.0282978	0.0170714	0.0431177	0.0409011
Pavir.2KG266622	0.0531694	0.0267011	0.0140708	0.0622122	0.0247182	0.0238275
Pavir.2KG266938	0.129612	0.0137048	0.083527	0.137957	0.0154285	0.0824226
Pavir.2KG267096	0.0964578	0.0349923	0.0468939	0.0632675	0.0203292	0.0126683
Pavir.2KG267300	0.143755	0.0357413	0.0699956	0.12807	0.0361841	0.0636143
Pavir.2KG267412	0.0504956	0.0149625	0.0180743	0.0511658	0.0106093	0.01187
Pavir.2KG267600	0.10577	0.0147034	0.052825	0.0847942	0.0154831	0.0399414
Pavir.2KG267800	0.137488	0.0326196	0.0814909	0.114557	0.0363698	0.0736624
Pavir.2KG268216	0.114219	0.0273159	0.0710413	0.111557	0.0397432	0.0681051
Pavir.2KG268416	0.10788	0.0215063	0.0659739	0.1147	0.0185004	0.0656694
Pavir.2KG268600	0.0742384	0.0363232	0.0266971	0.065415	0.0363497	0.0197509
Pavir.2KG268690	0.0693851	0.016896	0.0207284	0.0770325	0.0175269	0.0198417
Pavir.2KG268800	0.0566872	0.00780563	0.0202048	0.0797561	0.0130864	0.0414791
Pavir.2KG269000	0.0788097	0.0211225	0.0461316	0.100421	0.0157417	0.0756032
Pavir.2KG269300	0.118023	0.0461687	0.0754795	0.147005	0.0392802	0.0970947
Pavir.2KG270200	0.0825874	0.0229443	0.0644503	0.0927661	0.0289274	0.0554162
Pavir.2KG270900	0.0846525	0.0356401	0.0450749	0.10998	0.0379675	0.07012
Pavir.2KG271216	0.0728783	0.047421	0.0227052	0.116133	0.0668541	0.0586154
Pavir.2KG271300	0.0560141	0.00588221	0.0231702	0.0267409	0.00843378	0.0075759
Pavir.2KG272000	0.0837202	0.0527387	0.0339605	0.110931	0.0582039	0.0459249
Pavir.2KG272100	0.167323	0.037744	0.155618	0.149423	0.0465474	0.136554
Pavir.2KG272300	0.0710889	0.0182872	0.0223523	0.085562	0.0215168	0.037961
Pavir.2KG272400	0.0957899	0.0343864	0.0543749	0.0991517	0.0267001	0.0597549
Pavir.2KG272500	0.0596283	0.0128486	0.0275299	0.0596836	0.00822752	0.0183507
Pavir.2KG272600	0.11518	0.0106829	0.0432702	0.0999589	0.0149478	0.0361059
Pavir.2KG274400	0.0906427	0.027009	0.0311218	0.0995666	0.0126929	0.0370293
Pavir.2KG276900	0.0655898	0.0226051	0.0167801	0.072222	0.0186658	0.0200658
Pavir.2KG277082	0.152895	0.0469308	0.09054	0.114675	0.044202	0.0596539
Pavir.2KG277100	0.0810243	0.0428922	0.0484139	0.0289814	0.0276683	0.00687688
Pavir.2KG277200	0.117051	0.0184402	0.0532417	0.116675	0.0220423	0.0531546
Pavir.2KG277719	0.0566885	0.0334073	0.0274528	0.0521108	0.0382935	0.0228511
Pavir.2KG277810	0.106998	0.0202812	0.0612023	0.119114	0.02702	0.0644661
Pavir.2KG278800	0.0605257	0.0178298	0.0212098	0.0571947	0.00956915	0.0357384
Pavir.2KG278900	0.0498676	0.00410183	0.00775209	0.057364	0.00451892	0.00781266
[truncated: 10,062 more rows]

## Sheet: extFig_4e
grp	lfc.bin	n.genes.V1	n.genes.N
K>N	-5	-5	238
K>N	-4.5	-4.5	69
K>N	-4	-4	94
K>N	-3.5	-3.5	152
K>N	-3	-3	219
K>N	-2.5	-2.5	379
K>N	-2	-2	655
K>N	-1.5	-1.5	1194
K>N	-1	-1	2082
K>N	-0.5	-0.5	2670
N>K	0.5	0.5	2358
N>K	1	1	1743
N>K	1.5	1.5	886
N>K	2	2	500
N>K	2.5	2.5	308
N>K	3	3	170
N>K	3.5	3.5	115
N>K	4	4	97
N>K	4.5	4.5	74
N>K	5	5	231

## Sheet: extFig_4f
homeolog.id	IN3_vas_bundle.E4	Inflorescence.Panicle_emergence	Inflorescence.Rachis_brach_enlong	pool_leaf_blade.E4	pool_leaf_sheath.E4	pool_nodes.E4	pool_whole_crown.E4	whole_floret.DAP0	whole_floret.DAP10	whole_floret.DAP20	whole_floret.DAP25	whole_floret.DAP30	whole_floret.DAP5	whole_germ_seed.24hr_imbibition	whole_germ_seed.48hr_imbibition	whole_germ_seed.72hr_imbibition	whole_root_sys.E4	whole_root.V1	whole_root.V3	whole_root.V5	whole_shoot.V1	whole_shoot.V3	whole_shoot.V5
Pavir.1KG003100--Pavir.1NG000100	3.0996	2.00015	1.88133	3.20686	3.30726	3.30329	2.36823	2.28516	3.0248	3.32002	3.45433	3.34763	2.76395	1.56644	1.6932	1.20929	1.64834	1.04472	1.30699	1.66838	1.77312	1.74708	2.22004
Pavir.1KG003200--Pavir.1NG000200	0	0	-0.961784	0	0	5.52591e-15	-0.961784	-0.888937	-0.543732	1.42914	-1.8713	-2.08792	-0.640516	0	0.961784	2.44447	1.42043	0.961784	0.927986	-2.5024	0	0	2.5227e-15
Pavir.1KG003300--Pavir.1NG000300	4.76438	2.87961	2.7457	4.0369	4.42775	2.81114	2.81108	3.35778	3.80621	5.14147	3.65312	5.43078	6.87758	5.10002	5.33652	3.80315	5.12094	5.094	5.79771	5.82446	6.22777	2.92031	3.57204
Pavir.1KG003900--Pavir.1NG000600	0.30118	-0.103072	-0.179853	0.460929	0.183459	-0.0267785	-0.028029	0.217583	0.0910764	0.0836446	-0.0436304	-0.36859	0.213653	0.0573813	-0.11385	-0.0970631	-0.338618	0.0954297	-0.0442727	-0.0757547	0.31469	0.37835	0.143809
Pavir.1KG004000--Pavir.1NG000700	-1.04452	-0.920627	-1.12269	-0.67817	-0.802226	-0.83103	-1.17551	-1.034	-1.16078	-0.909151	-1.02183	-0.953311	-1.59422	-1.15118	-1.39764	-1.05821	-1.13643	-0.975367	-0.78309	-1.09206	-0.952802	-0.918029	-0.734442
Pavir.1KG004100--Pavir.1NG000800	1.58277	0	2.14776	-0.961795	0	1.72893	2.68386	0.517288	0.836447	1.69721	2.67934	3.78891	0.713996	3.09156	0.897252	1.99638	1.42928	2.76454	1.61548	2.96818	2.39194	2.20659	4.95439
Pavir.1KG004200--Pavir.1NG001000	-0.840073	-1.11426	-0.935549	-0.184283	-0.275286	-0.730185	-0.551823	0.177235	0.424568	0.100691	-0.0272595	-0.0797066	0.325806	-0.980119	-0.510477	-0.569418	-1.29319	-0.796766	-1.06774	-0.889576	0.138336	-0.248091	-0.143483
Pavir.1KG004300--Pavir.1NG001100	-0.653698	-0.38422	-0.514675	-0.851439	-0.618798	-0.601012	-0.556747	-0.429452	-0.31514	-0.365836	-0.645897	-1.05937	-0.523795	-0.250849	-0.47601	-0.191977	-0.589652	-0.290566	-0.361769	-0.470713	-0.0719025	-0.208194	-0.356568
Pavir.1KG004500--Pavir.1NG001300	-1.44174	-4.17837	-4.86361	0	-2.44216	-4.02179	0.00536008	-0.335287	-0.422782	-1.13841	-0.288346	0.803664	-0.434043	-2.44203	0	-2.44235	-2.4409	2.4321	3.17698	0	-4.54717	-4.31629	-5.38345
Pavir.1KG004800--Pavir.1NG001600	0.140766	0.638654	0.521964	0.348034	0.43231	0.489705	0.430938	0.250346	0.317205	0.587288	0.791028	0.788555	0.393887	0.443376	0.91904	0.651617	2.37803	0.29497	2.29337	1.80709	0.594207	0.495961	0.460962
Pavir.1KG004900--Pavir.1NG001800	1.99458	-1.218	3.36249	2.43451	0.741689	-3.17443	-1.00585	-7.63417	-8.70598	-5.85912	-5.10982	-6.37385	-7.28301	-1.01641	-1.58586	-0.616714	1.82327	1.05228	1.46114	2.14308	-0.9725	-1.65885	-1.40412
Pavir.1KG005033--Pavir.1NG001900	0	0	0	0	0	-2.84992	-2.47478	-1.10132	-1.13408	-2.6569	-2.53834	-4.66554	-1.33405	-0.823628	-3.46968	-2.44998	-2.25057	-1.5689	-2.49283	-2.02064	0	0	1.8482
Pavir.1KG005166--Pavir.1NG002100	-0.266766	-2.50555	-2.21843	-1.66257	-1.33412	-1.3867	-1.42261	-0.883305	-2.13734	-3.0423	-3.6334	-2.02017	-1.09056	0.676685	2.32476	3.32176	-2.1811	-0.36537	-2.75917	-4.25329	-0.811762	-1.05429	-2.43562
Pavir.1KG005600--Pavir.1NG002500	0.394591	0.421432	0.508128	0.69766	0.376755	0.500358	0.458605	0.106536	0.185771	0.1511	0.100213	0.192407	0.116689	0.521188	0.108613	0.41381	0.382702	0.697103	0.78561	0.633439	0.43731	0.267231	0.579423
Pavir.1KG005800--Pavir.1NG002700	-1.27482	-0.417269	-0.332039	-1.20617	-0.911232	-0.221044	-0.518737	-0.950432	-0.626356	-0.664415	-0.982119	-0.920463	-0.731639	-0.88521	-1.12004	-1.05593	-0.309848	-0.376524	-0.0465968	0.0713827	-0.568685	-0.397417	-0.648566
Pavir.1KG005900--Pavir.1NG002800	-0.104003	0.243167	0.239971	0.380688	-0.108473	-0.158794	-0.0105459	0.231017	-0.0314666	-0.2014	-0.0980916	-0.0726499	0.177677	0.202624	0.322494	0.201882	-0.0991746	0.0731577	0.0531619	0.152036	0.23527	0.172337	0.109099
Pavir.1KG006000--Pavir.1NG002900	-0.393539	-0.374965	-0.0123472	-0.00347683	0.0443645	-0.0533396	-0.230613	-0.106632	-0.221863	-0.182356	-0.714093	-1.08319	-0.123063	-0.545437	-0.704987	-0.38648	-0.373974	-0.527176	-0.385048	-0.289848	-0.402765	-0.00706734	-0.171545
Pavir.1KG006100--Pavir.1NG003000	-0.613398	-0.375827	-0.320921	-0.307983	-0.23744	-0.284165	-0.204835	-0.0417657	-0.200301	-0.279828	-0.663716	-0.966008	-0.177189	-0.389839	-0.600418	-0.664095	-0.50439	-0.52671	-0.609819	-0.501698	-0.222532	-0.0912422	-0.344498
Pavir.1KG006200--Pavir.1NG003100	0.0802523	0.242762	0.442609	0.0786445	0.190638	0.330076	0.230439	0.280508	0.183911	0.068514	-0.0240002	-0.0218759	0.209028	-0.0787976	-0.169945	-0.0761437	0.141641	0.369407	0.172556	0.183565	0.371172	0.364945	0.31235
Pavir.1KG006500--Pavir.1NG003200	-1.58893	-1.85678	-2.62801	-0.648241	-1.45937	-1.82245	-0.600505	-0.882268	-0.944352	-0.723038	0.175584	-0.460036	-1.14449	-1.55697	-1.49621	-1.85427	-0.16375	0.237339	-0.0426008	-0.0924888	-2.08481	-1.8049	-1.69396
Pavir.1KG006600--Pavir.1NG003300	-0.556096	0.961795	0	-1.48094	-1.90116	0.908865	1.22627	1.29956	-0.583324	-0.217343	0.956407	-1.21464	-0.0146356	0.796175	-0.800767	-1.54587	0.819317	0.696236	0.595987	1.97529	1.04587	1.45931	-0.622918
Pavir.1KG006801--Pavir.1NG003500	-1.55719	-3.19943	-2.95262	-4.19987	-2.06484	-3.00221	-3.0206	-2.67107	-2.49341	-1.73233	-0.792908	-0.427442	-2.24805	-2.38285	-1.96756	-2.26594	-2.63284	-2.52933	-2.49411	-2.2767	-2.13181	-2.40771	-2.29175
Pavir.1KG007000--Pavir.1NG003700	-4.17189	-1.73772	-0.501224	-1.95742	-0.809144	0.23602	-1.77728	-0.464821	-0.482723	-1.96335	-3.47318	-2.58734	-0.500424	-0.66488	-0.386897	-0.648451	-1.14771	-1.17715	-2.06634	-1.15022	-1.19244	-1.08829	-0.852968
Pavir.1KG007300--Pavir.1NG004000	0.862455	0.900285	0.990729	1.43436	1.36418	0.617496	0.777508	0.771725	0.919954	1.0735	0.483419	0.0312163	0.721848	0.904106	0.507392	0.875871	1.23796	0.467808	0.353706	0.29639	1.0859	1.4439	1.3472
Pavir.1KG007400--Pavir.1NG004100	-1.48453	-3.32824	-2.85785	-2.50334	-2.32547	-2.51956	-1.80552	-3.11664	-3.11604	-3.91065	-3.39884	-4.09578	-3.34288	-2.4717	-1.98419	-2.18783	-2.05198	-1.6318	-1.69584	-1.79972	-3.06658	-3.49095	-2.84852
Pavir.1KG007500--Pavir.1NG004200	0.238923	0.320619	0.551218	1.29408	0.903892	0.788719	0.903104	0.572381	1.08915	0.998266	0.902517	0.969163	0.635837	0.815419	1.00714	0.762725	0.424925	0.751453	0.499298	0.480088	1.25844	1.29251	1.0099
Pavir.1KG007600--Pavir.1NG004300	-1.44391	-0.77389	-0.559054	-0.242797	-1.1514	-1.23709	-0.963314	-0.31789	0.250137	0.450718	0.405178	-0.02024	-0.257585	-0.627342	0.367088	0.0945907	-1.24653	-0.889891	-1.31765	-1.24799	-1.45848	-0.649116	-1.4994
Pavir.1KG007800--Pavir.1NG004400	0.369005	0.331408	0.402379	0.168422	0.35463	0.106445	0.137363	0.377529	0.311683	0.044348	-0.0538743	-0.124645	0.477856	0.156981	-0.0645106	0.190516	0.21455	0.202292	0.381502	0.327589	-0.0181406	0.0181559	0.178544
Pavir.1KG002000--Pavir.1NG005800	0.141928	-0.276412	-0.00768762	-0.584222	0.29351	-0.0704721	0.26809	-0.910642	-1.36878	-2.31558	-1.84222	-0.780463	-1.11883	-0.190285	-0.112775	0.0601675	0.0607692	-0.37395	-0.0412269	0.297653	-0.59571	-0.202137	-0.4812
Pavir.1KG001600--Pavir.1NG006200	0.0293117	-0.445901	-0.445216	-0.189556	0.580578	0.1361	0.127744	-0.370087	-0.160419	0.071244	0.12386	0.00249443	-0.0997302	-0.215186	-0.29555	-0.22236	0.413833	0.343489	0.382105	0.31691	-0.152813	-0.263299	-0.273627
Pavir.1KG001400--Pavir.1NG006400	-4.91144	-1.99844	-3.60386	-5.85237	-5.82337	-5.45035	-4.95725	-8.13602	-4.83169	-3.58675	-5.3815	-3.42161	-7.46138	-3.17609	-1.84666	-3.7604	-5.53189	-4.4264	-2.89585	-4.7272	-5.17447	-3.80065	-5.39554
Pavir.1KG008000--Pavir.1NG006800	0.299294	0.0835087	0.0674281	0.69033	0.261606	-0.0280409	-0.163791	0.409826	0.600562	0.21785	-0.13896	-0.681156	0.5598	0.146859	-0.112219	0.160572	-0.0694445	0.170653	0.270491	0.254308	0.312142	0.383565	0.334247
Pavir.1KG008300--Pavir.1NG007000	-0.176713	0.52447	0.478528	-1.13927	-0.824035	0.406191	0.819449	-0.187526	0.0856069	0.0728441	-0.226962	0.592171	0.212374	0.0722075	-0.124301	-0.17111	0.696947	-0.0243979	0.721178	0.715619	-0.889327	-0.905496	-0.710149
Pavir.1KG008500--Pavir.1NG007200	0.265728	-1.66484	-1.47326	0.488295	0.339707	-0.484661	0.598687	-2.49427	-1.43924	-0.667341	-2.41991	2.21948	-4.4123	0.58861	0.961795	-1.43941	-1.43959	0	1.31514	1.48431	-3.27673	-1.99389	-1.20233
Pavir.1KG008900--Pavir.1NG007300	0.318436	-0.117785	-0.350964	-0.0689145	-0.0220137	0.207045	1.027	0.306528	0.329142	-0.31184	0.119899	-0.551128	-0.195628	-1.56968	-2.63573	-0.929891	-0.00835735	-1.38125	-0.334924	-0.898174	0.0524844	0.529165	0.451608
Pavir.1KG008100--Pavir.1NG007573	0.160343	0.546861	0.535281	0.512827	0.156584	0.509199	0.567444	0.873487	0.933474	0.529647	0.491267	0.308647	1.06184	0.653866	0.676744	0.658023	0.605434	1.22549	0.921582	0.963745	0.502659	0.348872	0.368316
Pavir.1KG009100--Pavir.1NG007800	1.21621	0.484944	0.485455	1.24876	0.349405	0.294541	0.277675	0.441189	0.328622	-0.223929	-0.315691	-0.513664	1.07943	0.311633	-0.276762	0.273946	-0.440025	-0.937331	-0.567732	-0.355904	0.076082	0.61075	0.68912
Pavir.1KG009300--Pavir.1NG008000	-0.234327	0.67123	0.691099	-1.92117	-0.719528	0.490545	0.330609	-0.0304123	-0.441327	-0.517241	-0.71236	-0.966041	-0.248711	-0.758657	-1.29522	-0.706892	-0.107612	0.0889386	0.162935	-0.0746219	-0.0719904	0.0302182	-0.0736238
Pavir.1KG009000--Pavir.1NG008073	-0.0194205	0.0253209	-0.308048	-0.148001	0.136966	-0.0513297	-0.465283	-0.136281	-0.596938	-0.633239	-1.36218	-1.79159	-0.386205	-0.482314	-0.667109	-0.408033	-0.457702	-0.101066	-0.0112963	-0.171589	0.005883	0.142029	0.32201
Pavir.1KG009700--Pavir.1NG008100	-0.582181	-0.00751432	-0.283931	-0.0693238	-0.249477	-0.326427	-0.437061	0.252057	0.473096	0.420924	0.431858	0.302691	0.250432	-0.0594501	-0.296077	-0.138105	-0.910505	-0.0755362	-0.0973642	-0.543209	0.25921	0.0442884	-0.503201
Pavir.1KG009800--Pavir.1NG008200	-6.14968	-3.79813	-2.32193	-2.79895	-3.94891	-4.02882	-3.20738	-0.938047	-1.538	-2.21444	-4.5083	-5.52704	-1.02131	-4.67764	-3.87105	-5.07513	-4.00863	-4.09418	-6.53808	-7.2873	-3.82979	-4.3558	-4.1733
Pavir.1KG010000--Pavir.1NG008300	-0.118641	0.318006	0.29369	-0.619816	-0.385831	0.204904	0.180124	0.2152	0.125343	0.0955452	0.163945	0.542578	0.0976416	0.262576	0.278817	0.262502	-0.312687	-0.273252	0.0518134	-0.124298	0.42743	0.500235	0.393399
Pavir.1KG010300--Pavir.1NG008600	0	0	-2.81029	0	2.4529	0.961795	3.1908	-5.26417	-4.89172	-3.9149	-5.70492	-5.9535	-6.5138	-0.301626	-0.279055	-0.638443	3.69442	2.34698	2.62806	0.811002	0.961795	1.85474	0
Pavir.1KG010400--Pavir.1NG008700	3.0083	0	0	0	0.961737	2.83141	1.98479	-2.45296	3.06957	0	0.961737	0	0.70113	0.961737	0	0	2.10695	0.961737	1.50785	3.31249	0.961737	0.961737	1.86926
Pavir.1KG010700--Pavir.1NG008800	1.20218	0.900944	0.949921	1.39289	1.30812	1.05276	0.900694	1.10185	1.35263	1.61881	1.73647	1.86928	1.15528	1.67812	2.30776	1.80355	0.696097	0.990124	0.797996	0.821774	0.918662	0.854012	1.00717
Pavir.1KG010800--Pavir.1NG008900	-3.00736	0.591958	-1.03311	-1.84661	-1.86777	-0.251633	-1.00267	-1.79187	-0.415225	-2.45316	-3.42294	-3.19151	-3.43375	-1.06799	-0.625523	-0.923065	0.0643443	0.181878	-0.179382	-0.302862	0.0293397	0.00699818	1.00768
Pavir.1KG011200--Pavir.1NG009000	0.496237	-0.0173991	-0.0730596	-0.0573769	0.0718997	0.0653832	0.145292	-0.0176428	-0.0815151	-0.0467896	0.0646767	0.21164	-0.0847412	0.19169	0.514425	0.169412	0.205309	0.0945022	0.273369	0.168149	-0.179154	-0.0721802	-0.0216145
Pavir.1KG022400--Pavir.1NG009300	-1.32996	-1.06249	-1.76765	-1.20863	-0.794779	0.128563	0.155459	-0.124232	-0.197945	-1.61826	-0.667439	-0.732802	-0.302435	-2.31789	-2.64086	-2.00049	-0.21765	-0.166036	-0.755427	-0.409153	-0.703494	-1.23463	-0.86802
Pavir.1KG012600--Pavir.1NG009400	1.05414	0.502229	0.347595	1.09032	0.905067	0.641757	0.329039	0.443188	0.391523	0.52361	0.414613	0.708724	0.290802	0.0870309	-0.00818322	-0.120036	0.663557	0.433503	0.657144	0.695864	0.25995	0.479692	0.520768
Pavir.1KG022200--Pavir.1NG009600	0.204681	0.22347	0.0218626	0.470176	0.0534411	-0.00495846	0.0846464	0.084656	-0.0796601	-0.1899	-0.120351	-0.00668746	-0.0986927	-0.0840797	-0.0859352	-0.16936	-0.0607386	0.0407392	-0.0873712	-0.00297842	-0.0464107	0.0373984	0.120137
Pavir.1KG022100--Pavir.1NG009700	0	2.43826	0	-1.86104	-0.602765	1.89809	0.736208	-0.428802	0.896543	-1.59485	-4.00428e-16	-2.24655	3.17201	0.52563	0.478304	0.565858	-0.0525252	0.204906	0.317809	0.542429	0.790799	0.961795	0.640115
Pavir.1KG011300--Pavir.1NG009773	-1.09662	-1.16606	-0.780121	-0.619331	-0.0184186	-0.915942	-0.843598	-1.07486	-0.444506	-0.709684	-1.5648	-1.23216	-0.587408	-2.70681	-2.94865	-3.32252	-0.200827	-0.578836	-0.290423	-0.535645	-0.84469	-0.722829	-0.91212
Pavir.1KG021900--Pavir.1NG009900	-1.00145	-0.996396	2.11426e-14	-2.70361	-2.20002	-3.8465	-1.85841	-3.00723	-0.584172	-4.02234	-2.86468	-2.85665	-1.80687	-2.58564	-2.19026	-0.994746	0	-0.127884	-0.250924	-2.45445	-0.05893	-0.766297	-0.478897
Pavir.1KG193300--Pavir.1NG010000	1.09416	1.01194	0.867276	3.29989	2.09909	1.60135	1.23677	1.75639	2.8278	4.41724	3.1633	3.6706	2.36431	1.5075	0.768681	1.65733	0.936873	0.781947	0.91066	0.940391	1.82721	1.80987	1.16925
Pavir.1KG193200--Pavir.1NG010019	0.293346	0.580516	0.565618	0.478846	0.443227	0.627467	0.613073	0.240957	0.390488	0.527915	0.200877	-0.0539552	0.220477	0.517835	0.339541	0.627888	0.351	0.72308	0.842568	0.508437	0.834898	0.696577	0.666456
Pavir.1KG193100--Pavir.1NG010038	-0.776571	0.711573	0.755926	-0.802791	-1.00148	0.0880526	0.600693	0.168694	0.371138	1.2454	2.16682	2.73409	0.0179347	1.74011	1.90307	1.56286	0.328919	0.13862	0.340444	0.643824	1.14656	0.594331	0.898931
Pavir.1KG021400--Pavir.1NG010200	-0.935301	-1.04654	-1.13807	-1.78784	-1.94264	-2.15412	-2.10587	-1.51779	-1.80337	-1.38416	-1.32835	-1.49285	-1.86253	-1.234	-1.2998	-0.889737	-2.4326	-1.84771	-2.37176	-1.94651	-1.34992	-1.52833	-1.62676
Pavir.1KG020800--Pavir.1NG010600	-0.210694	0.184994	0.220068	-0.0420667	-0.0244667	0.1447	0.0787011	0.421445	0.631231	0.50481	0.473652	0.249939	0.515248	0.109181	0.0916465	0.183933	-0.0337415	0.0285858	0.0349086	0.0895765	0.151455	0.0576301	0.204661
Pavir.1KG020700--Pavir.1NG010700	-0.750195	-1.66932	-1.57917	-2.84747	-2.14208	-1.93481	-2.10413	-1.98255	-1.9496	-2.19941	-1.86165	-1.35395	-2.4856	-1.43975	-1.47877	-1.57196	-1.50135	-1.56251	-1.80706	-1.65216	-1.72914	-2.56374	-2.11644
Pavir.1KG020600--Pavir.1NG010800	-1.5264	0	0	0	-0.96179	0	0.96179	-0.0761781	-0.753123	-1.3082	-0.44558	-1.90128	-0.264359	0	0.792216	1.42117	0	0	-0.96179	0.96179	0	0	0
Pavir.1KG020500--Pavir.1NG010900	0.111803	-0.312072	-0.535475	1.05579	0.131858	0.0763794	0.0745052	0.339995	0.376895	0.485511	0.0170309	-0.0919997	0.620961	-0.599877	-0.807826	-0.646979	0.0115214	-0.370725	0.092626	0.246366	-0.259657	0.129012	0.0475302
Pavir.1KG020200--Pavir.1NG011100	-2.36718	-1.98292	-2.33549	-1.96899	-1.81734	-2.54814	-2.5438	-1.51644	-1.5792	-1.67885	-2.11318	-3.00242	-1.73656	-1.44563	-2.07814	-1.67863	-2.91026	-2.65546	-2.7664	-2.60239	-0.652119	-1.04635	-1.62941
Pavir.1KG019900--Pavir.1NG011200	-0.257792	-0.597652	-0.482839	-1.57646	-0.85472	-0.426313	-0.865182	-0.894564	-1.09653	-0.837958	-0.691121	-0.372903	-0.921328	-1.15387	-0.76644	-1.07665	-1.27064	-1.33319	-1.15699	-1.22796	-1.1512	-0.995319	-0.923184
Pavir.1KG447600--Pavir.1NG011300	-0.554162	-0.207879	-0.227354	-0.539686	-0.47982	-0.615756	-0.413795	-0.511234	-0.578631	-0.503784	-0.412019	-0.320819	-0.405465	-0.390961	-0.338728	-0.406623	0.0252367	-0.0639884	-0.443785	-0.141833	-0.260684	-0.381606	-0.179849
Pavir.1KG021093--Pavir.1NG011373	0.396958	-0.186892	-0.182097	-0.360474	-0.0371782	-0.0310119	0.0346959	-0.301263	-0.311921	-0.345794	-0.288879	-0.281668	-0.397592	-0.0473546	-0.00720507	0.0423837	-0.140753	0.0272499	-0.0149076	0.281112	0.0384995	-0.0900647	0.0475748
Pavir.1KG019500--Pavir.1NG011400	-0.372442	-1.85676	0	0.583316	2.40784	-0.0587232	-1.71002	-0.961795	-1.89518	-0.99859	0	-3.16213	-0.421051	-2.47013	-4.18277	-2.25832	-1.10174	-1.00512	-1.1948	-0.992769	0.00158862	-2.85164	0.724311
Pavir.1KG020400--Pavir.1NG011673	1.42468	0	0	0.961788	2.93378	-0.961788	-0.961788	-0.616874	-0.625496	-1.55612	-1.37902	-2.46321	-0.914023	0	0	0	0	0	1.80297	0	0	0.961788	0.961788
Pavir.1KG019300--Pavir.1NG011700	-1.12038	-0.106371	-0.0276667	-0.997495	0.0872262	0.267905	0.316086	0.41194	0.438446	-0.316879	-0.607798	-1.46314	1.00004	-0.189794	-0.433361	-0.221347	-0.184707	0.174348	-0.34529	0.248058	-0.124795	0.0859834	-0.177069
Pavir.1KG019200--Pavir.1NG011800	-0.470047	-0.92648	-0.745901	-0.866549	-0.652591	-0.696473	-0.51175	-0.125439	-0.18806	0.219772	0.270272	0.436133	-0.120686	-0.864711	-0.748753	-0.754754	-0.869045	-0.852047	-0.92533	-0.920967	-0.807641	-1.04321	-1.02652
Pavir.1KG065000--Pavir.1NG017300	-0.697859	-0.691704	-0.618571	-0.656079	-0.517616	-0.428791	-0.37776	-0.481961	-0.40766	-0.476283	-0.624242	-0.837884	-0.406749	-0.734411	-0.711094	-0.720452	-0.66666	-0.577761	-0.630544	-0.620261	-0.694984	-0.762357	-0.621527
Pavir.1KG064500--Pavir.1NG017400	0.109774	0.565605	0.358379	2.14528	0.735251	-0.276936	-0.270757	-0.340114	1.54834	2.73869	3.27968	3.02775	0.848516	0.707856	1.0543	0.5509	0.284846	0.0289717	0.157516	0.34865	0.239466	0.230232	0.397738
Pavir.1KG064300--Pavir.1NG017500	-0.0747155	-0.0765006	0.060259	-0.627704	0.043804	-0.309844	0.110337	0.0646089	0.0246883	0.255496	0.697724	1.00134	0.0115343	1.07052	1.03463	0.873825	0.713267	0.414721	0.759482	0.832299	-0.936601	-0.667955	-0.357738
Pavir.1KG063900--Pavir.1NG017900	-1.32029	-1.89195	5.12548e-15	1.32745	1.82853	0.396981	5.12548e-15	-0.526326	-0.477563	-0.873759	0.126462	1.26582	-0.440233	1.00465	7.19258	5.33675	0	0.0181097	-1.84918	-1.15323e-14	-0.880723	-2.21356	-1.01474
Pavir.1KG063500--Pavir.1NG018500	0.0181052	0.125585	0.079036	0.17981	0.447729	0.369355	0.600801	0.233473	-0.131666	-0.0352374	0.394815	0.131577	0.0387766	0.125683	0.34373	0.233281	0.196477	0.260305	0.0945534	0.241799	0.169609	0.0258853	0.114123
Pavir.1KG063000--Pavir.1NG018700	0.0472922	-0.0671337	-0.0497866	0.323321	0.318123	-0.118304	-0.0592544	-0.0255889	0.110202	0.199418	0.305986	0.705897	-0.175388	0.323537	0.509857	0.254744	0.0316346	0.239826	-0.125922	0.00212755	0.257249	0.0841359	0.166187
Pavir.1KG062600--Pavir.1NG019100	-0.81492	0.0995531	-0.287474	0.497677	0.250471	-0.246068	0.0932823	-0.075417	0.209932	0.613325	0.227295	0.411764	0.0985041	0.029898	-0.498647	-0.0748742	-0.298459	-0.428707	-0.480349	-0.184234	0.305372	0.130553	0.164228
Pavir.1KG062500--Pavir.1NG019300	0	0.889449	0.401241	0	1.86093	1.31136	1.01422	1.63604	1.33805	1.11732	1.07609	1.13666	0.958114	1.52707	1.57121	1.09068	2.00871	1.85783	4.40829	1.46357	2.20414	2.20316	0.0324108
Pavir.1KG062400--Pavir.1NG019400	0.565976	0.258842	0.129758	1.01597	1.05446	0.37433	0.363847	0.184557	-0.0333657	0.366688	0.630064	0.525754	-0.042666	0.013791	-0.105276	-0.157879	0.766724	-0.0434628	0.28531	0.27154	0.0451156	0.427284	0.0956403
Pavir.1KG056700--Pavir.1NG019500	-4.22405	0	0	0	-1.82788	-0.865479	0	0	0.0173619	3.04236	2.58231	0	0	0	0	0	2.33846	0	0	-0.961658	-2.43687	0	-0.961658
Pavir.1KG062100--Pavir.1NG019900	0.706992	-0.356053	-0.498364	-0.650495	-0.942913	-0.303031	-0.828473	-0.0103544	-0.201474	-0.395844	-0.4154	-0.448839	-0.149225	-0.0703357	-0.18388	0.00563318	-0.431008	0.106013	-0.150021	-0.0244563	-0.36698	-0.567878	-0.696365
Pavir.1KG062000--Pavir.1NG020000	0.853947	1.39355	1.55447	-0.53975	0.836425	0.926191	0.0405332	0.0119772	0.790027	0.480311	0.497506	0.207727	0.596537	0.212408	0.0740076	-0.191404	-2.74065	-1.0878	-1.60066	-2.55171	0.185662	0.520155	0.142475
Pavir.1KG057200--Pavir.1NG020100	-0.456813	-0.279924	-0.315677	0.861938	-0.0369702	-0.46814	-0.212761	0.3214	0.477349	1.06634	0.485255	1.08194	0.355347	-0.094927	0.0192497	-0.0885213	-0.57042	-0.320073	-0.125732	-0.0766584	-0.688302	-0.44913	-0.564491
Pavir.1KG056300--Pavir.1NG020300	0.0569204	0.0611133	0.0266738	-0.0587322	0.155968	0.17187	-0.0392047	0.200312	-0.0252195	0.309947	0.206259	0.284639	-0.0563475	0.114938	0.314935	0.253883	0.047266	0.411232	0.0392764	0.17065	0.192622	0.114638	-0.0105275
Pavir.1KG056254--Pavir.1NG020636	1.87922	1.64439	1.76474	4.06752	2.73257	1.10079	1.06202	0.373759	1.99832	1.99242	1.28219	1.3511	1.37227	1.1638	0.67997	0.803381	-0.548141	0.0754763	7.68822e-15	0.7909	1.38752	2.18469	0.823477
Pavir.1KG056631--Pavir.1NG020672	-0.573432	-1.78332	-1.3307	4.44214	-0.197173	-0.412105	-1.00982	-2.2701	-0.833852	1.37273	-1.54227	-1.01159	-1.30727	-1.14156	-0.461665	-1.3603	-0.837506	-2.52892	-2.40679	-1.6183	-2.05488	-2.31507	-1.33981
Pavir.1KG060024--Pavir.1NG020744	0.00669961	0.184969	-0.745857	-1.2221	-0.314254	0.264868	-0.209799	-1.18737	-0.738238	-1.86844	-2.6853	-3.17898	2.1706	-0.487285	-0.391162	-0.828357	-1.00908	-0.280774	-3.49537	-1.84066	-1.94756	-1.50559	-1.64909
Pavir.1KG051600--Pavir.1NG020800	-0.274532	1.06912	-1.45663	0.981675	0.222036	-0.409139	0.0920153	-0.218272	0.363291	0.654577	0.0163729	1.15736	-0.369478	2.36538	3.31185	2.69329	1.92565	2.04621	1.19733	2.01073	1.11543	-0.221384	0.0609635
Pavir.1KG053600--Pavir.1NG020852	1.58646	-0.19563	1.21133	1.02278	3.99222	2.80688	1.47758	1.25867	0.191934	-1.00823	-0.325607	-1.83135	0.299232	0.274864	-0.0355027	0.498446	0.385784	-0.627384	0.042779	0.181452	1.51606	2.01532	1.22852
Pavir.1KG051500--Pavir.1NG020900	-1.26665	-0.45935	0.0742719	-1.60386	-1.02096	-1.07818	-0.963967	0.716121	0.0724089	0.145056	-0.965884	-1.33608	0.183063	0.0384315	0.0714882	0.168086	-0.655504	0.217407	-0.135826	-0.151822	0.328767	0.0818908	-0.124128
Pavir.1KG052177--Pavir.1NG020908	-3.91048	-1.34284	-1.3734	-2.00237	-2.45468	-3.51027	-0.886737	0.486018	-0.117366	-1.80301	-1.11955	-0.323981	1.26191	-0.912473	-0.677258	-1.31796	-1.63208	-0.618697	-0.424672	-0.467549	0.0221394	-1.39047	-0.804239
Pavir.1KG054354--Pavir.1NG020924	6.48614	6.08308	7.85011	5.76339	6.7825	3.44274	3.62147	4.19823	4.02723	5.75092	6.50798	7.4049	6.10951	3.02319	2.84888	3.71806	2.42185	1.74513	2.96184	3.34806	4.80564	4.77666	4.15305
Pavir.1KG052300--Pavir.1NG021100	-0.66385	-1.06528	-1.11181	-2.13556	-0.465249	-0.884574	-0.757559	-0.555504	0.061112	-0.670865	-1.06713	-1.05299	-0.300281	-0.39668	-0.24957	-0.710331	-1.12632	-0.526883	-0.939443	-0.529646	-0.779672	-1.58947	-0.8471
Pavir.1KG051400--Pavir.1NG021600	0.248945	-0.177815	-0.424502	-1.12324	-0.279927	0.107535	0.0580147	0.0566358	-0.191999	0.0984822	0.109794	-0.10516	-0.273039	0.134717	0.242925	-0.230184	1.09965	1.36554	0.680803	0.886781	-0.27863	-0.418981	-0.377715
Pavir.1KG051300--Pavir.1NG021700	0.0159002	-0.0747541	0.0541463	-0.371105	-0.0590901	-0.14174	0.216499	-0.230621	-0.273182	0.0450828	0.0743742	0.249724	-0.389962	0.23525	0.232347	0.101201	0.248268	0.0311636	0.394867	0.287805	-0.142884	-0.0935689	0.148999
Pavir.1KG051000--Pavir.1NG021800	0.390518	-0.601363	-0.366411	-0.656192	0.1505	0.109783	-0.0449493	-0.236122	-0.400119	0.119348	-0.0299207	0.345622	-0.622017	-0.614603	-0.228534	-0.181779	0.0797972	0.395014	0.45268	0.230569	0.173685	-0.108263	0.145729
Pavir.1KG439200--Pavir.1NG021900	0.707719	0.977164	0.931753	0.349066	0.118403	0.971638	0.694855	1.68553	1.80207	1.89995	2.55959	2.85772	2.0192	1.76733	1.94926	1.95672	-0.171935	0.637917	0.2082	-0.120001	1.59614	1.57825	0.887007
Pavir.1KG048900--Pavir.1NG022000	0.910759	0.330657	0.170244	0.105626	0.019866	0.375526	0.374907	0.760705	0.37575	0.29684	0.402293	0.292296	0.554068	1.01168	0.951109	0.927308	0.260747	0.284521	0.362196	0.353978	0.418491	0.371279	0.483299
Pavir.1KG048700--Pavir.1NG022200	5.96438	4.82955	4.97658	10.0145	6.90154	8.72536	8.43346	0.486485	1.34036	3.5239	4.12015	3.82086	0.664082	3.86846	4.77113	3.58145	7.06295	6.05006	5.4453	6.85126	3.39823	4.02062	4.76854
Pavir.1KG048600--Pavir.1NG022300	0.0458382	0.0987368	-0.187957	-1.10147	-0.616503	-0.413135	-0.264906	1.00872	0.872836	1.00305	-0.452693	1.87067	0.925466	0.377383	0.102008	0.780485	-0.868894	-0.502761	-0.415935	-0.967555	0.122506	-0.373133	-0.084059
Pavir.1KG048300--Pavir.1NG022600	0.5625	0.598523	0.820599	0.223149	0.407597	0.814116	0.927776	0.535296	0.570805	0.994365	1.17216	1.15502	0.544696	0.0715882	0.384588	0.406411	0.0105237	0.175439	0.394864	0.20702	0.991893	0.937011	0.76258
Pavir.1KG048200--Pavir.1NG022700	0.0543471	-0.233663	-0.559273	-0.0973126	0.0851722	-0.235957	-0.509562	-0.33945	-0.340006	-0.435455	-0.408891	-0.2496	-0.231885	-0.155978	-0.208265	-0.135993	-0.506382	-0.257626	-0.169522	-0.233959	-0.330834	-0.556575	-0.232229
Pavir.1KG047700--Pavir.1NG022900	0.73976	-1.44147	-1.45911	0.855983	0.345672	-0.660049	0.00247387	-1.11307	-0.64081	-0.434027	-0.599148	-1.09006	-0.829743	-0.794706	-0.728914	-0.959536	-0.573304	-0.339424	-0.320424	-0.356753	-1.36253	-1.1417	-1.04541
Pavir.1KG047600--Pavir.1NG023000	2.44219	0.961795	0.961795	4.8971	3.66355	2.43897	0.000948608	-0.259603	-0.16424	0.787516	0.677697	-0.0712065	-0.190089	1.32294	4.31441	0	3.44	3.16536	2.50508	5.02182	6.55453	3.50195	3.47707
Pavir.1KG047500--Pavir.1NG023100	-0.477596	-0.332787	-0.277657	-0.0943056	-0.324995	-0.563832	-0.871024	-0.824298	-0.632533	-0.797641	-1.10217	-1.13118	-0.848061	-0.160338	-0.33285	0.105966	-0.943858	-0.116628	-0.442202	-0.461693	-0.0475786	-0.0933392	-0.21546
Pavir.1KG047300--Pavir.1NG023300	-0.0358381	0	-2.26468	0	-0.961794	2.4658	1.46326	-1.28699	-0.697555	-0.642719	-0.112452	-0.220053	0.960139	0.928024	-0.211886	2.96799	0	1.48664	1.47827	-0.961794	1.99161	0.961794	0
Pavir.1KG047100--Pavir.1NG023600	-0.64521	-0.514012	-0.51479	0.280074	0.235545	0.0253853	-0.149123	-0.490159	-0.362572	-0.475397	-0.726123	-0.697724	-0.452175	-0.0814445	-0.0993008	0.0882028	-0.386437	-0.240659	-0.459617	-0.35872	0.244119	0.0190304	0.114436
Pavir.1KG047000--Pavir.1NG024000	0.491258	0.189512	0.488406	0.0440268	0.226024	0.763582	0.499954	-0.0240206	0.314454	-0.0741181	0.151442	0.291271	0.44108	0.392954	0.876932	0.693899	0.08294	0.132571	0.160385	-0.0464039	0.481752	0.630316	0.494349
Pavir.1KG047654--Pavir.1NG024236	0.440905	0.0196468	0.0310772	-0.15749	0.0766063	0.240408	0.239383	0.0919277	0.0789553	0.275504	0.500436	0.668068	0.145568	0.114814	0.247078	0.119581	0.232857	0.625583	0.530854	0.441968	-0.211234	-0.103382	-0.124974
Pavir.1KG046500--Pavir.1NG024500	0.256335	0.321731	0.315856	0.301073	0.378848	0.38597	0.348345	0.382305	0.738185	1.04179	1.25949	1.41564	0.460462	0.738677	0.614149	0.485354	0.169569	0.611584	0.870554	0.88567	0.538698	0.448741	0.636725
Pavir.1KG046300--Pavir.1NG024700	0.273346	0.524702	0.728888	0.284588	0.0740624	-0.558636	-0.0441661	0.172314	0.493137	0.425651	0.21294	-0.205031	0.652855	0.76502	1.07104	0.785774	-0.995599	0.251324	1.88409	-0.596171	0.78669	0.816352	0.506569
Pavir.1KG046200--Pavir.1NG024800	0.47702	-0.0154397	0.00270973	-0.0545784	0.157946	0.24431	0.147513	0.562859	0.627799	0.684023	0.589053	0.787751	0.788069	0.873874	0.647311	0.886012	0.573847	1.00921	0.778139	0.65399	0.28761	0.118523	-0.0739355
Pavir.1KG046100--Pavir.1NG025000	-1.19223	-1.37662	-1.40158	-1.82874	-1.31309	-1.26271	-1.51241	-1.18171	-1.37939	-1.50463	-1.75006	-1.87557	-1.51245	-1.43307	-1.66311	-1.36447	-1.43578	-0.73239	-0.668348	-0.884908	-1.17709	-1.52018	-1.43151
Pavir.1KG046377--Pavir.1NG025100	-0.10266	0.166111	0.278435	0.209328	-0.0126536	0.0663857	-0.0162785	0.416755	0.314046	0.284625	0.106685	-0.00164278	0.337464	0.212721	0.274375	0.249142	-0.274303	0.016638	0.0299793	0.00666557	0.328555	0.333863	0.170668
Pavir.1KG045900--Pavir.1NG025300	-0.766884	-0.166448	0.0348231	-0.526389	-0.440706	-0.340933	-0.111148	-0.35217	-0.28736	-0.149875	-0.0255823	-0.161558	-0.129529	0.0921729	0.149285	0.121781	-0.405944	-0.393141	-0.530084	-0.387709	-0.141045	-0.149357	-0.335372
Pavir.1KG045800--Pavir.1NG025400	-0.488083	-0.0284923	0.0153686	-0.205575	-0.0588094	-0.280991	-0.254654	-0.372393	-0.150297	-0.0546713	-0.493405	-0.36552	-0.304797	0.335041	0.452382	0.377705	-0.139566	-0.154028	-0.319566	-0.0944623	-0.341415	-0.403026	-0.257358
Pavir.1KG065300--Pavir.1NG025534	0.580951	0.524258	0.451156	-0.40306	0.586132	2.75081	3.28629	4.57059	1.58673	0.582018	-3.64703	-5.79936	4.8058	-0.238716	0.272276	0.226201	-0.202854	1.49641	1.26158	2.09847	1.99147	0.922601	1.45864
Pavir.1KG415700--Pavir.1NG025600	1.26545	0.80804	0.777492	1.24067	1.12739	0.907115	0.866175	0.259416	0.249474	0.148687	0.354364	0.438451	0.149128	0.669259	0.955903	0.65861	1.07673	0.402983	0.905	0.842648	0.246358	0.266215	0.431869
Pavir.1KG415600--Pavir.1NG025636	-0.340236	-0.640726	-0.886476	0.394767	0.00231961	-0.336219	-0.736975	-0.793912	-0.949256	-0.908857	-0.987682	-1.0986	-1.02616	-1.13807	-1.20038	-1.11342	-0.945326	-1.00889	-0.913616	-0.926464	0.0372155	0.0589163	-0.0733586
Pavir.1KG045500--Pavir.1NG025800	-1.44436	1.408	2.02368	-0.961795	-1.89914	-0.852418	0.184908	-1.76949	-1.89494	-2.44807	-1.87813	-2.33136	-3.41195	-1.10063	-2.66239	0.0904336	-0.665427	-0.0395021	-0.0509044	-0.086453	-1.89746	-1.0055	0.529126
Pavir.1KG045400--Pavir.1NG026300	0	0.961791	3.33585	0	2.41155	3.10167	3.54529	1.24405	5.02901	3.40152	4.28333	3.16999	3.67865	-1.84846	0.961791	0	3.00679	1.34106	2.60121	2.40677	-0.961791	2.32248e-15	1.46099
Pavir.1KG045300--Pavir.1NG026400	-2.39806	-2.37962	-2.61817	-3.9385	-2.14875	-2.50566	-2.6999	0.550895	-1.02271	-1.05944	-1.48098	-2.18798	-0.346036	-2.37694	-2.87987	-1.95965	-1.49911	-1.059	-1.61174	-1.27956	-2.68364	-2.30522	-2.03783
Pavir.1KG045200--Pavir.1NG026700	0.537143	0.655251	0.567659	0.327532	0.420665	0.417625	0.568532	0.529598	0.599944	0.435855	0.388983	0.2969	0.690082	0.776242	0.565713	0.650294	0.306745	0.753427	0.747591	0.645858	0.684955	0.571301	0.726543
Pavir.1KG045100--Pavir.1NG027100	0.137448	0.0532962	0.310315	0.974296	0.624615	0.343227	0.311275	0.448388	0.771024	0.478354	0.354445	0.578561	0.680164	0.467781	0.801584	0.403938	0.766428	0.532485	0.165151	0.81086	0.51881	0.326764	0.401607
Pavir.1KG045000--Pavir.1NG027200	0.174273	0.635153	0.975304	0.294718	0.983572	0.217467	0.00308817	0.356461	0.179542	-0.0942376	-0.379485	-0.149799	0.255911	-0.600083	-0.282481	-0.580641	0.786729	0.275965	0.727076	0.605357	-0.45534	-0.242569	0.247081
Pavir.1KG044600--Pavir.1NG027300	-1.34546	0.480867	0.220021	-1.99833	-1.80361	0.156309	0.515917	-0.32835	-0.423492	-0.150396	-0.0176101	0.0973242	-0.420629	0.852991	0.74803	0.595503	0.702311	0.0452716	0.553223	0.085316	0.0844672	-0.0552989	-0.287577
Pavir.1KG044400--Pavir.1NG027500	-0.355423	-0.607698	-1.04646	-0.666578	-0.897253	-1.16497	-1.03421	-0.560165	-1.13251	-0.821011	-0.822912	-0.869826	-0.967411	-0.63426	-0.855396	-0.720259	-1.20615	-1.10876	-1.25634	-1.0416	-0.604929	-0.492913	-0.619333
Pavir.1KG043900--Pavir.1NG027600	-1.67405	-0.366059	0.0402428	-1.33353	-3.85382	-0.503778	-0.754317	-0.933753	-1.27897	-1.72208	-1.91611	-2.5273	-0.772719	-2.16188	-1.88045	-2.39779	-0.778189	-1.52934	-1.57661	-1.31065	-3.56243	-3.06103	-1.90689
Pavir.1KG043800--Pavir.1NG028200	-0.669907	0.640003	0.643923	0.253641	-0.525278	0.835179	0.645173	0.523157	0.313645	1.05466	1.05064	1.57106	0.428941	1.29149	1.44768	1.25783	1.2336	0.819449	1.15993	1.23071	0.743148	0.759897	0.624228
Pavir.1KG044000--Pavir.1NG028300	1.43852	0.910103	0.679493	2.05208	1.75171	2.10483	2.67209	0.913964	1.90657	2.51991	2.81172	3.34765	2.11684	3.11465	2.95956	2.82264	2.89305	2.16843	2.02441	2.31836	1.90113	2.63575	1.15702
Pavir.1KG043600--Pavir.1NG028400	0.182741	-0.874573	-0.858448	0.840169	0.371882	-0.296111	-0.501025	-0.0996986	0.476941	0.645981	0.834008	0.739975	0.222523	-0.507081	-0.324347	-0.497762	-0.413423	-0.504731	-0.0781564	-0.189891	-0.760951	-0.681367	-0.363585
Pavir.1KG043500--Pavir.1NG028500	0.0787424	-0.839447	-0.945615	-1.44894	-0.543277	0.476429	0.147916	-0.502284	-0.0938004	0.0310423	0.44303	0.204271	-0.479857	-0.283398	-0.0703809	-0.205335	0.0083315	-0.725229	-0.72527	-0.207805	-0.660003	-0.656801	-0.500267
Pavir.1KG043300--Pavir.1NG028600	-0.571931	-0.781072	-0.548174	-0.797049	-0.602197	-0.806914	-0.77642	-0.415899	-0.432835	-0.29249	-0.144112	0.263236	-0.501872	-0.648845	-0.464249	-0.573187	-0.536323	-0.386257	-0.664917	-0.809844	-0.506083	-0.63124	-0.788129
Pavir.1KG042900--Pavir.1NG028800	-1.63388	-2.15048	-2.19147	-2.77954	-1.1182	-1.5884	-1.48798	-2.25044	-2.59356	-1.93278	-1.8402	-0.893349	-2.10956	-1.80385	-1.4037	-1.9287	0.101645	-0.340658	-0.275502	-0.0986886	-1.67634	-2.51014	-1.8905
Pavir.1KG042700--Pavir.1NG028900	-2.85252	-2.86955	-3.46588	-2.47878	-2.61986	0.459828	-2.73477	0.388573	0.565149	0.124658	-0.809165	-2.23334	0.323242	-2.0032	-1.11691	-1.79687	-4.33586	-1.07993	-1.58357	-1.16944	1.56789	-0.172513	0.529638
Pavir.1KG042000--Pavir.1NG029700	-0.65103	-1.01675	-0.887434	-1.13627	-0.815893	-0.608256	-0.636955	-0.986705	-1.21626	-0.702841	-1.25517	-1.44199	-1.05299	-0.521339	-0.797518	-0.417859	-0.792152	-0.44088	-0.359231	-0.689463	-0.879508	-0.949879	-0.87741
Pavir.1KG042100--Pavir.1NG029736	0.733535	1.11928	1.41569	2.52135	1.63518	1.45799	1.25129	0.726235	0.729809	0.839489	0.93679	0.795033	0.582665	0.426556	-0.0125932	0.222965	1.13138	0.884347	1.15967	1.01781	1.05486	1.15255	1.01665
Pavir.1KG042031--Pavir.1NG029900	1.17969	1.3017	1.81192	1.37605	1.4162	1.66637	1.8544	2.06401	2.31226	2.24512	2.86536	3.22717	2.20976	1.23793	1.37221	1.32561	2.90503	2.31511	2.42128	2.80263	1.44117	1.60622	1.62091
Pavir.1KG040800--Pavir.1NG030200	1.00412	0.278438	0.0748717	-5.76617e-15	0.251062	0.790739	0.766474	-0.0238088	1.48123	1.32547	0.135297	1.00105	2.7027	0.249645	-0.00198312	0.276244	0.548879	0.654626	0.968485	0.986929	-1.57884	-1.48323	-0.266749
Pavir.1KG040700--Pavir.1NG030400	1.51805	1.89068	-0.956654	-0.326474	1.13342	2.71659	1.31144	-0.337325	-0.421655	-0.435418	0.215577	0.421121	-0.678781	1.42985	1.80887	1.97373	2.02286	0.884335	0.967562	1.89109	0.403554	0.925898	2.91015
Pavir.1KG057900--Pavir.1NG030500	-0.360784	-0.417525	0.100672	0.0535819	0.156275	0.271999	0.244332	-0.128383	0.0232834	-0.0588612	0.067854	-0.0266583	0.0208583	-0.823912	-1.54535	-1.03707	-0.300661	0.760999	0.497608	-0.109645	0.056251	0.221502	0.103008
Pavir.1KG059000--Pavir.1NG030700	0.473586	-0.288913	-0.438675	-0.238393	-0.172541	0.18911	0.0552907	0.0816341	0.34067	0.525278	0.736765	0.3902	0.235669	0.0318689	-0.154969	-0.529635	-0.374572	0.0855147	0.550972	-0.184187	-0.661437	-0.0686203	-0.980242
Pavir.1KG059100--Pavir.1NG030800	0.58044	0.087202	0.463059	5.01913	4.61482	1.66478	0.66725	0.383317	0.525961	0.555288	1.16337	1.1568	0.263009	2.32515	1.58572	1.22256	1.92279	2.2799	3.10248	3.14225	1.27112	-0.619653	1.90886
Pavir.1KG397000--Pavir.1NG031100	-1.07048	0.261176	0.367852	-0.462244	-0.229866	-0.440467	-0.218569	-0.431062	-0.501321	-0.805425	-0.525066	-0.24716	-0.442339	0.299781	-0.0766643	0.534197	-0.709658	-0.549363	-0.345244	-0.102177	0.217743	0.156919	0.297904
Pavir.1KG396600--Pavir.1NG031200	-0.930532	-1.53969	-1.79122	0.00924517	-1.20148	-1.7532	-0.558765	-1.42739	-1.41874	-1.81152	-2.15322	-2.48382	-1.24449	-1.48045	-2.33381	-1.80161	-0.321349	-1.8561	-1.4833	-0.874249	-2.197	-1.93493	-1.04866
Pavir.1KG395705--Pavir.1NG031300	1.39984	1.91849	1.37916	1.46235	1.42446	0.985641	1.53783	1.69649	1.68306	2.03114	1.93659	1.14707	1.56247	2.32625	1.89311	2.20744	2.06756	2.70454	2.58995	2.54823	0.939418	0.962859	1.34077
Pavir.1KG405600--Pavir.1NG031500	0	-4.18741	-6.17337	0	1.85538	0.421805	-3.33957	-3.3457	3.17937	2.52533	2.65284	2.81203	-1.58691	-0.342039	0.142591	0.464541	3.42451	2.43158	3.17263	3.17531	-4.55796	-2.62149	-2.61399
Pavir.1KG395700--Pavir.1NG031519	-3.44235	-4.56208	-3.95832	-4.03314	-5.7708	-5.7877	-5.81585	-3.19537	-3.859	-3.44251	-3.67553	-4.62511	-4.85906	-5.84658	-4.86209	-5.14762	-5.33345	-5.31431	-5.48807	-4.76571	-5.85669	-5.30816	-4.54026
Pavir.1KG395500--Pavir.1NG031600	-1.1089	-0.695721	-0.954569	-0.429276	-0.636373	-1.25901	-1.21907	-0.742114	-0.640258	-0.407107	-0.23339	-0.252515	-0.601368	-1.36333	-1.31003	-1.37365	-0.882054	-0.923881	-1.02894	-0.555079	-0.64933	-0.799215	-0.496754
Pavir.1KG395200--Pavir.1NG031700	0.41222	0.936585	0.997413	0.269306	0.312032	0.567208	0.549348	0.474118	0.519198	0.625964	0.745756	0.804987	0.557291	0.61707	0.649584	0.584015	0.31336	0.549894	0.50924	0.462799	0.874638	0.965667	0.746626
Pavir.1KG395100--Pavir.1NG031800	-1.41055	-1.62356	-1.6214	-1.50898	-1.6732	-1.54655	-1.46101	-0.647911	-0.776538	-0.757578	-0.463107	-0.473285	-0.840962	-0.849808	-0.658083	-0.558546	-1.37927	-1.40669	-1.48814	-1.41874	-1.35659	-1.56126	-1.67711
Pavir.1KG387400--Pavir.1NG032100	0.114778	-0.021281	0.0116008	-2.57748	0.0107508	-0.76834	-0.892827	-0.169835	0.264677	-0.518049	1.1678	-0.899825	0.259234	-1.39193	-1.52612	-1.65198	-1.03321	-0.946636	-1.05415	-0.631303	-0.110797	-0.622115	-0.432512
Pavir.1KG387700--Pavir.1NG032119	1.15969	0.1473	-0.32707	-0.177686	0.0990423	0.334428	0.0920938	-0.205426	0.20071	0.905824	0.384214	0.779208	0.130125	0.289017	0.432724	0.345423	0.972647	1.05081	0.970843	0.707806	0.225569	0.116752	0.300661
Pavir.1KG394900--Pavir.1NG032300	-0.130446	-0.403589	-0.661481	-0.85152	-0.342078	-0.378147	-0.385748	-0.322204	-0.2503	-0.196073	-0.247071	-0.67277	-0.40849	-0.441696	-0.070802	-0.359181	-0.186611	-0.160018	-0.210737	-0.0603929	-0.505098	-0.60837	-0.660152
Pavir.1KG041277--Pavir.1NG032305	-0.150077	0.0406755	0.136398	-0.299931	-0.307975	-0.319465	-0.158418	-0.275968	-0.350112	-0.383142	-0.424328	-0.533627	-0.293066	-0.221917	-0.0944172	-0.230997	-0.271554	-0.355673	-0.108392	-0.27568	-0.358021	-0.171404	-0.132547
Pavir.1KG395000--Pavir.1NG032319	0.419934	2.0788	2.40355	-1.0751	-0.728399	1.22841	2.14574	1.76416	1.84546	1.84217	3.12293	3.64699	1.9208	3.64205	3.13041	3.05717	4.88271	4.08213	5.49419	4.35967	3.08701	1.99887	1.04355
Pavir.1KG394700--Pavir.1NG032500	0	0	0	-0.961658	-0.961658	0	0	0	0.897497	0	0	0	0	1.88422	0	2.36576	4.26145	6.37899	7.30171	5.05584	0.961658	0	0
Pavir.1KG394800--Pavir.1NG032519	-0.142921	0.761257	0.617779	-0.409881	-0.934237	0.338846	0.53519	-0.427364	-0.392318	-0.0783119	-0.167977	0.275851	-0.14011	0.28011	0.553689	0.470872	0.451162	0.750657	1.03357	0.702634	-0.0650669	-0.201685	-0.308199
Pavir.1KG042531--Pavir.1NG033000	1.85565	1.39288	1.63194	1.37481	1.6964	1.98839	1.08443	1.18195	1.71957	1.41511	0.82146	1.29052	1.58074	0.309952	0.457945	-0.0212175	0.90783	1.21883	0.798048	1.09705	0.631088	0.858394	1.12404
Pavir.1KG041400--Pavir.1NG033100	0.382065	0.435764	0.361219	0.412095	0.454345	0.424495	0.443841	0.580223	0.563782	0.528639	0.57997	0.413594	0.565249	0.587243	0.482564	0.656683	0.289592	0.499676	0.483216	0.444271	0.751266	0.543851	0.422634
Pavir.1KG040300--Pavir.1NG033400	-0.222081	-0.0547568	-0.149101	-0.280522	-0.0362638	-0.154105	-0.173351	-0.118108	-0.197246	-0.244759	-0.203069	-0.00273051	-0.160722	-0.0280856	-0.12582	-0.0427866	-0.349267	0.0204283	-0.113143	-0.0199771	-0.334695	-0.308603	-0.142742
Pavir.1KG040200--Pavir.1NG033600	-0.326158	-0.238323	0.20197	-0.248715	-0.292094	-0.299511	-0.0874231	0.310151	0.144848	0.444288	0.764192	0.894048	0.20711	0.147164	0.269341	0.10634	-0.414747	-0.00598321	-0.113305	-0.309136	-0.0323674	0.0267112	0.0365014
Pavir.1KG040177--Pavir.1NG033800	-0.0838018	-0.839859	-0.743272	-1.0777	-0.155923	-0.0548326	0.146597	0.227814	-0.281409	-0.267309	-0.653666	-0.506588	-0.151629	-0.339957	-0.604695	-0.358821	0.221571	-0.277988	-0.0527854	0.192444	-0.842875	-0.415546	-0.206459
Pavir.1KG039800--Pavir.1NG033900	0.264375	1.65129	1.84363	-5.37678	0.3239	1.06515	2.24524	1.8388	1.27405	1.15797	0.691806	1.38293	1.825	1.55173	1.32857	1.35351	1.24908	1.64693	1.58707	1.34941	1.89796	1.7082	1.3646
Pavir.1KG039700--Pavir.1NG034000	-2.40467	-0.485837	-0.557752	-0.227095	-0.493626	-0.19883	-0.914634	-0.646335	0.280373	1.28814	1.11792	1.3725	-0.552796	0.596727	0.769262	0.631121	-0.674721	-0.133095	-0.365996	-0.182216	-0.157368	-0.537073	-0.506456
Pavir.1KG039400--Pavir.1NG034400	2.50784	1.43538	1.4982	1.19117	0.669311	1.82971	1.70823	0.493184	0.111984	0.147472	-0.116112	-0.591956	0.0493217	-0.0220719	-0.71987	-0.558101	0.313037	2.4494	2.25307	0.642676	2.35659	2.75269	2.20354
Pavir.1KG041654--Pavir.1NG034410	0.259469	0.130764	0.0952015	0.209114	-0.0734053	-0.231386	-0.207465	-0.0854532	0.0237379	0.254951	0.243615	0.303219	0.0666896	-0.0567217	0.209009	-0.107521	-0.705135	-0.494347	-0.389737	-0.772799	0.0975647	0.0124306	0.163913
Pavir.1KG038800--Pavir.1NG034800	-0.950054	-1.1257	-1.21094	-1.55467	-1.35603	-1.42621	-1.2654	-1.22215	-1.60475	-1.76294	-1.38739	-0.732219	-1.69847	0.23202	0.234037	0.620464	-1.2714	-1.07612	-1.30396	-1.27121	-0.969555	-0.949303	-1.39903
Pavir.1KG038700--Pavir.1NG035100	0.766465	0.643815	0.504728	0.749247	1.22499	1.19183	0.824943	0.306184	0.758665	1.78236	1.82593	1.77004	0.28059	1.30343	1.22703	1.43212	0.811608	1.316	1.16734	1.22937	1.16994	1.0613	0.534528
Pavir.1KG038600--Pavir.1NG035300	0.875955	1.03588	0.845954	1.17627	0.990064	0.746407	0.940708	0.911512	1.05424	0.980191	0.994447	0.78101	1.12352	0.674805	0.737881	0.553745	0.802572	0.651618	0.764194	0.749748	1.12398	1.04381	1.05173
Pavir.1KG038500--Pavir.1NG035500	-1.44162	-0.999243	-2.81908	-1.85676	0	-1.41325	-4.31414	-0.364414	-0.652611	1.167	-0.485966	-0.50389	-0.242902	-1.85503	0.961795	-0.583883	-2.43879	-0.269028	-1.80651	-0.327162	1.21862	-0.894059	-0.997066
Pavir.1KG038400--Pavir.1NG035600	0.403163	0.0517844	-0.15962	0.675427	0.812489	0.137156	0.239115	0.433482	0.553043	0.578391	0.464979	0.413687	0.58015	-0.112767	0.0682485	-0.11736	0.0796532	-0.357864	-0.213067	-0.075671	-0.0215698	-0.00592999	0.11756
Pavir.1KG002600--Pavir.1NG036000	0.619324	-0.277334	-1.03587	-0.0793201	0.508378	-0.131533	-0.411898	0.722358	1.10236	0.875738	0.805754	0.828627	1.24457	0.936695	0.639068	0.0217626	1.08817	0.964405	1.72099	1.38252	-0.785253	-0.759588	-0.329402
Pavir.1KG037600--Pavir.1NG036300	-0.614341	-0.382497	-0.151004	0.11187	-0.369488	-0.542515	-0.570913	-0.352355	-0.600143	-0.169295	-0.246645	-0.464338	-0.582765	-0.172593	-0.137023	-0.0733014	-1.16921	-0.495741	-0.665694	-0.796446	-0.198469	0.182497	-0.130892
Pavir.1KG037400--Pavir.1NG036600	-0.548536	-0.196703	-0.163333	0.140632	-0.521579	-0.37595	-0.311384	0.43595	0.8076	0.311862	0.316576	0.464085	0.760295	0.263364	0.313071	0.403783	-0.271152	0.323883	0.12288	0.326429	-0.0347519	0.042222	0.300987
Pavir.1KG037300--Pavir.1NG036700	0.239318	0.720874	0.599744	0.589173	0.0972868	0.181648	0.793337	0.574306	0.751387	0.82798	0.0099383	0.941586	0.608269	0.289961	0.160136	0.292736	0.664139	0.258076	0.385468	0.526208	0.499573	0.349334	0.593994
Pavir.1KG037200--Pavir.1NG036800	-0.047062	0.182785	0.735088	2.28192	0.539465	1.05308	0.483502	-1.26008	-0.836111	1.19553	0.465724	1.4049	-0.98014	0.391424	0.249895	0.286566	-0.0572505	0.547988	1.09726	0.524125	1.04557	1.0364	0.140863
Pavir.1KG003000--Pavir.1NG036873	0.424823	0.429134	0.445684	0.549833	0.406096	0.485767	0.350142	0.244949	0.377483	0.332557	0.412992	0.287698	0.353781	0.182122	0.10419	0.149466	0.125619	0.266866	0.272817	0.213928	0.377218	0.407851	0.422675
Pavir.1KG036800--Pavir.1NG037000	1.80698	0.630022	0.3454	1.70234	1.32981	0.829435	0.798111	0.588814	0.532043	0.489543	0.592484	0.184642	0.478341	0.338785	0.0778297	0.157339	1.17011	1.23843	1.39592	1.20293	0.882749	0.852663	0.968833
Pavir.1KG036700--Pavir.1NG037100	-0.00919169	-1.05515	-1.27168	1.05814	0.0019886	-4.50707	-1.71245	1.0711	2.11608	6.08802	3.80258	3.99099	0.897361	-0.872217	-0.483594	-1.27721	-0.268665	-0.698578	-1.00862	-0.38083	0.937347	0.08683	-0.66506
Pavir.1KG036400--Pavir.1NG037400	1.14907	1.07917	0.331093	1.3817	1.03165	0.933757	0.878189	1.08033	1.47045	1.59757	1.85429	1.7815	1.36119	1.3721	1.6512	1.28839	1.09748	1.25258	1.12263	0.920528	1.00635	1.09022	1.19357
Pavir.1KG036300--Pavir.1NG037500	0.0538226	-0.332892	-0.500992	-0.00634724	0.10044	-0.306617	-0.608096	0.113738	0.0883192	-0.104719	-0.30959	-0.521807	0.140024	-0.137896	-0.236465	-0.0838605	-0.0576927	0.20361	0.116811	0.310008	-0.354836	-0.415689	-0.276811
Pavir.1KG036200--Pavir.1NG037600	-3.53391	-2.33733	-2.52742	-2.72801	-2.56931	-2.00426	-0.214305	-1.84368	-0.971519	-1.02967	-1.30364	-1.7434	-1.07924	-0.323842	-1.37198	-0.664604	-0.969311	0.512313	1.1797	0.087967	-0.224794	-1.46957	-1.49423
Pavir.1KG035400--Pavir.1NG038000	1.05707	0.457473	0.184294	-1.85461	-0.295314	0.978583	1.01738	-0.363901	0.294798	0.685294	0.18204	-0.696261	-0.0451218	-0.0918015	0.0723491	-0.170366	0.265226	-0.123419	0.378177	0.544667	0.282573	0.530602	0.408117
Pavir.1KG035300--Pavir.1NG038100	1.27209	0.876679	0.693288	1.08874	1.21066	1.70786	1.7005	1.36658	1.36969	1.40101	1.09542	1.25179	1.41187	1.17356	1.34172	1.42291	1.5291	0.769934	0.543022	1.18229	0.420796	0.820686	1.00078
Pavir.1KG035100--Pavir.1NG038200	-0.865959	-2.35455	-2.34166	-3.44638	-1.2211	-0.0452907	-2.52327	-0.586916	-1.37085	-0.623633	-1.96815	-0.884434	-0.585289	-0.0085972	-0.395977	2.56274e-15	-2.27572	1.41347	-0.318764	-1.47991	-2.37233	-2.20883	-1.20809
Pavir.1KG035000--Pavir.1NG038300	3.85878	4.13977	3.77293	3.65826	4.24251	3.14838	3.92516	5.22333	4.99922	4.77156	4.45232	4.42847	5.38679	4.00168	4.20476	3.60356	4.29969	3.6951	3.84551	3.28787	4.03211	3.89887	3.90947
Pavir.1KG037800--Pavir.1NG038305	-0.986144	-0.357664	-0.571956	-1.18327	-0.940499	-0.701735	-0.661753	-1.20148	-0.93784	-1.0427	-0.691304	-0.285029	-1.02011	-0.677612	-1.03845	-1.18951	-0.44183	-0.850791	-0.778117	-0.265123	-1.93776	-1.16476	-1.1659
Pavir.1KG034900--Pavir.1NG038400	0.741358	2.45342	2.61748	1.08242	1.09863	1.81049	1.95305	2.23562	2.03683	1.98635	1.89706	2.07801	2.09688	1.85499	1.90304	1.85968	2.00393	2.30094	1.97711	2.27658	1.85214	1.76472	1.92024
Pavir.1KG034800--Pavir.1NG038600	0.829843	-0.489579	-0.421275	0.800037	0.749949	0.47725	0.656279	0.11184	0.122215	0.258941	1.06899	2.70845	0.216038	1.05734	1.47887	0.898146	0.956824	0.382067	0.563507	0.20721	0.124348	0.173579	0.419849
Pavir.1KG034400--Pavir.1NG039000	-0.42687	-0.0742553	0.0242013	-0.139925	0.0361613	0.1298	0.113349	0.509775	0.313564	-0.11802	-0.231028	-0.140309	0.368108	0.0681012	-0.2838	-0.0834133	0.137959	0.171662	0.320843	0.132605	0.0750802	0.0180851	0.196417
Pavir.1KG199325--Pavir.1NG039008	-3.4734	0	0	-0.961658	-2.44371	-1.92169	-0.961658	-1.79547	-0.961658	0	0	0	-0.961658	-0.961658	-0.772076	-2.4442	0	0	-0.961658	-0.961658	0	0	-1.90528
Pavir.1KG033275--Pavir.1NG039400	2.20984	1.48153	1.08993	1.96028	2.24834	2.06396	1.80248	1.21312	1.51409	1.24985	1.70861	1.98005	1.38804	1.43231	1.66061	1.59876	2.20313	1.52068	1.7942	1.84793	1.15068	1.27066	1.56911
Pavir.1KG033200--Pavir.1NG039600	0.1671	0.294724	0.399293	0.235645	0.0798848	0.349291	0.382848	0.383578	0.536411	0.565038	0.154956	-0.144052	0.497729	0.208415	0.209667	0.470864	-0.112475	0.48871	0.292762	0.0421451	0.655015	0.555601	0.304438
Pavir.1KG034100--Pavir.1NG039616	-0.474154	-0.173084	-0.00226332	-0.701356	-0.554036	-0.272218	0.000760644	-0.00583656	-0.0419854	-0.224718	-0.126856	-0.230866	-0.116925	-0.0652374	-0.0216279	-0.0879955	-0.399203	-0.360706	-0.44945	-0.508301	-0.272655	-0.238228	-0.080635
Pavir.1KG034200--Pavir.1NG039832	2.07179	2.95024	2.69932	1.11139	1.60967	3.37093	2.261	1.38336	1.24323	1.00071	0.844462	0.64132	1.39111	1.23818	-0.0700001	0.250406	0.324663	-0.110369	1.30101	1.01319	1.81765	2.20031	1.78517
Pavir.1KG032700--Pavir.1NG039900	-1.81359	-1.15921	-0.828142	-1.55999	-1.76921	-1.39076	-0.636692	-1.17897	-1.59368	-2.13024	-2.32505	-1.97674	-1.5935	-0.784638	-1.22834	-0.898276	-0.868109	-0.433157	-0.799285	-0.834466	-0.937783	-1.00221	-1.32254
Pavir.1KG032600--Pavir.1NG040000	0.25321	0.337161	0.311839	0.689178	0.745378	0.40147	0.528481	0.221125	0.194119	0.209876	-0.107618	0.205664	0.219598	0.473903	0.383728	0.53583	0.397441	0.719514	0.446379	0.484792	0.353132	0.482774	0.555679
Pavir.1KG032400--Pavir.1NG040200	1.53853	1.75343	1.98672	1.90692	2.13405	1.92479	1.38756	1.24942	1.59129	1.72101	1.76896	1.62734	1.22044	1.57054	1.55762	1.69643	1.39534	1.17749	1.27832	1.29019	1.87657	1.95021	2.26759
Pavir.1KG032300--Pavir.1NG040300	-2.31582	1.4807	1.79006	-0.36793	-2.49547	0	0.961795	0.198339	0.370391	-1.32221	-2.17696	-2.40318	0.00900864	-0.899687	-1.08917e-14	0	0	0.361647	-2.2464	-2.4754	-2.39628	-1.32671	-0.997568
Pavir.1KG032200--Pavir.1NG040400	-0.337475	0.15603	0.106994	0.719637	0.147313	0.269164	0.193055	-0.283017	-0.287043	-0.456831	-0.545733	-0.554763	-0.372089	-0.316213	-0.403407	-0.471406	-0.41483	-0.473878	-0.463879	-0.788641	0.452301	0.344032	0.113287
Pavir.1KG060900--Pavir.1NG040410	-1.52983	-1.35589	-1.56293	-2.7361	-2.20457	-1.91097	-1.6819	-1.60334	-1.52081	-1.43319	-1.12614	-1.07127	-1.29	-1.72222	-1.58898	-1.78868	-1.46559	-1.70272	-1.51193	-1.16949	-2.06091	-2.4091	-1.82136
Pavir.1KG032100--Pavir.1NG040500	0.493115	0.906936	0.671391	1.08348	0.935319	0.295457	0.314816	0.640333	0.469462	0.760081	0.983017	0.977842	0.611568	1.17551	1.14065	0.95276	0.62315	1.30325	0.879052	0.906645	0.790318	0.764579	0.52048
Pavir.1KG031900--Pavir.1NG040700	-0.369764	0.043957	0.0877613	0.314928	0.258895	0.237201	0.239143	0.519771	0.233338	0.520271	0.380628	-0.238855	0.345122	0.366497	0.435839	0.48334	-0.204711	0.619732	0.511508	0.389536	0.808265	0.856408	0.250451
Pavir.1KG031800--Pavir.1NG040800	6.56733	5.38182	4.34975	5.25737	4.60578	4.52262	4.47533	4.93188	4.98879	5.13817	5.09208	4.45198	5.0726	3.79451	3.89882	4.14267	4.35698	3.57603	4.7105	3.95798	3.8624	4.47397	3.89831
Pavir.1KG031700--Pavir.1NG041000	-0.00861001	-0.206894	-0.391195	-0.648595	-0.531424	0.26494	-0.155991	-0.572827	-0.684031	0.45036	-0.15998	-0.345734	-0.375575	-0.554716	-0.374676	-0.444818	0.0184396	-0.251795	0.134534	0.034067	-0.448148	0.0665425	0.0329742
Pavir.1KG031600--Pavir.1NG041100	0.749695	1.44449	0.984663	1.15356	1.5487	1.31272	1.38695	1.15453	1.08676	1.34542	0.734855	0.659061	0.856227	1.08557	1.43612	0.9795	1.04444	1.12528	1.68653	0.715227	1.24593	1.29476	1.23792
Pavir.1KG031400--Pavir.1NG041200	0.349044	0.363811	-0.0513427	0.450586	0.581054	0.31997	0.214012	0.530574	0.498656	0.274812	0.730579	0.685305	0.591243	0.440321	0.0130029	0.185488	0.0439904	-0.24212	-0.0177707	-0.131143	0.303788	0.441578	0.367414
Pavir.1KG031300--Pavir.1NG041300	-1.92869	0	0	0	0.961789	0	0	0.409458	0.530694	0.969249	0.858784	0.991628	0.550045	2.48242	1.86849	0	-1.42161	-2.5556	-0.743907	-0.907785	0	0	-0.961789
Pavir.1KG031200--Pavir.1NG041400	0.752443	-0.179385	0.11986	0.552453	1.02947	1.03338	0.950418	0.795649	0.678285	0.28007	0.502367	0.227766	0.766301	0.397439	0.268057	0.278812	1.11113	0.998187	1.11234	1.02234	0.763031	0.638926	0.865223
Pavir.1KG031100--Pavir.1NG041500	0.0304238	0.52484	0.498663	0.0758163	0.254808	0.519747	0.656186	0.265315	0.319194	0.505803	0.278197	0.556488	0.28472	0.251208	0.338055	0.374231	0.26412	0.650541	0.445272	0.381869	0.68927	0.520077	0.477443
Pavir.1KG030400--Pavir.1NG042300	0.935378	0.245006	0.499993	1.90105	1.77672	1.738	1.45923	1.28879	0.978067	1.79494	0.988598	1.99139	0.685426	-1.33465	-1.58691	-1.37415	0.856736	0.198614	0.538891	1.43697	-0.0184502	0.287747	0.186872
Pavir.1KG030600--Pavir.1NG042308	-0.996223	1.20674	-2.37631	-5.43731	-4.31938	-4.78208	-3.42401	-0.274302	-2.58684	-0.832848	-0.604903	-0.287534	4.81305	0.558637	0.523808	0.653042	0	0.427191	-1.86075	1.31698	1.67802	-0.00712784	-0.994004
Pavir.1KG030300--Pavir.1NG042400	0.128734	1.78938	1.82193	0.571718	-0.476326	0.48786	0.746668	-0.392502	-0.0219827	0.140575	0.1504	-0.116607	-0.128679	0.117223	-0.305101	-0.334573	-1.3609	-1.58429	-1.33833	-1.10748	0.798229	1.04612	0.712442
Pavir.1KG029900--Pavir.1NG042500	-0.653622	-3.09474	-2.38714	1.68861	-0.0800977	-2.18773	-1.40067	0.178187	-0.332249	-0.605311	0.471781	1.45199	-0.127533	1.23966	0.908644	0.741342	-0.119324	0.528796	0.324778	0.136193	1.84157	3.41979	1.09745
Pavir.1KG029700--Pavir.1NG042600	0.0577739	0.0862515	0.137931	0.46735	0.400052	0.0896013	-0.00289777	0.282055	-0.0483638	-0.420322	-0.569934	-0.713198	0.0571625	-0.368469	-0.545189	-0.34471	-0.284972	0.0422428	-0.279271	-0.19721	0.525034	0.54473	0.340168
Pavir.1KG029500--Pavir.1NG042800	-1.08403	-0.570028	-1.17045	-0.291925	-0.351353	-0.00471634	0.897001	-0.289234	-0.438541	-0.851073	-1.05501	-0.68923	-0.381597	-0.443787	-0.344889	-0.428991	-0.449828	-0.150741	0.596438	0.261133	-0.506384	-0.612563	-0.646152
Pavir.1KG029400--Pavir.1NG042900	-0.139238	-0.249872	-0.123505	-0.683821	-1.0771	-0.121533	-0.202491	-0.660824	-0.861702	-0.314787	-0.326222	-0.0243405	-0.810181	-0.174299	-0.29309	-0.289953	-1.12083	-1.03888	-1.10595	-1.12166	-0.362281	-0.160285	-0.656018
Pavir.1KG029100--Pavir.1NG043200	-0.455473	-0.176813	-0.32945	-0.194894	-0.0383739	-0.186783	-0.0671394	-0.33042	-0.155095	-0.0267308	0.149244	-0.358262	-0.581064	-0.0781797	-0.0738226	-0.04033	-0.411463	-0.300986	-0.519488	-0.41766	-0.143343	-0.067505	-0.178277
Pavir.1KG028900--Pavir.1NG044100	1.44053	0.583917	0.766625	0.00292939	0.996008	1.19937	-0.370277	2.1903	4.8606	3.20343e-15	1.89012	3.84397	2.25266	0.29707	0.0224289	0.562842	1.45184	2.28578	0.189586	1.14567	0.252657	0.889977	0.853861
Pavir.1KG029020--Pavir.1NG044108	0	0	0	0	0	0	0	0	-1.32141e-14	0	0	0	0	0	0	0	0	0	0	0	0	0	0
Pavir.1KG028400--Pavir.1NG044500	0	0	0	0	0	0	0	2.59273	0.961658	0	0	0	1.71393	0	0	0	0	0.961658	0	0	0.961658	0	0
Pavir.1KG028300--Pavir.1NG045200	0	0	0	0	0	0	0	0	0	0	0	0	0	0	0.961658	0	0	0	0	0	0	0	0
Pavir.1KG028980--Pavir.1NG045208	0	0	0	0	0	0	0	0	0	0	0.961658	0	0	0	0	0	0	0	0	0	0	0	0
Pavir.1KG027400--Pavir.1NG045600	0.921205	-0.0012995	-0.0152069	1.78593	1.18246	0.282682	-0.204547	0.797358	0.775381	0.366038	0.114506	-0.0878671	0.659972	-0.798015	-0.955509	-1.2004	-0.298984	-0.340758	-0.185714	-0.392011	0.961099	0.725281	0.621067
Pavir.1KG027200--Pavir.1NG045800	-1.91295	-0.939602	-0.644157	-3.0745	-1.20034	-0.967106	-0.613086	-1.32086	-1.11592	-1.13316	-1.01218	-1.22467	-0.931101	-0.689344	-0.646872	-0.563302	-1.18018	-1.23982	-1.35187	-1.35813	-0.821763	-0.851355	-0.814536
Pavir.1KG275410--Pavir.1NG045808	-4.4318	-2.88267	-2.89038	-2.76125	-2.81083	-2.51577	-2.77093	-2.25383	-1.89217	-1.43514	-2.43007	-1.837	-2.80433	-3.65616	-2.04602	-4.72542	-2.48541	-5.50253	1.92535	0	-3.45115	-2.64271	-2.9042
Pavir.1KG027000--Pavir.1NG046000	-0.390501	-0.471533	-0.577998	-0.684622	-0.617693	-0.650982	-0.713657	-0.287972	-0.26674	-0.392438	-0.359832	-0.354776	-0.158054	-0.539812	-0.550082	-0.520031	-0.794383	-0.388426	-0.580106	-0.46448	-0.457675	-0.533735	-0.447886
Pavir.1KG025700--Pavir.1NG046300	-0.398698	-0.264772	0.0376665	-0.193979	0.284119	0.0649904	-1.05124	-0.184048	-0.220796	-0.401155	-0.726786	-1.28389	-0.353303	-0.0893464	-0.224744	0.0465666	-0.979388	0.120757	0.0179389	-0.192095	0.591824	0.252508	-0.0718271
Pavir.1KG025400--Pavir.1NG046500	0.869398	0.521796	0.0117641	0.961795	-0.183535	0.214528	-0.21329	0.550964	0.788659	0.395849	-1.30617	0.215495	0.665687	-0.152026	0.0400431	0.387602	-0.313576	-0.261733	-0.850404	-0.297049	-0.0557011	-0.369689	0.133332
Pavir.1KG025300--Pavir.1NG046600	-0.138693	1.00502	1.25687	-2.33075	-0.677218	-1.27125	-0.86658	-0.11189	-0.421869	-1.02001	-1.40855	-2.48398	-0.848534	-0.507977	-2.26722	-0.50735	-5.68868	-4.69301	-3.61457	-4.88473	-1.41921	-2.44754	-0.892206
Pavir.1KG038200--Pavir.1NG046725	0.979243	-0.00124093	-0.225813	-0.749574	-0.0391635	0.161334	0.579179	-0.0581226	0.332556	0.680363	1.18136	0.783201	0.0860551	-0.190714	-0.0452093	-0.312826	0.481257	1.7796	2.00193	0.904237	0.454964	0.267205	0.158053
Pavir.1KG025200--Pavir.1NG047000	-0.514147	0.315583	0.668874	0.148091	0.652787	0.152868	0.0366963	0.522298	0.423479	0.0362198	-0.0939437	0.0773367	-0.0128782	0.39795	-0.00613417	1.32801	-0.428355	1.20028	-1.79392e-14	0.0134045	0.55699	0.446961	0.667646
Pavir.1KG024700--Pavir.1NG047100	-0.142529	-0.24364	-0.232659	0.255383	-0.0166591	-0.421061	-0.396145	-0.424741	-0.258345	-0.0529505	-0.244783	-0.442279	-0.395913	-0.284226	-0.495916	-0.417992	-0.211906	-0.166875	-0.405826	-0.351322	-0.101832	-0.0109724	-0.115965
Pavir.1KG024600--Pavir.1NG047200	0.0416165	-0.57379	-0.608325	-0.483725	-0.515029	-0.440809	-0.40926	-0.536118	-0.476001	-0.274703	-0.346639	-0.250335	-0.688989	-0.284997	-0.29198	-0.339899	-0.271033	-0.30825	-0.000857807	-0.285756	-0.884785	-0.881506	-0.649266
Pavir.1KG024500--Pavir.1NG047300	0.867853	0.716635	0.282895	1.55397	1.48028	0.848186	0.342572	0.761548	0.611585	0.329159	0.259181	-0.144968	0.783684	0.223597	-0.273268	-0.0786362	-0.0060999	0.098909	0.392168	0.160228	1.91548	1.94105	1.58081
Pavir.1KG024300--Pavir.1NG047500	-0.518663	-0.682958	-0.687913	-0.795649	-0.804523	-0.701676	-0.711635	-0.904157	-0.879311	-0.808244	-0.946416	-1.13513	-0.795197	-0.927185	-1.05597	-1.18296	-0.662355	-0.622031	-0.753571	-0.858777	-1.05043	-0.83626	-0.87903
Pavir.1KG024200--Pavir.1NG047800	2.2424e-14	-7.66001	-6.59057	3.89485	-1.89861	-3.21534	-0.159174	-0.337456	1.41468	-8.64925e-15	-7.60814e-15	0	0.629649	-0.716925	2.48087	0.419583	5.887	6.68746	8.06849	6.63499	-4.1939	-4.95649	-6.16394
Pavir.1KG024100--Pavir.1NG048000	0.134115	-0.481537	0.0240009	0.234883	0.0608471	-0.395458	0.21565	-0.231184	0.0748906	-0.507863	0.22307	0.445854	-0.127353	-0.164137	0.186949	-0.17884	-0.200386	0.0529049	0.400357	-0.0683336	0.0884402	0.171607	-0.274692
Pavir.1KG026736--Pavir.1NG048300	3.34492	-1.87224	-3.66448	-7.68299	0.902135	4.41573	0	-2.37778	-9.77045e-15	0	1.84353	0.961795	0	0	0	0	0	-1.89601	0	0	-8.68953	-7.78224	-5.1536
Pavir.1KG026300--Pavir.1NG048600	-0.290503	0.033809	-0.106009	-0.156181	-0.551933	-0.621676	-0.549229	-0.125914	-0.345568	-0.490959	-0.364278	-0.222826	-0.20439	-0.317667	0.0102959	-0.310927	-0.863161	-0.426419	-0.515846	-0.601784	-0.384107	-0.460657	-0.514404
Pavir.1KG026100--Pavir.1NG048700	-1.02302	-1.01359	-0.97343	-1.01648	-1.63192	-1.2725	-1.27507	-0.715199	-0.814959	-0.199674	-0.508742	0.109211	-0.754258	-0.179859	0.240539	-0.143387	-0.719432	-1.47671	-1.45359	-0.942937	-1.97346	-2.12302	-1.79523
Pavir.1KG013500--Pavir.1NG048800	0.487516	0.53376	0.314219	1.20732	0.760204	0.795762	-0.337176	0.547853	0.877019	1.50725	1.80237	0.374136	-0.197999	1.41669	0.907849	0.411541	0.42202	1.02354	1.23353	1.60542	0.408573	-0.129369	0.280835
Pavir.1KG014000--Pavir.1NG049300	0.400209	0.126268	-0.149909	-0.536483	-0.272209	0.190379	0.341526	-0.18538	-0.0619529	-0.0900886	-0.211475	-0.348842	0.00253462	-0.257152	-0.0980491	-0.186441	0.65618	0.193658	0.292336	0.567462	-0.245369	-0.283203	-0.0895553
Pavir.1KG014100--Pavir.1NG049400	-0.147659	0.121395	0.218807	-0.00734121	-0.233919	0.0811455	0.295745	-0.0465575	0.0310738	0.307521	0.299571	0.264147	0.22483	0.132542	0.483321	0.121254	-0.220708	-0.209202	-0.0940323	-0.197844	-0.126692	-0.0348592	-0.108456
Pavir.1KG014200--Pavir.1NG049700	-0.525738	-0.26173	-0.393816	-0.132427	-0.214861	-0.278049	-0.39608	-0.725239	-0.61558	-0.6659	-0.840681	-0.699349	-0.673745	-0.580074	-0.587823	-0.537848	-0.768308	-0.690409	-0.560439	-0.590995	-0.280845	-0.167592	-0.1139
Pavir.1KG014300--Pavir.1NG049800	0.29053	0.27304	0.341553	0.0299762	0.215461	-0.412004	0.118769	1.47334	1.67601	2.12471	2.18018	1.19873	1.46616	1.45005	0.382216	1.34792	0.765502	0.869228	0.890902	0.551442	0.525019	0.0876511	0.12789
Pavir.1KG014500--Pavir.1NG049900	0	0.961791	0	0	0	-0.961791	0	-1.73592	0.650842	0.999362	-1.88851	-0.272436	-1.79414	2.45879	0	3.05229	-1.58404	3.08559	4.00684	1.92682	2.53591	1.87881	2.88434
Pavir.1KG014800--Pavir.1NG050500	0	3.85624	2.8391	-1.85648	0.961795	-1.85575	-1.89727	1.73096	1.26608	-0.354567	0.274953	0.994346	1.38931	-2.47168	0.00534545	0.369915	-3.02032	-3.57682	-4.76239	-4.85765	-0.88473	0	0.328178
Pavir.1KG015200--Pavir.1NG050800	-3.80664	-3.9133	-4.17287	-7.34974	-5.38254	-4.51326	-4.07234	-4.25964	-3.96981	-3.91569	-5.34882	-5.51672	-4.42685	-3.81432	-3.06741	-3.60272	-3.56954	-4.20424	-3.85964	-6.8987	-4.81545	-4.14425	-4.4726
Pavir.1KG014900--Pavir.1NG050908	1.58884	1.16347	1.30542	2.45135	1.61068	1.49658	1.10418	1.77186	1.4004	1.95444	1.91946	2.0702	1.40233	1.69851	1.72542	1.86338	1.22767	1.75488	1.24332	1.33554	1.89496	1.9208	1.72806
Pavir.1KG015500--Pavir.1NG051000	-4.00949	0	-0.961792	0	0	0	-0.932806	-0.339167	-0.75908	0.635843	-1.9109	-0.111478	-0.44164	1.00797	-0.48044	-1.6739	0	-0.908358	-0.0879579	0	-1.89669	0	0.961792
Pavir.1KG015700--Pavir.1NG051100	-0.442855	-0.441456	0.56864	-0.27864	-0.293317	2.08938	1.63043	0.942449	1.01207	1.28653	1.48991	2.08845	1.14726	1.19595	1.1878	1.16037	2.82139	0.166577	1.86559	1.71813	0.196269	0.0226867	-0.217114
Pavir.1KG015800--Pavir.1NG051200	2.9445	3.21094	2.96024	2.9378	2.64048	2.94393	2.78495	2.71879	2.48911	2.43061	3.02304	2.20549	2.31265	2.00171	1.47561	1.59375	2.40372	1.04588	1.91151	1.65559	3.10009	3.50099	3.19438
Pavir.1KG015900--Pavir.1NG051300	0	-0.0309471	-0.472338	2.43662	0	0.593905	-2.44158	-1.35852	-0.878746	-2.45007	-0.884678	2.66481	1.76668	2.9061	-0.910119	0.0373273	-1.4386	-0.620224	-2.44739	-2.89084	-0.0959935	0.459951	0.090461
Pavir.1KG016100--Pavir.1NG051700	-0.0404376	-0.201181	-0.312675	0.0318357	0.14142	0.0841909	0.00580357	-0.309743	-0.227526	-0.386588	-0.660364	-0.223364	-0.269351	0.593591	0.524599	0.58744	-0.349554	-0.113643	0.113948	-0.544049	-0.0348077	-0.0963738	-0.00047134
Pavir.1KG241805--Pavir.1NG051808	1.42904	2.4279	3.98862	2.88374	3.84369	4.44655	3.81416	3.32508	3.17775	0	4.03556	2.37753	4.08542	3.49413	2.76072	3.04946	2.49704	1.81994	0.961794	4.04588	0	1.83519	0.961794
Pavir.1KG017000--Pavir.1NG052000	0.234974	0.463294	0.666183	0.332528	0.236533	0.276103	0.299206	0.727193	0.471209	0.667141	0.635946	0.827394	0.725182	0.381258	0.31538	0.222859	0.0426805	0.0488728	0.156449	0.0821607	0.218565	0.402285	0.381883
Pavir.1KG017100--Pavir.1NG052100	0.933484	-0.155736	0.221661	-0.300956	0.490249	1.25262	1.34545	0.241364	0.155684	-0.257557	0.130879	-0.114928	0.604527	0.130457	0.937992	-0.112059	0.233925	-0.450897	0.233992	0.0434149	0.464066	0.197677	-0.202927
Pavir.1KG018000--Pavir.1NG052700	0.557348	0.158325	0.49646	0.516103	0.742285	0.586066	0.803313	1.14655	1.45716	1.23375	1.36665	1.10079	1.41565	0.154905	0.195244	-0.100405	-0.194445	0.0643707	0.390618	-0.224954	0.724828	0.930337	0.59253
Pavir.1KG018200--Pavir.1NG053300	-0.527697	-0.164312	-0.0971241	-0.0293567	-0.106406	-0.0772478	-0.0553129	-0.347139	-0.106162	0.174678	0.504013	0.325315	-0.392452	-0.265598	-0.293653	-0.511012	-0.596592	-0.266049	-0.244504	-0.568687	0.47592	0.402382	0.233698
Pavir.1KG018300--Pavir.1NG053400	1.19274	1.12788	0.519462	3.24802	1.36686	1.00657	-0.130406	0.130126	-0.365984	-0.495068	-0.996476	-0.633139	0.0295994	-3.10175	-3.43533	-2.83228	-1.39134	-1.85883	-2.19332	-1.85383	0.0111589	0.365905	1.27575
Pavir.1KG018400--Pavir.1NG053500	0.132591	-0.098964	-0.233392	-0.273792	-0.207074	-0.350288	-0.677082	-0.572328	-0.490274	-1.72581	-0.737377	-0.860899	-0.386072	-0.836124	-2.47175	-0.937623	-1.39822	-1.57272	-1.83347	-2.23195	-0.352407	-0.282358	-0.225193
Pavir.1KG018500--Pavir.1NG053600	0.0650792	0.433055	0.397168	0.101216	0.767508	1.00281	1.04798	0.726802	0.790623	0.72804	1.04971	0.460238	0.69469	0.0428307	0.278665	0.104498	0.0712405	0.340427	0.622121	0.193269	0.973825	0.56796	0.73484
Pavir.1KG018900--Pavir.1NG053700	0.782573	0.858891	0.870704	0.273306	0.672627	0.698317	0.826683	1.13726	1.13259	1.06228	1.2741	1.62822	1.19716	1.21909	1.22819	1.18858	0.620728	1.24405	1.17463	0.968345	0.935207	0.774668	0.736829
Pavir.1KG019000--Pavir.1NG053800	-2.0385	-2.17888	-2.66056	-2.22445	-2.77912	-1.98951	-1.98027	-2.37472	-2.7379	-4.04566	-3.33628	-3.24838	-2.95811	-3.09498	-3.15192	-2.88667	-2.34859	-1.86306	-1.93611	-1.98185	-2.37635	-2.82748	-2.35851
Pavir.1KG019100--Pavir.1NG053900	-1.18322	-1.35113	-1.40808	-1.86733	-1.42939	-1.52335	-1.34482	-0.735698	-0.378586	-0.522964	-0.645616	-1.0383	-0.939388	-1.75854	-2.20548	-2.04957	-1.25751	-0.822105	-0.617331	-0.697944	-1.44329	-1.69716	-0.791682
Pavir.1KG101200--Pavir.1NG054400	-3.89238	-3.35273	-2.96581	-7.30437	-4.87974	-3.72836	-3.81431	-3.37688	-3.16487	-2.67209	-3.03364	-3.88343	-3.11322	-2.95211	-2.95999	-3.04059	-3.58839	-2.77726	-3.56857	-3.36441	-3.58216	-3.2005	-3.04608
Pavir.1KG101000--Pavir.1NG054700	-0.85692	-1.72593	-2.06941	1.55786	0.489316	-0.748311	-1.27731	-0.799858	-0.725849	-0.911732	-0.546251	-0.6999	-0.978236	-1.42209	-1.27305	-1.05784	-1.43324	-0.715741	-1.08557	-0.963693	-1.01757	-1.22301	-1.11206
Pavir.1KG100300--Pavir.1NG054800	0.212153	0.193121	0.268186	0.272045	0.26627	0.260039	0.0778174	0.151525	0.0450394	0.0495922	0.141354	0.181179	0.175912	-0.116572	-0.05429	-0.0433582	0.0734132	0.206853	-0.0591872	0.230107	-0.0526082	0.189978	0.162326
Pavir.1KG100200--Pavir.1NG054900	-0.781443	-0.913476	-1.46943	-2.83624	-1.19686	-0.700206	-1.34379	-1.50451	-1.63115	-1.96311	-2.31328	-2.43684	-1.61945	-1.51792	-1.81518	-1.55722	-1.2804	-0.935677	-0.734988	-1.08323	-1.55207	-1.59107	-1.69104
Pavir.1KG100000--Pavir.1NG055000	-0.805782	-1.0471	-0.832447	-1.76432	-1.24321	-0.749652	-0.647172	-0.774016	-1.07178	-1.03287	-1.13887	-0.368697	-1.2506	-0.684295	-0.502609	-0.30355	-1.50278	-0.807649	-0.606612	-0.468041	-1.09767	-1.26303	-1.20856
Pavir.1KG099800--Pavir.1NG055100	-0.184189	-0.261026	-0.275691	0.239498	-0.163255	-0.10819	0.0178198	0.0460407	0.0588435	-0.150027	-0.231502	-0.0507807	0.127278	-0.246187	-0.215382	-0.326186	-0.155249	0.00562519	-0.0596338	0.0405442	0.0983266	0.0318734	0.000476547
Pavir.1KG099600--Pavir.1NG055300	-0.401605	0.208734	0.322037	-0.961795	0.756923	-0.0254557	0.053692	0.190279	-0.413363	-0.709612	-2.69643	-1.00108	0.0253866	0.0589908	0.227024	0.185162	0.0836013	0.306869	0.187483	0.203961	0.358443	0.228788	0.130876
Pavir.1KG099854--Pavir.1NG055500	1.42346	4.17595	2.50837	1.88133	1.89946	4.03392	2.5419	0.28171	-2.64106	-2.76209	-3.63483	-3.04736	-1.10444	0	0	-1.41858	0	0	0	0	1.73375	3.86486	3.87148
Pavir.1KG099100--Pavir.1NG055700	-1.43964	-3.44537	0	-1.33068	0.47225	-1.85111	-0.588531	-2.07144	-1.46217	-2.3171	-3.89867	-0.591501	-1.76959	-1.15323e-14	0.899846	1.43869	1.33453	1.15323e-14	-1.84824	-1.86276	-1.36472	-1.5833	-1.58481
Pavir.1KG095600--Pavir.1NG055800	-0.863517	0.410562	1.95102	-1.09493	-0.531031	-0.919983	-3.48007	-0.92938	-0.295076	-4.32601	-3.4275	-3.29591	0.233055	-2.85254	0.961795	1.43963	2.32043	2.90339	4.04283	3.43945	-0.880227	0.555067	0.322642
Pavir.1KG099654--Pavir.1NG056000	0.0557874	0.744304	0.856132	0.685707	1.84697	0.563877	1.0231	2.06112	1.02531	0.547485	0.0512624	0.178521	1.37891	-0.119742	-0.292131	-0.236521	1.568	0.674279	0.885982	1.22487	0.382862	1.43124	1.15776
Pavir.1KG099277--Pavir.1NG056200	0.252178	1.40196	1.44777	1.2735	0.765631	0.241019	-1.48012	1.4991	2.01929	4.39555	2.19979	1.67149	1.525	1.60254	1.49598	1.757	1.43942	2.21982	-1.8677	1.28137e-15	1.5335	1.39385	1.1287
Pavir.1KG098900--Pavir.1NG056300	0.189561	-0.817961	-0.737081	-0.117049	0.178336	0.0649475	0.389397	-0.22467	0.0784595	0.542439	0.171478	0.768238	0.0846816	-0.429631	-0.557081	-0.671059	1.06319	0.874359	1.22812	0.902623	-0.313624	-0.389061	-0.425304
Pavir.1KG098700--Pavir.1NG056600	0.15658	0.206835	0.424029	0.459358	0.175986	0.239989	0.162871	-0.480147	0.0326627	0.379338	0.353043	0.253711	-0.0974173	-0.135111	-0.378666	-0.114104	0.122707	0.158903	0.104991	0.0845479	0.29914	0.169153	0.0597743
Pavir.1KG099908--Pavir.1NG057000	4.44261	3.79592	3.04789	2.86372	4.56472	4.23802	2.97425	2.51145	2.35232	1.11763	0.961591	-0.483853	2.7634	-2.71126	-5.7066	-4.63403	1.5202	1.68165	2.78485	0.245659	5.54814	3.57982	3.18277
Pavir.1KG359100--Pavir.1NG057200	0	0	0	0	0	0	0	-3.72054	-3.08702	-3.79083	-5.42972	-1.9666	-3.0566	2.46993	0	-1.41744	0	-0.961658	-0.961658	4.24454e-15	0	0	0
Pavir.1KG055000--Pavir.1NG058000	-0.627635	-0.295969	-0.414331	-0.490657	-0.716444	-0.782641	-0.764957	-0.399988	-0.731773	-0.878692	-0.830986	-1.25407	-0.664188	-0.439455	-0.716336	-0.38956	-1.52374	-0.99276	-1.18618	-1.02197	-0.290365	-0.284714	-0.391017
Pavir.1KG055100--Pavir.1NG058036	-4.04115	-5.94436	-5.81933	-4.55889	-5.46974	-5.54319	-5.47498	-3.91334	-4.00192	-3.0074	-4.64853	-4.20175	-3.34335	-3.75264	-5.80044	-3.13092	-4.23773	-2.63157	-2.80923	-5.47858	-5.70829	-4.85447	-6.29487
Pavir.1KG055808--Pavir.1NG058100	0.809824	0.172105	1.38395	-4.17941	0.947321	5.93441	4.13942	0.592621	1.73907	2.57192	2.24211	1.90199	1.15051	0.101381	-0.716191	0.128413	1.11466	0.508097	-0.0494048	0.812428	0.250191	0.927667	0.444517
Pavir.1KG066100--Pavir.1NG058700	0.379342	-0.700033	-0.860105	-1.44053	-0.316737	0.598994	-1.01266	0.431527	0.282221	0.996048	0.739306	-0.896435	0.287354	-0.114734	-0.631062	-0.664341	-0.667861	-0.947369	-0.837098	-1.77988	-1.37732	-0.358887	-0.614709
Pavir.1KG066500--Pavir.1NG059200	-2.10005	-1.80582	-2.38852	-2.6782	-0.397722	-5.93252	-3.45366	-1.47783	-0.903592	-2.12134	0.178629	0.354613	-1.64368	-1.37811	-0.725743	-3.03403	-3.4421	-4.71901	-2.24497	-4.77868	-4.1825	-4.00595	-2.90912
Pavir.1KG067000--Pavir.1NG059800	-0.656993	-0.761471	-0.365246	-1.13306	-0.658103	-0.452826	-0.333167	-0.628984	-0.776672	-1.00205	-1.00773	-0.967073	-0.751975	-1.19278	-1.24824	-1.31999	-0.203093	-0.240469	-0.337153	-0.347314	-1.01963	-0.996547	-0.784364
Pavir.1KG067100--Pavir.1NG059900	1.44768	0.42483	-0.443374	-0.961795	1.85424	1.61511	0.202871	-0.278846	0.151714	2.45491	0.00565124	-1.04111e-15	1.21688	0.821523	1.74969	1.1241	2.17648	0.838569	1.86244	0.773442	0.444723	0.505183	1.26887
Pavir.1KG067200--Pavir.1NG060000	5.99874	6.63174	3.82553	4.08821	6.27796	6.18606	6.24846	4.71785	5.04483	3.88713	4.97075	5.94788	4.42273	4.38587	5.29523	4.84017	7.32503	6.4411	5.77828	5.89016	5.0252	4.76587	7.11678
Pavir.1KG067300--Pavir.1NG060300	-0.179316	-0.217042	0.0180617	-0.630604	-0.0968886	0.120729	0.0684737	-0.173884	-0.343364	-0.644131	-0.707543	-0.0257633	-0.284454	-1.03301	-0.964351	-1.19668	-0.0656766	-0.432593	-0.169511	-0.108231	-0.527609	-0.176424	-0.000935127
Pavir.1KG067400--Pavir.1NG060500	1.49139	-0.314743	-0.304828	1.29828	2.14867	1.33029	1.007	0.412043	1.39656	1.29475	1.34692	1.03351	1.09421	-0.245277	0.179021	-0.184133	1.87566	1.62911	1.70583	1.58324	-0.13806	-0.20614	-0.230649
Pavir.1KG067500--Pavir.1NG060600	0.35662	1.90206	2.7962	1.39159	1.11594	1.67781	1.86109	1.76893	1.44993	1.27837	1.341	1.53038	1.44742	1.25768	0.788673	0.720703	1.13552	0.448022	0.39785	0.905557	1.35438	1.48505	1.6828
Pavir.1KG067800--Pavir.1NG060850	1.54085	-0.523939	-0.167476	1.89388	1.24331	0.404241	0.58513	-0.0322073	-0.32163	-0.0902766	-0.432181	-0.1478	-0.79537	-0.155833	0.171637	0.152919	0.528831	0.280342	0.223252	0.239414	0.297883	0.285565	0.29937
Pavir.1KG035700--Pavir.1NG061410	0	-0.616326	-0.961791	0	0	4.17069	3.87248	-0.961791	1.85907	1.46911	-1.42915	3.52377e-15	0.961791	2.20891	1.90047	2.55826	1.91188	3.04726	3.71005	2.65296	1.79175	0.961791	0
Pavir.1KG069000--Pavir.1NG061500	-0.00393059	0.0445307	-0.659396	-2.8948	0.00406197	0.896847	0.543259	-0.910639	-0.872003	-1.0034	0.56899	0.986108	-0.550277	0.0487499	-0.784505	-0.513122	0.00916353	0.335851	1.57624	1.78855	-0.124788	-0.276799	-0.218963
Pavir.1KG069600--Pavir.1NG061600	-0.421675	-0.456547	-0.34482	-1.43331	-0.778251	-0.236066	-0.472065	-0.494984	-0.785195	-0.58832	-0.568932	-0.286918	-0.712717	-0.609943	-0.917022	-0.771191	-1.36239	-1.5478	-1.40617	-1.16515	-1.20514	-0.883093	-1.33527
Pavir.1KG069700--Pavir.1NG061700	-1.35869	-1.53273	-1.62777	-2.3981	-1.13384	-1.56684	-1.67138	-1.43202	-1.32585	-1.28465	-1.34398	-1.0988	-1.49482	-1.77224	-1.74566	-1.39358	-1.37529	-1.20001	-1.56287	-1.51402	-2.38393	-1.65053	-1.46129
Pavir.1KG069900--Pavir.1NG061900	0.840427	-0.149073	-0.162267	2.35431	1.28103	0.517551	0.0331755	-0.0243035	0.100531	0.0823409	0.140778	-0.0424906	0.0141176	0.0955452	0.13211	0.0565792	0.519829	0.365006	0.390878	0.357922	-0.156747	-0.227159	-0.245678
Pavir.1KG070100--Pavir.1NG062100	0.285704	-0.0113277	-0.0125729	0.169594	0.0548842	0.0483093	-0.117576	0.0653513	0.0700943	-0.0838291	-0.140827	-0.492344	0.057517	-0.074768	-0.377758	-0.082214	0.0555096	0.146229	0.368022	0.245707	0.159792	0.12273	0.206379
Pavir.1KG070200--Pavir.1NG062600	-0.807897	2.85624	3.08608	0.495092	3.37109	4.40274	1.72716	2.09044	1.89619	1.69956	1.48327	2.06942	1.98205	1.86153	2.39407	3.70825	2.32358	3.6031	1.59029	1.62289	1.43883	2.09316	2.34054
Pavir.1KG070300--Pavir.1NG062700	0.138668	0.108236	0.104752	-0.193979	-0.00405226	0.111602	0.102685	0.15973	0.160938	0.0939472	0.113289	0.0596463	0.0700894	0.208414	0.164941	0.252561	0.201502	0.157973	0.329708	0.378935	-0.0170941	0.0151951	0.134333
Pavir.1KG070877--Pavir.1NG062800	-0.0517297	-0.547888	-0.735055	-0.099886	-0.250266	-0.688677	-0.885542	-1.49295	-1.86241	-1.29115	-0.475278	1.57868	-1.60404	-1.7009	-1.12042	-2.34875	-1.72077	-2.16611	-2.65045	-0.794254	-1.82023	-2.00079	-1.46999
Pavir.1KG070600--Pavir.1NG063100	-0.143622	-0.218393	-0.0856473	-1.70618	-1.19703	-0.516865	-0.0409911	-0.397026	-0.271906	0.0988573	0.0174475	-0.353084	-0.26003	-0.54228	-1.08223	-0.44238	0.258662	0.258366	1.10559	0.357352	-0.553595	-0.396368	-0.927207
Pavir.1KG070900--Pavir.1NG063300	0.125596	0.42639	0.364206	0.899809	1.33152	1.86446	1.86689	1.32254	0.818863	1.24346	0.850391	1.17611	1.78687	0.659739	0.617585	1.04338	0.558571	1.29477	0.942051	0.774563	0.663456	0.779447	1.2893
Pavir.1KG071200--Pavir.1NG063400	1.78255	1.58383	1.34364	1.87584	1.69719	1.4458	1.38544	0.972932	0.938269	1.19878	1.38018	1.4738	0.89509	1.00996	0.946954	0.847701	1.35425	1.32362	1.51375	1.19801	1.46735	1.67246	1.91839
Pavir.1KG071300--Pavir.1NG063600	-2.1289	-0.852012	-0.950486	-1.71413	-1.68505	-0.912684	-1.05738	-1.12309	-0.835611	-0.41178	-0.632988	-0.806797	-1.00556	-1.11392	-1.17552	-1.15823	-1.18591	-1.3208	-1.13067	-1.03322	-1.46412	-1.61591	-1.37424
Pavir.1KG071600--Pavir.1NG064000	-0.164024	-0.482383	-0.547062	-0.181594	0.031449	0.00775134	0.12111	-0.156197	-0.0500305	0.0300383	0.34334	0.70153	0.0425166	-0.116202	0.0794414	-0.00795885	-0.29647	0.048463	0.0841645	-0.197916	-0.413251	-0.424184	-0.562421
Pavir.1KG071700--Pavir.1NG064100	1.78035	0.392584	0.21594	2.17468	1.71285	1.12735	0.558947	1.17972	0.803612	0.879585	1.35079	1.86517	1.0272	-0.0221165	-0.0161395	-0.123169	1.09858	0.607189	0.31896	1.26976	0.542155	0.65991	1.12617
Pavir.1KG071800--Pavir.1NG064200	0	0.961791	0.961791	0	0	2.87374	2.38363	2.1303	1.15677	0.833506	0.547652	1.14673	2.06312	0.961791	-0.961791	0	1.48948	3.39545	2.45022	2.35302	4.10857	3.20622	2.4445
Pavir.1KG071900--Pavir.1NG064400	-0.483663	-0.364194	-0.552216	-1.0249	-0.913016	-0.917073	-0.0248681	-1.2202	-1.06205	-1.33138	-1.38598	-1.94253	-0.942118	-0.740075	-1.20853	-0.702367	-0.234756	-0.539004	-0.577234	-0.276567	-0.9678	-0.608092	-1.04702
Pavir.1KG072000--Pavir.1NG064500	0.0669286	0.113191	0.144019	0.155373	0.0131135	0.161409	0.124186	0.0646939	0.233214	0.116834	-0.0366168	-0.273714	0.277499	0.28426	0.375784	0.385739	0.17504	0.238203	0.0953675	0.129905	0.0740648	-0.0584075	-0.0524417
Pavir.1KG072100--Pavir.1NG064600	-0.289349	-0.00130931	0.212517	-0.566114	-0.405157	-0.153263	-0.0485102	-0.280927	-0.358201	-0.0471899	0.00787088	0.167732	-0.444306	-0.138586	0.0434318	-0.335239	-0.309373	-0.440817	-0.243702	-0.280409	-0.402716	-0.24235	-0.307373
Pavir.1KG072300--Pavir.1NG064800	0.0425924	1.0994	0.879777	1.2305	0.808037	0.398302	0.510189	0.869307	0.679142	0.765108	0.445051	-0.0386077	0.755294	1.02365	0.571948	1.03064	0.557507	0.810684	1.40559	0.96953	0.853325	1.17093	0.915522
Pavir.1KG072400--Pavir.1NG064900	-0.512701	-0.419984	-1.33322	-0.27794	-0.462863	-1.87988	-3.35218	-1.10769	-1.28532	-1.54155	-1.98562	-3.18159	-1.48275	-2.19744	-3.27681	-3.27564	-5.23628	-3.16564	-3.61773	-4.15637	0.204101	0.0709358	-0.0661548
Pavir.1KG072900--Pavir.1NG065500	1.44264	0	0	-1.85773	0.961795	0.961795	-0.961795	0.527454	0.441581	0.124723	0.133695	-0.437882	0.492497	3.44408	0	0	0	-0.886012	0	0.961795	0	0	0
Pavir.1KG073400--Pavir.1NG065700	0.0633346	-0.659798	-0.805612	0.334727	0.233542	-0.205456	-0.542753	-0.151452	-0.302668	-0.424856	-0.265251	-0.315748	-0.43655	-0.0820462	-0.171218	-0.0774898	-0.385715	0.274887	0.306895	0.163478	-0.0987562	-0.248074	-0.0785988
Pavir.1KG073600--Pavir.1NG065900	1.36497	1.78872	1.49417	-0.850659	0.328604	1.57492	1.1879	1.3456	1.56053	1.61643	0.854748	0.97916	1.29375	-0.798698	-0.743082	-1.62902	1.99064	1.57177	1.45542	2.41782	1.08021	1.12303	1.53967
Pavir.1KG073700--Pavir.1NG066000	-0.676848	0.0889153	0.047527	0.141835	-0.617975	-0.27601	-0.0745008	-0.166692	-0.0923836	-0.2227	-0.370353	-0.178431	-0.168455	-0.331005	-0.288947	-0.40515	-0.224274	0.347099	0.0649154	0.14136	0.41989	0.416995	0.345595
Pavir.1KG073800--Pavir.1NG066100	0	2.42502	3.74706	0	0	2.44677	2.42004	0.531275	0.27531	-0.867573	0.425648	-0.99725	0.907489	2.38714	0	0	0	0	0.961784	2.544	1.58363	0	-0.961784
Pavir.1KG074000--Pavir.1NG066600	-1.48922	-4.18869	-4.01499	-2.46557	0	-2.94838	-1.78599	-5.22537	-4.02765	-1.47641	-0.961787	0	-4.84526	0	0	0	2.95797	-2.2021	-3.84949	-2.86584	-3.83829	-3.04997	-2.49216
Pavir.1KG074300--Pavir.1NG066800	-0.646529	-0.46702	-0.188813	-0.412923	-0.475109	-0.544327	-0.303053	-0.3416	-0.223681	-0.133939	0.0118693	0.0308126	-0.252583	-0.60121	-0.714196	-0.565579	-0.47001	-0.531752	-0.372799	-0.390581	-0.590951	-0.474252	-0.557811
Pavir.1KG075400--Pavir.1NG067000	2.16932	1.24002	1.56266	0.000756811	1.76753	2.02691	1.41332	0.272779	-0.605038	-0.986319	-0.282628	0.0166316	0.816611	1.26676	0.781849	0.855812	1.63072	2.3295	2.02383	2.42954	1.82951	2.01433	2.12831
Pavir.1KG075600--Pavir.1NG067300	0.296491	0.888869	0.919531	0.392872	0.683075	-0.163361	0.0991894	0.641824	0.978467	0.821286	0.749649	0.596138	0.77253	1.43836	1.63907	1.29895	-0.583705	-0.406518	-0.372461	-0.291002	1.12959	1.29898	0.907109
Pavir.1KG075800--Pavir.1NG067500	-0.011534	-0.00825603	-0.167899	-0.401218	-0.197627	0.104608	0.155542	0.0219285	-0.1998	-0.119251	0.0561301	-0.0148398	-0.00258717	-0.151364	-0.194293	-0.265161	-0.202864	-0.144988	-0.239005	-0.265723	-0.320703	-0.390803	-0.332134
Pavir.1KG076000--Pavir.1NG067600	-1.8806	-0.812304	-0.866291	-0.587247	-1.89521	-0.531812	-2.00286	-2.13929	-2.24808	-1.83427	-2.42292	-1.40319	-3.08824	-2.32962	-3.12324	-2.7573	-1.24934	-1.69552	-1.0245	-1.45054	-0.648088	-0.266797	-0.219037
Pavir.1KG076100--Pavir.1NG067800	0.727044	0.549458	0.547335	0.66147	0.797846	0.555539	0.246034	0.149369	0.178027	0.530519	0.665728	1.19571	-0.0837304	0.247315	-0.106284	0.0136623	-0.603201	-0.432637	-0.258879	-0.30136	1.06048	0.801242	0.489482
Pavir.1KG076200--Pavir.1NG067850	-0.0871643	-0.558998	-0.509915	-0.57166	-0.184107	0.0904107	0.0380585	-0.310316	-0.257401	-0.418613	-0.680959	-0.573683	-0.267754	-0.137473	-0.25043	-0.185955	-0.110534	-0.289377	-0.295577	-0.0607761	-1.02006	-1.13718	-0.747931
Pavir.1KG076954--Pavir.1NG067900	1.66336	1.86152	2.01864	1.80477	2.80904	2.50042	2.9402	2.86729	2.44474	3.16473	3.49607	3.56955	2.69346	4.26613	3.46409	3.58813	2.94716	3.15912	3.34668	3.35635	2.92114	2.75534	2.32949
Pavir.1KG076400--Pavir.1NG068100	-0.0314749	-0.579609	-0.467188	0.578632	0.47192	0.562895	-0.202564	0.101909	0.198138	-1.36473	-0.188388	0.101276	-0.257841	-0.47542	-0.522677	-0.483654	-0.158449	0.51159	0.276762	0.227509	0.170327	0.4116	0.185877
Pavir.1KG076500--Pavir.1NG068600	-0.968623	-0.794287	-1.19795	-1.83814	-0.910943	-0.655419	-0.983381	-1.22224	-1.35443	-1.32888	-1.30889	-1.00805	-1.51938	-2.19918	-2.24435	-1.88636	-0.687172	-1.14005	-0.63419	-0.728128	-1.82497	-1.12632	-1.02059
Pavir.1KG076600--Pavir.1NG068700	0.747096	0.42068	0.315446	0.0493892	0.380357	0.370818	0.532111	0.286378	0.334836	0.276157	0.53878	0.460244	0.403743	0.496091	0.504937	0.54771	0.64428	0.680333	0.746322	0.59711	0.120684	0.163567	0.19687
Pavir.1KG076977--Pavir.1NG068801	0.0916542	-0.170129	0.0667607	1.49703	0.123921	0.0866086	0.29827	0.173279	0.02962	0.511714	1.33904	1.81355	0.114004	0.0555917	0.0428909	-0.240229	-0.885143	-0.407823	-0.447769	-0.897473	0.730197	0.781396	0.418172
Pavir.1KG077354--Pavir.1NG068901	-1.44137	0	0	-0.961795	-0.961795	-2.43854	-4.3145	0.619827	0.380974	2.80391	-0.489732	2.12766	0.409296	-1.32757	-4.66068	-3.02761	-2.80739	0.474024	-2.65045	-2.41283	-2.43172	0	-1.85376
Pavir.1KG076900--Pavir.1NG069200	-5.52717	-4.52219	-5.11769	-6.08398	-5.68738	-5.50094	-6.21229	-5.92633	-5.86317	-4.70157	-5.32674	-5.48811	-5.84914	-6.27448	-7.77374	-6.31054	-4.01547	-5.42011	-4.66134	-4.51531	-6.55333	-5.0901	-5.15771
Pavir.1KG077100--Pavir.1NG069600	-0.924391	0.0297265	-0.0602447	0.379867	-0.00743631	0.129172	-0.275779	0.23005	0.194178	-0.288602	-0.685564	-1.25432	0.21171	0.0405719	0.0935305	0.380065	0.0426136	-0.481998	-0.198035	-0.30889	0.242582	0.332439	-0.252707
Pavir.1KG078608--Pavir.1NG069800	0.839345	0.740919	0.752751	1.28479	1.10667	0.792591	0.695534	0.690032	0.942886	0.892096	0.98573	0.713495	0.870748	0.632038	0.62643	0.580282	0.434168	0.544144	0.437085	0.538036	1.01358	1.05534	0.88467
Pavir.1KG078985--Pavir.1NG070000	0.178081	0.0378525	0.435484	0.699025	0.322054	0.125502	-0.0282515	0.0367138	0.276392	0.456604	0.143725	0.110276	0.110366	0.181244	0.112729	0.203509	-0.00374856	0.199213	-0.0145662	0.232098	0.28523	0.344453	0.308901
Pavir.1KG079362--Pavir.1NG070100	-6.22538	-7.3079	-6.18633	-6.06133	-5.72833	-6.09499	-6.40587	0.322851	-0.164687	-2.39347	-3.22494	-2.21231	0.237415	-6.41699	-6.77579	-6.4662	-6.16562	-6.18553	-6.06634	-6.81798	-5.45189	-5.49713	-6.06759
Pavir.1KG079739--Pavir.1NG070200	-0.116088	-0.115922	-0.0714669	-0.123228	0.0546216	0.00934295	-0.147451	0.170638	0.172441	0.0674844	0.175371	0.0215442	0.258989	-0.244558	-0.316869	-0.199799	-0.497526	-0.40431	-0.260888	-0.258853	-0.413405	-0.31886	-0.296722
Pavir.1KG077200--Pavir.1NG070900	-0.400882	-0.238524	-0.0965164	-0.802664	-0.954024	-0.167647	-0.289758	-0.486946	-0.325438	-0.139922	-0.174445	0.912763	-0.568967	0.262447	0.485731	0.525362	-0.739746	-0.119255	-0.121714	-0.544687	-0.160402	-0.199486	-0.57977
Pavir.1KG077600--Pavir.1NG071100	9.31741	9.37579	9.98567	9.40196	9.53967	8.85953	8.7551	9.46505	9.57162	9.33758	8.62284	7.83497	10.002	6.78571	7.42632	5.30251	8.92907	7.07471	7.09148	7.27552	5.08783	6.36356	5.70645
Pavir.1KG077800--Pavir.1NG071200	-1.43952	-1.3787	-1.53889	0	-0.961795	-1.75367	-0.963337	-3.22086	-1.00088	1.00175	3.43248	1.86529	-4.16804	-0.470289	0.284758	0.295635	-0.716921	-1.91494	-1.30141	-0.793359	-1.53365	-1.91536	-1.51438
Pavir.1KG079400--Pavir.1NG071300	-1.35785	-0.617022	-0.230808	0.252505	-0.191637	-0.650832	-0.565795	-0.0259154	0.0802928	-0.157683	-0.208058	-0.227355	0.0546665	-0.980191	-1.10801	-0.918447	-0.81683	-0.522865	-0.631215	-0.571747	-0.653132	-0.64179	-0.320613
Pavir.1KG080000--Pavir.1NG071700	1.26605	0.68681	0.800762	1.48375	0.829237	0.364081	0.640265	1.06971	1.20932	1.3743	1.80223	2.22356	1.2789	0.797951	1.16816	0.803394	0.528252	0.31118	0.270377	0.260837	1.11181	1.03446	0.736727
Pavir.1KG080200--Pavir.1NG071800	1.52785	1.05725	1.06572	1.58597	1.82177	1.42657	1.2067	1.55821	1.29099	0.335054	0.0521707	-0.347535	1.59988	0.351759	0.231592	0.598701	1.42847	0.980218	0.949796	0.817635	1.41932	1.10341	1.59093
Pavir.1KG080400--Pavir.1NG071900	0	-0.531816	0.327538	0	-0.961795	0.573426	-0.374397	-0.823482	-1.85738	-1.44413	0	-0.961795	1.46464	4.66146	2.44505	3.76822	0	6.46692e-15	0.961795	-0.961795	0.422303	0.164917	0.338723
Pavir.1KG078600--Pavir.1NG072100	-1.26906	-0.976962	-0.980512	-1.36758	-1.43012	-1.23584	-1.1783	-1.07799	-1.14043	-1.47204	-1.66802	-2.35773	-0.939809	-1.74442	-2.13962	-1.64508	-1.22219	-1.49863	-1.54726	-1.28293	-1.75697	-1.52656	-1.52977
Pavir.1KG078700--Pavir.1NG072200	-7.05109	-1.76096	-0.700672	-2.02715	-3.30321	-2.21095	-2.38878	-1.10945	-2.10183	-3.50151	-2.16104	-1.11295	-1.41847	-1.04375	-1.70055	-0.826545	-1.34152	-2.82478	-2.65201	-3.49965	-2.01323	-1.81346	-2.20282
Pavir.1KG080600--Pavir.1NG073000	-0.52982	-0.0251839	0.282506	-0.108565	-0.844376	-0.356335	-0.308095	-0.527584	-0.680943	-0.601098	-0.954916	-0.939235	-0.670792	0.450476	-0.212624	0.342084	-0.903374	-0.760275	-0.887879	-0.94987	-0.631726	-0.786918	-0.978235
Pavir.1KG081000--Pavir.1NG073700	0.3512	0.487657	0.535724	0.178988	0.382914	0.392596	0.434452	-0.1066	0.0754058	-0.00287364	0.189546	-0.125523	-0.0326807	0.397346	0.506079	0.44218	0.635484	0.776299	0.770107	0.928248	0.438151	0.356464	0.649369
Pavir.1KG081100--Pavir.1NG073900	-0.37573	-0.28512	-0.216915	-1.04593	-0.447975	-0.579904	-0.250888	-0.198885	-0.308406	-0.499486	-0.251818	-0.292306	-0.354643	-0.135811	-0.232731	-0.0820028	-0.542424	-0.314133	-0.464869	-0.434505	-0.105756	-0.148319	-0.126827
Pavir.1KG081200--Pavir.1NG074032	-2.82246	-1.94649	-1.24279	-3.989	-3.94002	-2.86656	-3.40825	-1.90421	-1.419	-2.19598	-1.6757	-0.704977	-1.48249	-1.76865	-1.46275	-1.64544	-2.32678	-2.00835	-1.34035	-1.65493	-2.33446	-2.82403	-3.05583
Pavir.1KG081500--Pavir.1NG074800	0.541256	1.65783	2.33129	-2.08997	0.252326	-1.37684	0.956105	0.929597	0.682027	0.289509	0.0126977	-0.356357	0.795334	-0.180327	-0.570308	-0.134915	0.343174	-2.45256	-2.05754	-1.11784	-1.21715	-1.29286	-1.50295
Pavir.1KG081900--Pavir.1NG075000	0.332261	-0.166959	-0.0486202	0.25412	0.198935	0.0272735	0.199972	-0.364703	0.00976921	0.0572448	0.259152	0.139151	-0.433943	0.131654	0.0164839	0.15101	0.0810465	0.252434	0.37228	-0.181652	0.0752564	0.0850262	0.106823
Pavir.1KG081800--Pavir.1NG075100	0.966607	1.48758	2.10781	-0.784662	0.279964	3.43667	2.89865	0.263974	1.02727	4.41723	4.42882	5.82783	0.28292	4.44835	6.82788	4.52374	5.53023	3.56853	4.31056	5.17495	0.624266	1.50591	0.722083
Pavir.1KG082754--Pavir.1NG075700	0.377772	-2.44715	0.961795	1.85527	0.961795	0.643715	-0.414302	-1.32297	-0.583034	3.17264	3.393	3.38171	-0.751331	2.36761	1.91587	2.99574	0.2723	0.89306	0.662776	0.323057	0.364318	0.945598	1.15577
Pavir.1KG083000--Pavir.1NG075900	-0.354005	0.36489	0.673258	-0.30898	-0.263519	0.121243	0.223228	0.356996	0.17962	0.658109	1.07357	1.1122	0.320851	0.0922459	0.665671	0.052905	-0.249846	-0.0494752	-0.117562	-0.0918891	0.265986	0.279993	0.225612
Pavir.1KG083200--Pavir.1NG076100	-0.993727	-1.44566	-1.27055	0.124343	0.733456	-0.247615	0.335132	0.154989	-0.56305	-0.824604	0.496743	-0.739457	0.820264	-0.00114425	-1.17394	1.17271	1.0015	2.69358	1.74934	2.2111	-0.540698	-0.25664	0.188618
Pavir.1KG083500--Pavir.1NG076400	0.249445	0.313088	0.270192	0.0972347	0.171969	0.195086	0.191078	-0.0821703	-0.226202	-0.00233449	0.111956	-0.127602	-0.0940765	0.215329	0.395233	0.198382	0.0983314	0.231972	0.265715	-0.0773035	0.152949	0.319973	0.0949191
Pavir.1KG083877--Pavir.1NG076600	0.879149	0.412474	0.292035	0.820556	0.828814	0.601439	0.574718	0.254298	0.441513	0.36978	0.345016	0.208006	0.303375	-0.00787568	0.280397	0.0625656	0.283015	0.169666	0.348406	0.300164	0.482737	0.521327	0.61477
Pavir.1KG085600--Pavir.1NG077000	2.08562	1.40876	1.27407	0.745131	1.28564	1.40084	1.57801	0.456752	0.579567	0.544934	0.83573	0.990111	0.411705	0.858832	2.11279	1.0772	1.21095	0.743842	1.1366	1.22412	1.30815	1.39989	1.37474
Pavir.1KG086000--Pavir.1NG077400	-0.19267	-0.00361757	0.0861977	0.201987	0.155922	0.230788	-0.00509514	0.493093	0.608299	0.611388	0.57093	0.890846	0.490027	0.000679914	0.374609	0.177704	0.0770547	0.186946	0.0433085	0.0658646	0.193209	0.081335	0.169053
Pavir.1KG087331--Pavir.1NG077700	0.00390834	0.961795	0	0	-2.85917	0.406638	0.849784	-0.961795	0	-8.32891e-15	-2.66685e-14	0	0.89338	0.925413	-1.48388	1.43943	1.95466	1.14688	0.276095	1.08597	0.980272	0.5927	-0.586183
Pavir.1KG086400--Pavir.1NG077800	0.725192	-0.657936	-1.01064	0.00231604	0.46356	-0.118593	-0.0648643	0.363504	0.497092	0.335707	0.765665	0.393047	0.315139	0.317604	0.36028	0.18102	0.00990579	0.489006	0.340654	0.348659	0.193214	-0.101679	-0.119729
Pavir.1KG086600--Pavir.1NG078300	1.72139	1.38884	1.33005	-1.25903	0.68547	1.65089	1.13125	-0.54513	-0.29884	0.936836	1.96001	1.03149	-0.718198	0.442745	0.410211	1.15644	-0.763765	1.00865	0.204044	-0.670485	0.802509	1.08096	0.542045
Pavir.1KG120777--Pavir.1NG078800	0	0	1.72367	0	0	0	0	-0.0360904	3.06212	0	0.961658	0	1.86438	0	0	0	0	0	0	0	0	0	0
Pavir.1KG087300--Pavir.1NG078900	1.20277	0.458053	0.179012	0.521904	1.03578	0.923324	0.828754	0.929856	1.245	1.20083	1.20945	1.19972	0.969074	1.06625	1.23748	0.989565	0.754651	0.911123	0.755199	0.441745	-0.0568906	0.14962	-0.0263838
Pavir.1KG088800--Pavir.1NG079000	-1.48358	0.319963	1.77018	0	-1.23966	-4.97303	-3.66776	-2.02477	-1.13532	-2.69512	-1.55226	-1.72959	-0.835683	-1.49552	-2.97868	-1.85895	-5.05048	-3.06299	-3.58684	-4.11292	-1.71026	-3.20592	-1.48155
Pavir.1KG089100--Pavir.1NG079200	-1.90615	-0.768082	-0.456838	-1.50127	-1.18454	-0.649013	-0.335955	0.319515	0.113969	-0.258843	-0.449994	-0.330138	0.00711461	-0.575046	-0.405796	-0.393527	-0.782829	-0.370253	-0.840007	-0.555533	-0.612516	-1.05038	-1.05899
Pavir.1KG089500--Pavir.1NG079300	-2.02991	-1.52753	-1.34399	-2.63803	-2.58545	-2.40271	-2.15171	-1.19875	-1.22104	-0.996568	-0.989917	-0.758885	-1.12215	-1.94219	-1.35982	-2.06594	-1.71872	-2.08845	-1.79103	-1.71999	-2.13964	-1.83055	-1.864
Pavir.1KG088200--Pavir.1NG079700	-1.43971	1.00563	-1.23722	-1.00797	0.00194696	-2.90968	-1.77997	-1.73807	-1.90703	-4.76459	-0.762344	-1.137	-5.21158	-4.06596	-3.7935	-5.02775	-1.17152	-1.50227	-1.26586	-1.67691	-3.65622	-4.3233	-2.57273
Pavir.1KG089800--Pavir.1NG079800	-0.383151	-0.371239	-0.0602853	-0.645244	-0.517289	-0.33732	0.0336892	-0.123934	-0.140718	-0.406982	-0.508965	-0.619922	-0.0946961	-0.242895	-0.0991	-0.194395	-0.347102	-0.0761054	-0.00989432	-0.065004	-0.106972	-0.175896	-0.148482
Pavir.1KG090000--Pavir.1NG079900	-0.97168	-0.439695	-0.142359	-0.901506	-0.519871	-0.0176016	-0.012133	-0.0709932	0.138632	0.0897761	0.314961	-0.107745	-0.170917	-0.239747	-0.243165	-0.386464	-0.458165	-0.71918	-0.477201	-0.127484	-0.295749	-0.527157	-0.235896
Pavir.1KG090300--Pavir.1NG080200	-1.3771	-0.527194	-0.462594	0.0897666	-0.997302	-0.5955	-0.349752	-0.0562642	0.0863672	-0.955356	-0.978125	-0.86321	-0.153246	0.163841	-0.185709	0.220497	-0.379321	0.0379561	-0.168113	-0.351051	-0.396733	-0.000872654	-0.416683
Pavir.1KG090400--Pavir.1NG080400	0.323133	-0.0648336	0.313592	0.371163	0.550484	0.498635	0.598398	0.0982173	0.0425022	0.0326156	0.0160459	0.234788	0.0918877	-0.000844423	-0.240104	-0.0812988	0.871109	0.528343	0.767344	0.680135	0.138803	0.244639	0.235204
Pavir.1KG083700--Pavir.1NG080700	-0.529514	-0.462886	-0.35555	-0.589842	-0.491447	-0.460378	-0.321108	-0.499716	-0.400935	-0.487552	-0.74968	-1.04354	-0.404384	-0.368558	-0.115504	-0.340035	-0.245347	-0.347663	-0.215902	-0.198725	-0.785272	-0.619258	-0.516199
Pavir.1KG083800--Pavir.1NG080900	5.84073	-2.70617	0.665186	0	3.70021	-0.296898	-0.660507	3.69063	4.32373	2.00146	4.2137	4.15869	4.78758	-0.39319	0.0714209	-0.640371	-0.318254	-0.264159	-0.310923	-0.342997	-0.203684	-0.879781	-1.14744
Pavir.1KG085400--Pavir.1NG081200	3.5557	3.29253	2.90549	3.30895	3.69334	3.89062	4.4106	3.4031	3.31761	3.69107	3.24641	3.64489	3.2953	3.63767	3.66524	3.76277	4.0965	4.34457	4.36421	3.39551	4.32599	4.53973	4.66902
Pavir.1KG085500--Pavir.1NG081300	0.0548898	-0.0106737	0.143494	-0.0383524	0.956583	1.36405	1.06124	0.713174	0.756452	0.574026	0.416773	0.117405	0.881544	0.401035	0.328416	0.397066	0.926324	0.422165	0.406757	0.481232	0.573748	0.2533	0.154928
Pavir.1KG090700--Pavir.1NG081500	-0.569042	-0.701218	-0.782539	-0.695453	-0.257804	-0.501911	-0.574767	-0.317171	-0.464995	-0.353892	-0.00909194	0.156316	-0.352782	-0.415411	-0.464089	-0.527858	-0.838065	-0.6837	-0.721321	-0.662588	-0.545362	-0.566297	-0.646003
Pavir.1KG091000--Pavir.1NG081600	0.166016	-0.205982	-0.210876	-0.0930071	0.00210603	0.0995039	-0.362315	0.308951	0.207956	0.289886	0.702683	0.909432	0.411633	0.0199214	0.0945091	-0.0110215	0.192116	0.170453	0.196805	0.312703	-0.252989	0.0468149	-0.077473
Pavir.1KG091100--Pavir.1NG081700	-1.45144	-1.90249	-2.23521	-0.997226	-0.556592	-1.60135	-3.87732	-0.22139	0.197437	-0.604099	-1.65784	-0.159439	-0.121397	-2.12699	-6.6958	-2.382	-3.40043	-4.4901	-4.64668	-3.28445	-1.69421	-1.90493	-2.26455
Pavir.1KG514400--Pavir.1NG081800	-3.8569	-4.89511	-5.76737	-3.64242	-5.2561	-3.66419	-0.791568	-1.32502	-2.32091	-1.44132	-1.47236	-2.42738	-0.899923	-3.66976	-1.846	-3.02268	-2.00026	-2.32243	-2.4782	-2.07604	-5.50028	-4.5625	-5.39702
Pavir.1KG514600--Pavir.1NG081900	1.55783	2.1719	2.65489	2.56754	1.67724	2.06122	1.21913	2.25714	2.72993	2.74185	2.79453	3.11852	2.26996	2.03069	2.08869	1.96068	1.16573	1.32231	1.52795	1.33783	2.26466	2.41856	1.86534
Pavir.1KG091800--Pavir.1NG082101	1.67783	1.57564	2.47222	3.46548	2.83933	1.95433	1.03077	3.0525	2.80284	2.52024	1.81963	2.19241	2.84883	2.50789	2.57333	2.68048	1.16963	2.01398	1.81924	2.39253	3.31625	3.05865	2.94785
Pavir.1KG092000--Pavir.1NG082201	1.73231	-0.191356	-0.671098	-1.89723	0.752213	0.116549	-0.290451	-1.41804	-0.416068	1.74461	0.352685	3.15169	0.599982	-0.164872	0.426781	1.34749	-1.60903	0.0597858	0.227756	1.61019	-1.54346	-0.743616	-0.00140934
Pavir.1KG092100--Pavir.1NG082366	0.188371	0.261551	0.502263	0.883738	0.796657	-0.102946	-0.0605587	0.255045	0.142137	-0.0943904	0.0137657	-0.523544	0.0725495	0.871352	0.516026	0.729065	0.433779	0.264937	0.304311	0.581055	0.869155	0.929543	0.175759
Pavir.1KG092200--Pavir.1NG082500	0.280852	0.178166	0.154996	0.218022	0.12571	0.178229	0.238677	-0.19277	-0.155213	0.0137026	0.269253	0.45572	-0.069854	0.193596	0.29487	0.180047	-0.105144	0.0109064	-0.129001	-0.415743	0.241007	0.191023	-0.123619
Pavir.1KG092400--Pavir.1NG082900	0	0	0	0	0	0	0.96178	-3.04328	-3.08616	-4.02822	3.12334e-15	-2.43364	-3.33064	-0.96178	0	0	-1.41999	-0.96178	0	0	0	0	0
Pavir.1KG092700--Pavir.1NG083000	0.733935	0.887564	0.837219	1.46077	0.302973	0.482937	-0.362194	0.673025	0.636322	0.232171	-0.146383	-0.744973	0.276227	-0.27459	0.0799493	0.173471	-1.16388	-0.593688	-1.18955	-1.07674	1.63438	1.34665	0.994677
Pavir.1KG121531--Pavir.1NG083044	0	0	0	-1.84035	0	0	0	0	0	1.48499	0	0	1.18124	1.48158e-15	0.961658	3.444	1.41884	2.4556	0.961658	0	0	0	0
Pavir.1KG092900--Pavir.1NG083100	-0.653778	-0.477499	-0.284112	-0.0362565	-0.320248	-0.584287	-0.496967	-0.0470844	0.0371278	-0.0725145	0.0414267	-0.125755	0.201844	0.124458	0.125946	0.211646	-0.452081	-0.200853	-0.180883	-0.110622	-0.202037	-0.496168	-0.269361
Pavir.1KG093000--Pavir.1NG083200	-0.470411	-0.0656794	-0.0213462	-0.0794349	0.129229	-0.28117	-0.561858	-0.105462	0.28705	0.210733	0.239271	-0.317519	-0.0866784	1.94465	1.08432	0.867687	-2.24826	-1.07366	-1.5308	-1.48759	-0.313824	-0.437842	-0.162888
Pavir.1KG093100--Pavir.1NG083300	-0.221357	1.32048	-0.961795	-1.69852	-1.12962	0.181739	0.994427	-0.558386	-0.695012	-1.18553	-1.69848	-0.841269	-0.609598	0.661636	-1.49672	1.31384	0.997285	-2.09212	-2.08552	-1.5914	-1.80553	-0.511208	-0.546588
Pavir.1KG093200--Pavir.1NG083400	1.14524	1.3776	1.49907	0.42138	0.777936	1.2858	1.49696	1.15595	1.39854	1.84044	2.34034	2.71184	1.28878	1.26749	0.816679	0.975843	0.798942	1.2881	1.38766	0.514241	0.746528	0.863849	0.452157
Pavir.1KG093300--Pavir.1NG083500	-1.54641	-0.820145	-0.479265	-2.48353	-1.81311	-0.908455	-0.662577	-0.721704	-0.962419	-0.963997	-0.820263	-0.646638	-0.709051	-0.548208	-0.444882	-0.503397	-1.04377	-0.477009	-0.678273	-0.568254	-1.5183	-1.66794	-1.8131
Pavir.1KG093500--Pavir.1NG083575	0.99249	0.624827	0.937256	0.961795	0.71658	0.601982	0.680162	-0.585386	-0.573019	-1.31728	-1.41305	-1.70679	-0.801388	-0.850786	-0.479598	-0.236956	-1.33914	-0.898375	-0.335454	-0.357166	-0.284606	0.000146592	-0.610353
Pavir.1KG093600--Pavir.1NG083600	-0.0389814	-0.291356	-0.630937	-0.594011	0.0526483	0.114991	-0.339701	-0.818075	-1.02703	-1.12333	-1.47509	-1.54962	-1.0836	-1.12762	-1.6719	-1.53851	-0.336463	-0.327401	-0.174859	-0.378675	-0.848859	-0.510831	-0.369304
Pavir.1KG093700--Pavir.1NG083866	2.05977	1.19576	0.26175	2.26808	2.07526	0.916096	0.753385	0.565123	0.530915	-2.0007	0.461181	-0.262304	0.103154	-0.274389	0.220341	-0.432314	-0.662283	0.116926	-0.385513	-0.102181	1.01616	1.32408	1.15982
Pavir.1KG094000--Pavir.1NG083999	-2.58086	-0.00297788	0.961795	-2.30788	-2.49239	-2.65854	-5.1507	-3.26516	-3.64327	-4.06279	-3.50326	-2.94714	-3.47171	-3.21792	-4.22959	-4.00597	-5.52292	-0.897955	-1.46997	-4.31695	-3.70958	-6.377	-2.66402
Pavir.1KG098400--Pavir.1NG084200	-1.41738	-1.9006	-1.93129	-2.68523	-2.94838	-1.64855	-1.17886	-1.3947	-1.44857	-0.126516	1.8581	0.00873381	-1.84393	-2.17029	-0.593971	-2.44106	-1.21476	-0.986013	-0.668649	-1.05582	-1.39838	-1.74602	-0.956811
Pavir.1KG094377--Pavir.1NG084265	-2.44229	-1.76188e-15	0.174142	-0.961795	-1.46331	2.18217	2.88135	1.82876	-0.801856	-0.484598	-0.630961	0.194728	0.329977	0.426017	-0.141633	-0.123653	1.43525	1.15269	3.44276	0.890464	0.257705	1.4043	0.418726
Pavir.1KG094100--Pavir.1NG084400	1.26877	-0.0399075	-0.150255	0.183502	-0.300618	-0.591643	-0.618772	-0.692397	-0.594792	-0.715053	-0.82319	-1.0161	-0.42552	-0.151051	-0.530775	-0.268793	-0.151756	1.02776	0.238653	0.410643	-0.0640308	-0.399811	-0.256979
Pavir.1KG094300--Pavir.1NG084800	1.44265	1.85792	2.36716	0	0	2.46927	-0.00387425	-0.0654534	-0.581908	-1.73936	-2.00295	-0.420758	-0.332456	-1.85316	2.43892	3.02723	0	2.41865	0	0.961795	1.84753	1.89449	2.85686
Pavir.1KG094600--Pavir.1NG085000	-3.00847	0	0	0	0	0	0	0.59999	0.458345	0.317212	0.656423	-0.585281	0.245719	0	-0.961757	0	0	-0.961757	0	0	0	0	0
Pavir.1KG094900--Pavir.1NG085300	-0.261212	-0.863423	-0.655886	-0.593854	-0.118547	0.0515184	-0.17829	-0.34651	-0.148074	-0.325169	-0.326179	-0.345592	-0.0357697	-0.328313	-0.414349	-0.351552	0.0314001	-0.0655425	0.434389	0.442794	-0.524702	-0.547493	-0.469631
Pavir.1KG095100--Pavir.1NG085700	-3.04326e-14	-0.51766	0.0279539	0.961795	-0.00400853	0.203829	-0.803687	0.603698	2.89682	2.16681	-0.339095	2.46215	0.580079	-1.80607	-6.48694e-15	-0.737858	0.592535	-0.27927	-0.0544226	0.334579	0.306333	-0.168353	0.88643
Pavir.1KG096500--Pavir.1NG086200	-0.804493	-0.655243	-0.73653	-0.974111	-0.803577	-0.74883	-1.16008	-0.689298	-0.67313	-0.618426	-0.480139	-0.962916	-0.69294	-0.974858	-0.489579	-0.422262	-0.647013	0.153373	-0.056639	-0.326594	-0.487767	-0.799707	-0.40198
Pavir.1KG097277--Pavir.1NG086600	-0.848316	-1.08878	-1.44882	-0.310564	0.228732	-0.0145452	0.132063	-0.976659	-0.952682	-1.46012	-1.72122	-1.50907	-1.2661	-0.10543	0.201335	-0.0664906	0.244409	0.881732	0.535878	0.673357	-0.0671748	0.0666072	-0.48917
Pavir.1KG097700--Pavir.1NG086900	-0.285155	-0.0540487	-0.0257841	-0.264055	-0.293324	-0.190092	-0.30212	-0.143743	-0.127007	-0.75696	-0.39291	-0.216476	-0.252334	-0.243324	-0.187033	-0.348048	-0.347806	-0.125314	-0.256828	-0.322517	0.0369978	0.0617723	-0.115388
Pavir.1KG098200--Pavir.1NG087300	3.03428	0.583207	0.849501	2.37676	2.26982	2.49424	1.27677	2.69199	3.1799	2.80723	0	0.961795	1.91281	-2.85527	-0.961795	-0.0114345	1.37207	1.11158	0.72877	0.59736	1.70238	0.999203	0.181492
Pavir.1KG098300--Pavir.1NG087500	0.851039	-0.548949	-0.26683	-1.20275	-0.511774	-0.383433	-0.389118	-0.17164	-0.176729	-0.157571	-0.174747	-0.0889066	-0.00481436	0.0208931	-0.155571	-0.0257241	0.471791	0.33185	0.238948	0.378983	-0.355225	-0.499051	-0.247612
Pavir.1KG101300--Pavir.1NG087700	0.347885	0.633382	0.419357	0.520128	0.560744	0.462047	0.58408	0.83707	0.602142	0.302651	0.119155	-0.235916	0.734445	0.140478	0.0335448	0.0240723	0.314187	-0.0631298	0.146637	0.26225	0.073966	0.0846276	0.0433467
Pavir.1KG101400--Pavir.1NG087900	-0.0136078	0.206087	0.189768	0.194304	0.230909	0.0289043	-0.0889901	1.10424	0.869822	0.984965	0.912597	1.0315	1.15299	0.859588	0.920677	0.944991	0.426386	0.868425	0.569666	0.967442	0.291262	-0.0244988	0.297845
Pavir.1KG101700--Pavir.1NG088300	2.45508	2.73025	2.70237	2.95742	3.09167	3.05911	2.59476	3.33021	3.77123	5.9683	4.36615	3.70037	3.53345	2.64313	3.70701	3.06683	2.99477	4.06408	2.5222	3.64435	3.1634	2.36788	2.38184
Pavir.1KG101800--Pavir.1NG088400	-2.29337	-2.19308	-1.19829	-1.73235	-3.14165	-2.82292	-1.49885	-0.950664	-0.337793	-0.642006	-1.87764	-1.25132	-0.811277	-1.32992	-1.36932	-0.808638	0.890449	-0.0563716	0.775991	1.03156	0.304912	-0.608766	-1.47567
Pavir.1KG102377--Pavir.1NG088700	-1.11569	0.27954	0.232628	0.256572	-0.653885	-0.747935	-0.778281	1.02052	-0.498649	-0.359857	-0.397019	-0.870347	-0.0848574	-1.3801	0.581607	0.412663	-1.44188	-0.194858	-0.850489	-0.949326	-0.351375	0.747333	-0.116402
Pavir.1KG103131--Pavir.1NG088900	0.331916	0.777946	1.14318	0.054994	0.184923	0.46499	0.706794	0.333879	0.598892	1.25168	1.56834	2.17467	0.406991	0.379415	0.8365	0.464359	0.571594	0.498332	0.653841	0.630232	0.566564	0.508236	0.215903
Pavir.1KG103885--Pavir.1NG089000	-0.22618	0.0692502	0.215008	0.210599	-0.000531174	-0.093735	-0.128275	0.576811	0.924159	0.817052	1.21194	1.21302	0.927351	0.154287	0.333632	0.209371	-0.0931311	-0.0113393	-0.0589221	-0.0409771	0.182049	0.107209	0.0606386
Pavir.1KG104262--Pavir.1NG089100	0.383818	0.266002	0.237913	-0.388122	-0.20118	-0.480521	-0.526325	-0.460201	-0.348926	-0.591	-0.421112	-0.323843	-0.421329	0.0691783	-0.0282417	0.222074	0.308886	0.206693	0.504794	0.0756439	0.108146	0.19148	-0.0367546
Pavir.1KG132554--Pavir.1NG089400	1.10964	0.784893	0.570444	1.0197	1.21488	1.27954	1.26554	1.34786	1.77291	1.80102	1.78428	1.70281	1.65476	1.19897	1.3898	1.4903	1.40261	1.16508	1.26615	1.2124	0.702258	0.825015	0.575347
Pavir.1KG132931--Pavir.1NG089500	-0.762467	-0.0607107	-0.652436	-0.996635	-0.303521	-0.172671	-0.64522	-0.608906	-0.354278	-0.465528	-0.0869848	-0.0190524	-0.396206	-0.423237	-0.516554	-0.568429	-0.706007	-0.727783	-0.674243	-0.390235	-0.205224	-0.756302	-0.182877
Pavir.1KG102300--Pavir.1NG089600	-0.158893	0.150648	0.0180618	-0.046412	-0.00778563	0.102405	0.180075	-0.120476	-0.0767524	0.101467	-0.153922	-0.170195	-0.220243	0.0873035	-0.137907	0.0411108	-0.18312	-0.344091	-0.225384	0.0257629	0.0850783	0.137755	0.133514
Pavir.1KG102777--Pavir.1NG089700	2.46473	1.4755	1.41863	1.11918	1.76351	2.35154	2.79526	0.787127	0.520383	0.236774	0.043578	-0.38414	0.508295	1.04148	0.55382	0.753328	2.55493	1.84846	1.93912	2.27331	1.51545	1.9542	1.75843
Pavir.1KG102800--Pavir.1NG089800	1.44652	-2.44255	0	0.961795	1.85461	0.903387	0.901035	0.398284	0.535168	0.378477	0.549213	0.698153	0.359779	-0.808873	-2.37742	-1.02975	1.44718	0.961795	-1.84516	1.86826	-0.961795	2.2424e-14	-0.961795
Pavir.1KG103400--Pavir.1NG089900	-0.570473	-0.795729	-0.671219	-0.633322	-0.323011	-0.39592	-0.632087	-0.0417625	0.0984926	0.350277	0.529737	1.24996	0.0679839	-1.23888	-0.96627	-1.19409	-1.13449	-1.13822	-0.885401	-0.933375	-0.289553	-0.370672	-0.224395
Pavir.1KG103500--Pavir.1NG090000	0.122192	0.0352134	-0.14572	0.27478	0.0793949	0.0323597	-0.102271	0.258099	0.0744715	-0.115865	-0.517326	-0.643939	0.0986267	0.295618	0.219399	0.263454	-0.0295745	0.15242	0.082018	0.261503	-0.0574518	0.108311	-0.0489166
Pavir.1KG102000--Pavir.1NG092644	-0.00908447	0.232051	0.5548	-0.553955	-0.185212	0.08622	0.0833699	0.0658535	0.13124	0.089192	0.0608166	0.183174	0.119569	0.224419	0.0946257	0.140445	0.00730558	0.0890351	0.13739	0.00244119	-0.181745	-0.0713038	-0.0408316
Pavir.1KG104200--Pavir.1NG092700	0.16883	0.573942	0.395077	-0.0393287	0.222523	-0.175977	0.0605126	0.435205	0.100628	-0.0398684	-0.34891	-0.508229	0.232125	-0.112161	-0.601233	-0.163633	-0.946235	-0.181155	-0.567982	-0.726086	0.671847	0.522555	0.397402
Pavir.1KG104300--Pavir.1NG092900	0.842597	2.06378	2.48087	0.576578	0.173442	0.976555	2.03701	-0.0644766	-0.0553601	0.0621621	0.187706	-0.123236	-0.125559	2.10454	2.67071	1.98404	0.50222	0.179944	0.753773	0.338645	1.89582	2.08798	1.82083
Pavir.1KG103508--Pavir.1NG093144	-0.134782	0.116521	0.382768	0.199086	-0.132562	-0.0652586	-0.226286	0.620679	1.01866	0.864401	1.1142	1.22748	0.954461	0.0988434	0.229838	0.189834	-0.0540515	-0.0439998	-0.17165	-0.0611734	0.053041	0.0317062	0.00575063
Pavir.1KG104000--Pavir.1NG094100	1.11583	-0.194516	-0.16035	0.574575	0.325216	-0.674161	-0.345744	1.3551	0.325482	-0.257857	-0.712349	-0.189267	0.761568	1.35288	0.797884	1.11003	0.721798	0.37378	1.65307	0.837485	0.691423	1.82194	1.0404
Pavir.1KG105200--Pavir.1NG094200	0	0	0	0.961767	0	1.73872	-0.961767	0.192278	0.364123	3.04268	0	-0.961767	-0.18423	-0.999818	-1.28309	-2.30651	0	0	0	0.961767	0	0	0.961767
Pavir.1KG103877--Pavir.1NG094244	0	-0.786263	-1.33917	0.961795	-1.89522	-3.00786	-3.17429	-2.97867	-3.77284	-3.80751	-4.35247	-3.17193	-6.41341	0.25357	0.69226	1.23233	-1.14895	-0.307381	-0.218956	-0.749238	-1.10602	-2.08644	-1.00251
Pavir.1KG105300--Pavir.1NG094300	0.315595	-0.425921	-0.661613	-0.30824	-0.305925	-0.455372	-1.02585	-1.22854	-1.13344	-0.847932	-1.0861	-1.40777	-1.196	-0.132671	-0.214077	-0.0192418	-0.674997	-0.485707	-0.1185	-0.186998	-0.243998	-0.219687	-0.308066
Pavir.1KG105600--Pavir.1NG094500	-1.3178	-1.93692	-1.7931	-2.15599	-1.56943	-1.15109	-2.03359	-2.84109	-2.72763	-2.90359	-2.47681	-1.51749	-2.98358	-2.45423	-2.91077	-2.35769	-2.62158	-3.3802	-2.43377	-2.86015	-1.92592	-1.45643	-1.65946
Pavir.1KG105700--Pavir.1NG094600	2.51865	3.40795	4.66051	2.93762	3.20185	2.70645	3.01628	2.87187	3.57149	2.59117	2.38356	2.58561	3.44769	2.87816	2.78837	2.91975	2.67865	2.66369	1.70415	2.7514	2.27645	2.59603	2.82784
Pavir.1KG105900--Pavir.1NG094700	-0.195707	-0.197373	-0.304006	-0.584722	-0.227895	-0.627027	-0.609411	0.327793	0.26023	0.0703526	0.109794	0.106904	0.420169	-0.0497275	0.293105	0.0206754	-0.466562	-0.272237	-0.422992	-0.578187	-0.141993	-0.098456	-0.395416
Pavir.1KG109000--Pavir.1NG094800	-7.80173	-4.58614	-4.67655	-7.59751	-5.0795	-5.57737	-6.64711	-0.574689	-0.529868	-2.62147	-3.17518	-2.60536	-0.708948	-3.77061	-4.26275	-4.28642	-5.6878	-6.23275	-3.48443	-4.61161	-3.38771	-6.08279	-4.83535
Pavir.1KG106200--Pavir.1NG094900	0.0862081	0.0685585	0.00628768	-0.0538961	-0.0877418	-0.0276788	-0.114508	0.571219	0.493247	0.223533	0.314632	0.407242	0.686434	0.10515	0.0509095	0.14798	-0.0456231	0.290417	0.251021	0.224594	-0.0300077	-0.193059	-0.0296105
Pavir.1KG106600--Pavir.1NG095000	-0.163046	0.191918	0.444683	0.589499	0.54831	0.411389	0.375032	0.695525	0.640152	1.02526	1.09079	1.2733	0.723182	0.108831	0.180746	0.0529806	0.219227	0.1205	0.160102	0.225533	0.0575594	0.117955	0.142812
Pavir.1KG106700--Pavir.1NG095100	1.03729	-0.392876	-0.51485	-0.677994	0.686837	1.30352	2.47552	-0.408431	0.305153	4.44249	1.9986	1.43501	1.21387	-0.683834	-0.492738	-0.182954	0.42613	0.0810461	-0.0166146	-0.176612	-0.153566	0.692804	0.499556
Pavir.1KG106800--Pavir.1NG095300	-0.300421	0.0568844	0.43886	-0.286062	0.80757	0.234718	0.48183	0.352482	0.603662	0.717833	0.714762	1.22574	0.552998	0.50529	0.387944	0.416409	-0.397431	-0.123252	-0.178553	-0.0115344	0.36484	0.434141	0.468138
Pavir.1KG107300--Pavir.1NG095700	0.445715	-0.483172	-0.718661	0.461155	0.83585	0.15571	-0.159895	0.0745314	0.289241	0.282696	0.412162	0.579836	0.100952	-0.517736	-0.585249	-0.678061	0.00889065	0.109275	-0.029228	0.116571	0.470304	0.189854	0.150845
Pavir.1KG104700--Pavir.1NG096500	0.824849	0.412343	0.264204	0.640276	0.984348	0.29314	0.165729	0.700953	0.467014	0.873047	2.2448	2.19262	0.558269	0.404492	0.64162	0.386525	0.271876	0.330494	0.271023	0.185123	0.374787	0.168997	0.218341
Pavir.1KG104800--Pavir.1NG096600	0.588773	-0.584055	-0.558552	0.257596	-1.58857	-2.85043	-0.00567623	0.62952	-1.41598	5.90224	4.00291	5.47088	-0.0156588	1.77962	2.14802	2.48052	0.00720271	2.31192	2.34421	1.90436	-0.26503	-0.360594	-0.411776
Pavir.1KG104900--Pavir.1NG096800	-0.217641	-0.33392	-0.615265	0.61279	0.0768524	-0.0742483	-0.258033	0.036637	-0.138471	-0.149759	0.0398146	0.145239	0.0738385	-0.368675	-0.270324	-0.285989	-0.367738	0.199111	-0.0542546	-0.131301	0.0788051	0.0234264	-0.10598
Pavir.1KG105000--Pavir.1NG096900	-0.80729	-0.984663	-0.475833	-3.90786	-1.7506	-0.721295	-0.0372526	0.479662	0.0312172	-1.80517	-1.36712	0.304503	0.634123	2.3482	2.31122	1.50155	-1.02455	-0.24202	-0.0764693	-1.18806	0.282405	-0.175785	-0.805447
Pavir.1KG105777--Pavir.1NG098544	-0.0575765	-1.37113	-3.13033	-0.96179	0.0650377	0.19334	-2.44705	-0.96179	0.42029	-1.47201	-2.40451	0.734487	-1.52177	-3.15736	-2.81981	-1.49379	1.49149	-0.96179	-2.84601	-2.86546	0	-0.641156	-0.96179
Pavir.1KG194800--Pavir.1NG098676	-0.987949	-0.918947	-1.09437	-0.41223	-0.554178	-0.530239	-0.714347	-0.62483	-0.658656	-0.72153	-0.616223	-1.08611	-0.757231	-1.02084	-1.20963	-1.03111	-0.946272	-1.01125	-1.00685	-0.875992	-0.943645	-0.919584	-0.794744
Pavir.1KG194700--Pavir.1NG098695	0.0532457	0.0320061	-0.0546038	0.2041	0.0430983	-0.0540693	-0.0704355	0.0827099	-0.00472907	0.294961	0.0569514	0.00713806	0.0880815	0.0200096	-0.066091	-0.140253	-0.107713	0.0539466	0.0821369	-0.071909	0.168192	0.182881	0.0691579
Pavir.1KG194600--Pavir.1NG098714	-0.829781	-0.780407	-0.941572	-0.552687	-0.330769	-0.647194	-1.20317	-0.718449	-0.67281	-0.99849	-1.14328	-1.75986	-0.678871	-0.403061	-0.414777	-0.247583	-1.02925	-0.0449026	-0.500523	-0.633173	0.0267172	-0.296126	-0.360292
Pavir.1KG194500--Pavir.1NG098733	-4.88635	-0.818272	0.458223	-3.84411e-15	-3.66061	1.51348	2.29001	0.864536	1.10727	1.52793	1.29521	1.05719	1.88762	1.7416	0.249172	0.974198	-0.0216912	1.06011	0.00847524	0.553837	0.787895	-1.39471	-0.226611
Pavir.1KG114700--Pavir.1NG100600	0	0.961795	3.08839	2.43892	0	1.85812	0.897231	-2.52953	2.4842	4.08628	4.32116	0.734484	0.354075	-1.47928	-0.896826	0.00405626	1.44385	0.961795	-2.46643	0.961795	1.85363	-0.961795	-2.56274e-15
Pavir.1KG116500--Pavir.1NG100800	-1.42496	0	0	-0.961789	-0.961789	-0.961789	-0.961789	-3.98178	-5.38379	-5.74563	-4.73504	-2.48477	-6.52158	-4.62402	-6.80053	-8.96067	-3.00611	-0.961789	-2.38642	-2.48898	-0.961789	0	0
Pavir.1KG116900--Pavir.1NG101000	0.500268	-2.31669	-3.95709	-1.28248	-1.22479	-0.294209	-1.06785	-1.5473	-1.80748	-3.99334	-4.71203	-4.96186	-2.45727	-3.06999	-3.67023	-2.93934	-2.27264	-2.1672	-1.6284	-1.60654	-4.03667	-3.03501	-2.80113
Pavir.1KG117177--Pavir.1NG101019	-4.3232	-3.4787	-5.55935	-5.66152	-4.64226	-5.7151	-5.08391	-5.51089	-5.02501	-5.34256	-3.70612	-5.49756	-6.46976	-5.11204	-4.18181	-3.22627	-3.85588	-2.44245	-5.11933	-3.87807	-3.44857	-3.18165	-2.46085
Pavir.1KG117200--Pavir.1NG101100	-0.293856	-0.766376	-0.856273	0.129529	-0.0951161	-0.148915	-0.0606183	-0.107667	-0.0164977	-0.0134403	0.182648	0.133918	0.00627315	-0.360676	-0.0406076	-0.506227	-0.137192	0.186194	-0.0127749	0.0575651	-0.263459	-0.592314	-0.0740809
Pavir.1KG117300--Pavir.1NG101200	-0.00417506	-0.0651375	-0.0787406	0.376957	-0.153964	-0.233343	-0.164812	-0.461485	-0.162134	0.0761822	0.0043306	-0.0178832	-0.171459	-0.024603	0.262663	0.0983825	-0.0938529	-0.194968	-0.0326973	0.139765	-0.218805	0.0240258	0.228867
Pavir.1KG117400--Pavir.1NG101300	-2.80359	-0.807307	0.169157	0	-2.76727	-2.37056	-1.4979	0.377018	0.45434	1.0943	1.15744	-0.278323	0.340034	0.585231	-1.47576	0	-0.00373953	1.80193e-14	1.26075	0.477986	-1.1791	-0.000749726	-0.583839
Pavir.1KG117500--Pavir.1NG101400	1.19817	0.0356235	-0.20268	0.862953	0.535616	1.8626	1.69273	0.665571	1.38527	1.25215	0.929638	0.181863	1.38471	-0.799459	-0.777627	-0.221701	-0.367441	-1.15097	0.287882	0.889483	0.129152	0.475513	0.708681
Pavir.1KG325370--Pavir.1NG101700	-0.362193	-0.315486	-0.283821	-0.27378	-0.443792	-0.375064	-0.545675	-0.204928	-0.235893	-0.274409	-0.105844	-0.153975	-0.241424	-0.265538	-0.21099	-0.127782	-0.660614	-0.370516	-0.357108	-0.39176	-0.26238	-0.240269	-0.284971
Pavir.1KG118400--Pavir.1NG101900	-1.44133	0.584378	1.78892	-0.961795	-2.21627	-0.961795	1.10343	-0.302017	-0.597585	0.375883	0.0896693	-0.556783	-0.971938	-0.855138	-1.16742	-1.23787	1.42384	3.3187	3.43337	0	-0.00480668	4.16445e-15	1.85365
Pavir.1KG028350--Pavir.1NG102100	0	-6.71909	-7.17725	0	0	0	0	0	-1.85415	-1.48548	-1.99712	0	-3.095	0.961658	0	1.51752	0	0	0	0	-3.78609	-3.13462	-5.10938
Pavir.1KG103900--Pavir.1NG102732	-1.2947	-1.45677	-2.30513	-2.09026	-2.24455	-1.89498	-2.12089	-1.97121	-2.11233	-2.32404	-1.71152	-1.25488	-2.52713	-1.4334	-1.20314	-1.40799	-1.71262	-1.24498	-0.970898	-0.778501	-1.47093	-1.76363	-1.13635
Pavir.1KG124131--Pavir.1NG102900	4.75781	4.55388	4.30495	4.18427	5.18994	4.65572	3.61299	5.51225	6.50157	3.58782	4.16621	3.88161	4.44218	0.961795	0.961795	1.44667	5.78679	3.98325	4.52905	5.53651	4.51216	4.02273	4.74261
Pavir.1KG132100--Pavir.1NG103000	-0.416322	-1.95246	-2.1044	-2.45416	-0.765992	-1.12944	-1.34878	-1.56712	-1.4305	-1.34717	-2.54266	-3.32319	-1.93152	-0.734276	-1.16368	-0.362548	-1.58638	0.074014	-0.250676	0.77127	-0.856741	-1.17482	-0.139159
Pavir.1KG120700--Pavir.1NG103300	0.381063	0.62315	0.605017	0.428472	0.294812	0.323219	0.362348	0.409074	0.550769	0.392231	0.520278	0.477672	0.485649	0.446043	0.315328	0.373409	0.304413	0.452807	0.453101	0.443432	0.630205	0.576364	0.570082
Pavir.1KG120800--Pavir.1NG103400	-0.0610589	0.116009	0.269126	0.412115	0.113478	0.0428091	-0.0601426	0.281714	0.239615	0.403959	0.944895	1.20155	0.224864	0.0518176	0.336692	-0.0123535	-0.000735684	-0.0162211	-0.192818	-0.0411109	0.0594304	0.0439903	-0.0640412
Pavir.1KG121800--Pavir.1NG103900	0.335432	0.730079	0.670695	0.345859	0.197689	0.226019	0.163011	0.0247005	-0.135853	-0.0013355	-0.2223	-0.379037	-0.193402	0.334627	0.0507395	0.323877	0.0427561	0.141394	0.120074	0.226085	0.684979	0.494913	0.264099
Pavir.1KG122000--Pavir.1NG104000	5.2902	4.81409	6.55062	6.15005	6.95556	7.57086	6.9215	9.46057	7.27509	9.28735	8.93323	8.32224	8.10271	8.9488	8.57439	8.33711	7.25711	7.71097	7.89827	8.12613	7.09983	6.94216	7.48204
Pavir.1KG122100--Pavir.1NG104100	2.64189	2.50501	2.67342	2.20737	2.74928	1.67766	0.943309	2.04997	1.96322	1.39267	1.63979	1.2644	1.7242	2.35891	2.45851	2.53107	0.825027	2.9231	2.40321	0.625992	1.70404	1.6992	1.4187
Pavir.1KG122200--Pavir.1NG104200	0.0415505	-0.581676	-0.0274618	-0.16611	2.23552	1.65413	-1.17153	0.398543	-0.165827	-0.837751	-0.590793	-1.94499	-0.10663	1.05876	0.164987	0.665468	-0.627059	0.339311	-0.907198	-0.442366	2.43538	0.736304	0.553752
Pavir.1KG122300--Pavir.1NG104400	-0.162554	0.0122804	0.238081	-0.398805	-0.274139	-0.0937497	0.0369705	-0.0572124	-0.0125298	0.18144	0.485598	0.573498	0.111555	-0.103001	0.0549358	-0.181038	-0.116853	0.155197	0.058426	0.152665	-0.107833	-0.0505419	-0.0352507
Pavir.1KG122400--Pavir.1NG104500	-0.0686471	0.0644236	-0.00852814	-0.224615	-0.176257	0.0967665	0.215748	0.0302819	-0.0281998	-0.630305	-0.980345	-0.884602	0.0166489	-0.718087	-0.524072	-0.536269	0.169055	0.357226	0.362161	0.433837	-0.209504	-0.089112	-0.00813927
Pavir.1KG123000--Pavir.1NG105300	4.03331	6.9102	6.518	1.94535	6.32322	5.02234	4.26709	5.12218	4.51446	3.06858	6.18486	5.22942	5.02317	6.07944	5.47981	5.22788	9.23066	5.46099	6.68802	8.42352	3.67046	3.51448	4.28369
Pavir.1KG123700--Pavir.1NG106000	-0.584651	-0.250116	-0.0526338	0.169812	0.0442017	-0.372232	-0.45137	0.126025	0.128456	-0.452571	-0.48109	-0.35997	0.245248	-0.465521	-0.193531	-0.166495	-0.321835	-0.214332	-0.275771	-0.316187	-0.276799	0.136983	-0.527844
Pavir.1KG124000--Pavir.1NG106300	0.129751	0.0615703	-0.0371259	0.0138492	0.15863	0.110512	-0.00771787	0.210948	0.0679653	0.00896951	0.149806	0.332714	0.220488	0.116981	0.172284	0.14362	-0.179033	0.0774328	-0.059916	0.0508667	-0.0637525	-0.0728362	-0.0263101
Pavir.1KG124400--Pavir.1NG106400	-1.44118	-5.46862	-4.59046	-0.961795	-2.85637	-2.8111	-4.65875	-3.09748	-2.22216	-3.08796	-3.52677	-2.5287	-2.7654	-5.24525	-4.7922	-4.59666	-5.30075	-4.49444	-4.45994	-4.8467	-6.03287	-4.50569	-4.77905
Pavir.1KG125100--Pavir.1NG108500	1.32752	0.445456	-0.0495977	0.566317	1.50528	1.35399	0.0652458	1.35667	1.74003	1.76165	1.95283	1.9728	1.8135	2.68859	1.68001	1.62541	-1.43237	-0.456855	-0.389631	-0.987832	-0.0916133	0.0946108	-0.0256733
Pavir.1KG125200--Pavir.1NG108700	-0.608656	0.0276501	0.283575	-0.427441	-0.442752	0.0427607	0.0278603	-0.12885	-0.203545	-0.467861	-0.471562	-0.641266	-0.234947	-0.321862	-0.544383	-0.360061	-0.29349	-0.140312	0.0638883	-0.0661958	-0.233915	-0.250336	-0.17368
Pavir.1KG125600--Pavir.1NG108800	0.0501046	0.796842	1.06402	0.0675874	0.14481	0.904324	1.01811	0.71418	0.307327	1.07866	0.90832	1.77116	0.145076	0.609065	1.08381	0.883457	0.123966	-0.403306	-0.495436	-0.32453	-0.360589	-0.369884	-0.345668
Pavir.1KG125900--Pavir.1NG109000	-0.170654	0.329413	-0.411725	-0.172114	-0.0926438	-0.0176184	0.582153	0.091628	-0.0101034	-0.382481	-0.191637	-0.393355	0.0267409	-0.404134	-1.08712	-0.646852	0.140264	0.136161	0.315451	0.207443	-0.337785	-0.729626	0.12915
Pavir.1KG126100--Pavir.1NG109300	-0.339259	-0.429431	-0.739443	-0.312384	0.173861	0.166539	0.619483	-0.00335427	0.281446	0.505557	0.487085	1.19033	0.172685	0.0990103	0.39636	0.547869	4.16248	0.75711	2.49657	2.13549	-0.274606	-0.244165	-0.941127
Pavir.1KG126300--Pavir.1NG109400	-0.592607	0.405475	-0.228397	2.69475	0.0645905	1.88591	0.502264	3.59664	5.45077	4.79898	3.46387	6.04023	3.23896	-0.189575	-0.264549	-1.30881	0.535549	0.915545	0.719016	-0.563511	-0.141665	-0.391117	0.489403
Pavir.1KG126400--Pavir.1NG109500	1.58291	2.04105	2.06035	1.61432	2.09819	1.75022	2.10838	2.11917	2.2288	2.40657	2.22557	2.43953	2.30822	1.37214	1.38137	1.39704	1.68092	1.16867	1.51683	1.39733	1.4558	1.45898	1.38816
Pavir.1KG126500--Pavir.1NG109600	-1.40444	-1.75067	-1.91438	-1.17473	-1.69819	-2.39652	-2.33506	-2.14101	-2.46945	-2.11449	-2.38826	-2.90465	-2.60271	-1.8748	-1.97478	-1.84192	-1.90621	-2.23923	-1.7223	-1.89212	-1.45511	-1.38737	-1.32982
Pavir.1KG126600--Pavir.1NG109700	0	0	0	0	0	0	2.43896	0.773762	1.43256	1.67122	1.42072	1.75697	1.51897	-1.85626	-0.73583	0	0	0	0	0	0	0	0
Pavir.1KG126700--Pavir.1NG109800	0.60773	0.0438045	-0.0984208	0.809962	0.613593	0.295867	0.0365419	0.344279	0.380601	0.159338	0.31981	0.263378	0.34255	0.0437272	0.0574063	0.093315	0.233524	0.0774512	0.0195821	0.203537	-0.223855	-0.246016	-0.102054
Pavir.1KG126800--Pavir.1NG109900	1.72065	1.33391	1.19507	1.86895	2.14011	0.789605	1.71159	1.62964	1.51311	0.993674	1.69334	1.78095	1.5951	1.23651	2.30827	1.54716	1.71635	3.01554	1.74728	1.99869	1.8069	1.72568	1.59519
Pavir.1KG126900--Pavir.1NG110400	1.92997	1.6405	1.12872	1.95119	2.1966	1.7123	1.92337	1.27883	0.994129	1.25231	1.30686	1.22459	1.10225	1.78231	2.16253	1.66453	1.76665	1.51564	1.85012	1.1646	1.57912	2.04716	1.34874
Pavir.1KG127000--Pavir.1NG110500	1.84021	1.07745	0.647913	-1.86301	-0.444107	-0.226174	0.323928	0.340909	0.169279	0.0809365	0.442788	0.433152	0.0492609	0.509485	0.015481	-0.207874	1.73935	1.1207	1.5077	3.24047	0.558025	0.741897	0.85152
Pavir.1KG108300--Pavir.1NG110700	0.484136	0.558975	0.543549	0.0399223	-0.0581885	0.130001	-0.0289093	0.221986	0.33137	-0.0442109	0.121976	0.227459	0.302648	1.1561	1.36711	1.17934	-0.163246	0.762639	0.415557	0.158666	0.292323	0.367176	0.345542
Pavir.1KG108000--Pavir.1NG110800	-0.0380044	-0.0103941	-0.0834574	0.723924	0.031984	0.640259	0.637397	0.00368918	0.384032	0.219915	-0.305424	-0.211814	0.171883	-0.459124	0.588197	0.470532	0.75491	0.467918	0.199155	1.28958	1.1219	1.29081	1.16873
Pavir.1KG107700--Pavir.1NG111200	0.0759889	0.0240316	-0.165342	-0.227653	-0.19504	-0.19129	-0.321826	-0.231014	-0.171282	-0.433114	-0.547754	-0.141602	-0.258433	-0.0904803	-0.382853	-0.201576	-0.242461	-0.377513	-0.338595	-0.343814	-0.235936	-0.333544	-0.0826969
Pavir.1KG122700--Pavir.1NG111388	2.74147	3.08697	3.39408	1.45122	1.48341	3.0898	3.07459	3.31723	3.35205	3.43011	3.87873	2.54476	3.67455	0.785568	0.380688	0.285068	1.71492	3.50488	3.32781	3.14119	2.2928	2.0662	2.49312
Pavir.1KG107500--Pavir.1NG111400	-0.925856	-0.521101	-0.59148	-1.37132	-1.01342	-0.214962	-0.20693	-0.244676	-0.280372	-0.178173	0.0587277	-0.11216	-0.186986	-0.37102	-0.224201	-0.496982	0.178558	-0.549679	-0.502445	-0.129189	-1.06408	-1.26464	-1.03382
Pavir.1KG103100--Pavir.1NG113300	1.58087	1.25665	1.23453	1.15331	1.65712	1.72684	1.26905	1.83533	1.83578	1.70765	1.82428	1.97844	2.06155	1.61451	1.50455	1.62884	1.41795	1.45489	1.21713	1.4104	1.15152	1.06047	0.96453
Pavir.1KG420200--Pavir.1NG113538	-3.50317	-0.961728	-1.63317	1.88194	0	-1.73608	-1.68497	-0.961728	0	-2.48642	-2.36436	-2.4574	0.968501	-1.90903	-7.32784e-15	-1.51639	0.956334	0.961728	2.47871	1.25603	-0.961728	-0.961728	0
Pavir.1KG126000--Pavir.1NG113544	4.93328e-14	1.85013	0.161096	-1.00638	1.98392	-1.47026	-0.86299	-2.47756	0	0	-0.961795	-0.961795	-2.40302	0	0.961795	1.44809	-1.99447	-2.47995	-2.99702	-1.90565	-0.968621	-2.6999	0.311611
Pavir.1KG115077--Pavir.1NG114157	-4.75645	-5.73366	-3.45074	-3.54269	-3.70708	-1.97749	-3.51284	-0.914916	-1.66748	-2.61737	-2.6923	-4.31981	-0.885414	-4.29549	-4.56698	-4.27016	-2.44293	-3.62424	-2.63362	-3.184	-3.95671	-2.87073	-3.45946
Pavir.1KG115831--Pavir.1NG114195	-0.855303	-0.365678	-0.0565281	-0.267151	-1.2056	-0.615611	-1.35828	1.86162	2.4176	1.73954	2.02249	1.02493	2.69499	-0.897989	-0.548131	-0.991674	-0.508778	0.217589	-0.14246	0.343808	-1.43002	-1.62424	-1.33195
Pavir.1KG096900--Pavir.1NG115620	-0.00287472	-0.961795	0.961795	2.85797	-1.85458	2.15552	2.10079	2.22936	-1.8575	-2.44213	0.890273	2.83829	1.60573	2.8003	2.60468	6.08415	0.402178	0.881934	0.327926	-0.00132892	2.19784	1.85375	3.21936
Pavir.1KG194200--Pavir.1NG115800	-0.386766	-0.0702391	-0.107505	-0.00731485	-0.061763	-0.635759	0.09429	0.110393	0.402822	0.5737	0.911451	1.27272	0.245232	1.18245	1.06535	1.16441	0.279318	0.50874	0.484524	0.46815	0.619202	0.0669266	0.177186
Pavir.1KG194000--Pavir.1NG115900	3.89506	-1.85934	3.17592	3.91246	4.76123	3.92849	0.59033	0.707409	0.81229	1.71829	1.5906	0.38742	0.835364	2.71305	3.537	3.45333	1.57789	2.45102	3.17291	-0.890083	1.79777	2.12455	3.49064
Pavir.1KG193600--Pavir.1NG116100	5.62229	1.00298	1.55238	-1.85809	2.32253	3.70012	3.49374	1.58024	0.43746	-0.515463	1.49197	3.00107	2.34118	2.08867	2.44589	2.71965	6.68121	3.86194	3.88198	2.96192	2.35226	1.998	2.73915
Pavir.1KG192977--Pavir.1NG116300	-0.0596388	-0.0875277	0.0628636	0.417429	0.235338	0.0875485	0.0728293	-0.0221947	0.132289	0.206953	-0.0188011	0.123579	0.174246	0.0552583	0.0487582	0.0314283	0.370165	0.166921	0.280499	0.376777	-0.120289	-0.235698	-0.0213034
Pavir.1KG192800--Pavir.1NG116900	0.206492	0.0476676	-0.345148	0.372016	-0.730403	0.238214	-0.126579	-0.706542	-0.645751	-0.740816	0.00856171	-0.0162716	0.0593564	0.284575	0.620081	0.400894	3.01704	-0.188855	1.84998	0	0.150306	0.36283	0.0270561
Pavir.1KG192600--Pavir.1NG117100	0.365252	1.1632	0.803004	0.545731	0.537081	0.324738	0.429494	0.703375	0.655969	0.658834	0.54271	0.431717	0.652225	1.19974	1.18649	1.34046	0.297722	1.1348	0.829059	0.847136	1.19465	0.869966	1.33184
Pavir.1KG190200--Pavir.1NG117900	-0.0822061	-0.0155628	-0.148917	1.11839	1.25231	0.973474	0.918582	0.280369	0.278143	0.255206	-0.29133	-0.572892	0.728197	0.0348098	-1.67651	-1.13056	0.9639	1.82279	1.8511	1.29906	0.921081	0.910736	0.28148
Pavir.1KG189800--Pavir.1NG118200	-0.0344932	0.177334	0.0451136	-0.0330626	0.12441	0.152777	0.0763995	0.349645	0.260296	-0.0540991	-0.218908	-0.463127	0.425875	-0.135823	-0.281252	-0.117576	0.171208	0.0980669	0.161032	0.0867412	-0.194416	-0.228674	-0.192384
Pavir.1KG189700--Pavir.1NG118300	-0.248273	-0.487778	-0.369282	-0.425751	-0.448007	-0.607952	-0.574549	-0.0651379	-0.173102	-0.35622	-0.0714969	0.199434	-0.0533401	-0.442287	-0.554146	-0.460995	-0.536359	-0.265919	-0.431138	-0.400872	-0.698872	-0.555604	-0.750464
Pavir.1KG189400--Pavir.1NG118900	-0.570595	-0.865465	-0.867744	-0.227007	-0.551226	-0.682922	-0.90312	-0.265386	-0.110154	0.0124571	0.193006	0.395116	-0.256383	-0.123619	-0.00435897	-0.197373	-0.902681	-0.79786	-0.637036	-0.657062	-0.658453	-0.99183	-0.861528
Pavir.1KG189200--Pavir.1NG119300	0.115536	0.504818	0.264266	-0.515079	0.529039	0.472985	0.630262	0.520388	0.808945	-0.102276	0.369214	-0.00274184	0.616682	0.14691	0.0475354	0.235566	0.348149	0.676393	0.625246	0.583002	0.487584	0.237532	0.28533
Pavir.1KG190900--Pavir.1NG119800	1.73998	0.759089	0.229891	1.23895	0.987871	1.1444	1.07567	0.847072	1.11594	0.939797	0.586336	0.67727	1.27242	0.297634	-1.81938	-2.58841	2.74175	0.125866	-0.683876	0.413597	0.329696	0.626582	1.07504
Pavir.1KG190800--Pavir.1NG119819	2.30502	4.10039e-14	0	2.41672	2.38569	-0.614732	-0.232175	2.76104	3.70284	5.2505	2.4391	3.17099	3.66716	4.9252	4.63316	5.82681	1.77408	1.75882	2.2735	1.94221	1.34172	3.17555	2.22
Pavir.1KG189000--Pavir.1NG120400	4.01564	0.961795	-0.961795	3.69565	2.73082	0.904192	-1.85086	1.54269	-0.172285	-0.133864	-0.309639	-0.322496	-0.625789	1.00933	0.317339	1.0058	-0.00445529	1.96678	2.52437	0.470539	2.4886	1.99095	4.30481
Pavir.1KG161315--Pavir.1NG120500	-3.33031	-4.33403	-5.62311	-4.08974	-3.43639	-3.9322	-3.87503	-3.95927	-4.77124	-5.07401	-5.38743	-5.12216	-5.82795	-3.23602	-3.41281	-5.69369	-6.07661	-3.33669	-3.48821	-5.1719	-3.28917	-3.61015	-4.95795
Pavir.1KG188800--Pavir.1NG120519	-1.45171	0	0	-3.20343e-16	-1.91278	-0.961795	-2.91097	4.36661	1.58754	0.59823	0.221108	0.492816	0.945543	-1.31921	-0.988141	-0.713391	-1.90369	0.209419	0.603544	0.274255	4.98938	1.47619	1.45206
Pavir.1KG188100--Pavir.1NG120700	5.68488	2.2169	0.763421	2.09489	1.9924	0.429842	1.12849	1.03789	2.46046	0.751063	-0.4916	-0.338781	1.23005	-0.955514	-1.63731	-2.49258	1.2796	-0.21879	-0.0813641	1.00155	1.25934	1.72893	1.25919
Pavir.1KG188000--Pavir.1NG120800	-0.775369	-0.643847	-0.599422	-1.0283	-0.747819	-0.981879	-0.863361	-0.0783814	-0.29422	-0.902744	-1.02334	-0.751232	-0.100038	-0.548286	-0.625121	-0.498049	-1.15034	-0.900434	-0.934187	-0.715661	-0.642044	-0.658715	-0.576766
Pavir.1KG050600--Pavir.1NG120900	1.69532	1.97872	1.67075	2.58429	1.31696	0.716105	-0.884922	0.668979	1.22235	0.294698	-0.158332	0.25638	1.0673	-0.614752	-0.71655	-0.618515	-1.25451	-2.45479	-1.43562	-0.696543	-0.334218	-0.42786	0.699964
Pavir.1KG051354--Pavir.1NG121300	-1.32104	0.517117	0.735478	0.329129	-0.304089	0.274809	-1.29706	0.420772	-1.00115	-1.58508	-1.30723	-1.05638	0.248128	-0.415936	-0.32936	-0.185834	-1.34859	-1.09531	-0.875582	-1.99311	0.0142744	-0.441376	-1.08681
Pavir.1KG124500--Pavir.1NG121388	1.05634	-0.341416	-0.509306	0.413113	-0.00373707	-0.113653	-0.360155	-0.510742	-0.100977	-0.408874	0.0478728	0.0401791	-0.437351	-0.717092	-0.382223	-0.646982	0.400966	-0.207755	-0.104115	0.292772	-0.7417	-0.846676	-0.2443
Pavir.1KG050300--Pavir.1NG121600	-0.356727	-0.249145	0.247321	-0.165951	-0.371011	-0.187853	-0.177136	0.445817	0.25166	0.101341	0.297768	0.08811	0.451312	0.0984734	-0.165458	0.369937	-0.343205	-0.475843	-0.060183	-0.256494	-0.0071337	0.129797	-0.00232068
Pavir.1KG050200--Pavir.1NG121700	-9.85121	-3.16656	0	-7.00455	-6.66153	-4.93695	-4.53941	-3.63266	-4.76318	-5.43412	-5.15813	-5.51655	-5.244	-0.961795	-1.87213	-1.45102	-7.21944	-8.50858	-8.46717	-5.98591	-5.87742	-7.75787	-6.44672
Pavir.1KG186700--Pavir.1NG123000	0.030926	0.371918	0.427506	0.823026	0.205895	0.160009	0.151098	0.272266	0.213178	0.189132	-0.0501327	0.0151883	0.0753462	-0.0972555	-0.0931066	-0.197022	-0.355997	-0.549323	-0.370969	-0.527299	0.0608656	0.214161	0.0689429
Pavir.1KG186300--Pavir.1NG124100	-0.803901	-0.477543	-0.356311	-0.771426	-1.19536	-0.492409	-0.133013	-0.544811	-0.540302	-0.446739	-0.0633793	-0.276331	-0.419239	0.22811	0.282372	0.277359	-0.0485101	0.125851	0.390296	0.141533	-0.377655	-0.522816	-0.517907
Pavir.1KG186200--Pavir.1NG124200	-1.37319	-0.470396	-1.05126	-0.126997	-1.20779	-1.49831	-1.64458	-1.05433	-0.643708	-0.312288	-0.0408746	-0.0182256	-1.26488	-0.681894	-0.465964	-0.242976	-1.32508	-0.888403	-1.18616	-1.46826	-0.626483	-0.501749	-1.03311
Pavir.1KG186000--Pavir.1NG124219	2.90975	0.499276	0.820467	-2.17921	-0.402223	2.26128	0.371762	-0.060657	0.971385	1.96084	2.07291	1.33329	1.06345	0.847937	-0.810682	0.589405	0.07248	0.751917	0.797638	0.363715	-0.353515	0.115917	0.225104
Pavir.1KG185900--Pavir.1NG124300	2.43144	0	0	0.37006	-1.19219	1.46226	0	0.0590088	0.677713	-2.44982	0	-0.885497	-0.217762	0	0	0	0	0	0	0	-0.87722	1.85087	1.59366
Pavir.1KG185800--Pavir.1NG124400	-0.655489	-1.02422	-1.09794	-1.4567	-1.38218	-1.58932	-1.66117	-1.13616	-1.66915	-1.9874	-1.58147	-2.85864	-1.27334	-0.483304	-0.310897	-0.178805	-1.54706	-1.11188	-1.69844	-1.30692	-1.06166	-1.52687	-1.39252
Pavir.1KG185700--Pavir.1NG124500	1.06532	0.732275	0.440624	1.01076	0.936173	0.604069	0.552626	0.831881	1.05795	1.35645	1.36142	1.40432	0.957182	0.71087	0.800356	0.625441	0.760208	0.81157	0.764753	0.871284	0.613474	0.702403	0.729971
Pavir.1KG187100--Pavir.1NG125500	-0.269639	3.63756	1.86863	2.0409	0.724137	-0.0643171	0.954957	0.0806105	-0.487619	-0.720931	-3.38082	-2.07793	-0.364611	1.62962	3.72078	3.08136	0.570217	-0.0710859	0.885066	1.66356	2.2583	2.68734	1.68546
Pavir.1KG184600--Pavir.1NG125700	-0.44927	-1.15499	-1.36714	2.85832	-0.45784	-0.517872	-1.87076	0.302162	-0.660291	-0.863566	-0.663542	-1.16574	0.39463	-0.717472	-0.566146	-0.709591	-2.33008	-1.31531	-1.18982	-3.61731	-1.38152	-1.60665	-1.05754
Pavir.1KG184500--Pavir.1NG125800	-1.33194	-0.831857	-0.321172	-1.04998	-1.2139	-0.585955	-0.454839	0.0434289	-0.492262	-0.340432	-1.29896	-1.43647	-0.0155427	-1.24369	-1.72102	-1.25556	-0.619363	-0.584369	-0.817182	-0.683473	-0.443505	-0.0418473	-0.126011
Pavir.1KG184300--Pavir.1NG125900	0.888046	-0.0517627	-0.10347	-0.349776	0.227601	0.0606534	0.25324	-0.127827	0.354887	0.992202	1.92663	1.28499	-0.0451747	0.25253	0.344671	0.210908	1.04109	0.643154	1.05387	0.941042	0.342516	0.265484	0.0975734
Pavir.1KG184100--Pavir.1NG126100	0.30483	0.261288	0.334974	0.4819	0.524357	0.331437	0.205925	0.234203	0.230205	-0.192868	-0.463268	-0.747708	0.335019	-0.23219	-0.430771	-0.310868	0.238348	0.347912	0.426278	0.284281	0.512716	0.44967	0.47901
Pavir.1KG181000--Pavir.1NG126400	0.608973	0.838967	0.723717	0.513478	0.655908	0.504524	0.769841	1.9731	0.950175	0.898547	0.9627	1.14175	1.64392	0.486466	0.837014	0.621359	0.391344	0.337467	0.161545	0.209538	0.851314	0.887429	0.74668
Pavir.1KG179200--Pavir.1NG126600	0	0.961795	0	-0.572235	1.02693	-0.961795	1.38651	1.92699	0	-1.43569	-4.47074	-4.97875	0.238433	0.920001	-0.444739	1.41493	-0.386222	0.773406	0.216448	-0.857237	-2.72291e-15	0.961795	-1.85024
Pavir.1KG179100--Pavir.1NG126700	-0.252065	-0.601309	-0.514622	-0.332712	-0.333575	-1.11728	-2.40822	-0.468353	-0.43023	-0.378804	-0.199934	-0.804154	-0.522131	-0.287735	-1.06684	-0.0705269	-3.0518	-1.01431	-1.9887	-2.11341	-0.364702	-0.348196	-0.408619
Pavir.1KG178800--Pavir.1NG126819	1.00806	0.885091	1.04977	1.07957	1.00935	1.31773	0.948795	0.889316	0.782644	1.08153	1.15542	0.853181	0.933233	0.736216	0.734395	0.669605	0.671232	0.575927	0.711552	0.594875	0.711408	1.03132	0.877364
Pavir.1KG178500--Pavir.1NG127600	1.42265	1.879	0	0	0	0	0	0.0328885	-0.961658	-1.42802	-0.961658	-1.66357	4.40471e-15	0	0	0	-1.41866	0	2.38046	0	0	0	0
Pavir.1KG178400--Pavir.1NG127900	-1.96288	-1.25529	-1.32745	-1.30502	-2.02289	-2.07588	-1.56993	-3.17944	-2.80622	-4.86605	-3.58467	-3.96432	-3.19316	-2.29026	-3.06276	-2.46272	-3.12904	-1.36686	-1.54734	-2.41856	-1.04272	-0.899596	-1.08943
Pavir.1KG178300--Pavir.1NG128000	0.0939724	0.04437	0.928738	0.390267	0.196404	0.275949	0.101071	0.27408	0.244819	0.155155	-0.0665319	-0.229489	0.36141	-0.780874	-0.60621	-0.892938	-0.035605	-0.070707	-0.353113	-0.121812	-0.559182	-0.321393	-0.252727
Pavir.1KG178200--Pavir.1NG128100	-1.28174	0.936701	0.864755	0.0986265	0.0187171	0.459974	0.465233	0.770323	0.677849	0.603596	0.717116	0.604541	0.78149	0.378826	0.411983	0.449035	0.14127	0.332487	0.665618	0.309829	0.321336	0.474898	0.325948
Pavir.1KG184800--Pavir.1NG128300	0	0	0	1.84656	0.938557	1.82851	3.4637e-15	1.84215	1.84969	1.4286	0	0.961771	0.896939	0.961771	0	0	1.50894	0	0	0.961771	0	1.83965	1.84179
Pavir.1KG181800--Pavir.1NG128600	-0.497551	-0.482177	-0.286314	-1.06206	-0.720585	-0.0622076	-0.244904	0.49755	0.580973	0.72517	0.640897	0.107568	0.671279	-0.608478	-0.632453	-0.644268	-0.361888	-0.450968	-0.243629	-0.164542	-0.240984	-0.492165	-0.596996
Pavir.1KG181600--Pavir.1NG128700	1.61538	0.811519	0.454655	4.82971	1.92768	1.27692	1.16525	0.878974	0.78674	1.08993	1.07657	0.976555	0.898055	0.967928	0.450823	0.617639	4.5112	1.82979	2.28017	2.41227	1.09329	1.26164	1.22945
Pavir.1KG181500--Pavir.1NG128900	0.0541243	-0.856482	-1.19332	-0.394559	-0.00510725	-0.251324	-0.384045	-0.477988	-0.547526	-0.514173	-0.46008	-0.20659	-0.280712	-0.212079	-0.175259	-0.13455	0.0748112	-0.147883	-0.091517	-0.0706376	-0.776633	-0.712394	-0.503788
Pavir.1KG181400--Pavir.1NG129100	0	0	0	0	0	0	0	-3.33074	0.318619	0.599512	0.922249	0	2.94914	0	0	0	0	0	0	0	-2.07181	0	-0.961658
Pavir.1KG181100--Pavir.1NG129400	0.819474	0.22613	0.106293	0.592802	0.183775	0.462764	0.244282	0.338499	0.674156	-0.341982	-0.875154	-1.34731	0.808254	0.897617	0.634869	1.00758	0.289159	0.715974	1.01156	0.854476	0.355285	0.440697	0.320806
Pavir.1KG184900--Pavir.1NG129500	-0.894132	0.323547	-0.0303867	-0.734533	-0.992533	-0.339098	-0.395767	-0.348216	-0.735862	3.20343e-15	-2.70259	-2.4245	-2.3037	-1.50243	-1.88184	-2.52349	0.635614	0.281884	0.485468	0.493508	-0.259316	-0.576349	-0.0190496
Pavir.1KG178000--Pavir.1NG130000	0.965454	0.89562	1.97734	0.735938	0.741091	1.03483	0.764217	1.31335	1.87431	2.44215	1.00126	0.727524	1.01599	1.31328	1.1059	1.08383	1.00331	0.268113	0.3128	0.921757	0.145103	0.538723	0.449696
Pavir.1KG177700--Pavir.1NG130019	-1.24935	-0.820288	-0.455392	-1.14403	-1.50638	-0.935519	-1.24103	-2.9496	-1.0726	-4.24582	-5.15883	-2.73794	-2.11246	-0.751438	-0.769394	-0.17543	-0.843024	-0.883302	-0.633822	0.0764728	-1.3105	-1.18778	-1.1619
Pavir.1KG177500--Pavir.1NG130038	4.92194	0.143445	-0.272128	0	1.48729	2.35286	4.568	1.33086	1.99813	0.121533	1.30494	0.863831	-0.169783	0.206933	-0.704715	1.38671	4.27345	4.34998	6.5563	5.09004	2.70737	1.32799	2.11722
Pavir.1KG180400--Pavir.1NG130800	1.48734	0	0	0.961788	3.18289	1.99365	0	0.961788	1.86137	0	0	0	0	-2.68384	-2.89413	0.945312	0	0	0	0	0	0.961788	-0.961788
Pavir.1KG180200--Pavir.1NG131300	-0.396326	0.38632	0.404174	-0.585463	-0.537792	0.694135	-0.194933	0.86111	0.118495	3.32403	-0.00803089	-0.52163	-0.052999	-0.0956427	0.0337412	-0.478852	-0.323579	-0.427157	-0.593836	-0.81871	-0.0871518	-0.0229333	0.407448
Pavir.1KG179900--Pavir.1NG131338	-0.591508	-0.560609	-0.178037	-0.674897	-0.643162	-0.536659	-0.525965	-0.111448	-0.205327	-0.0588817	-0.329753	-0.0842141	-0.0893058	-0.41194	-0.27969	-0.252255	-0.545508	-0.256856	-0.177682	-0.24625	-0.519315	-0.610156	-0.305562
Pavir.1KG179800--Pavir.1NG131357	0	0.961791	0	0.961791	0.961791	2.27862	0.707296	0	0	1.43039	0	1.82761	0	1.29681	4.32179	0.771723	1.77254	0.133725	1.19719	1.28818	0	0.961791	1.84431
Pavir.1KG181862--Pavir.1NG132600	0.236191	0.175242	0.108584	0.202135	0.835583	0.754107	0.395988	0.239174	-0.0660803	-0.137143	-0.195595	0.141558	-0.21601	-0.247236	0.0594591	-0.160526	0.0308127	-0.159692	-0.445137	-0.100013	0.893208	0.605579	0.577171
Pavir.1KG182239--Pavir.1NG132619	-1.24794	-0.536685	-0.447345	0.182975	-0.46173	-0.188569	-0.339517	-0.754412	-0.331839	-0.336302	-0.468823	-0.497718	-0.572431	-0.0190545	-0.18249	-0.00518886	-0.42421	-0.607259	-0.772622	-0.386492	-0.329661	-0.340666	-0.312061
Pavir.1KG182616--Pavir.1NG132638	0.0564331	-0.264205	-0.404619	-0.316817	-0.20291	-0.0986291	-0.227246	0.0110666	-0.213108	-0.15309	-0.00107178	0.304929	-0.161699	-0.09383	0.0954289	-0.0695293	-0.108166	-0.44246	0.136266	0.104185	-0.237794	-0.299594	-0.263483
Pavir.1KG182993--Pavir.1NG132714	1.23393	-0.245878	-0.588994	1.14554	0.696892	0.123494	-0.0823642	0.387941	0.211811	0.185092	0.0351569	0.332531	0.223654	0.269194	0.540048	0.29997	0.651831	0.360804	0.677741	0.492134	0.0798437	0.0287103	0.294322
Pavir.1KG176200--Pavir.1NG132900	1.77673	0.394987	-0.097221	-0.294455	1.09354	1.91594	-0.00286504	0.71557	0.603178	3.5786	2.22422	3.0297	0.882963	-0.384171	0.00612539	0.0465677	0.24103	3.37536	1.51474	0.601429	0.260116	0.0124291	0.347468
Pavir.1KG176954--Pavir.1NG133000	-0.583226	-3.2207	-1.99242	-0.316165	-2.00482	-1.37931	-1.83595	-0.0181419	0.278127	0.313964	0.996739	0.277338	-0.758958	2.01425	0.726952	2.05788	-1.12763	-0.155903	-0.515946	-1.63967	-3.6332	-1.58072	-0.577217
Pavir.1KG176000--Pavir.1NG133200	-0.464658	-0.865079	-0.763332	-0.958368	-0.848181	-0.781741	-0.939098	-0.640593	-0.600911	-0.468048	-0.287187	-0.1081	-0.567963	-0.460032	-0.414524	-0.425529	-0.72647	-1.00501	-0.797243	-0.741982	-1.13088	-1.0909	-1.03818
Pavir.1KG175900--Pavir.1NG133300	-3.51446	0.0604815	0.694632	-3.84975	-3.33307	0.314302	2.23212	0.41887	1.02185	0.141429	0.582227	0.256567	1.24865	0.157237	2.81912	1.41924	1.2469	0.293749	0.805278	1.13537	-1.25481	-1.60964	-0.855759
Pavir.1KG175400--Pavir.1NG133800	-0.805742	-0.769802	-0.562397	-1.89784	0.729766	0.710503	8.94784e-05	-0.411404	-0.858783	-1.05013	0.493792	-0.888534	-0.690555	-0.260849	-0.231839	-0.405687	-0.559111	-0.341244	-0.225409	-0.0344392	-0.411365	-0.228081	-0.562056
Pavir.1KG174800--Pavir.1NG134100	-0.0846808	-0.0578372	-0.146244	-0.0913375	-0.0421252	-0.221029	-0.00512822	0.159109	0.0209635	-0.215799	0.37343	0.289608	0.0169498	-0.308308	-0.0365828	-0.170235	0.123819	0.139899	-0.116866	-0.000853375	-0.615281	-0.647341	-0.45803
Pavir.1KG174700--Pavir.1NG134200	1.09483	2.22422	3.09233	2.02541	2.5578	1.65124	3.62402	0.0612397	0.903279	1.54256	1.37464	1.54686	0.476066	3.72683	2.88298	4.39476	2.06032	2.32722	2.62151	2.79256	1.92417	1.72052	1.8812
Pavir.1KG174077--Pavir.1NG134700	-2.40844	-1.86772	-1.74081	-1.60245	2.01396	0.582518	2.81832	0	4.80514e-15	2.41779	3.15437	0.805223	2.90416	4.39332	3.13227	2.39958	2.05779	3.42763	2.01515	3.81154	-0.515071	-2.20859	-0.888145
Pavir.1KG155677--Pavir.1NG136100	0	0	0	0	0	0	0	0	-1.86162	0	0	0	0	0	0	0	0	0	0	0	0	0	0
Pavir.1KG160177--Pavir.1NG136357	0.195663	-0.17529	-0.282913	-0.579598	-0.253849	0.0508081	0.339113	-0.0565943	0.0167137	-0.653437	-0.50125	-0.652691	-0.201635	-0.0590796	-0.447436	-0.455771	0.143707	-0.705641	0.0275815	-0.92331	-1.17043	0.522212	-0.622797
Pavir.1KG160554--Pavir.1NG136376	-1.29476	-0.627698	0.207779	-0.51559	-0.933879	-0.977728	-0.274765	-0.910209	-1.53395	-5.1447	-2.59335	-2.44933	-1.32258	-0.704471	0.405835	0.00834944	-0.406516	-1.43822	-1.74844	-0.608289	-2.48638	-1.25846	-0.784607
Pavir.1KG171415--Pavir.1NG136600	-2.54885	-1.24851	-1.63993	-2.47151	-2.23454	-1.74071	-2.49238	-2.03364	-1.99509	-1.95119	-2.24225	-2.10046	-1.68406	-2.13128	-1.91437	-2.36878	-2.79892	-1.94359	-1.95341	-2.35283	-2.10522	-2.38485	-3.16554
Pavir.1KG171100--Pavir.1NG136900	1.71195	1.43312	1.26454	2.17962	1.53049	0.81331	0.782292	0.58222	0.555829	0.867942	0.768168	0.283384	0.294405	0.97177	0.782455	0.981618	0.969942	0.730183	0.20015	0.186238	1.47892	1.589	1.38378
Pavir.1KG170800--Pavir.1NG137100	0.796613	0.795758	0.716088	0.754341	0.575683	0.493846	-1.08014	0.414205	0.566244	0.188132	0.272991	-0.541743	0.470127	-0.29932	-0.55602	-0.474064	-2.30787	-0.585266	-1.57343	-2.41967	1.11765	1.28425	0.888862
Pavir.1KG170700--Pavir.1NG137200	-0.451737	-0.288265	-0.569925	-0.533137	-0.840206	-0.106034	-0.354302	0.0543005	0.161466	0.737618	0.184637	0.703699	0.00463783	-0.12157	0.0144992	-0.0765711	-0.363218	0.0996748	0.154939	0.0517211	-0.246255	-0.608907	-0.599392
Pavir.1KG170600--Pavir.1NG137400	-0.0276113	-1.07616	-0.487179	5.35134	-0.781518	0.732595	-0.138397	1.42362	2.21502	1.38189	2.90855	1.74213	1.99188	0.996147	0.07592	-0.822593	1.44008	-1.85449	0	0	2.39087	0.477103	1.26226
Pavir.1KG238500--Pavir.1NG137800	0.10107	-0.169707	-0.0180426	-0.315152	-0.230885	0.0598251	-0.0138898	-0.552859	-0.648607	-0.867444	-1.11994	-1.21178	-0.632638	-0.742744	-0.853851	-0.92812	-0.127809	-0.299389	-0.397932	0.00450631	-0.547263	-0.417793	0.0499351
Pavir.1KG238400--Pavir.1NG137900	-0.510371	-0.330216	-0.337267	0.36682	-0.25871	-0.406564	-0.0805146	-0.0792989	-0.00568067	0.185367	0.142705	3.29456e-05	0.159609	-0.329544	-0.580594	-0.404581	-0.186302	-0.431099	-0.340856	-0.420345	-0.640993	-0.473226	-0.608868
Pavir.1KG157700--Pavir.1NG138000	-0.410159	-0.200483	0.197644	-0.670714	-0.562553	-0.965839	0.165123	-0.677027	-0.209015	0.0826496	-0.340702	-0.361701	-0.180759	0.19072	0.631095	-0.102356	-0.149297	-0.363426	0.584484	-0.53914	-1.12007	-0.139474	-0.579587
Pavir.1KG157705--Pavir.1NG138800	0	-3.96524	-2.87637	0	0	-1.71612	-1.05199	0	0	0	-2.38378	0	-0.961777	0	0	0	-0.0871908	-0.961777	0.961777	0.977017	-1.94834	-2.65034	-2.42226
Pavir.1KG157800--Pavir.1NG138900	0	-4.4848e-15	-2.12199	0	-0.961658	0	0.961658	0	1.85168	1.4279	2.58231	2.35638	0	0	0	0	0	0.961658	0	0	-0.961658	0	0.841642
Pavir.1KG177300--Pavir.1NG141000	2.82507	2.83926	0.961795	4.77886	4.57471	2.32554	5.11803	-0.0671566	1.2088	-0.20912	-1.57154	0.329377	-0.17875	-1.37679	-2.25429	-2.06452	3.99133	3.21373	2.3658	3.07121	0.133111	2.15266	2.70351
Pavir.1KG177200--Pavir.1NG141300	0	0	0	0	0	0	-2.23176	0.961786	0	2.48408	0.961786	2.36184	0	-0.55151	1.66176	-0.0670784	-1.09331	0.259561	-0.00374138	-0.36945	-2.3362	-0.961786	0
Pavir.1KG170400--Pavir.1NG141319	0	0	0	0	0	0	-0.961723	0	0.961723	1.4282	-0.961723	-0.961723	0	-3.34064	-2.42743	-4.60559	-4.46228	-6.92351	-6.24935	-5.65684	-2.45071	0	0
Pavir.1KG160837--Pavir.1NG142700	-0.177844	-0.420803	-0.745511	-0.367099	-0.0953789	-0.257474	-0.407011	-0.196799	-0.283829	0.0576488	0.0100731	0.330213	-0.203077	-0.0340347	-0.133485	-0.0109342	0.65281	0.135748	-0.00879514	0.96717	-0.251217	-0.297435	-0.313624
Pavir.1KG148700--Pavir.1NG143000	0	0.961795	1.77317	-1.85439	-2.85637	-0.961795	0.894731	-1.05457	-0.697091	-1.1398	-1.15383	-0.869195	0.087456	-1.08093	-0.820178	-1.03198	0.273822	-0.889687	-0.284662	-0.793576	0	0	0
Pavir.1KG148600--Pavir.1NG143019	0	0	0	0.961783	0.961783	1.87739	1.843	1.8731	1.43484	1.87998	0.915251	2.44852	1.93906	0	1.84387	0	0	0	2.7897	2.87487	0.961783	0	0.961783
Pavir.1KG164837--Pavir.1NG143100	1.68336	-2.85268	-4.56997	-1.51527	-1.35763	-0.297755	-0.741338	-1.34858	-0.352639	-1.12644	0.00548604	1.20134	-0.830875	0.579487	0.961795	2.45307	-0.518573	-0.478725	-0.48711	-0.294432	-1.52756	-1.33414	-1.49733
Pavir.1KG152400--Pavir.1NG143700	0.519923	-0.216437	-0.365721	0.202748	-0.00554654	-0.317922	-0.254035	-0.513206	-0.320582	0.0423454	0.200261	0.364579	-0.369018	-0.0599614	0.050848	-0.00368361	0.104879	0.00287636	0.0570417	0.0168625	-0.55762	-0.545931	-0.474371
Pavir.1KG152500--Pavir.1NG144000	-0.411443	-0.353681	-0.368499	-0.334707	-0.037382	-0.0380697	0.0895579	-0.0856606	-0.276986	0.0206652	-0.357744	-0.837989	-0.146374	-0.156256	-0.166078	-0.121009	0.0705888	0.265696	0.233586	0.195627	-0.00779588	-0.11068	0.0250354
Pavir.1KG150000--Pavir.1NG144100	6.78837	3.4808	0.961794	3.43365	6.48455	5.30293	4.11715	0.961794	2.85374	2.4703	1.87154	3.67551	3.88551	2.84946	0.961794	2.44318	3.08024	0	0.961794	0.961794	2.37217	2.90597	5.00226
Pavir.1KG150100--Pavir.1NG144400	1.16636	0.515422	0.272743	0.4948	0.869545	0.739191	0.721352	0.214837	0.19429	0.312052	0.380145	0.617226	0.145143	0.715203	0.729939	0.381154	0.336319	0.538137	0.611915	0.121893	0.718991	0.796627	0.444628
Pavir.1KG149400--Pavir.1NG144700	-1.60132	0.765473	1.03061	-0.599082	-1.3149	-1.30757	0.703164	-0.409036	-0.0305007	0.473702	0.496791	1.8189	-0.396123	3.75338	3.72775	3.52843	1.7704	2.12561	2.66148	2.08045	2.82793	2.4454	1.7469
Pavir.1KG149900--Pavir.1NG145200	-0.0926755	-0.418821	-0.620184	-0.277426	-0.034057	-0.121192	-0.360437	-0.252956	-0.487022	-0.42128	-0.46431	0.0397646	-0.80262	0.101032	0.147428	-0.0190359	-0.48632	-0.294583	-0.190347	-0.291471	0.174628	0.0575641	0.0973161
Pavir.1KG150600--Pavir.1NG145719	0	0	0	0	1.83069	0.961786	-0.679741	-0.961786	-2.43645	1.4775	-0.961786	0.961786	-1.43776	1.53944	0.912212	-1.90364	-1.56096	-1.9396	-2.10505	-1.11969	0	1.86724	1.77349
Pavir.1KG150700--Pavir.1NG145800	0	0	0	0	-3.82333	-2.35686	-1.24541	0.961795	-2.21729	-0.413059	1.79725	2.66176	-2.40257e-16	-0.455546	0.0334011	-0.582537	-0.321479	-0.611794	-0.633273	-0.981074	-0.071541	-0.656489	-2.91551
Pavir.1KG151000--Pavir.1NG145900	-2.16812	-1.17392	-2.56692	-2.89318	-2.88667	-1.8925	-3.45945	-3.27744	-4.06206	-6.53241	-5.91525	-5.35399	-5.11536	-3.54863	-4.26093	-3.95983	-5.0025	-4.04164	-4.87692	-3.12503	-3.23952	-3.21815	-2.71573
Pavir.1KG151300--Pavir.1NG146200	-0.0527084	-1.0914	-1.044	-0.172228	-0.00479119	-0.607079	-0.508666	-0.658637	-0.277205	-0.440999	-0.173486	-0.251771	-0.580269	-0.660839	-0.681136	-0.678601	-0.570179	-0.224874	-0.310244	-0.734982	-0.730214	-0.86484	-0.807784
Pavir.1KG140700--Pavir.1NG146300	2.59715	0.961795	-0.961795	2.90759	2.63463	4.43557	2.78873	0.38031	0.22211	0.219576	-0.491711	-1.79609	0.0752109	3.19735	0.961795	1.43865	4.97488	2.85742	3.16131	3.43998	1.90188	0.89316	1.57622
Pavir.1KG153800--Pavir.1NG146900	-0.436758	-0.477695	-0.519393	-0.714516	-0.618629	-0.520332	-0.370189	-0.386014	-0.19422	0.499148	1.13026	0.617315	-0.245937	-0.495375	-0.216113	-0.517698	-0.694687	-0.164776	-0.244159	-0.600656	-0.353823	-0.445796	-0.853612
Pavir.1KG154000--Pavir.1NG147100	-0.0958633	-0.254784	-0.322244	-0.013708	-0.168569	-0.331087	-0.295679	-0.165138	-0.188041	-0.203033	-0.407496	-0.336621	-0.0342134	0.0360186	-0.0873734	0.0268687	-0.23577	-0.112125	-0.0684653	-0.0845093	-0.116503	-0.0134925	-0.0931384
Pavir.1KG155631--Pavir.1NG147300	1.12179	1.01993	0.651239	1.27057	0.794982	0.390088	1.15693	-0.720655	-0.582162	-0.256333	-0.242755	-0.0653863	-1.4576	0.0516448	-0.0718967	-0.29225	0.10917	-0.369598	-0.314893	-0.641238	0.763479	0.390016	0.274609
Pavir.1KG154500--Pavir.1NG147600	1.008	1.27221	1.13272	1.77458	1.24644	1.20849	-0.381948	1.11469	1.07094	0.805756	0.984667	0.813747	1.02391	-0.14769	-1.19219	-1.254	-1.19749	0.496588	-0.964951	-0.259697	1.67979	1.79614	1.60894
Pavir.1KG161308--Pavir.1NG147800	0	3.3636e-15	1.50662	2.84483	0.961791	0	3.44368e-15	-1.85758	-2.213	0	0	0	-3.3833	-0.0512872	1.28595	-0.502302	1.42289	-0.820655	-0.0835877	0.961791	1.21877	1.3237	1.54036
Pavir.1KG150400--Pavir.1NG147900	-2.05233	-1.59869	-0.663305	-1.54621	-1.36814	0.791434	-0.510526	-1.76488	-1.32048	-2.09582	-1.7863	-3.22242	-1.38312	0.11763	0.614594	0.540129	-0.886726	-0.2178	-0.92302	0.119131	-1.85564	-2.19162	-2.88836
Pavir.1KG172000--Pavir.1NG148200	0.253842	0.564625	0.726138	0.121694	0.750017	0.766728	0.1596	0.383358	0.429816	0.343804	0.567046	0.469739	0.564291	-1.1522	-1.46399	-1.35213	0.101082	-0.358708	-0.0502432	0.193621	0.706306	0.769278	0.551519
Pavir.1KG172100--Pavir.1NG148400	-1.09131	-0.782098	-0.686555	-1.88471	-1.66835	-1.23133	-0.462153	-1.41274	-1.94379	-2.58441	-2.70038	-2.56683	-1.57633	-0.212988	-1.23027	-0.617264	-0.841923	-0.37067	-0.308381	-0.57192	-1.48103	-1.57824	-2.0128
Pavir.1KG172500--Pavir.1NG148419	-0.821198	0.226092	0.22671	-0.865208	-0.637345	-1.0131	-0.885792	-0.990951	-1.55482	-1.5779	-1.71667	-1.31797	-0.962666	0.610747	0.379261	0.639782	-0.254907	0.190689	-0.0856298	-0.165165	-0.11962	-0.15166	-0.0658349
Pavir.1KG172800--Pavir.1NG148600	-0.718562	-0.764264	-0.944654	-0.173537	-0.395271	-0.509906	-0.815408	0.231263	0.609656	0.829634	1.10834	1.15164	0.445042	-0.162342	0.322006	0.165737	-0.358727	0.363941	0.475125	-0.131498	-0.231864	-0.332155	-0.760326
Pavir.1KG307800--Pavir.1NG153400	2.26135	1.97866	1.60563	1.61339	1.67701	1.93656	1.78402	1.44875	1.54907	1.38704	1.57767	1.70189	1.37402	1.66391	1.65937	1.5201	1.62441	1.37641	1.36357	1.37527	1.81896	2.06417	1.73691
Pavir.1KG161100--Pavir.1NG158300	2.24627	0.642137	1.15842	1.13838	1.18826	2.75623	1.30143	-0.35569	-1.26243	-0.353391	0.718897	2.2663	-1.56957	0.447205	1.29	-0.0465898	0.177598	-1.13283	-0.619762	-0.24229	-0.91542	0.744108	-0.670547
Pavir.1KG161500--Pavir.1NG158600	-0.17159	-0.0617049	-0.0439097	-0.270704	-0.098165	-0.112068	-0.0114685	-0.266025	-0.200046	-0.0843097	0.137907	0.583826	-0.154257	-0.332693	-0.220974	-0.366369	-0.134203	-0.273837	-0.210055	-0.197145	-0.292272	-0.324967	-0.241035
Pavir.1KG241700--Pavir.1NG160000	-3.78714	-3.52106	-5.2463	-1.61232	0.0158312	0.0578257	0.795444	-0.76674	1.67193	0.497193	1.73138	-0.276041	1.84818	3.81562	0.961795	1.00121	0.432502	2.08394	1.94833	0.753096	0.778359	-0.0363015	-1.72778
Pavir.1KG243800--Pavir.1NG161300	-0.389557	-0.0937089	-0.0356412	-1.518	-0.886845	-0.0479978	0.312464	-0.0554032	0.280836	0.317441	0.30369	0.213872	0.118939	0.654217	0.728945	0.686185	0.433865	0.482632	0.593635	0.389816	-0.123835	-0.171168	-0.135327
Pavir.1KG243000--Pavir.1NG161900	1.58214	1.84964	0	-4.55139	-1.83429	1.85779	-0.0378452	-2.23302	-2.16894	-1.28123	-1.0576	0.731622	-1.84319	1.83797e-14	0.961795	0	1.02535	0.477555	-0.968988	0.421242	-2.41631	-8.00857e-17	-3.66713
Pavir.1KG108700--Pavir.1NG162600	-5.63788	-6.06996	-5.08876	-5.07584	-6.23714	-5.54207	-5.90314	-2.56055	-3.87729	-5.75255	-6.24615	-5.2806	-2.68741	-7.31366	-6.88634	-7.52156	-6.49241	-7.96338	-6.58364	-7.62702	-6.31388	-5.69978	-5.85487
Pavir.1KG269500--Pavir.1NG162700	-1.13442	-3.12047	-3.444	-2.96599	-2.23199	-2.2791	-2.70572	-1.88455	-1.67466	-0.415548	-0.388025	0.142368	-2.23903	-0.139449	0.258667	0.029047	-1.32489	-0.498893	-0.443241	-1.03344	-2.50725	-2.69825	-3.23445
Pavir.1KG269505--Pavir.1NG163100	-0.119914	-0.323284	-0.356592	-0.251776	0.0768996	-0.147275	-0.430376	-0.0896483	-0.226228	-0.0769013	-0.123698	-0.386865	-0.253477	-0.254007	-0.450756	-0.245609	-0.221429	-0.0559038	-0.0576511	-0.133206	-0.0514779	-0.279596	-0.183445
Pavir.1KG222100--Pavir.1NG163300	-1.33993	-1.07708	-1.01124	-1.7775	-1.64104	-1.51398	-1.5841	-0.498257	-1.04224	-1.10216	-1.17651	-1.30781	-1.09364	-0.264533	-1.03217	-0.277159	-1.88888	-0.394955	-0.794353	-1.2501	-0.338408	-0.665432	-0.836887
Pavir.1KG222000--Pavir.1NG163400	-0.479862	-0.320493	-0.273694	-0.773846	-0.614111	-0.625767	-0.346139	-0.432944	-0.890378	-0.900805	-1.0946	-1.32819	-0.658635	-0.173975	-0.411606	-0.0891465	-0.817625	-0.0654506	-0.243522	-0.268789	-0.0608752	-0.244804	-0.363848
Pavir.1KG221900--Pavir.1NG163500	-0.884887	-1.05229	-1.02733	-1.08563	-0.656044	-0.374356	-0.163391	-0.980965	-1.34805	-0.336274	0.0752825	0.301039	-0.809263	-0.610463	-0.319816	-0.553097	-0.489846	-0.0448687	-0.037212	-0.111429	-0.507446	-0.704552	-0.192535
Pavir.1KG232600--Pavir.1NG163800	0.611607	0.788935	0.639007	0.244653	0.605491	0.827617	0.820175	0.558703	0.37332	0.529263	0.467728	0.42461	0.373811	0.571267	0.682356	0.598345	0.865257	0.893849	1.04049	0.980875	0.474848	0.471184	0.538351
Pavir.1KG232400--Pavir.1NG163900	-0.649883	-0.366245	-0.369703	-0.952401	-0.813014	-0.729981	-0.666674	-0.410558	-0.56358	-0.531399	-0.422595	-0.538151	-0.58553	-0.373655	-0.394584	-0.26804	-0.661881	-0.379921	-0.512746	-0.419332	-0.461052	-0.565131	-0.45875
Pavir.1KG247000--Pavir.1NG164538	1.26242	0.781476	0.601975	-0.351046	0.512616	1.04476	0.923558	0.20629	-0.208183	-0.768047	-0.928056	-0.762005	0.401366	0.431691	0.402584	0.267772	0.967514	1.44601	1.14689	1.4366	0.32562	0.170816	0.360986
Pavir.1KG252000--Pavir.1NG165200	-0.84938	-0.0805935	-0.0269442	-1.98435	-1.20899	-0.990486	-0.463826	-0.559262	-0.904199	-1.15538	-1.21656	-1.29816	-0.986757	-0.436514	-0.688953	-0.56596	-0.679988	-0.624582	-0.695447	-0.56433	0.0205569	0.361244	0.130449
Pavir.1KG251300--Pavir.1NG165400	-0.165294	-0.283417	-0.321422	-0.41149	-0.201013	-0.165815	-0.0293625	-0.845572	-0.449209	-0.610544	-0.511089	-0.841434	-0.36806	-0.189062	-0.105106	0.0298545	-0.199238	-0.637145	-0.717983	-0.435179	-0.372377	-0.440167	-0.266513
Pavir.1KG251200--Pavir.1NG165600	-0.104801	0.676504	0.18115	-1.19177	-0.347957	2.11458	3.06095	0.00560293	0.109496	0.227609	-0.288489	-0.218153	0.284966	0.764347	-1.31447	-0.780499	-0.265893	1.58364	-0.40833	1.21746	1.15277	3.35331	0.784854
Pavir.1KG251100--Pavir.1NG165700	-1.42177	-0.722326	-0.302391	-2.56983	-2.09148	-0.814646	-0.233924	-0.672496	-0.590653	-0.759519	-0.901451	-0.591819	-0.352146	-2.05028	-2.30419	-2.24	-1.43317	-1.28374	-1.30648	-0.269436	-0.70269	-1.02528	0.0315134
Pavir.1KG251105--Pavir.1NG165719	-1.26775	-1.08056	-1.02292	-0.982817	-0.865363	-0.535632	-0.577871	-0.309462	-0.261309	-0.694031	-0.763427	-0.398523	-0.304911	-0.780178	-0.510792	-0.760711	-0.666081	-0.688999	-0.708984	-0.890795	-1.0927	-1.16051	-0.86559
Pavir.1KG227000--Pavir.1NG166300	0	0	-1.72701	0	0	-0.961773	-2.79861	-2.08926	-4.44138	0	-0.961773	0.961773	-2.10912	-4.06285	-0.961773	-1.41852	-4.97027	-6.57322	-7.62649	-5.94368	-2.9289	-0.961773	0
Pavir.1KG227100--Pavir.1NG166400	0.338388	-0.0283908	-0.193922	0.586899	0.239074	-0.449446	-0.363765	-0.102901	-0.212558	-0.215231	-0.112466	0.556498	-0.206164	0.0869784	-0.170524	-0.0478904	-0.180841	0.416239	0.0502856	-0.067903	0.217548	0.0441665	-0.192838
Pavir.1KG250405--Pavir.1NG166700	-0.493476	0.285536	0.30733	-0.184815	-0.243117	-0.269574	0.0533019	0.357913	0.408105	0.391623	0.682174	1.10136	0.569352	0.385915	0.618354	0.499429	-0.196401	0.258051	0.178575	0.299198	0.417412	0.400685	0.468002
Pavir.1KG249700--Pavir.1NG167800	2.99297	1.80594	1.86342	2.34486	2.32007	1.50005	1.52336	1.77693	2.02951	1.59066	1.76608	1.37098	1.82741	1.76637	1.80849	2.18713	2.80988	2.81465	-0.220462	-0.223131	2.34462	2.37118	2.92483
Pavir.1KG249800--Pavir.1NG167900	2.43318	2.89732	4.94479	2.70822	3.6669	4.16771	5.43432	5.51759	3.93242	2.81616	3.29396	3.60712	5.84954	2.9923	4.80293	4.64449	5.538	4.69995	2.48058	3.45029	4.90209	3.43456	4.55319
Pavir.1KG217500--Pavir.1NG168300	1.4413	-2.45863	0.629628	2.44211	0.961795	3.81759	4.45091	-3.54396	-3.31365	-3.33704	-3.70162	-3.87595	-2.74192	-5.07048	-4.55986	-6.35626	3.53033	0.961795	1.51509	2.864	0.961795	1.32406	3.16761
Pavir.1KG248000--Pavir.1NG168600	-1.39573	-1.09476	-0.973285	-1.54668	-0.881656	-0.899128	-1.07881	-1.0787	-0.863985	-0.996694	-1.38591	-1.16859	-0.894948	-1.10544	-1.27493	-1.04918	-1.21118	-1.01398	-1.14488	-1.03796	-1.07282	-1.08029	-0.823097
Pavir.1KG249300--Pavir.1NG168900	-1.43774	-1.89216	-1.82356	-4.88523e-15	-5.34093	-2.68331	-2.95062	-1.49766	-2.17121	-1.59738	-2.83758	-3.44536	-1.74315	-1.36416	-2.0342	-1.58173	-1.92206e-15	-1.58337	-0.563055	0.733954	-1.11549	-0.867977	-2.57663
Pavir.1KG248100--Pavir.1NG169100	-0.680856	0.227952	1.06468	-1.81392	-0.795773	1.96699	1.31833	1.74612	2.41495	3.01257	2.11829	1.0268	3.20566	3.88143	2.2359	2.46023	2.42405	-0.958236	2.89816	-1.881	0.0306448	1.36015	1.61594
Pavir.1KG212405--Pavir.1NG169900	-7.94383	-4.40666	-4.33211	-4.28251	-8.23476	-6.51554	-5.80444	-6.97364	-3.70246	-3.77525	-2.70307	-4.21365	-5.23219	-2.45797	0	-1.43764	-3.04817	-3.87065	-1.87674	-2.84376	-8.0147	-7.16506	-5.43409
Pavir.1KG253600--Pavir.1NG170200	-0.409234	-0.116989	0.5696	-0.431144	-0.4834	0.124178	-0.119129	-0.264719	-0.498453	-1.08441	-0.465	-0.792819	-0.421218	0.315737	-0.0326473	0.329727	0.149584	-0.503297	-0.234233	-0.140591	0.31453	0.78767	0.299063
Pavir.1KG253700--Pavir.1NG170400	3.43482	-0.196291	-0.230134	2.31069	4.65975	0.909991	0.603724	1.47772	0.778026	3.03	3.19857	1.02532	1.0689	0.249546	0.446714	-0.177434	2.10975	0.875573	1.46345	0.929662	-0.00976497	-0.482183	0.156049
Pavir.1KG253900--Pavir.1NG170800	0	0	1.74588	0	0	2.95146	1.44382	1.24157	0.961793	0	0	0	-1.05746	1.85133	4.31719	2.39344	1.29824	2.36401	2.30266	2.55344	2.21256	3.5888	4.18173
Pavir.1KG254000--Pavir.1NG170900	0	0	-0.961658	0	0	0	0.961658	0	0	0	0.961658	0	0	0	0	0	0	0	0.961658	0	1.58952	0	0.961658
Pavir.1KG168800--Pavir.1NG171000	-1.43794	0	0.961795	0	-3.17467	-1.97352	0.556624	0.961795	1.48398	1.43932	0	-1.87081	-0.961795	-0.162475	-0.362944	-0.328053	-0.622954	0.0700592	-0.0558161	0.00901	1.43793	-0.961795	-0.961795
Pavir.1KG168900--Pavir.1NG171700	3.13283	3.05993	3.47223	3.31916	2.8417	3.31903	3.05084	4.3649	4.49633	4.60896	3.88657	4.84129	4.97026	3.009	3.29362	3.3357	3.83463	3.13087	3.21748	3.42049	2.32164	2.53569	2.75177
Pavir.1KG169600--Pavir.1NG172300	-0.498021	1.16016	1.31279	1.51023	0.591509	0.265809	0.68162	1.07967	1.12467	1.05715	1.26647	1.93233	1.44117	1.92389	1.72258	1.88206	1.14109	2.38201	1.87906	1.55086	0.964752	0.921683	1.05423
Pavir.1KG169700--Pavir.1NG172400	0.380846	-0.432579	-0.320978	0.489451	0.541398	0.0996557	0.0504758	0.439634	0.677326	0.744258	1.07933	1.12511	0.511202	0.247178	0.567413	0.537685	0.0754041	0.178996	0.166904	0.130981	0.159143	0.111709	0.273444
Pavir.1KG137700--Pavir.1NG172500	0	0	0	0	-7.20771e-15	0	-0.016044	4.59504	2.22144	3.0427	2.42937	1.81074	4.29728	0	-1.2133e-14	0	0	0	0	0	0	0	0
Pavir.1KG138000--Pavir.1NG173100	-7.09709	-4.1051	-2.92922	-4.50014	-4.90453	-3.8066	-2.1921	-3.98823	-4.39709	-3.30834	-2.95611	-3.30312	-4.53772	-0.441373	0.586352	0.350119	-1.39376	0.834723	0.253276	-0.259846	-4.17058	-3.41459	-4.59807
Pavir.1KG249805--Pavir.1NG173900	8.48258	10.3871	11.008	14.1426	6.67984	4.1969	-0.738238	8.15796	8.46545	3.91325	2.4109	2.93672	8.68969	9.03504	10.0919	8.96605	-7.96848	-8.77146	-7.96103	-8.98841	7.63924	9.47323	6.38009
Pavir.1KG173100--Pavir.1NG174200	-0.77094	-0.155095	1.37267	-1.92853	-1.33142	-0.00975991	0.062101	-1.69567	-2.44819	-2.16948	-2.42346	-2.31334	-2.13785	-0.709683	-0.469499	-0.556573	-1.28904	-1.26678	-1.09358	-1.21924	1.2787	0.446309	0.145158
Pavir.1KG259000--Pavir.1NG174800	3.74005	4.6731	5.00332	4.42887	4.15045	4.21623	4.23286	5.08088	5.29358	4.98148	4.73155	5.59949	5.76532	4.18945	4.62467	4.25391	3.74606	4.13928	4.24511	4.13965	3.61885	3.84812	3.9643
Pavir.1KG262300--Pavir.1NG175000	-0.358686	-0.60459	-0.622348	0.214209	-0.516614	-1.4927	-2.74551	-0.505077	-0.645191	-0.499568	-0.484623	-0.76802	-0.620994	-1.07045	-1.52136	-1.38259	0.354946	1.75937	1.89629	0.478902	0.419585	0.025363	-0.560366
Pavir.1KG058477--Pavir.1NG175519	-0.412042	1.22868	0.616172	0.961795	-0.587294	-1.34827	-0.898733	0.0581268	-0.544327	-1.58465	-0.768979	-1.80961	-0.422028	-0.566709	-2.04382	-1.83409	-2.00677	-1.14045	-1.43727	-2.43357	-1.40249	-0.00635582	-0.815133
Pavir.1KG260400--Pavir.1NG176057	1.33032	2.29444	4.31118	3.20301	2.60523	1.90812	1.28064	0.214478	0.0605664	-0.170847	-0.718005	-0.857896	0.623716	0.9478	-0.264373	0.451638	1.52084	0.777203	0.965423	1.56047	0.932415	1.66308	2.02319
Pavir.1KG259600--Pavir.1NG176500	0	0.888982	1.15071	-0.413101	-1.22455	1.95681	1.15479	1.25202	0.221023	-2.80671	-4.16694	-3.42997	0.6028	1.9558	0.424841	1.27844	1.13994	0.62172	1.29372	1.00213	0.830169	1.00166	1.89967
Pavir.1KG254700--Pavir.1NG177000	1.15851	1.02981	0.460251	-0.0404894	0.13818	0.456995	0.300402	0.635826	0.651147	0.181982	-0.211635	-0.576529	0.591423	1.05846	0.603627	1.11554	0.619812	1.01186	1.40255	1.18685	-0.0304286	-0.195049	0.220661
Pavir.1KG277900--Pavir.1NG178600	-0.783791	-0.903958	-0.759633	-0.609808	-0.581228	-0.69207	-0.754996	-0.756317	-0.682017	-1.05207	-0.994123	-0.860381	-0.798427	-0.501988	-0.625496	-0.672576	-0.536165	-0.533981	-0.46428	-0.340558	-0.648885	-0.57957	-0.59178
Pavir.1KG278000--Pavir.1NG178700	1.70285	2.47339	2.2051	1.65894	1.41316	1.33359	2.35508	1.96825	1.85524	2.24868	2.53245	1.94469	2.03475	1.90331	2.21749	1.94129	2.26122	1.55671	1.89897	1.45192	1.94351	1.8615	2.15761
Pavir.1KG278500--Pavir.1NG179000	-3.02179	3.01159	3.69415	0.961795	2.28863	1.99878	3.27413	2.29089	2.53822	2.3008	2.21875	2.54173	2.65816	-1.47248	-1.758	-1.40935	3.73574	5.2018	4.25091	4.32874	0.391064	-0.485289	1.7739
Pavir.1KG260900--Pavir.1NG180100	0	0	0	0	0	-0.961783	0	-1.45108	-1.58273	-0.985183	-1.62488	-1.75509	-1.30329	0.961783	0	0	0	0	0	0	0	0	0
Pavir.1KG226900--Pavir.1NG180600	0	0	0	0	0	3.66355	-0.264059	0.883115	0.701583	0.80803	1.36198	2.52005	0.697552	1.85658	0.961795	0	0	0	0	0	0.961795	1.85725	0
Pavir.1KG205300--Pavir.1NG181200	-1.63932	0.249295	0.434795	-3.48954	-2.14518	-0.704907	-0.256081	0.53698	0.776881	-0.216569	0.231626	0.322416	0.527037	0.0902599	0.263874	0.053168	-0.285465	0.276749	-0.0685	0.108694	0.389519	0.400539	0.211347
Pavir.1KG205100--Pavir.1NG181400	1.89684	0.498824	0.393009	2.71143	0.694998	0.152486	0.435098	0.546626	0.805003	2.14354	2.05402	1.39876	1.11832	0.835367	0.923289	0.521149	1.23481	0.84186	0.807026	1.21795	0.91375	0.237104	0.275145
Pavir.1KG204400--Pavir.1NG181500	1.29767	0.825139	0.850275	1.20145	1.0288	0.597328	0.294664	1.0165	0.540728	0.135566	-0.152067	-0.350168	1.02828	-0.996453	-1.11809	-1.0137	0.524823	0.490832	1.07576	0.461499	0.623884	1.15876	0.762968
Pavir.1KG204200--Pavir.1NG181900	0.0532456	0.204323	0.52232	-0.204107	-0.13752	0.235907	0.0721204	-0.315701	-0.40663	-0.298309	-0.9574	-1.15072	-0.170468	1.45295	1.14722	1.32927	0.531218	0.355433	0.571536	0.731275	0.0838626	0.438825	0.463207
Pavir.1KG203900--Pavir.1NG182100	-0.510078	-0.899835	-0.981276	-1.3044	-0.957941	-0.926184	-0.949248	-0.850205	-1.23708	-1.03262	-1.36199	-1.70788	-1.0878	-0.305652	-0.663747	-0.251474	-1.01432	-0.908848	-1.35138	-0.952189	-0.879623	-0.897194	-0.931665
Pavir.1KG507300--Pavir.1NG182400	0	0	0	0	0	0	-4.38525	1.0293	0.984841	0.803331	0.240572	-0.237703	0.737677	-0.674535	-0.169456	-2.4675	0	0.961795	0	0	0	0	0
Pavir.1KG507400--Pavir.1NG182500	0.700543	-1.09449	-1.25988	-0.197076	0.508106	-0.523957	0.159565	0.0741552	0.43747	-0.436041	-0.645653	-0.755012	0.523698	0.125716	-0.201471	0.241187	-0.187173	-0.102705	0.311067	0.484842	-0.33955	-0.255386	-0.14027
Pavir.1KG203800--Pavir.1NG182700	0.488146	1.02457	1.45026	1.38382	0.567577	0.81097	1.15701	0.136584	0.253069	0.195792	-0.073874	-0.747668	0.335268	1.05195	0.46532	1.03034	1.62135	0.694506	1.00644	1.46366	1.02809	0.854024	1.21692
Pavir.1KG203500--Pavir.1NG183100	1.05581	1.04973	0.94345	2.1873	1.21812	0.741208	0.878626	0.938088	0.945499	0.966458	1.01665	0.816566	0.884771	0.549769	0.570725	0.522697	0.84023	0.553924	0.490016	0.421012	1.13612	1.33193	0.973248
Pavir.1KG202600--Pavir.1NG184800	-0.460154	-0.607439	-0.517139	-0.106209	-0.1016	-0.578171	-0.483381	-0.365418	-0.292955	-0.635648	-1.03692	-0.758372	-0.454519	-0.233926	-0.474218	-0.0413097	-0.412311	-0.0518202	-0.417812	-0.0252891	-0.0968886	-0.325264	-0.444238
Pavir.1KG201400--Pavir.1NG185600	-2.38631	0	0.961787	0	0	1.54275	-2.02209	0	-1.85475	-2.44324	-0.961787	-0.961787	-3.66747	0.121307	-0.307502	-1.00952	2.5109	-2.08465	-1.16078	-0.276734	-0.961787	0	-8.00857e-16
Pavir.1KG201300--Pavir.1NG185700	0.556025	0	0	0.505308	0.531616	0.664734	-1.75854	-0.306967	-0.00365686	1.43789	-0.40033	1.83903	-0.419967	-1.48041	-2.47518	-1.96944	1.77254	-0.870758	-1.1212e-14	0	-1.13685	0.59107	-0.298746
Pavir.1KG171200--Pavir.1NG186000	0	0	0.961789	0	0	0.961789	0	-0.613456	-1.94594	-1.34738	0.0194777	0.113589	-1.20693	5.08896	4.58049	5.84059	0	-1.99087	0	0	4.45731	1.51818	0
Pavir.1KG200505--Pavir.1NG186300	-1.13064	-1.07295	-1.23041	-0.350518	-0.63917	-0.939952	-1.14436	-0.878435	-0.698895	-0.636106	-0.526325	-0.254248	-0.7329	-1.29241	-1.23031	-1.23763	-1.14949	-0.746388	-1.00479	-0.855874	-1.05341	-1.1433	-1.04236
Pavir.1KG200400--Pavir.1NG186400	-0.315708	-0.630732	-0.717841	-0.780941	-0.630292	-0.274392	-0.429285	-0.34281	-0.443454	-0.487517	-0.357926	-0.356651	-0.433962	-0.249704	-0.0854279	-0.184705	-0.657088	-0.268544	-0.079871	-0.190229	-0.407361	-0.374564	-0.555496
Pavir.1KG183300--Pavir.1NG186500	0	0	0	-3.19171	0	-0.961658	0	-0.961658	-0.961658	0	-0.961658	0.961658	0	-0.961658	0	0	-5.74068	-5.56416	-4.576	-3.96542	0.961658	0	0
Pavir.1KG183000--Pavir.1NG186600	0	0	0.961658	0	0	0	0	2.3718	0	0	0	0	2.49504	0	0	0	0	-1.79702	0	-0.961658	0.961658	0	1.76466
Pavir.1KG199305--Pavir.1NG187300	3.01512	1.88363	1.76147	5.89945	3.31421	2.65018	0.496484	0.870518	0.898054	-1.43948	-1.19845	-2.14684	-4.4848e-15	1.25639	0.162974	2.4109	-0.286435	0.570632	-0.0449142	0.254715	0.1199	3.85021	3.49252
Pavir.1KG199320--Pavir.1NG187600	-4.94866	-2.59481	-2.79264	-3.79934	-3.62382	-2.11771	-2.58045	-0.460793	-2.29646	-4.56297	-3.99931	-3.00631	-0.951096	-2.92707	-5.31649	-3.30199	-3.73907	-2.66015	-2.79791	-3.18114	-3.6839	-2.93378	-2.96656
Pavir.1KG199000--Pavir.1NG188500	-0.047042	0.118266	0.176785	-1.1328	0.0767511	0.825278	0.714521	0.17617	0.399078	1.27618	1.88123	3.53977	0.322701	0.544637	1.6587	0.591169	-0.0615048	-0.364182	-0.294538	-0.0560115	0.170964	0.0785325	0.411868
Pavir.1KG198300--Pavir.1NG189000	-2.01503	-2.85899	-1.09166	-0.909674	-1.69541	-2.30142	-0.540734	-6.48057	-4.6152	-5.3997	-6.83362	-5.53574	-4.61235	-0.497179	0.189264	0.472849	0.314097	3.64454	1.36263	3.43776	-3.20898	-2.4395	-2.4291
Pavir.1KG198100--Pavir.1NG189100	-0.229106	2.90598	2.56091	0.143317	-0.359871	-0.730644	5.09315	-0.136529	-0.187481	1.45293	2.2208	3.1784	-0.240249	0.911147	2.51385	0.773911	0.471025	0.474504	0.881801	1.28399	2.86025	1.78397	0.83927
Pavir.1KG198000--Pavir.1NG189200	0.11957	-0.584796	-0.799767	-0.341931	-0.115272	-0.451586	-0.625419	-0.384898	-0.482588	-0.746575	-0.975369	-1.37707	-0.601805	-0.688104	-1.01977	-0.82689	-0.300811	-0.284644	-0.138708	-0.0526966	-1.02809	-1.01093	-0.953762
Pavir.1KG197900--Pavir.1NG189300	0.0313011	-0.273561	-0.432317	0.316678	0.234215	-0.00366135	-0.171853	-0.00613239	-0.121089	-0.346814	-0.284462	-0.195661	-0.283796	-0.185928	-0.0570611	-0.254678	-0.0803949	-0.183261	0.0339862	-0.27514	-0.189634	-0.453082	-0.23742
Pavir.1KG197200--Pavir.1NG189800	-1.23944	-0.95751	-1.33248	-1.32211	-0.975145	-1.5087	-1.82171	-0.776293	-0.785706	-0.838805	-0.901858	-0.804661	-0.779765	-1.34318	-1.07251	-1.66079	-0.716773	0.0803143	-0.217926	-0.498775	-1.49135	-1.62456	-1.1837
Pavir.1KG182400--Pavir.1NG191200	0.546578	-0.865578	-0.68114	0.0962281	0.144801	-1.03008	-1.54542	-0.775137	-0.412885	-0.586705	-0.529349	-0.251549	-0.702795	-0.881354	-0.327262	-0.623336	-1.74589	-1.16526	-0.857686	-1.44922	-0.027901	-0.0639708	-0.0857732
Pavir.1KG164800--Pavir.1NG191257	0.713787	0.809436	-0.0602855	0.476882	0.421176	0.091954	-0.325171	0.105032	0.313625	0.057958	-0.0983801	-0.226513	0.251279	0.420037	0.440918	0.487238	0.177528	0.82633	0.785888	0.616406	0.749448	0.805296	0.945237
Pavir.1KG164900--Pavir.1NG191500	3.01875	-0.961795	0	0	0.961795	-0.961795	0.749237	1.78334	2.21544	1.30952	2.02093	4.65984	-1.00347	1.26411	1.58454	1.51599	0.298679	1.43173	1.83863	1.64302	3.62913	4.43445	1.99754
Pavir.1KG200200--Pavir.1NG191600	0	0	0	0	0	0	0	0	0	0	0	0.961658	0	1.90926	1.99653	1.41759	0	9.71039e-15	0.83408	0	0	0	0
Pavir.1KG199900--Pavir.1NG191900	-0.669893	0.30435	0.442024	-0.627241	-0.482294	-0.081043	-0.0201475	-0.390784	-0.448851	-0.360673	-0.262802	-0.523865	-0.511345	0.311361	-0.0719423	0.237135	-0.197783	-0.0678596	-0.207344	-0.330404	-0.0369531	0.0399527	-0.0705265
Pavir.1KG217700--Pavir.1NG192338	1.78452	0.517061	0.306291	1.89444	1.66114	2.07353	2.24463	1.30356	1.5322	1.97963	1.7202	1.8412	1.40646	1.37717	1.32028	1.21345	1.41198	1.32669	1.91412	2.63748	1.46547	2.14482	2.46914
Pavir.1KG199600--Pavir.1NG192500	-1.32123	-0.382353	-0.623662	-0.501587	-0.524343	0.551006	1.79603	0.224401	0.397902	0.196154	1.1284	0.88507	0.312389	0.0210629	0.998345	0.250677	1.37299	0.461722	2.00304	1.01615	0.461485	0.136472	-0.376541
Pavir.1KG278700--Pavir.1NG193533	3.01269	2.41746	2.35665	3.2079	1.94624	2.90902	2.6424	2.15688	2.17877	2.60536	2.90783	3.63555	2.48245	1.87861	1.98602	1.64951	1.75921	2.07225	1.79054	2.14734	2.49337	2.59959	2.12351
Pavir.1KG404300--Pavir.1NG194100	-6.92191	-2.44259	-0.961795	-5.03024	-3.17734	-3.89904	-3.53503	-1.11687	-3.11581	-4.56813	-3.31848	-5.22325	-3.36757	-0.564393	-2.52361	-1.33908	-2.86228	-2.48315	-2.8902	-3.13788	-3.41438	-0.961795	-4.01976
Pavir.1KG244300--Pavir.1NG194300	0.814226	0.559212	0.668981	0.362192	0.839521	1.0914	0.831629	1.54055	1.34382	1.24742	1.06319	0.757389	1.30026	1.23716	0.997319	1.49133	0.350972	1.46239	1.33581	1.22491	0.92311	0.491378	0.915434
Pavir.1KG244100--Pavir.1NG194400	0.120058	-0.00636871	-0.0577587	-1.19124	-0.141052	-0.0479784	-0.0533107	-0.796028	-0.707994	-0.845594	-0.810787	-1.09071	-0.615731	0.0772353	-0.328653	0.34224	-0.360595	-0.276314	-0.142457	-0.229956	-0.255631	-0.335707	-0.128893
Pavir.1KG163400--Pavir.1NG194600	-0.126821	-0.32319	-0.0820962	-0.419799	-0.43962	-0.306913	-0.544732	-0.453329	-0.563966	-0.634705	-0.206379	0.142023	-0.693449	0.00547783	0.258205	-0.0839785	-0.887356	-0.140356	-0.562056	-0.495207	-0.117606	0.0293067	0.00676466
Pavir.1KG164100--Pavir.1NG195200	-10.3205	-2.71096	-4.84709	-3.34271	-5.43785	-5.91666	-5.09344	3.76498	-1.58303	-2.97138	-2.669	-0.74035	0.979988	-3.53559	-4.75677	-5.75922	-2.49137	4.50976	0.292171	6.57866	4.67617	-1.39627	3.41024
Pavir.1KG164300--Pavir.1NG195300	0	2.45064	1.87237	1.85209	0.869116	4.48869	3.31845	1.82688	0	0	-0.961795	0	1.89639	2.92343	1.27032	3.53397	2.05067	2.57795	2.21366	2.49942	3.06841	0.00494397	5.01431
Pavir.1KG162400--Pavir.1NG195500	0.168548	0.617083	0.571717	0.363789	0.523789	0.697259	0.711699	0.587902	0.653388	1.0755	0.896548	1.24034	0.858332	0.673671	0.620311	0.694785	0.312373	0.671558	0.85031	0.849486	0.28676	0.368835	0.18494
Pavir.1KG162900--Pavir.1NG196000	0.361098	-0.408472	-0.242956	0.0895256	0.134144	0.176672	0.0176045	-0.164615	-0.0661296	0.0931499	0.0377086	-0.000194189	-0.1635	0.169073	0.426606	0.311927	0.0773809	0.18045	0.36415	0.227147	-0.149442	-0.169125	-0.225182
Pavir.1KG163200--Pavir.1NG196400	0.318493	0.128816	0.261425	0.0227979	0.19299	0.358223	0.265125	-0.0683002	-0.0366838	0.335774	0.368317	0.333429	0.100506	0.139057	0.0935395	0.0996664	0.199452	-0.0107839	0.172394	0.075481	-0.207161	-0.141947	0.037878
Pavir.1KG273800--Pavir.1NG196900	-1.03997	-0.167123	-0.288573	0.485535	-0.455316	-0.864124	-1.51782	-0.0822212	0.57146	-0.282598	-0.997522	-1.31678	0.137286	-2.93556	-3.6281	-2.48046	-0.714394	-1.61917	-2.08663	-1.18715	0.101172	0.171397	0.0873301
Pavir.1KG273900--Pavir.1NG196957	1.12276	3.27786	3.1924	0.812554	0.250869	2.05285	3.1368	3.55929	2.74795	2.54996	2.50289	3.18122	3.29013	3.16845	2.63705	3.28896	2.94795	3.63617	2.95985	3.23891	3.27211	2.82089	3.56775
Pavir.1KG273400--Pavir.1NG197100	-5.0631	-5.12365	-4.45166	-4.90728	-4.93901	-5.07048	-5.24046	-6.00365	-5.31834	-5.04914	-5.23312	-4.98068	-5.70249	-4.31136	-4.4439	-4.23716	-5.27668	-3.95623	-4.13438	-3.69431	-4.27551	-4.60433	-3.89288
Pavir.1KG273300--Pavir.1NG197300	0.950998	-1.29828	-1.0115	-0.886703	-0.0935742	1.3595	0.899322	-1.03444	-0.889111	-0.431464	-0.0211602	0.682893	-1.23908	0	0	0	2.06762	3.43204	4.93718	2.15436	-0.852363	-1.97955	-0.948342
Pavir.1KG273200--Pavir.1NG197400	-0.427029	-0.0363147	0.0784366	-0.634698	-0.397489	0.0486163	-0.0455522	-0.0889152	-0.0496539	-0.190037	0.00460965	-0.0102798	-0.0828309	0.0281497	-0.00181118	0.156275	-0.303057	-0.1905	-0.157999	-0.119772	-0.172935	-0.140589	-0.128119
Pavir.1KG275325--Pavir.1NG197800	1.49922	0.0282883	0.0818182	1.04845	0.848893	0.513556	0.0942842	0.877635	0.9558	0.85353	0.901077	1.31612	0.854903	0.108071	0.0480121	0.0142569	0.132008	0.533044	0.308763	0.109831	0.379084	0.183482	0.039966
Pavir.1KG275200--Pavir.1NG198100	-2.13552	-2.96137	-2.96236	-1.52955	-2.08256	-2.97181	-2.73965	-3.06824	-3.19611	-3.06659	-3.05537	-2.69265	-3.57516	-2.76842	-2.41603	-2.78319	-3.06079	-3.29999	-3.34496	-2.81181	-2.87892	-2.43871	-2.70203
Pavir.1KG275100--Pavir.1NG198200	-2.27987	-2.06177	-2.01057	-1.66878	-2.02757	-2.01732	-1.87951	-2.31727	-2.32926	-2.01557	-2.01895	-2.34323	-2.14574	-1.90102	-1.96687	-2.04501	-2.31205	-2.17779	-2.46196	-2.30677	-1.58165	-1.78098	-1.96429
Pavir.1KG274700--Pavir.1NG198719	-3.44273	-3.16694	-4.70996	-2.87126	-6.52076	-6.98061	-2.71411	-0.965008	-1.38188	-1.43832	-4.54152	-1.85335	-0.772163	-3.44966	-3.42948	-4.01236	0	-3.45004	-1.19932	-2.47657	-0.757078	-2.49892	-4.33431
Pavir.1KG274400--Pavir.1NG199000	-2.43789	-0.0285803	0.260045	-2.16818	-2.59518	-0.393066	0.0589188	-0.0274619	-0.342633	0.32881	0.135398	0.276783	-0.435178	0.815754	0.536029	0.635873	-1.30984	-2.0622	-1.94864	-1.698	-0.188384	0.24838	0.188456
Pavir.1KG274000--Pavir.1NG199300	-0.850447	0.664131	0.927798	0.838276	0.781637	0.0373242	0.388953	1.24256	1.12196	0.798274	0.381109	0.717523	1.3023	0.652774	0.533586	0.513739	0.31549	-0.28484	-0.261825	-0.149272	0.74806	0.86468	0.400785
Pavir.1KG272800--Pavir.1NG199800	1.15271	2.02406	1.85479	0.642664	1.84454	1.9016	2.34442	1.4309	0.79953	0.662475	0.769317	1.05717	0.965272	4.39893	3.71164	4.31803	2.33976	2.99957	2.85078	2.83045	2.73663	2.48926	2.28531
Pavir.1KG272300--Pavir.1NG200400	0	0	0	1.85545	4.32259	0.961795	4.21946	3.60458	4.03579	3.82599	4.0436	1.34207	3.33559	0	0	0	1.43805	0	0	0	2.41793	0.961795	0.961795
Pavir.1KG272000--Pavir.1NG200600	0.712247	-0.183121	-0.489834	-1.22306	-0.633504	-0.299172	-0.538335	0.893304	0.0610749	-0.211416	-0.193977	-0.471613	1.10978	-0.525642	-0.44068	-0.533727	-0.679674	-0.314952	-0.375878	-0.57199	-0.234643	-0.169154	-0.125825
Pavir.1KG272600--Pavir.1NG200638	-3.23052	-4.35691	-3.6073	-3.13413	-4.69808	-3.53763	-5.27095	-0.910516	-2.51453	-1.87264	-4.13983	-1.13515	-0.898446	-4.64191	-3.98562	-4.43794	-3.64019	-2.81391	-2.36449	-4.94472	-3.96736	-2.80607	-2.80232
Pavir.1KG271900--Pavir.1NG200700	0.975832	0.636657	1.02031	-0.00832155	1.25605	0.341634	0.318776	0.330341	0.659434	1.12996	0.969013	1.12696	0.618251	1.02787	1.14689	1.38352	-0.178657	-0.996558	-0.733017	-0.314812	1.13536	0.880721	0.864848
Pavir.1KG263200--Pavir.1NG201800	-0.367525	-0.195881	-0.219978	-0.736519	-0.272163	-0.32415	-0.189052	-0.220192	-0.166577	-0.215463	-0.450324	-0.841207	-0.0870548	-0.00921577	-0.0141793	-0.0188438	-0.298684	-0.177174	-0.115586	-0.167742	-0.29872	-0.277166	-0.439487
Pavir.1KG264300--Pavir.1NG202300	0.374376	0.253139	0.332283	0.327355	0.368864	0.156985	0.194484	0.305919	0.307209	0.286195	0.12845	0.106787	0.387074	0.304696	0.144343	0.285907	0.414385	0.581032	0.338428	0.329048	0.363253	0.266023	0.262829
Pavir.1KG147700--Pavir.1NG202600	-0.00523207	0.419084	0.704487	-3.60369	-1.50787	0.642808	1.19193	1.91722	-0.892682	0.190937	2.24874	1.90784	-2.43064	1.20216	1.4664	0.956114	2.17585	1.72777	1.72007	1.85117	1.7206	1.21249	0.742487
Pavir.1KG147600--Pavir.1NG203000	0.372245	2.22513	-0.0467794	-1.89865	0.441443	2.70183	3.34406	-1.19362	3.59607	-3.42956	-2.68418	-1.47517	3.42914	0.889799	1.48673	0.0119706	-0.903819	-0.414092	-0.125358	-0.946028	2.14184	0.727776	0.851428
Pavir.1KG201030--Pavir.1NG203500	0	-2.8475	-1.72951	-0.961782	-0.961782	0.961782	0	3.3636e-15	0	0	0	0	0.961782	-0.688678	-1.77235	2.49867e-14	-4.88387	-1.60324	-3.09874	-2.92045	-3.82255	-2.41458	-4.73969
Pavir.1KG147500--Pavir.1NG203576	3.21944e-14	-2.47671	-3.91056	-1.85183	-1.59825	-0.896745	-3.17418	2.02766	2.90697	5.76469	5.13769	3.02749	5.43934	4.66327	3.88434	5.49647	-0.649901	-0.705356	-0.0587234	-1.54447	-3.85468	-5.03114	-2.24112
Pavir.1KG159500--Pavir.1NG204200	0.457088	1.18318	1.06643	0.75178	0.693516	0.690263	0.780102	0.425237	0.59556	0.809452	0.866933	0.590409	0.622224	0.714275	0.128337	0.570761	0.478151	0.401259	0.316506	0.323874	0.664647	0.94793	0.673223
Pavir.1KG266025--Pavir.1NG204295	-0.151515	-1.5689	-1.28771	0.0040204	0.0291422	-0.710874	-1.12626	-0.749216	-0.983024	-1.53226	-1.28297	-0.161019	-1.13174	-0.867224	-0.785917	-0.638929	-0.896779	-0.676201	-0.818523	-0.811015	-1.01754	-0.864371	-1.27113
Pavir.1KG258600--Pavir.1NG205000	3.44375	2.86087	3.71194	0	1.8489	4.68378	1.8439	-0.868078	-0.728216	-0.0267082	0.483152	-0.203787	-1.23006	1.54616	2.80987	1.48729	1.48529	0.961792	0	0	3.70129	0.961792	3.20815
Pavir.1KG262800--Pavir.1NG205100	-0.289379	0.167248	0.13959	0.000555123	-0.240979	-0.335685	-0.244096	-0.102271	-0.215545	-0.228501	-0.258023	-0.351147	-0.229499	-0.151348	-0.188194	-0.140897	-0.612582	-0.191736	-0.235948	-0.420313	0.394984	0.32229	0.113835
Pavir.1KG262700--Pavir.1NG205600	-3.26414	0.187343	0.341596	-2.31919	-2.13248	-1.00918	-0.553387	-0.142938	-1.18539	-1.74984	-2.81703	-2.93839	-0.659707	-0.287925	-1.21892	-0.360361	-0.823616	-0.174016	-0.385052	-0.301638	0.738062	0.41968	0.39286
Pavir.1KG225705--Pavir.1NG207400	-0.658885	-0.98839	-0.758945	-0.233552	-0.514897	-0.675191	-0.885141	-0.259339	-0.234447	-0.148942	-0.387628	-0.350933	-0.263876	-0.457182	-0.340497	-0.35726	-0.750315	-0.183517	-0.390239	-0.336234	-0.557663	-0.786078	-0.548929
Pavir.1KG120739--Pavir.1NG210800	1.50667	1.39826	1.40192	1.48966	1.54211	1.66627	2.16397	1.60337	1.42034	1.52587	1.92541	2.27298	1.4355	1.37549	1.25828	1.36117	1.57885	1.3931	1.25765	1.03445	1.35252	1.4607	1.11752
Pavir.1KG516300--Pavir.1NG211800	4.72605	9.49806	10.3977	3.10154	4.47192	7.95544	6.39318	5.22828	4.09766	3.8962	3.98651	4.6769	4.31849	7.60154	6.93635	7.31118	3.67437	3.90429	4.67315	4.70718	6.56985	6.66402	5.46617
Pavir.1KG254910--Pavir.1NG212319	0.552119	0.803551	0.882085	1.34208	0.891137	0.93577	0.866915	0.915891	1.20535	1.29717	1.53041	2.07887	1.17784	1.25975	1.54158	0.894634	0.816556	0.791137	0.625281	0.839191	1.15686	0.964013	1.03173
Pavir.1KG254900--Pavir.1NG212400	0.0505028	0.0542044	0.811791	0.104068	-0.102729	0.215422	0.374428	0.165551	0.21218	-0.400228	-0.318519	-0.220574	0.289069	0.762138	0.590255	0.548634	-0.0472606	-0.118893	-0.20468	-0.0221656	0.546509	0.480933	0.246154
Pavir.1KG302005--Pavir.1NG213100	-0.110146	0.113857	0.193864	-0.514563	-0.186166	-0.0154063	0.139777	0.116953	-0.225575	-0.15785	-0.339098	-0.286152	0.195991	0.655982	0.234006	0.507339	0.361279	0.379722	0.39363	0.160813	0.11497	0.1537	0.068696
Pavir.1KG255100--Pavir.1NG213419	0	0	0	0	0	0	0	-2.79909	0	0	0	0	-4.20064	0	0	0	0	0	0	0	0	0	0
Pavir.1KG255400--Pavir.1NG213600	0	0	0	-0.961658	-1.77115	0	0	0	-0.961658	0	0	0	0	0	0.961658	0	0	0	1.77832	-5.68608e-15	0	-2.51211	-0.961658
Pavir.1KG288100--Pavir.1NG215200	1.31008	0.0359812	-0.202493	0.29407	1.18284	1.05387	1.01065	0.121286	-0.00591464	-0.00802384	0.291913	0.132974	-0.017433	0.650741	0.328843	0.697594	1.47476	1.32183	1.67343	1.35081	0.583755	0.588092	0.414479
Pavir.1KG241200--Pavir.1NG215300	-0.479897	0.168729	0.347245	-0.335713	-0.311307	-0.0528542	0.41398	0.403155	0.492068	0.753734	1.08135	1.95389	0.618656	-0.218085	-0.131024	-0.36154	0.653683	0.224795	0.300468	0.798771	0.0154472	0.0765925	0.129679
Pavir.1KG257500--Pavir.1NG215400	-1.26578	-0.777811	-0.548801	-0.178111	-0.115379	-0.785282	-1.1715	-0.937264	-1.1118	-1.0455	-1.43911	-1.44396	-1.31071	-0.14832	0.0276384	-0.121135	-0.644019	-0.688098	-0.567811	-0.598252	0.0396027	-0.217822	-0.290811
Pavir.1KG256405--Pavir.1NG215638	-0.523635	-2.43336	-0.685302	-4.11309	-2.67434	-1.76744	0.10749	-2.42029	-3.85428	-2.61326	-2.31097	-3.13418	-2.0528	3.85721	6.57404	5.15031	-1.71554	-0.975778	-1.28849	-0.880432	-0.111764	-1.30744	-0.574517
Pavir.1KG256400--Pavir.1NG215800	0.955232	0.627018	0.548971	2.34689	1.57204	0.880388	0.923511	1.5357	1.27681	1.57204	1.81311	1.38521	1.30541	1.23323	1.89991	1.07084	0.89872	0.933693	0.885315	0.517046	1.39794	1.17871	1.00378
Pavir.1KG142400--Pavir.1NG221219	1.57755	1.57586	3.11138	0.58832	2.00836	1.40751	3.01737	1.02803	4.94695	3.8009	4.38898	2.80181	3.09921	3.08244	3.66824	2.16963	4.47704	5.80784	5.45813	4.86407	5.97886	5.54593	4.28777
Pavir.1KG140805--Pavir.1NG221319	-0.0564566	0.043999	0.0419179	0.161799	-0.0444596	-0.0126847	-0.0691776	-0.109832	-0.217212	-0.0821535	-0.104738	-0.246397	-0.258478	-0.187596	0.0405761	-0.0714732	-0.0834719	-0.0200855	-0.0624451	-0.00551827	0.272216	0.177467	0.0575758
Pavir.1KG140810--Pavir.1NG221338	0.0778553	-0.340367	-0.352894	-0.858563	-0.508709	-0.0762721	0.177451	-0.83802	-0.785205	0.149602	-0.211336	0.989441	-1.0133	0.13736	0.542666	0.501481	-1.14086	-1.08649	-1.05541	-0.698194	-0.777305	-0.635374	-0.972883
Pavir.1KG140600--Pavir.1NG221400	-0.121017	0.389715	0.66694	0.333096	0.367242	0.309375	0.272396	1.41977	1.02662	0.587139	0.60369	0.327034	1.19024	0.151441	0.222969	0.0794026	-0.189133	-0.0880944	-0.0540916	-0.042258	0.702974	0.616217	0.507641
Pavir.1KG277500--Pavir.1NG223300	0.382205	0.636743	0.360337	0.938933	0.367529	0.275602	0.379019	0.646609	0.459722	0.32224	0.611229	0.103881	0.314527	0.0303571	0.0122549	-0.130379	0.200353	-0.224416	-0.0728983	-0.0912485	0.615432	0.436579	0.379258
Pavir.1KG277800--Pavir.1NG223500	-0.950541	0.971333	1.07752	-0.135692	-0.243423	-0.194658	0.320133	1.33721	1.33811	0.690707	0.483036	0.469145	1.38304	1.06879	1.19493	1.01422	-0.559119	0.674113	-0.0350094	0.490159	1.09683	0.986021	1.10977
Pavir.1KG167910--Pavir.1NG224400	-0.264632	-0.232257	-0.546826	-0.176592	-0.259653	0.211141	-0.130209	0.0236597	-0.514499	-0.840603	-0.94854	-1.32099	-0.571534	-0.396243	-0.482113	-0.314831	0.172	0.611301	0.451621	0.262211	-0.361233	0.128687	-0.182606
Pavir.1KG138600--Pavir.1NG225100	-0.163038	-0.139114	0.138989	-0.0206497	0.145728	0.252461	0.193265	-0.115666	-0.0843478	-0.268038	0.135141	0.412641	-0.0643064	0.246316	-0.0775228	-0.0229024	-0.0807336	-0.180454	-0.115832	-0.157452	-0.433498	-0.394954	-0.323182
Pavir.1KG164700--Pavir.1NG225276	-2.3266	-0.829189	-0.536562	0	-1.00215	-0.324333	-0.109916	-1.87056	-1.00036	-1.44081	0.961795	1.84798	0.34484	0.148172	-0.155122	-0.188159	-0.461817	0.0492599	0.000179628	-0.51924	-0.0631586	-0.798341	-0.0621406
Pavir.1KG138005--Pavir.1NG228000	7.84791	9.30964	10.1185	9.89639	8.66277	9.09607	7.60922	9.20388	8.23523	5.51886	9.00104	9.4194	9.71614	8.23092	6.38477	6.87009	8.47627	7.74386	8.82136	8.18968	7.08143	8.91916	9.44332
Pavir.1KG155720--Pavir.1NG228119	-1.4234	-3.23014	-3.83113	0	0.961773	-1.8286	-3.0075	0	0	-0.556882	-2.64283e-15	-2.87747	0	-4.68677	-5.02264	-6.06111	-1.41956	-2.5568	-1.98745	-2.40238	-3.50129	-2.69303	-4.79383
Pavir.1KG138010--Pavir.1NG228138	2.21719	2.81998	1.51762	2.28217	2.17713	1.98729	2.63653	2.24136	2.18291	2.08047	1.80751	1.67325	2.35141	1.95775	1.97094	2.10675	1.89466	2.62283	1.97033	2.3946	2.42517	2.04016	2.69495
Pavir.1KG264605--Pavir.1NG237500	0.666616	0.856342	0.695571	0.775165	0.832667	0.429232	0.689143	0.778838	0.74014	0.784472	1.11462	1.37325	0.813325	0.58176	0.825426	0.520727	0.885248	0.41305	0.648855	0.660067	0.607557	0.486152	0.57388
Pavir.1KG225900--Pavir.1NG237600	2.92459	1.22964	0.813116	2.23784	2.45073	2.22347	1.78425	1.28596	1.31087	1.24056	1.36535	1.51325	1.03662	0.991938	1.03568	1.35427	2.55915	1.87967	1.21649	1.59556	1.21499	1.3835	1.88099
Pavir.1KG225700--Pavir.1NG237700	0.361309	0.620623	0.852337	0.607383	0.491158	0.356603	0.564724	0.651608	0.489903	1.06034	1.60147	2.24154	0.614491	0.468987	0.561144	0.505351	0.410732	0.42148	0.621517	0.463233	0.441096	0.482752	0.803821
Pavir.1KG225100--Pavir.1NG238000	1.10814	1.12959	0.810945	1.0909	1.06386	2.05304	0.773911	1.73083	1.54016	1.66912	2.13931	2.05355	1.75107	1.6758	1.33953	1.71134	2.97989	4.26262	3.65873	4.01103	0.991989	1.38376	1.26391
Pavir.1KG224700--Pavir.1NG238300	-0.238118	-0.549246	-0.261652	-0.696156	-0.886911	-0.211003	-0.00291704	-0.133249	-0.0391659	0.67846	0.514248	0.618623	-0.0575596	0.202879	0.280374	0.216125	-0.304296	-0.671468	-0.54223	-0.401308	-1.42755	-1.223	-1.09539
Pavir.1KG224500--Pavir.1NG238400	0.165319	-0.267728	-1.05874	0.427594	0.235483	-0.866653	-1.1033	0.172724	0.12019	0.360677	-0.00838704	0.0779622	0.274077	-0.356286	-0.0533271	-0.45387	-1.13108	-1.43972	-1.63342	-1.01573	-0.452043	-0.458882	0.0471139
Pavir.1KG224100--Pavir.1NG238600	0.0448357	0.646273	0.271632	1.04627	0.837756	0.714156	-0.0396891	0.634645	-0.308301	-0.556214	-0.614802	-0.507798	0.0659099	-0.21826	-0.41865	-0.372657	-0.707528	-0.392308	-0.244753	-0.705581	0.912301	0.851921	0.48578
Pavir.1KG224105--Pavir.1NG238700	0.806444	0.938972	1.00548	0.848013	0.883025	0.633481	0.873258	0.975029	0.937071	0.784655	0.617087	0.360354	1.06796	1.27328	1.45629	1.29196	0.947103	0.868893	1.07692	0.965531	0.754287	0.694371	0.900292
Pavir.1KG223800--Pavir.1NG238900	-0.266312	-0.0266663	-0.184057	0.0577915	-0.51379	-0.530239	-0.625352	-0.657019	-0.429236	-0.225381	-0.0812225	-0.0607804	-0.354578	0.0716197	0.399162	0.073986	-0.649212	-0.124015	-0.219928	-0.439533	-0.247996	-0.240004	-0.192984
Pavir.1KG223300--Pavir.1NG239300	0.0758356	-0.140862	-0.248709	0.123293	0.308995	0.0864208	-0.240192	0.10065	-0.140343	0.144415	-0.0573284	-0.303171	0.0815557	0.1194	0.0385518	-0.167637	0.335613	0.23275	0.171122	0.431433	-0.230809	-0.306154	-0.138125
Pavir.1KG208716--Pavir.1NG239819	0.799849	0.259014	0.581691	2.44142	1.18598	2.04286	1.4882	0.574553	0.700152	0.564058	0.92134	0.889851	0.813509	-0.055827	0.269542	0.00808743	1.46557	0.599582	0.481268	1.2979	0.367401	0.445092	0.308439
Pavir.1KG264500--Pavir.1NG239857	3.59896	1.69934	1.00581	0.204865	0.438326	3.19174	2.27816	0.57163	1.20689	1.21441	1.04942	0.93031	1.41228	0.604794	0.605898	0.407057	4.42824	0.911896	2.33517	3.80351	0.849233	0.863025	1.31133
Pavir.1KG222700--Pavir.1NG240300	-0.0992479	-0.228546	-0.0180532	0.536037	-0.0329277	-0.0123909	0.16822	0.0307292	-0.00677238	0.0621119	0.11563	0.282094	-0.0327638	-0.205202	-0.218659	-0.209986	-0.281846	-0.37098	-0.237192	-0.376787	0.0835438	0.242822	0.155534
Pavir.1KG222600--Pavir.1NG240900	-0.131889	0.0760545	0.112273	-0.0421305	0.607556	0.565564	0.0565369	0.519301	0.756779	0.847644	0.771198	1.09708	0.693677	0.0984907	-0.0323079	-0.00285831	0.0343466	0.683977	0.509424	0.485457	-0.353221	0.0541703	0.422344
Pavir.1KG220400--Pavir.1NG241700	0.798203	0.739487	0.432654	0.97259	0.757033	0.884093	0.880192	0.62778	0.947639	1.26784	1.44338	1.39047	0.998445	-0.069514	0.320887	-0.036964	0.613931	0.532342	0.547108	0.265907	0.767053	1.03474	0.735507
Pavir.1KG219905--Pavir.1NG242000	-0.752788	-0.428394	-0.324243	-0.682465	-0.360931	-0.335776	-0.533401	0.0630066	-0.0828422	-0.187599	-0.113958	-0.0532583	-0.0174918	-0.688355	-0.732085	-0.675096	-0.391723	-0.396183	-0.392215	-0.41385	-0.524613	-0.627415	-1.29431
Pavir.1KG265500--Pavir.1NG242400	0	0	1.78496	4.8522	4.31017	4.02891	2.03732	4.50444	3.21822	2.1722	2.24498	2.67124	4.96076	3.10609	2.61616	2.75718	2.93223	2.65855	3.02671	3.04428	5.3568	5.5511	5.49424
Pavir.1KG264800--Pavir.1NG242438	0.877566	1.44764	0.903376	-8.00857e-15	-1.46752	0.334448	0.0490991	0.061899	-1.58527	-1.86827	-1.11294	-2.44416	2.22736	-1.56872	-1.44661	-1.42484	-0.825496	-1.35517	-1.8415	-0.361644	-0.407412	-0.00835616	0.475672
Pavir.1KG264600--Pavir.1NG242514	-0.2554	-0.0296378	0.0481804	0.204198	0.124926	0.340043	-0.0139134	0.130272	0.0918458	-0.0696079	-0.011321	0.0640112	0.123598	0.481036	0.310527	0.448503	-0.0895992	0.0859256	0.000769011	-0.0851167	0.478028	0.337458	0.0777514
Pavir.1KG140000--Pavir.1NG244038	0.0871016	-0.276961	-0.52601	0.149615	0.830473	0.743542	0.409604	-0.191423	-0.103589	-0.362781	-0.182364	-0.114583	-0.0828062	0.057619	0.345696	0.0504899	0.38127	1.84967	2.31119	0.604682	0.423575	0.157551	0.528609
Pavir.1KG405900--Pavir.1NG244319	0.804412	0.948915	1.24747	1.32258	1.29679	0.59909	0.432	0.877291	0.462501	0.362379	1.32831	2.01602	1.39979	1.02558	1.62028	0.371457	2.3671	1.04995	1.45098	1.44842	0.527476	0.623766	0.160801
Pavir.1KG290100--Pavir.1NG245300	0.0304558	-0.60902	-0.991179	-0.199008	-0.176661	-0.558867	-0.543019	-0.482762	-0.542401	-0.519105	-0.100406	0.319802	-0.22703	-0.386793	-0.391608	-0.520237	-0.238175	-0.352304	-0.343407	-0.679726	-1.14905	-1.08414	-1.2155
Pavir.1KG212120--Pavir.1NG245400	1.07348	0.0411601	0.143853	-0.518246	0.0240389	0.031838	-0.502959	-0.939863	-0.934095	-0.970058	-0.842324	-0.949053	-0.823726	0.737614	1.21158	0.746563	-1.52701	0.752081	0.460955	-1.47968	-0.516099	-0.448205	-0.155372
Pavir.1KG290600--Pavir.1NG246100	0.869054	2.15796	1.23175	8.77944	3.30067	1.82014	2.25441	2.01603	1.3062	0.0805853	0.534763	-0.879684	1.81185	0.296418	-0.231707	0.223635	-1.44408	0.682755	1.59191	0.736939	1.91796	1.8472	1.50771
Pavir.1KG097300--Pavir.1NG246200	1.68036	0.493143	0.207099	3.95049	1.68059	0.85267	0.38766	0.243958	0.624561	0.80946	1.21209	1.02567	0.181892	0.845339	1.12553	0.865624	0.520375	0.326246	0.31595	0.448004	-0.0597633	-0.290389	-0.440861
Pavir.1KG294300--Pavir.1NG246500	3.11318	-1.44536	-1.51185	4.18856	2.16821	0.131148	-1.38623	-0.485529	-0.182008	0.182711	-0.215705	-0.383332	-0.357385	-1.00635	-0.238175	-1.02708	-0.132914	-0.905243	-0.574247	-1.33364	0.520963	0.523067	-0.121918
Pavir.1KG294100--Pavir.1NG246700	0.515675	0.0615161	-0.326603	0.285633	0.504927	0.0865128	-0.130147	0.0855515	0.110028	0.208728	0.601877	1.20496	0.0730364	0.340325	0.602785	0.160168	0.776221	0.703347	0.642865	0.679373	0.0681896	0.014359	-0.193042
Pavir.1KG290800--Pavir.1NG247000	1.49391	0.919449	0.896169	0.948144	0.928895	0.912862	1.07264	0.594159	0.327497	0.696636	0.988842	0.607308	0.719734	0.858774	0.90135	0.614922	0.933195	0.33956	0.801076	0.559135	0.603409	0.881389	0.803731
Pavir.1KG291005--Pavir.1NG247100	-2.69129	-2.56552	-4.46669	-2.09653	-2.74373	-4.00945	-3.70905	-2.44058	-3.3284	-4.23808	-5.07096	-4.94103	-2.74605	-4.06785	-4.03472	-4.03813	-3.22489	-2.48541	-2.74454	-3.23214	-1.63356	-2.49532	-2.95389
Pavir.1KG291000--Pavir.1NG247200	1.54071	0.581445	0.627936	0.591751	0.370672	1.24926	0.888558	0.483933	0.55443	0.793002	0.955743	0.945879	0.428401	0.144597	0.629355	0.560227	0.246249	0.183363	0.230846	0.190807	1.29061	1.34514	1.46431
Pavir.1KG288400--Pavir.1NG247500	1.64181	0.345461	0.192914	1.74552	1.35985	0.979904	0.903035	0.700022	0.409583	0.629048	1.10909	1.39905	0.293746	1.02857	1.12493	0.930241	1.22286	1.18625	1.05886	0.838361	0.936896	0.949335	0.792294
Pavir.1KG288900--Pavir.1NG247800	-0.10274	0.854888	0.910341	0.373864	0.200048	0.21117	0.374096	0.101321	-0.0220908	-0.113766	-0.00222946	-0.105247	0.0168335	0.366834	0.3261	0.365579	0.0400138	0.164409	0.0863599	0.106016	0.838678	0.836845	0.537572
Pavir.1KG289000--Pavir.1NG248000	-4.89569	-2.39547	0.492718	-7.23988	-7.2764	-4.78919	-3.115	-0.743811	-0.0875551	-0.203265	0.996202	-1.54083	-0.69267	-1.48656	-0.892777	2.43375	-3.32032	-1.89009	-1.79832	-4.44347	-2.9824	-1.90072	-3.51528
Pavir.1KG289600--Pavir.1NG248700	0.159347	0.638694	0.783588	0.102744	-0.16457	0.0536404	-0.206219	0.53447	0.294635	0.416262	0.417742	0.338751	0.328544	-0.68504	-0.31792	-0.531668	-0.619778	-0.529701	-0.562774	-0.445994	0.17103	-0.0324801	-0.0103355
Pavir.1KG289700--Pavir.1NG248800	-2.9568	-2.13914	-1.87258	-4.59258	-2.13892	-2.02375	-1.43738	0.241498	1.07372	1.74831	-1.1762	-1.41457	0.33905	-1.67476	-0.425338	-0.980571	-1.604	-0.687773	-1.25633	-1.29742	-1.22828	-1.33853	-2.00075
Pavir.1KG290000--Pavir.1NG249019	1.0259	-0.391035	-0.796472	1.36101	-0.269218	-0.359238	-0.417588	0.216646	1.90708	1.32522	-2.89029	-1.22903	0.814797	0.137789	-0.141111	0.0200015	0.310829	-0.257165	0.0845357	0.0547636	0.231252	-0.283985	-0.131483
Pavir.1KG291600--Pavir.1NG249100	1.44288	0	-1.81188	3.44182	2.85564	-0.961795	0.961795	-1.91095	-0.262535	-0.351654	0.933192	1.59947	-1.67139	-0.870884	-0.755503	-0.663642	0	-0.961795	-2.85402	-1.85518	-1.84669	0	0.961795
Pavir.1KG291900--Pavir.1NG249238	0.513088	0.590765	0.486775	0.351697	0.561129	0.674591	0.635022	0.577028	0.527389	0.564302	0.42898	0.418294	0.52913	0.661126	0.690389	0.53515	0.845593	1.08416	1.01119	0.997348	0.521656	0.410296	0.616721
Pavir.1KG292200--Pavir.1NG249295	0.615746	0.800623	0.687903	1.88078	1.06004	0.541861	0.605241	0.51855	0.462637	0.509284	0.756	0.979628	0.276524	0.693524	0.633845	0.577331	0.60149	0.67377	0.613311	0.686694	0.955183	0.904359	0.795441
Pavir.1KG292600--Pavir.1NG249400	1.74748	1.47296	0.945431	1.38802	1.59099	2.02435	1.10193	0.956895	0.846945	0.498972	-0.124676	0.596829	1.26833	0.396022	0.714937	0.286204	4.37835	1.86403	2.84832	3.49729	0.616632	1.24397	1.56222
Pavir.1KG293200--Pavir.1NG249800	3.44218	-1.85639	0	-0.0104399	1.30797	2.90967	1.86509	3.83702	3.67596	0.992406	1.74095	1.47592	1.56516	-0.994894	-1.15879	-1.02062	0.679722	-0.468848	0.407458	0.569538	-0.131025	1.05039	1.33791
Pavir.1KG293600--Pavir.1NG249900	0.424187	0.346316	0.316945	0.405936	0.541982	0.350542	0.263006	0.337451	0.129571	0.238832	0.161487	0.429032	0.0972506	0.37336	0.450912	0.478502	0.473507	0.516747	0.398209	0.452106	0.192269	0.405478	0.442427
Pavir.1KG293700--Pavir.1NG250000	-1.29216	-1.648	-0.808571	-1.41234	-2.31688	-1.08984	-0.723111	-1.61018	-1.98301	-2.51942	-1.86599	-3.1268	-1.82455	-0.912177	-1.12701	-0.766373	-1.03319	-1.54116	-1.55905	-1.20157	-1.36602	-1.25497	-1.28885
Pavir.1KG293800--Pavir.1NG250100	-0.308771	-0.240392	-0.367675	-0.768825	-0.348197	-0.310302	-0.489102	-0.370884	-0.40171	-0.562004	-0.999807	-1.43746	-0.526294	-0.0998883	-0.345549	-0.115696	-0.664516	-0.457074	-0.364991	-0.761843	-0.400856	-0.390225	-0.559906
Pavir.1KG293905--Pavir.1NG250400	0.0355775	0.703606	0.718031	0.69856	0.350075	0.228773	0.40624	0.147086	-0.10122	-0.254305	-0.359705	-0.237205	-0.146878	0.257783	0.130742	0.226993	0.255625	0.162207	0.27982	0.0538994	0.538701	0.581568	0.230417
Pavir.1KG097400--Pavir.1NG250444	0.323712	-0.07253	-0.0433526	0.133495	0.165192	-0.0855635	0.161384	-0.173779	-0.126713	-0.3146	-0.726328	-0.221475	0.0171192	0.196766	-0.233139	0.414845	0.255048	0.337944	0.375067	0.054622	-0.191215	-0.269058	-0.104667
Pavir.1KG295300--Pavir.1NG250500	0	1.48341	0.847256	0	0	0.532863	-1.0407	0.8258	3.66356	0.994266	3.18397	-1.48225	1.03034	0.432148	-0.218803	0.324469	-1.56428	-0.0517815	-0.405573	-0.0416504	-0.0321574	1.0975	0.507072
Pavir.1KG295500--Pavir.1NG250600	-0.229672	2.07881	1.31993	4.56838	0.516349	0.188132	-0.858489	0.334393	-1.06624	-0.855807	-0.566515	-0.675384	-0.40363	-0.302652	-0.243129	-0.179791	0.695269	-2.11144	-1.51433	-2.91392	0.846316	0.129058	0.626082
Pavir.1KG295700--Pavir.1NG250700	0.269868	0.332911	0.0199486	0.568019	0.647938	0.227103	0.218316	0.092769	0.243995	0.101753	0.295032	0.269852	0.101135	0.0438491	0.131186	0.0797562	0.0481001	-0.155967	0.137426	0.184864	0.0211829	-0.0604092	0.0779851
Pavir.1KG293300--Pavir.1NG250800	0.0777906	0.761318	0.57542	0.720503	1.15096	0.855485	0.874458	1.76869	1.6249	1.9126	2.10466	2.38461	1.72747	1.08158	1.53715	1.22286	0.314464	0.79691	0.189583	0.58644	0.867095	0.718458	0.585859
Pavir.1KG293400--Pavir.1NG250900	1.00145	-1.89515	-0.830437	-1.85558	-3.47652	-1.85496	-2.22544	-0.710573	0.33709	0.280805	-1.52725	-4.10439	0.989485	-1.41412	-1.47668	-1.31129	-1.38337	0.173598	0.145609	-0.379897	-2.07015	-3.16814	-2.16932
Pavir.1KG290700--Pavir.1NG251100	0	0	0	0	0	0	0	1.80327	0	0	0	0	0.961658	0	0	0	0	0	0	0	0	0	0
Pavir.1KG296000--Pavir.1NG251300	-0.742975	0.000206793	-0.407675	-0.314307	-0.744898	-0.690246	-0.744171	-0.108984	-0.0138357	-0.660208	-1.28298	-1.41424	0.179485	-0.55593	-0.313613	-0.449784	-0.268728	0.072248	0.261228	0.071151	0.105169	-0.527916	-0.707955
Pavir.1KG124377--Pavir.1NG251438	-0.317776	0.0874015	-1.20669	-0.504622	-0.697411	-0.221842	-0.123227	0.0246832	-1.11596	-1.24568	-0.296371	0.292684	-2.33131	-0.739638	-0.327419	-1.45376	-0.352276	-0.584574	-1.24717	-0.533824	-0.748137	0.426317	-0.320821
Pavir.1KG296100--Pavir.1NG251800	0.507762	0.523044	0.46238	0.337484	0.321157	0.898868	0.652689	0.504014	0.906867	0.943383	0.75891	1.0646	0.527789	0.58928	0.697443	0.367485	0.657277	0.807385	0.723386	0.903056	0.229607	0.38796	0.452511
Pavir.1KG296200--Pavir.1NG251900	-0.0437335	-0.0331293	0.0895851	0.749441	-0.0882287	0.28493	0.309561	-0.547941	-0.304337	-0.702174	-1.61084	-1.78351	-0.343207	0.920341	0.610724	0.548211	0.121832	-0.42555	-0.626205	-0.152448	0.862266	0.852108	0.476559
Pavir.1KG296600--Pavir.1NG251919	-0.0757004	-0.434586	-0.314476	-0.640908	-0.104044	-0.0592183	-0.604343	-0.0692897	-0.235314	-0.0424735	0.187392	0.685051	-0.236868	0.0263873	0.40912	0.213303	-0.383652	0.0730073	-0.00537848	-0.240291	-0.371265	-0.53348	-0.586438
Pavir.1KG296800--Pavir.1NG252200	1.68783	0.265712	0.249931	1.30276	1.42844	0.602194	0.358671	0.740965	0.905718	1.05259	0.510143	1.1665	1.19446	-0.0981706	-0.304428	-0.228778	0.541474	-0.344233	0.478873	0.47689	-0.885672	-0.562853	0.430747
Pavir.1KG255085--Pavir.1NG252300	0.0674291	-1.12507	-0.740592	-0.660495	0.218335	0.0498375	-0.86262	-1.14793	-1.00539	-0.120086	0.566493	0.910039	-0.83494	0.590571	1.16449	0.288755	-0.429423	0.999974	0.947621	0.0163389	-0.134955	0.32846	-0.922899
Pavir.1KG296900--Pavir.1NG252400	0.224232	0.256887	0.229696	0.0406195	0.0531299	-0.0655921	0.29484	-0.0749087	-0.114926	0.208372	0.421825	0.346363	-0.131204	0.316785	0.478867	0.347629	0.073876	-0.0835736	0.103623	-0.21496	0.191486	0.284147	0.0568783
Pavir.1KG304900--Pavir.1NG252600	0.255812	0.484308	0.488825	0.641562	0.362388	0.553559	0.562271	0.259703	0.281991	0.541091	0.658948	0.277797	0.187477	0.0842056	0.33259	0.086988	0.26491	0.124349	0.12258	0.223537	0.675478	0.793478	0.592661
Pavir.1KG305000--Pavir.1NG253100	0.247598	0.361894	0.491917	0.247078	0.146376	0.341253	0.473831	0.353637	0.175288	0.417244	0.293324	0.567306	0.207302	0.235395	0.0439211	0.232887	0.401667	0.627052	0.638185	0.295527	0.51756	0.601661	0.326683
Pavir.1KG305100--Pavir.1NG253200	-2.59656	-1.47865	-1.39594	-0.87172	-0.998774	-3.6007	-2.21273	-2.41111	-3.41098	-2.37705	-2.2091	-1.66014	-2.67135	-3.15503	-1.76415	-2.14692	-3.45747	-1.29001	-2.60989	-2.88653	-2.87306	-3.24699	-2.11091
Pavir.1KG289100--Pavir.1NG264200	0.901031	0.821955	0.301385	0.753773	0.915153	0.0218131	0.172565	0.747522	0.705192	0.638821	0.868461	0.996406	0.596088	0.319917	0.148194	0.179601	0.244476	0.424207	0.653394	-0.0964322	0.671715	0.946325	1.13444
Pavir.1KG289200--Pavir.1NG264300	9.94112	8.93049	8.61868	11.3942	11.5756	9.98169	9.96017	9.25432	8.92774	8.40631	8.9309	7.94229	9.3457	11.1399	10.1373	11.0285	10.5258	10.7875	10.7652	9.74162	10.5695	10.7894	11.4053
Pavir.1KG321500--Pavir.1NG267000	0.725348	1.07763	0.729077	1.80085	0.982477	0.441316	-0.0433524	0.255862	0.185248	0.098639	0.185166	0.103064	0.212858	-0.402064	-0.581339	-0.424613	0.0105804	-0.0894801	-0.0650508	-0.437329	1.00997	1.09285	0.907742
Pavir.1KG321505--Pavir.1NG267019	0	-3.59135	-1.40072	0	-2.85295	0.154141	-0.351627	0.480637	-0.892118	-0.0198392	1.26029	1.08516	-0.104591	0.496708	0.277138	0.00411736	0	-2.85394	0.000881487	-0.961795	-0.611431	-0.890236	-1.84667
Pavir.1KG321800--Pavir.1NG268195	2.51758	1.32217	2.68329	1.21253	0.646464	1.36229	1.23714	3.34279	3.61714	1.82474	3.55129	3.46588	3.46808	0.47081	2.073	1.74095	1.31277	2.40741	2.46814	1.9266	2.62984	1.93642	1.83449
Pavir.1KG382200--Pavir.1NG270619	-1.44105	0	0	0	-2.01085	-0.898799	2.51807	0	-1.85744	-1.58833	-2.22619	-1.85574	0.00788832	2.42167	2.28712	2.81068	2.37543	2.95011	2.99701	2.14817	4.84482	2.85464	-2.2092
Pavir.1KG305300--Pavir.1NG273600	-0.0633609	-0.258621	-0.407537	-0.682853	-0.158259	-0.231996	-0.293987	-0.384112	-0.287475	-0.380671	-0.377673	-0.368593	-0.149879	-0.299178	-0.344857	-0.200696	-0.208007	-0.19846	-0.124235	-0.211763	-0.453853	-0.573346	-0.34564
Pavir.1KG305500--Pavir.1NG273700	4.61518	2.70995	1.90116	3.13693	2.92412	2.34717	2.07728	1.39981	2.01735	1.90116	1.05711	0.638913	1.79109	2.51858	2.76415	2.24608	2.61232	3.27688	3.26698	2.93725	3.66393	3.51978	3.25523
Pavir.1KG305600--Pavir.1NG273800	0	0	0	0	-0.961786	0	-0.668997	-0.800944	-0.899999	-1.44428	-0.306532	-2.60025	-0.855769	-0.0880812	3.69311	1.41975	0	2.90394	1.88922	0	0	0	0
Pavir.1KG305700--Pavir.1NG273900	0.763966	0.440584	0.281049	-0.0502058	0.134707	1.38602	-1.94518	0.309902	0.178683	0.333365	-0.0685217	-0.127739	0.497478	3.25602	3.93715	2.74936	-1.37076	-0.999879	-1.0689	-1.20472	0.162299	-0.0831675	-1.15168
Pavir.1KG305800--Pavir.1NG274100	0	-1.84697	1.21568	0	0	0	2.44793	0	0	-1.48532	0	0	0	-2.9217	-1.48475	0	0	-2.29538	0.384543	-1.04232	0	0	0
Pavir.1KG305900--Pavir.1NG274400	-1.53609	-3.15239	-2.19454	-0.433332	-1.40029	-2.62332	-0.756414	-0.0507958	0.634651	1.60106	0.770642	1.52347	0.835728	-0.911939	-1.257	-0.730206	-0.0284278	0.559054	0.372822	0.366949	-0.199235	-0.521871	-0.929483
Pavir.1KG306000--Pavir.1NG274500	0	0.961795	-0.961795	-1.85406	0	1.84103	-1.43384	-0.0371479	-0.583729	0.226433	2.10194	1.27271	0.683139	0.444861	0.580757	0.380797	1.44765	-1.87786	0.413325	8.48908e-15	0	-0.961795	-1.52163e-15
Pavir.1KG306005--Pavir.1NG274600	0	0	0	0	0	-0.961772	-2.44261e-15	-3.07315	-0.961772	-0.378522	3.116	3.26391	-0.961772	0	-1.99241	1.51206	0.410169	0.0196922	1.56013	0.405731	-0.961772	-2.47253	0
Pavir.1KG306300--Pavir.1NG274800	0.28246	-0.0718925	-0.16689	-0.352571	-0.13833	0.256309	-0.208409	-0.279262	-0.203667	-0.274043	-0.577813	-0.162361	-0.301217	-0.00289545	-0.137643	-0.0829828	-0.00139504	-0.114165	-0.232915	0.0419111	-0.30504	-0.377406	-0.115331
Pavir.1KG307100--Pavir.1NG275100	3.756	0.961795	-1.76768	1.87393	0	0.212143	1.66626	-1.82297	-0.998927	-2.44277	0.875902	0	-1.86232	0.961795	-0.543377	1.66898	1.86952	0.701965	0.894455	1.25568	-1.47326	-0.273164	-0.289852
Pavir.1KG307200--Pavir.1NG275300	1.01119	0	0	3.19745	2.44298	3.46858	4.72505e-15	6.48388	6.58899	5.92696	7.81658	7.28003	5.51825	0	0	0	2.04777	0.961794	4.32452	1.90056	0.926425	-4.84518e-15	0.961794
Pavir.1KG307300--Pavir.1NG275400	-0.376896	0.104521	0.0517633	-0.381786	-0.329257	-0.228056	-0.314401	-0.115948	-0.213795	0.0345062	0.0162687	-0.118383	-0.207557	-0.18334	-0.321007	-0.179822	-0.452622	-0.332479	-0.414035	-0.284184	0.00387945	0.0670897	-0.0325845
Pavir.1KG307500--Pavir.1NG275700	-0.355376	0.451433	0.603613	0.0542384	-0.236773	-0.447374	-0.49544	0.0312422	1.09887	1.64673	0.268402	0.434987	0.53563	-0.432307	-0.14416	-0.255795	0.512911	0.0579495	-0.0054166	-0.0688276	0.642516	0.510354	0.223795
Pavir.1KG308000--Pavir.1NG276600	0.312429	0.484129	0.402765	-0.740465	-0.0708512	0.349772	0.493845	0.609244	0.377106	-0.0589703	0.147858	0.376603	0.385837	0.296236	0.441212	0.442917	0.526614	0.344163	0.339539	0.405755	0.155193	0.0968373	0.171954
Pavir.1KG308200--Pavir.1NG276700	0.870633	0.585606	0.580264	0.433113	0.788714	0.666989	0.51591	0.297137	0.439708	0.370299	0.347746	0.0538006	0.282069	0.391166	0.381698	0.147937	0.486357	0.213472	0.353276	0.482948	0.615017	0.787178	0.538512
Pavir.1KG382500--Pavir.1NG276800	0.795091	1.00347	1.13361	0.464606	0.27284	0.576614	0.688114	1.12481	1.03249	0.986573	0.469127	1.09924	1.05491	0.832342	0.950465	0.73117	0.797922	1.36964	1.13881	0.903232	0.612485	0.657815	0.80059
Pavir.1KG312000--Pavir.1NG277300	-1.07716	-0.526662	-0.355078	-1.06937	-0.747964	-0.571575	-0.205932	-0.385429	-0.609776	-0.586098	-0.516859	-0.396306	-0.629187	-0.203058	-0.292158	-0.227434	-0.0779097	-0.214307	-0.270177	-0.0501871	-0.352732	-0.638308	-0.614607
Pavir.1KG312200--Pavir.1NG277800	0.637461	0.458959	0.116769	0.863595	0.434539	0.601818	0.317742	0.214833	0.354693	0.291876	0.219216	0.475974	0.327467	-0.371279	-0.331372	-0.282386	0.0469656	0.0644559	0.146997	0.0326742	0.445869	0.414092	0.22404
Pavir.1KG312300--Pavir.1NG277900	1.29227	0.935261	1.58225	-1.09658	-0.102818	0.879245	0.71762	0.458672	0.570034	1.23326	1.43812	0.717814	0.496391	-0.213515	0.509282	-0.486962	0.647469	0.863158	0.359817	0.705563	0.61489	0.359039	0.369052
Pavir.1KG308600--Pavir.1NG278100	1.66297	1.30886	1.20702	0.833208	0.796495	0.498511	0.622655	0.398512	0.768274	0.657526	0.652714	0.555317	0.534197	0.424546	0.385644	0.447478	-0.113247	0.29818	0.000250657	-0.229155	1.16189	1.16516	0.807059
Pavir.1KG308700--Pavir.1NG278200	-0.0947977	-0.366919	-0.190509	-0.616837	-0.18955	-0.200293	-0.177703	-0.531926	-0.347796	-0.266967	-0.123889	0.00134496	-0.460703	-0.0640784	-0.0248081	-0.00551709	0.0710536	0.0998435	0.0537717	0.0184354	-0.54462	-0.537329	-0.344376
Pavir.1KG308800--Pavir.1NG278300	-1.13783	-1.36603	-1.28125	-2.18333	-1.60126	-1.97685	-1.28186	-1.87937	-1.46456	-1.86856	-1.5226	-1.34963	-1.25094	-1.18135	-1.22577	-0.635362	-2.50362	-0.985664	-1.38471	-0.924441	-1.03678	-2.9006	-0.962299
Pavir.1KG309200--Pavir.1NG278700	-2.31654	-2.29542	-2.87406	-2.01332	-2.14188	-2.66623	-2.44262	-2.67074	-3.10391	-3.03651	-2.81373	-3.39777	-3.36587	-1.79454	-2.1327	-1.90158	-3.01227	-2.43513	-3.2952	-2.98987	-1.62571	-1.96425	-2.42315
Pavir.1KG309300--Pavir.1NG278800	-5.84869	-2.48311	-1.46437	-3.90041	-3.13904	-2.59199	-0.993946	-1.6295	-2.4818	-1.52902	-2.37935	-2.12347	-0.873528	-0.577705	0.809486	-0.158141	-1.37831	-1.74629	-2.55565	-1.58533	-2.69681	-2.92686	-2.60774
Pavir.1KG309400--Pavir.1NG278900	1.63892	0.645578	0.458613	0.861191	0.855418	1.56625	1.40248	1.65056	1.40724	0.967031	0.494453	-0.453943	1.64782	0.883243	-0.0932698	0.590936	1.48769	1.52957	1.42113	1.38246	1.2235	1.47171	0.740294
Pavir.1KG309600--Pavir.1NG279000	-6.70294	-8.25589	-8.57178	-6.75856	-7.99002	-9.26368	-8.51577	-5.73728	-8.72769	-9.22174	-8.20551	-7.01917	-5.86157	-8.97425	-7.48277	-7.41398	-11.0411	-6.35844	-7.05831	-7.34644	-9.15917	-9.40192	-10.4109
Pavir.1KG309700--Pavir.1NG279119	-0.901481	-1.73548	-3.40391	1.37943	-0.220104	-0.413264	-0.616838	0.178449	-5.54988e-05	-1.2204	-0.453187	1.16182	-0.453191	-1.53573	-0.796792	-1.4746	-1.64942	-2.29754	-2.49087	-2.09997	-1.1223	-0.184194	0.0692311
Pavir.1KG309800--Pavir.1NG279300	-1.67223	-1.99812	-1.83332	-1.92908	-1.73283	-2.32575	-1.27562	-1.28147	-1.49669	-0.890256	-0.671601	-0.202931	-1.21189	0.342611	-0.146191	-0.0533891	0.171266	1.08625	0.143144	0.56369	-1.298	-1.96031	-2.09334
Pavir.1KG309900--Pavir.1NG279500	-0.473072	-0.724302	-0.23442	-1.5389	-1.37328	-0.1811	-0.258446	-0.0329663	-0.501749	0.921627	-0.259182	-2.16835	-0.249052	0.122997	0.19132	0.249202	-0.0625342	-0.937664	-0.513729	-0.385023	-1.17423	-0.780918	-0.44632
Pavir.1KG309905--Pavir.1NG279519	-1.41039	-0.26669	0.612925	0.0315132	-0.609015	-1.68078	-0.571638	0.473794	0.234113	0.650946	0.367551	0.843886	0.256807	0.447735	0.705716	0.364606	-0.311794	-0.525226	-0.665746	-1.41318	-0.811827	-0.80628	-1.26905
Pavir.1KG310300--Pavir.1NG280000	0.0450118	-0.0273514	0.192713	-0.00778756	0.0221253	0.0817061	0.141331	-0.5091	-0.385369	-0.280464	-0.126784	-0.16733	-0.752819	-0.0390067	0.0953143	-0.0203296	-0.150693	-0.0198955	0.0445157	-0.0123859	0.351361	0.366549	0.254482
Pavir.1KG310400--Pavir.1NG280100	-1.44144	-0.961795	0	0	1.85765	-1.88774	-2.44276	-0.307333	-0.164356	-0.544172	-0.821035	-0.512588	-0.403988	3.17933	-0.895967	1.44092	0	0.991374	4.27725	0.226148	0.894247	0	-0.961795
Pavir.1KG310500--Pavir.1NG280200	0.253571	-0.228771	-0.317765	-0.340124	-0.0631757	-0.102617	-0.275386	-0.294822	-0.175958	-0.515135	-0.590277	-0.544099	-0.265752	0.389976	0.258219	0.208631	-0.018082	0.31015	0.210537	0.282982	-0.27776	-0.349368	-0.133848
Pavir.1KG310600--Pavir.1NG280700	-0.334934	-0.264938	-0.322581	-0.299617	-0.626242	-0.826861	0.0100095	0.200514	0.361109	0.536984	0.730095	0.797541	-0.102814	0.255248	0.513904	0.46803	1.59482	1.47937	1.11109	0.880639	-0.354762	-0.301069	-0.271213
Pavir.1KG297200--Pavir.1NG280800	-4.85097	-1.22986	-1.45645	2.18956	-2.02376	-0.74916	2.41262	0.420662	0.361424	-1.04644	-1.35014	-2.0722	0.104059	-2.84817	-2.54463	-2.5492	-1.78808	-4.09319	-3.04009	-2.05318	-0.0921062	0.557177	-0.138347
Pavir.1KG310800--Pavir.1NG281200	-0.627497	-0.05332	-0.224985	0.541167	0.0747628	-0.587239	-0.740693	-1.0237	-0.983277	-1.43784	-1.78308	-1.85411	-1.05281	-2.29553	-2.191	-2.20145	-1.27823	-1.22581	-0.758868	-0.897785	-1.23317	-0.9433	-1.1474
Pavir.1KG311100--Pavir.1NG281600	0	-1.33975	-1.72147	0	2.86132	-1.31753	-1.01327	-1.66643	4.00151e-07	-3.76683	-1.48894	-2.86969	-1.35043	-2.1646	-2.1634	-2.7741	-1.99804	-0.973835	-1.35358	-3.36928	-1.2532	-0.781622	-1.94782
Pavir.1KG311105--Pavir.1NG281700	1.39123	0.600596	0.233363	0.776292	0.597169	0.611721	0.186367	0.602408	2.88804	4.86883	6.20998	4.98466	0.744397	1.63216	3.55423	1.58833	-1.16259	-0.353492	-0.528354	-0.758836	0.858307	0.484609	0.543968
Pavir.1KG311300--Pavir.1NG281800	0.785777	1.16365	1.25279	0.680372	0.850915	1.51149	1.17291	0.789375	0.711392	0.926626	0.84086	0.72602	0.885626	0.891761	1.01196	0.940497	-0.945954	0.185989	-0.30103	-0.624525	0.954647	1.10285	0.459078
Pavir.1KG317500--Pavir.1NG282000	2.5788	2.44405	1.58127	0	-0.669439	-1.26739	1.0229	2.69757	-0.000613742	1.00673	0.961795	0.961795	4.07204	0.370228	3.1059	2.00824	-0.04766	0.113755	-0.348595	-0.0492941	-0.690776	-0.328703	-1.6203
Pavir.1KG255300--Pavir.1NG282100	0	0	0	0	0	0	0	0	0.961658	0	0	0	0	-0.961658	0.88069	-1.51668	1.94608e-14	0.846602	-3.15349	9.20985e-15	0	0	0
Pavir.1KG255600--Pavir.1NG282300	0.853318	0.699088	0.738253	0.683388	0.481348	1.07292	0.798113	1.62481	1.53226	1.58498	1.56216	1.2241	1.3965	0.690561	0.642507	0.780917	0.897489	1.19187	1.15918	1.15336	1.05985	0.935816	0.850476
Pavir.1KG255700--Pavir.1NG282400	1.36278	2.0842	4.94207	-1.73461	1.66304	2.17642	1.62704	4.33403	5.35575	4.58433	4.73834	3.69788	4.50731	1.78371	1.74783	1.88894	5.82253	3.05019	4.74479	1.6897	4.18955	1.00609	4.76656
Pavir.1KG389705--Pavir.1NG282600	0	0	0	0	0	0	0.961736	0.149787	-0.0733408	-0.626116	-2.08191	-0.620899	0.332193	0	0	0	0	-0.961736	0	0	0	0	0
Pavir.1KG319800--Pavir.1NG282800	-0.152468	0.0194807	-0.205388	0.171156	0.419156	0.246282	0.000452195	-0.189933	-0.243617	-0.405329	-0.852947	-1.17778	-0.51688	-0.0108539	-0.0524194	-0.00322349	0.0505461	0.0413795	-0.0874126	-0.183379	-0.089754	-0.125014	-0.114586
Pavir.1KG319900--Pavir.1NG282900	0.582412	0.0668117	0.0421869	0.923115	1.20527	0.606872	-0.0431812	0.401708	0.43585	1.33107	2.37195	3.01371	0.276009	0.677731	0.891927	1.00316	0.820962	1.58316	1.77328	0.880729	0.0630317	-0.144969	0.0531989
Pavir.1KG320600--Pavir.1NG283100	-0.424394	0.262906	0.0355953	0.598954	0.00980184	0.0728513	-0.483023	-0.182393	-0.21477	-0.470684	-0.623145	-0.74717	-0.377893	-0.466208	-0.418168	-0.407228	-0.458035	-0.102165	-0.265337	-0.499056	0.219716	0.319194	-0.133114
Pavir.1KG320800--Pavir.1NG283200	0.0286422	-0.0266154	0.0125838	0.0706534	0.13491	0.265366	-0.0700802	0.27667	0.569719	0.667319	0.466494	0.625507	0.40695	0.179582	0.245146	0.191796	0.0459892	0.00326399	0.13216	0.128543	0.140891	0.050525	0.26236
Pavir.1KG320900--Pavir.1NG283300	5.55358	2.52345	0.724513	1.58157	3.35913	4.43844	4.48134	1.26023	1.48546	-0.0593453	0.448263	-0.655128	1.97133	0.989401	1.07792	0.836825	3.08835	2.83016	3.60612	2.54293	3.17197	2.85515	3.58568
Pavir.1KG321005--Pavir.1NG283400	1.40897	1.11493	1.31766	0.00322918	0.669235	1.50178	1.4711	1.07845	1.04682	0.874427	0.965875	1.06636	1.25924	1.28471	1.54824	1.55647	1.90648	0.92135	1.04363	1.04172	-0.0686436	0.127669	0.410853
Pavir.1KG321400--Pavir.1NG283600	1.02822	0.350567	0.544805	2.57567	1.48233	0.457405	0.485843	1.19928	1.2732	1.11702	1.48123	1.21808	1.21759	0.595773	0.732905	0.464563	0.139978	0.299917	0.254884	0.240014	0.805701	0.785596	0.746241
Pavir.1KG321805--Pavir.1NG284100	0	0	0	0	-0.961658	-0.820113	0	1.62654	-0.594837	-1.4279	0.961658	2.24793	-0.961658	0	0	0	0	0	0	0	-0.961658	0	-1.8033
Pavir.1KG322300--Pavir.1NG284500	0	0	0.961658	0	0	0	0	0	0.961658	3.04236	0.961658	0	0	0	0	0	0	2.00767	0	0.961658	0	2.86797	0
Pavir.1KG322500--Pavir.1NG284638	3.98963	1.87366	0	4.45978	4.01723	5.13012	4.71071	1.97041	4.17887	3.80642	2.81913	2.5315	1.65981	1.8485	0.961791	1.42187	1.48815	1.98219	0	0.961791	1.88226	5.04506	5.21646
Pavir.1KG322600--Pavir.1NG284900	0	0	0	0	0	0	-0.961735	0.774369	2.99614	2.15882	0.816843	2.35876	1.88085	0	-0.961735	0	0	0	0	0	0	0	0
Pavir.1KG323500--Pavir.1NG285100	-1.42713	-1.21373	0.961795	-2.8866	-0.717653	0.380615	1.56138	0.19666	0.320515	-0.991347	-1.47678	-1.54061	-0.175852	0.782281	0.894102	0.841505	0.293025	0.154177	0.238921	0.592993	-1.87408	-1.22744	-1.3691
Pavir.1KG323700--Pavir.1NG285176	-1.66037	-0.706329	-0.773836	-1.48488	-1.58731	-1.25139	-1.38688	-0.50299	-0.910061	-1.38587	-2.53508	-1.89083	-0.789846	-1.23085	-1.39414	-0.718912	-1.36494	-1.45824	-1.26563	-1.41598	-1.42654	-1.3342	-1.15815
Pavir.1KG323800--Pavir.1NG285195	-0.0669348	-0.0898529	-0.164947	0.0737633	-0.0621567	-0.835786	-0.679637	-0.058351	0.0553924	0.0568452	0.0521103	0.243022	0.0120766	0.163642	0.108421	0.0619029	-0.634349	-0.112826	-0.515221	-0.405147	-0.180113	-0.287528	-0.220008
Pavir.1KG368200--Pavir.1NG285200	0.236691	0.383129	0.166508	-0.0836482	-0.0101904	0.239229	0.199166	0.385035	0.374958	0.356073	0.811767	0.988373	0.296062	0.423141	0.42054	0.375704	0.213769	0.235621	0.409639	0.260338	0.247152	0.347789	0.179261
Pavir.1KG323805--Pavir.1NG285214	1.06834	0.751713	0.371963	1.35154	1.61261	1.16596	2.32179	0.394309	0.113362	0.400423	0.526101	0.691564	0.150569	0.129408	-0.0728649	0.0432696	3.22937	-0.36439	0.296315	0.895058	0.636106	0.7403	1.26847
Pavir.1KG332500--Pavir.1NG285700	1.00419	0.682406	0.811367	0.607446	0.129543	0.444156	0.579423	1.22324	1.67329	1.2545	2.52624	-0.809	1.04921	0.716578	1.75157	2.32582	-0.111203	0.865144	0.75228	0.201099	1.96527	0.989688	1.9651
Pavir.1KG332600--Pavir.1NG286000	-0.531755	-0.461579	-0.0595934	-0.361338	-0.462531	-0.630405	-0.43719	-0.0641013	-0.206107	-0.436314	-0.549414	-0.670776	-0.200618	-0.809776	-1.01066	-0.812456	-1.14877	-0.534014	-1.02842	-1.40715	-0.337056	-0.29417	-0.267299
Pavir.1KG332700--Pavir.1NG286300	-0.546979	-0.466332	-0.445554	-0.80774	-0.774866	-1.09533	-1.24336	-0.58399	-0.586219	-0.677987	-0.599826	-0.481259	-0.424055	-0.392157	-0.478439	-0.379764	-0.787465	-0.166067	-0.0688504	-0.444869	-0.34214	-0.803445	-0.444203
Pavir.1KG328600--Pavir.1NG286500	3.09902	4.7647	3.81231	7.10261	6.33839	5.70227	0.890131	-0.526816	0.502319	3.69362	1.60337	1.88388	-0.857051	1.27383	1.01833	1.807	0.250132	0.777095	0.575486	-0.261408	1.45237	2.51284	2.5416
Pavir.1KG367400--Pavir.1NG286700	1.31535	1.32211	0.842708	-0.816657	-0.594167	3.85562	1.86006	0.27436	0.00120236	-3.02534	2.17175	3.42262	0.0290767	-0.893318	-0.888371	-2.44098	1.44028	0.961795	0	-0.961795	-0.0532354	2.21663	0.201852
Pavir.1KG329400--Pavir.1NG287300	0.225769	0.0970271	0.181399	0.201149	0.0246668	0.141103	0.300479	-0.0554101	0.307845	0.942352	0.954344	0.954652	-0.0703835	0.308719	0.476696	0.302479	0.125552	-0.235452	-0.157507	-0.195414	0.219473	0.302728	0.172123
Pavir.1KG329600--Pavir.1NG287400	3.14033	3.03064	2.28306	3.16048	2.97937	3.82946	3.79546	4.12333	3.95078	3.69537	4.6027	5.54065	4.33298	2.43914	2.77784	2.28167	3.80251	4.09316	3.85427	3.47835	2.48908	3.66649	2.54926
Pavir.1KG329900--Pavir.1NG287600	-0.792366	0.999987	2.09537	-0.000529478	1.09289	0.782881	1.42953	-0.0624669	1.02372	1.41173	1.22869	1.39335	-0.401137	-0.586806	-1.88969	0.00282381	-0.151242	-0.275433	-1.11123	0.27168	0.462536	0.83194	-0.287023
Pavir.1KG330000--Pavir.1NG287700	0.727649	0.00248416	1.42138	0.0252643	0.284697	0.251144	0.706609	1.52086	0.922576	1.65432	0.475042	0.830607	0.586989	1.31607	1.39879	1.7702	0.731472	1.08628	0.6943	0.885082	0.170672	-0.00381467	0.826328
Pavir.1KG330200--Pavir.1NG287800	0.044878	-0.282795	-0.323561	0.0939616	-0.149183	-0.447569	-0.615059	-0.357131	-0.442322	-0.602264	-0.821159	-0.611849	-0.530183	-0.395948	-0.349544	-0.223386	-0.288775	-0.53769	-0.768401	-0.364508	-0.041964	-0.36889	-0.545134
Pavir.1KG327800--Pavir.1NG287900	1.21981	1.9516	1.70478	2.09291	1.72494	1.61545	1.38763	1.73749	1.74895	1.26676	1.37329	1.32066	1.6786	1.60859	1.65806	1.50976	1.6947	2.07437	2.01509	1.85356	2.09941	2.07876	1.89637
Pavir.1KG328000--Pavir.1NG288038	0.0632423	0.347943	0.630906	0.163881	0.141737	0.29923	0.417601	0.627258	0.903955	0.6113	0.314877	0.290397	0.553098	0.0564813	0.0366946	0.0822031	0.194683	0.621468	0.352722	0.252452	0.318561	0.304161	0.207077
Pavir.1KG335900--Pavir.1NG288800	-0.934447	-0.467867	0.671938	1.96945	1.39266	2.05524	0.261598	2.98477	2.10127	1.79958	1.78441	3.01676	2.90108	1.19145	0.812661	1.24848	1.19232	-0.638216	-0.400985	-0.0642309	1.39594	1.26833	-0.4081
Pavir.1KG336000--Pavir.1NG288900	-0.0576563	0.460746	0.351911	0.408887	0.139198	0.250158	-0.0590954	0.444765	0.48604	0.52499	0.299114	0.244902	0.312437	0.0713987	0.0737255	0.113199	-0.169092	0.186576	0.201801	0.0420191	0.590389	0.505267	0.311675
Pavir.1KG336100--Pavir.1NG289000	1.66624	1.55603	1.4851	2.52928	1.7107	1.44825	1.72994	1.82328	2.03521	0.749848	0.172398	1.47968	1.05243	1.38742	1.10411	1.91926	1.51919	1.73149	1.61563	1.50268	2.18071	1.94732	1.78399
Pavir.1KG336200--Pavir.1NG289200	0.167936	0.970478	0.716999	-6.14273	1.75082	1.15784	1.0706	0.725828	0.333806	0.996757	-1.17613	-0.741974	0.989618	-0.848392	-1.45934	-1.08855	-0.41344	0.627226	0.3007	-0.331977	0.189918	0.466254	-0.214076
Pavir.1KG336400--Pavir.1NG289300	0.0967919	0.940867	0.815257	0.0205258	0.571987	-0.172486	-0.475327	1.12426	1.59409	2.01722	1.83026	2.06836	1.28586	1.33853	1.18433	1.37111	1.37238	1.69863	1.39075	1.41112	1.80348	1.22104	1.15622
Pavir.1KG336500--Pavir.1NG289400	-1.08914	-0.719728	-0.734121	-1.96102	-0.673488	-0.0497979	0.43402	-0.459839	-0.818198	-0.870825	-1.1357	-0.61163	-0.461468	0.497533	0.181988	0.450472	0.530823	1.08717	1.18862	0.693701	-0.0875793	-0.293955	-0.0771659
Pavir.1KG336600--Pavir.1NG289500	2.03881	1.96731	1.67387	2.85759	1.92467	1.47197	2.13838	1.70597	0.776692	0.552242	0.442413	0.596178	0.968821	1.89936	1.43737	1.82789	2.31664	1.83649	2.2535	2.38917	3.20024	3.41392	2.71197
Pavir.1KG336800--Pavir.1NG289600	1.24233	-0.665226	-0.0931426	-0.00297505	0.332521	1.06334	-0.259209	-0.392712	0.311213	-0.215404	-0.177532	-0.126441	2.13844	1.80233	3.32026	2.56305	0.152588	0.332164	0.0996989	0.169698	0.078498	-0.279226	0.314483
Pavir.1KG336900--Pavir.1NG289900	0.38993	0.277771	0.0789922	0.401356	0.158241	0.191234	0.118949	0.102691	0.00247349	0.0937423	0.272233	0.333395	0.157023	0.0315895	0.0294291	0.0323804	0.251307	0.173515	0.312692	0.189135	0.276964	0.258842	0.214539
Pavir.1KG337200--Pavir.1NG290200	-0.292793	-0.357018	-0.3304	0.00495045	-0.2187	-0.263693	-0.567187	-0.282908	-0.394708	-0.4239	-0.245337	0.20413	-0.461895	-0.146291	-0.158235	-0.107246	-0.354399	-0.269423	-0.339098	-0.286382	0.0178104	-0.114235	-0.180567
Pavir.1KG337400--Pavir.1NG290400	0.411268	0.482827	0.501005	-0.234032	0.359473	0.844434	0.835305	0.761351	0.455948	0.0791629	-0.0775665	-0.357527	0.6035	0.225613	0.35843	0.373673	0.784924	0.537707	0.658042	0.668435	0.265463	0.433424	0.460282
Pavir.1KG337600--Pavir.1NG290600	0.883038	-0.488274	-0.767626	-0.43555	0.0992722	0.271789	-0.193278	0.195686	0.484151	0.0271972	0.257756	0.380339	-0.0650603	0.669853	0.80254	1.215	-0.14602	0.539162	0.588736	0.430217	-0.0974071	-0.306699	-0.06221
Pavir.1KG338000--Pavir.1NG290900	-0.28578	0.0845321	0.0632502	-0.0856488	-0.225438	0.0271663	0.041873	-0.0148679	0.18498	0.119525	-0.180506	-0.657384	0.0755592	-0.140161	-0.478689	-0.24943	-0.260841	-0.349325	-0.118574	-0.331759	0.598984	0.691985	0.233389
Pavir.1KG338200--Pavir.1NG291000	0.241851	0.439179	-0.0085978	-0.128763	0.180849	-0.0932107	0.426212	1.50844	1.78016	1.12229	1.33443	1.128	1.61321	0.0270351	-0.495072	-0.139289	-0.184865	-0.559577	-0.531226	-0.224366	0.239821	0.332834	0.26855
Pavir.1KG338300--Pavir.1NG291200	0.75398	0.894272	0.965709	0.751763	0.59811	0.941399	0.981793	0.700206	0.932563	1.06183	0.936413	0.489785	0.868906	0.456844	0.745551	0.517477	0.96164	0.840212	0.956823	0.739189	0.67707	0.797514	0.866763
Pavir.1KG338400--Pavir.1NG291300	-0.290399	-0.241924	-0.0356497	0.0270975	-0.229623	-0.409138	-0.288212	-0.396478	-0.283809	-0.245035	-0.387794	-0.672135	-0.0945832	-0.507927	-0.68672	-0.538179	-0.281287	-0.712684	-0.512973	-0.408777	-0.338288	-0.25297	-0.413943
Pavir.1KG338500--Pavir.1NG291400	0.971357	0.271117	0.444846	1.10891	0.97531	0.575872	0.579723	0.28205	0.367979	0.357315	0.359624	0.144545	0.283027	0.177787	0.58715	0.130398	0.555521	0.257072	0.209513	0.62439	0.450354	0.347459	0.536323
Pavir.1KG338600--Pavir.1NG291500	-0.937126	-0.356504	-0.219814	-0.380569	-1.13187	-0.733003	-0.563596	-0.61368	-0.7355	-0.57557	-0.599764	-0.416201	-0.756412	-1.06324	-0.731482	-0.776639	-1.02003	-1.28535	-1.35635	-0.916758	-0.302516	-0.361858	-0.345552
Pavir.1KG338700--Pavir.1NG291600	1.39505	1.31176	1.25958	1.61147	1.3669	1.17557	0.984043	1.00119	1.12934	1.05224	0.795912	0.502527	1.2724	0.963556	0.866723	0.930413	0.455127	0.390932	0.325393	0.501142	1.63055	1.82574	1.62817
Pavir.1KG333000--Pavir.1NG292800	0.617215	-0.0525553	-0.0112515	1.07916	0.905622	0.647029	0.288593	0.70617	1.07491	1.62497	2.01312	2.41659	0.986318	1.13266	1.75264	0.882144	-0.622749	-0.199304	-0.36598	-0.0546726	1.31922	0.939873	0.638123
Pavir.1KG333200--Pavir.1NG292900	0.65257	0.437977	0.371316	0.734839	0.821264	0.489475	0.409062	0.256368	0.46846	0.444694	0.436722	0.302765	0.35081	0.613739	0.586008	0.696009	0.108883	0.913041	0.956335	0.681546	0.644485	0.513235	0.667458
Pavir.1KG333300--Pavir.1NG293000	-1.7035	-3.5208	-3.30499	-0.412155	-1.15219	-1.51819	-1.92747	-0.935814	-0.558478	-1.37932	-1.49826	-2.00109	-1.0786	-1.76302	-1.23624	-2.73752	-2.8877	-2.44676	-2.17482	-3.42164	-0.824631	-1.75229	-1.87956
Pavir.1KG333400--Pavir.1NG293100	0.0713383	0.184117	0.910101	1.7987	1.26871	0.383306	0.154321	0.515968	0.989086	0.156838	0.301905	-0.913112	0.498622	0.567376	1.37518	1.27054	0.779299	0.970762	0.642807	0.258682	0.854221	0.873126	0.546353
Pavir.1KG333500--Pavir.1NG293200	0.832531	-0.317113	-0.390134	1.30725	0.840516	-0.0134798	-0.0286774	0.29714	0.0248039	-0.0727443	0.437348	0.878764	0.0474474	0.0963969	0.660014	-0.126132	0.174072	0.234114	0.360495	0.385596	1.02224	0.854198	1.15148
Pavir.1KG333600--Pavir.1NG293300	5.20401	2.67223	1.61645	1.3092	1.66321	3.35397	1.72788	1.08612	0.458883	1.81722	2.24165	2.32856	1.68288	0.956714	0.933917	1.01131	1.1229	0.338077	0.643682	0.498465	0.72158	1.26276	1.65811
Pavir.1KG333700--Pavir.1NG293500	0	0	0	0.961721	-1.59937	-1.97926	-0.961721	-0.300762	1.80581	3.07145	2.39935	0	2.90399	0	0	0	0	0	0	0	-2.85339	-4.19625	-1.86929
Pavir.1KG333900--Pavir.1NG293900	-2.43739	-0.895179	-0.961795	0	0.728309	-1.16835	-0.961795	-0.663073	-0.557664	-0.808759	-1.14637	-1.29186	-0.614194	-0.00859617	-1.17374	-0.117466	-0.995508	0.336869	0.00248751	-0.0126527	0	0	-0.961795
Pavir.1KG334100--Pavir.1NG294100	2.22882	2.41765	2.53679	3.70069	2.87152	2.97376	3.24024	2.96769	3.37423	3.39466	3.49077	4.10084	3.17736	3.5535	3.63061	3.36883	2.36732	2.94327	3.46774	2.50537	3.07838	3.05902	3.00306
Pavir.1KG334200--Pavir.1NG294200	0	0	0	0	0	0.893599	-1.9689	0	-0.961795	0	0	0	2.44702	0.262481	0.0562662	-0.57885	-0.232031	-0.198203	-1.03548	-0.0329347	3.20283	3.08195	3.22931
Pavir.1KG334300--Pavir.1NG294400	-0.506544	-0.683906	-0.601051	-0.748573	-0.380269	-0.519004	-0.499055	-0.377092	-0.257599	-0.21402	-0.162175	-0.0859815	-0.286004	-0.764499	-0.629912	-0.777392	-0.443955	-0.831173	-0.890206	-0.506279	-0.954219	-0.786526	-0.661507
Pavir.1KG334400--Pavir.1NG294500	-1.44688	-0.470442	-0.115295	0.267544	0.718159	-0.125295	-0.263741	-0.464891	-0.289457	-0.86549	-0.192029	0.347887	-0.506231	-0.35365	-0.403118	-0.421514	-0.470222	-0.32277	-0.570999	-0.301132	-0.0648509	-0.0884825	-0.482044
Pavir.1KG334600--Pavir.1NG294600	5.23401	1.86022	0	6.83193	6.48605	4.31414	1.86572	4.07825	2.05494	-0.635841	-0.996296	-1.30163	5.6507	2.10007	1.16907	0.59005	4.46049	4.36513	6.04845	5.64874	4.83752	1.85011	1.90868
Pavir.1KG334800--Pavir.1NG294900	1.45706	-0.0152141	1.76021	-0.906264	1.10901	1.86047	0.849372	4.57462	1.99783	-0.276502	1.39637	1.11292	1.00684	1.50381	-0.598317	1.45256	-2.41392	-0.309088	-1.01505	-1.4701	2.56274e-15	2.4581	0.981923
Pavir.1KG335000--Pavir.1NG295000	-3.06122	-2.06287	-2.82459	-1.71917	-2.53481	-2.78203	-2.5546	-1.54107	-1.10682	-1.76079	-2.66184	-3.24988	-1.61887	-2.15069	-2.87658	-1.62094	-3.21822	-2.46926	-2.50537	-1.82179	-2.49088	-3.11059	-2.95846
Pavir.1KG297910--Pavir.1NG295600	1.95056	1.97423	2.00523	1.1005	1.34266	1.61829	2.10766	1.36525	0.971033	1.28042	0.968647	1.03577	1.02062	0.387801	0.582662	0.329879	0.969025	-0.193699	0.408352	0.290488	1.28962	1.53898	0.894577
Pavir.1KG297925--Pavir.1NG295800	0.888353	0.540651	0.514028	0.47591	0.641972	0.340129	0.50843	0.0514246	0.451606	0.73268	0.665574	0.333001	0.193183	0.463766	0.433683	0.545843	0.291326	0.435405	0.483574	0.388786	0.62346	0.584908	0.670161
Pavir.1KG324400--Pavir.1NG295900	0.405303	-0.379585	-0.410346	-1.42274	-0.760671	-0.504705	-0.366655	-0.819416	-0.953487	-1.26117	-2.00037	-1.99434	-0.791551	-0.412532	-0.480888	-0.420107	-0.365757	-0.395149	-0.0641502	-0.363562	-0.168861	-0.170638	-0.251934
Pavir.1KG326900--Pavir.1NG297100	-4.90422	-1.75146	-1.83444	-2.05978	-3.88349	-4.10016	-2.94881	-0.601243	-0.852246	-0.903672	-0.527032	-0.451758	-0.949085	-1.81607	-1.53821	-1.03593	-4.56329	-3.05432	-3.20169	-2.17114	-2.15633	-2.01376	-2.46789
Pavir.1KG087708--Pavir.1NG297319	-1.49952	0	-2.50416	0	0	-1.92055	0.96176	2.14275	0	4.21861	4.19732	3.28351	-0.96176	1.01854	1.48971	1.51436	1.41923	0.96176	0.96176	1.05218	1.92843	1.82371	1.22073
Pavir.1KG327300--Pavir.1NG297500	1.48225	1.48539	1.10466	1.03915	1.36913	1.57974	1.48859	1.92761	1.54057	1.29542	1.57652	2.1078	1.67675	1.92269	1.69401	1.83855	1.72771	2.15087	1.91286	1.85422	1.25119	0.97101	1.28447
Pavir.1KG327500--Pavir.1NG297600	1.34544e-14	0	0	0	0	3.17352	0.961789	-2.28316	-0.482803	-2.93659	0.330108	0.120993	-0.806442	-0.806936	-1.05709	-2.44433	0	-0.961789	0	0	0	0	0
Pavir.1KG325000--Pavir.1NG298738	0	0	0	0	0	-0.961782	0	2.27949	2.0384	1.65369	1.86333	2.52569	1.35111	0	0.961782	1.5075	0	2.69612	0	0.961782	-2.0601	-3.44867	0
Pavir.1KG325100--Pavir.1NG299000	1.99077	1.21939	0.877348	0.212222	0.145317	0.231404	0.0625493	0.494313	0.41602	-1.32405	0.238656	0.953088	-0.245067	-0.290993	-0.199362	0.156407	0.272786	-0.334322	0.0839822	0.340825	0.296764	0.585773	0.411744
Pavir.1KG330500--Pavir.1NG299600	-1.14204	0.109791	0.21477	1.2469	0.185302	-0.156291	-1.40963	0.764044	0.829707	1.35165	1.78306	1.63922	0.891618	-0.322637	-0.529395	-0.650445	-0.512668	-0.661591	-0.42227	-0.35521	0.306673	0.134186	-0.324334
Pavir.1KG340100--Pavir.1NG300500	-0.590276	-0.860978	-0.987146	-1.10209	-0.668331	-0.501864	-0.477384	-0.654121	-0.602034	-0.740444	-0.382743	0.0827321	-0.421699	-0.80887	-0.791192	-0.758628	-0.619849	-0.529512	-0.591709	-0.413793	-0.870164	-0.994393	-0.767924
Pavir.1KG340200--Pavir.1NG300519	-0.962795	-0.500528	-0.271445	-0.784905	-0.996566	-0.325345	-0.554733	-0.60249	-0.536637	-0.675487	-0.427636	0.160224	-0.822278	-0.333531	-0.222042	-0.238077	-0.151413	-0.816488	-0.282377	-0.75549	-1.17681	-0.998204	-1.1542
Pavir.1KG335100--Pavir.1NG300600	-0.141071	-0.223744	-0.16345	-0.263898	-0.0462517	-0.171304	-0.312553	-0.164486	-0.145026	-0.275903	-0.280304	-0.159297	-0.188458	-0.254571	-0.209724	-0.219281	-0.250811	-0.378662	-0.443357	-0.265717	-0.536466	-0.391745	-0.29323
Pavir.1KG335200--Pavir.1NG300700	-1.66274	0	-1.68668	0	-2.43196	-1.06032	-1.57814	-4.32002	-5.38096	-4.04271	-3.02154	-2.81759	-5.57986	-1.90616	-4.14478	-1.50657	-1.97608	-0.961783	-2.27329	-0.961783	0	0	0
Pavir.1KG335300--Pavir.1NG300800	1.50625	1.6006	1.80937	2.04398	1.78977	2.00732	2.05691	1.66549	1.68911	1.54208	1.23589	1.0729	1.68061	1.84028	2.00646	1.96471	1.99291	1.62765	1.80998	1.99702	1.77701	1.96042	1.86032
Pavir.1KG335500--Pavir.1NG301000	2.71629	1.74181	5.44734	-3.28842	0.605548	3.60367	2.93681	0.879711	0.511552	-1.08544	-2.0423	-2.73022	0.545388	-0.566105	-2.33681	-2.98899	-1.67347	-2.4299	-3.55506	-2.55785	-0.804719	0.343493	1.28268
Pavir.1KG335600--Pavir.1NG301100	-1.28262	-1.05467	-0.854501	-0.183931	-0.686485	-0.990036	-0.965746	-1.62365	-1.82849	-1.78573	-1.64253	-1.72081	-1.85703	-1.1321	-1.12901	-1.48392	-1.23627	-1.60201	-1.55313	-1.2834	-0.721471	-0.769676	-0.713143
Pavir.1KG339600--Pavir.1NG301219	0.410261	-1.00625	-2.5684	-5.24408	-5.15255	0.293111	-1.81363	-1.63563	-0.64908	-4.03326	-2.43715	-0.883978	-1.44695	-2.44423	0	0	-1.30457	1.25915	0.439405	1.30999	-0.597492	-1.4011	-2.14513
Pavir.1KG339800--Pavir.1NG301400	0.0273449	-0.131618	-0.252142	0.289622	0.0920772	0.125131	-0.194089	0.215132	0.272948	0.0152705	-0.472408	-0.682295	0.0983523	0.0141852	-0.0196243	-0.0629894	-0.186323	0.195004	0.248091	-0.00657754	-0.0608477	-0.0143035	0.169204
Pavir.1KG340300--Pavir.1NG301900	-0.0496192	0.86668	1.03863	0.45825	0.116444	0.452894	0.397411	0.154864	-0.0350579	0.129512	0.157799	0.377378	0.145721	0.481848	0.706328	0.707736	0.13367	0.105309	0.110649	0.195851	0.678607	0.899832	0.701716
Pavir.1KG340800--Pavir.1NG302200	0.179101	0.229578	0.356091	0.949568	0.620469	0.175564	0.227614	0.345466	0.319361	0.387353	0.165839	0.159415	0.452581	-0.00908812	0.187429	-0.0883264	0.0311305	-0.645485	-0.21873	-0.366692	0.307716	0.600292	0.291675
Pavir.1KG340700--Pavir.1NG302600	-0.00840234	0.320321	0.828178	-2.44278	-2.86342	-0.681007	-1.30827	-0.312981	-1.45294	0.318304	-0.980998	-1.80892	-1.05041	1.22776	1.63581	1.10746	-0.0267395	-0.537974	-1.95819	-0.573742	-0.177575	-1.4472	-0.00993641
Pavir.1KG340600--Pavir.1NG302700	0.377105	0.83736	1.15802	0.420192	-0.489263	-0.600811	-1.24983	0.728281	0.765014	1.892	2.46125	2.96841	0.415628	0.131949	2.1342	0.86555	-0.765062	0.0532185	0.254951	-0.453833	0.732471	0.996927	0.223762
Pavir.1KG340400--Pavir.1NG302719	0	0	0	0	0	0	0	3.07799	2.93711	2.30977	1.40211	2.24793	0.603895	0	0	0	0	0	0	0	0	0	0
Pavir.1KG445800--Pavir.1NG302800	-1.58693	0.893266	0	0.961795	1.60633	-0.269725	0.565212	-1.09806	-2.4408	-2.42576	-0.575847	-0.961795	5.76617e-15	-0.0228232	-0.73323	-1.00801	-0.987541	0.0406347	-0.502459	0.0186239	-2.44061	0	1.40951e-14
Pavir.1KG445700--Pavir.1NG302900	0.239121	-0.338478	-0.642122	-0.333137	-0.0905441	-0.206641	-0.435222	-0.0678953	-0.159487	-0.100133	0.399363	0.557739	-0.00273325	0.112929	0.245086	0.204747	0.116909	-0.188347	-0.120041	0.168311	-1.07713	-0.861689	-0.881003
Pavir.1KG445600--Pavir.1NG303000	-0.182151	0.482523	0.269474	0.683446	1.34048	0.149883	-0.126995	0.961734	0.715937	-0.0272483	-0.273653	-0.194916	0.766772	0.228786	-0.0144855	0.296928	0.102288	-0.0990302	-0.305057	0.0355559	-0.401559	-0.900869	-0.371656
Pavir.1KG445500--Pavir.1NG303200	-2.17753	-0.0227586	0.0102521	-4.12868	-1.27705	-1.05967	0.0276791	-0.219486	-0.020868	-0.327404	-0.424438	0.0963036	-0.506749	0.0711065	-0.161546	0.111181	-1.31675	-0.586569	-1.10015	-1.55295	-0.0566768	-0.0666314	-0.193946
Pavir.1KG445300--Pavir.1NG303300	4.06769	1.85032	3.1943	0	2.36425	5.50639	-1.80528	-0.961789	-1.85269	0	0	1.93254	0	-2.1371	-1.97575	-2.44433	-1.18179	-0.736538	-1.36713	-0.417521	0.593362	1.81359	0
Pavir.1KG444900--Pavir.1NG303400	-2.88027	-3.77855	-3.63467	-3.75206	-1.89071	-3.52688	-3.44695	-2.0186	-1.6796	-1.11293	-0.624656	-2.63531	-2.05038	-2.90559	-3.35191	-0.972585	-1.60485	-4.14973	-2.33801	-2.20443	-6.51236	-5.6221	-5.4587
Pavir.1KG444600--Pavir.1NG303700	-0.398074	-0.163187	-0.276454	-0.638385	-0.33246	0.00234686	-0.314665	-0.227321	-0.281662	0.0900646	-0.633685	-0.933576	-0.176666	-0.366584	-0.576342	-0.756662	-0.00943482	0.0459316	-0.113174	0.00606554	-0.61239	-0.331517	-0.523358
Pavir.1KG444500--Pavir.1NG303800	0.709767	0.330342	0.289309	0.826738	0.477296	0.448239	0.676704	0.796053	0.564506	0.69815	0.378032	0.63839	0.744279	0.356083	0.360997	0.293702	0.601513	0.533351	0.650142	0.377238	0.714865	0.545102	0.586715
Pavir.1KG341200--Pavir.1NG304319	-0.00420804	-2.44532	0	1.46968	3.59574	-1.3999	-0.990415	0.813056	0.221336	-2.33062	-0.894877	0	-1.01573	-0.666689	0.157819	0.361111	7.04754e-15	-2.18719	-1.00501	-3.17527	0.76426	0.327549	0.899308
Pavir.1KG341610--Pavir.1NG304557	0	0	0.961658	-2.47789	0.961658	0	0	0	0	0	0	0	0	0	0	0	0	0	0	0	0.469508	-3.20343e-16	-0.841642
Pavir.1KG335800--Pavir.1NG305100	1.579	-0.871279	-0.215071	2.24296	3.32164	-0.991733	0.00427516	0.648057	1.03972	2.05142	0.835779	1.50084	0.678529	0	0	0	-3.4411	-1.85921	-4.67577	-3.68767	1.20192	0.550666	0.0292006
Pavir.1KG361200--Pavir.1NG305200	-1.15178	-0.816403	-0.0635854	0.413617	0.120745	-0.856804	-0.909249	0.151511	0.344009	1.32202	1.51004	1.82249	0.146657	-1.04894	-0.501344	-1.11053	-0.503056	0.619492	0.361652	0.00583987	0.504001	0.640938	0.3244
Pavir.1KG361500--Pavir.1NG305800	0.419038	1.08738	1.60008	1.22858	0.984929	0.701267	0.939985	0.279078	0.510408	0.17562	-0.528255	0.284116	-0.0644257	-0.612109	-0.167448	-0.579695	-0.368023	-0.781009	-0.820087	-0.288158	1.01203	1.3869	1.3967
Pavir.1KG361600--Pavir.1NG305900	0.261227	-0.291916	-0.385609	-0.48972	-0.24244	-0.336655	-0.208248	-0.0958828	-0.0470534	-0.0120877	0.0458991	0.227819	0.100502	-0.110307	-0.00553744	-0.0947982	-0.172791	-0.25691	-0.0696564	-0.118606	-0.41378	-0.536157	-0.342385
Pavir.1KG361700--Pavir.1NG306000	0.103872	-0.113583	-0.108183	0.108027	-0.0571043	-0.0750723	-0.0507984	0.135732	0.183432	0.125189	0.270899	0.295479	0.0600821	0.0664639	0.0196936	0.142565	-0.16949	0.0946485	-0.0750433	-0.0716097	-0.00127967	0.094278	-0.0950056
Pavir.1KG361800--Pavir.1NG306100	-0.0857307	0.299082	0.567272	1.26128	0.235669	-0.0478732	0.0645999	0.372239	0.364321	0.345701	0.129519	0.601233	0.270155	0.341499	0.672131	0.239934	0.0331112	-0.459181	-0.267896	-0.159256	0.891309	0.799918	0.677447
Pavir.1KG362200--Pavir.1NG306400	-1.0192	-0.686355	-0.994582	-1.22022	-0.939465	-0.653753	-0.508883	-0.97486	-1.00468	-0.551907	-0.318978	-0.307402	-1.25194	-0.877077	-0.815436	-0.728611	-1.36901	-0.915129	-1.25677	-1.09113	-0.571727	-0.634047	-0.605238
Pavir.1KG362600--Pavir.1NG306500	-0.145798	-0.499398	-0.607761	-0.603815	0.0153045	-0.0182411	-0.489115	-0.241937	-0.397811	-0.865701	-1.14528	-1.14658	-0.341612	-0.410812	-0.621861	-0.255906	-0.126955	0.0820868	-0.0897959	0.327588	-0.607605	-0.614492	-0.393172
Pavir.1KG362700--Pavir.1NG306600	5.85613	6.51092	7.74907	7.04855	6.85824	7.73838	5.38275	6.16696	6.10197	6.23552	6.61392	5.43884	5.47617	7.33236	7.02587	7.57483	5.82596	3.82548	5.22374	5.01434	7.59047	6.96679	7.76253
Pavir.1KG362800--Pavir.1NG306700	-0.324898	-1.59125	-1.96019	-0.983985	-1.17939	-0.541465	-0.812379	0.0474419	-0.196715	-0.13891	-0.0179976	0.177888	0.0625406	-1.1645	-0.684969	-1.11711	-0.742902	-0.953252	-0.844791	-1.21197	-0.646773	-0.649362	-0.707989
Pavir.1KG330800--Pavir.1NG307100	-0.485471	-0.101799	-0.552624	-0.115999	-0.607655	-0.391742	-0.752357	-0.612755	-0.89677	-0.535669	-1.50716	-0.701727	-0.574536	-0.470577	-0.651223	-0.212561	-0.774805	0.0613716	0.0528708	-0.111588	-0.0228903	0.0687359	-0.406878
Pavir.1KG330900--Pavir.1NG307200	-0.419034	-0.57061	-1.07601	0.892786	0.526604	-0.71015	-0.78179	-1.11152	-0.858416	-0.814353	-0.724714	-0.541843	-1.01126	-0.623309	-0.479518	-0.680328	-0.384809	-0.990273	-0.544905	-0.495385	-0.264143	-0.30528	-0.465183
Pavir.1KG382115--Pavir.1NG307400	1.0512	-0.961795	2.56274e-15	2.84789	-0.0598642	0.4502	-0.583011	-2.0976	-2.72586	-0.928315	-0.561174	-1.48841	-0.54275	-0.739749	-1.7172	-1.09788	-0.258753	-0.0760149	-0.276942	-0.440876	-0.186961	-0.237924	0.86769
Pavir.1KG331500--Pavir.1NG307700	-0.254865	0.586746	0.306907	0.178769	0.00383217	-0.00168865	-0.0775858	0.212451	0.526505	0.773269	0.642531	0.286998	0.0426457	0.207722	0.277544	0.187278	0.0473309	0.128514	-0.228535	0.243654	0.142366	0.403956	0.501219
Pavir.1KG331900--Pavir.1NG308000	0.298802	-0.525639	-0.76475	-0.214307	-0.0864335	0.301276	0.167649	0.230247	0.0312839	-0.172721	0.191568	0.12324	0.0536798	-0.524234	-0.619143	-0.541014	-0.404498	-0.215036	-0.573878	-0.350566	-0.554898	-0.434126	-0.424138
Pavir.1KG332000--Pavir.1NG308200	0.227085	0.336973	0.358043	0.222275	0.194387	0.024833	0.168634	0.640326	0.535347	0.198	0.413951	0.418535	0.700767	0.429694	0.637283	0.479655	0.367202	0.371758	0.275027	0.253027	0.54198	0.699424	0.327874
Pavir.1KG332300--Pavir.1NG308400	0.749918	1.15641	1.77473	1.13096	1.95307	1.05259	0.617886	2.09419	1.81711	1.61541	2.29982	2.45562	2.11056	2.032	2.70621	2.43972	0.987457	1.64521	1.44516	1.66374	1.10936	0.667153	0.81103
Pavir.1KG363000--Pavir.1NG308900	1.14012	1.42733	1.46908	-2.52125	-0.780871	1.59019	1.33048	1.03223	1.00729	1.89991	1.2694	0.116075	1.17502	1.26459	1.78493	1.54527	0.566104	1.2261	1.98549	0.972312	0.411908	0.827875	0.484303
Pavir.1KG363100--Pavir.1NG309000	0.239013	-0.111791	-0.0635512	1.37216	0.546734	0.120832	0.18872	0.285306	-0.0367875	-0.135253	-0.375685	-0.312523	-0.0339115	0.108266	0.111591	0.159825	0.436166	0.276035	0.360419	0.488219	0.412432	0.365465	0.578641
Pavir.1KG363300--Pavir.1NG309300	-0.581525	-0.914726	-0.0211793	0.0701794	-1.27221	-2.0599	-0.880308	-0.369023	-1.16265	-0.367841	0.800923	1.89878	-1.19316	-2.76165	-1.19515	-2.0507	-1.21635	-0.743502	0.436509	-2.25568	-1.87291	-1.79897	-3.07096
Pavir.1KG363800--Pavir.1NG309600	2.44381	0	0	0	0	0	0	-1.03278	-0.417233	-1.42839	-2.19267	-0.155325	-0.764945	-4.30257	-3.22785	-3.51879	1.41923	1.79821	0.961761	0	0	0	0
Pavir.1KG342000--Pavir.1NG309900	0	0	0	1.89793	2.91099	3.38002	-0.0601784	-0.356458	0.163612	3.42822	0.961795	2.82765	-1.41532	-1.40951e-14	1.88148	-1.45735	2.40639	3.45811	4.64563	3.19564	2.39299	0.961795	1.86503
Pavir.1KG342100--Pavir.1NG309919	1.98884	2.48284	2.75398	1.87328	2.01553	2.03963	0.753746	1.04611	0.563091	0.228783	-0.516816	0.0315509	0.29572	2.21887	3.49797	5.02747	1.31712	3.19174	2.1111	1.74898	2.14474	2.89615	2.1329
Pavir.1KG342200--Pavir.1NG310000	0.0505394	0.535612	0.551182	-0.436808	0.0299965	0.480216	0.268217	-0.358583	-0.223622	-0.0752795	-0.0968778	-0.480151	-0.370177	0.521799	0.888367	0.600283	0.0804406	-0.0258571	0.240657	0.254682	0.629358	0.74918	0.453214
Pavir.1KG343000--Pavir.1NG310057	10.0956	4.25829	3.14369	1.13038	6.5738	4.24543	1.22217	2.70908	2.21852	3.04416	0	0	3.1943	0	0	8.16874e-15	4.73571	2.86533	3.45868	3.17699	4.19323	4.87761	5.8971
Pavir.1KG349600--Pavir.1NG310500	0	0	0	0	0	0	-0.961658	-0.165339	-0.00249661	-1.42815	-0.961658	0	-0.0478598	0	0.961658	0	0	0	0.961658	0	0	0.961658	-0.961658
Pavir.1KG349700--Pavir.1NG310600	0.374093	-0.35317	-0.145529	-0.106864	-0.159024	-0.32364	-0.433498	-0.556567	-0.0629831	0.54741	1.81105	2.04354	0.118368	-0.373895	0.422026	-0.327827	-0.623552	-0.187968	-0.144104	-0.434463	-0.67221	-0.648878	-0.657604
Pavir.1KG350000--Pavir.1NG310800	2.17112	1.6713	2.64859	1.32393	1.82146	3.81644	3.8266	1.6563	1.15619	1.47781	0.695739	0.777922	1.29031	0.876629	0.965743	1.35208	3.67176	2.40617	2.98294	4.13653	2.88188	6.01485	2.06088
Pavir.1KG350100--Pavir.1NG311000	0.765405	0.26097	0.621791	-0.385857	0.17541	0.295997	0.216293	0.079802	-0.0114669	-0.271283	-1.1827	-1.43298	-0.305219	-0.133586	0.206453	-0.0581576	0.324316	0.126069	0.609605	0.891593	-0.638927	-0.412617	0.10552
Pavir.1KG352800--Pavir.1NG311800	-0.434209	-0.0526494	0.373153	0.692901	0.0608474	0.865027	0.196157	0.311656	0.395076	0.259122	0.0325758	-0.270959	0.489596	0.269013	-0.0909569	0.159577	-0.541227	0.0583552	-0.055615	-0.714148	0.189235	0.270453	-0.196479
Pavir.1KG352900--Pavir.1NG311900	2.6275e-05	0.27821	0.369527	1.16438	0.538679	0.510046	0.170528	0.228146	0.219723	0.39496	0.349699	1.10489	0.168066	0.325374	0.396616	0.171197	0.0732293	-0.0138775	-0.164729	-0.327859	0.488601	0.652478	0.252892
Pavir.1KG353100--Pavir.1NG312100	0.729104	1.30266	2.29681	0.174477	0.393406	0.852548	1.22178	1.12466	0.807164	0.298391	0.570667	0.430904	0.588684	1.02154	0.83381	0.763323	1.3639	1.38168	1.03201	1.09328	0.899782	0.642081	1.15236
Pavir.1KG353200--Pavir.1NG312400	1.28319	1.46263	1.48732	1.92671	1.55204	1.61562	1.57565	1.19502	0.894816	0.925433	1.34005	1.34768	0.865308	1.19124	1.52169	1.1027	1.45858	1.25734	1.28122	1.41409	1.67224	1.72244	1.81224
Pavir.1KG353300--Pavir.1NG312419	-4.21944	-1.97896	-3.05026	-5.4163	-4.44917	-4.90401	-2.31462	-2.58113	-3.0746	-2.05047	-0.598761	0.971195	-3.2945	1.85756	1.3134e-14	1.44237	-2.22973	-1.63122	-2.52782	-2.64473	-5.09789	-5.6623	-5.33623
Pavir.1KG343100--Pavir.1NG313700	0.0548607	-0.267601	-0.137992	-0.203701	-0.0636442	0.0227312	0.0948475	-0.174137	-0.602818	-0.198099	-0.112832	0.14267	-0.518176	0.47702	0.521646	0.582931	0.294636	0.292166	0.139181	0.308429	0.107176	0.0186639	-0.0727554
Pavir.1KG343300--Pavir.1NG314100	-0.276517	0.0330995	-0.00467786	0.0748991	-0.039454	-0.194292	-0.459049	0.325215	0.489539	0.118424	0.21632	0.1993	0.41417	0.405293	0.239111	0.372528	-0.196276	-0.203181	-0.546197	-0.376593	-0.0542475	-0.195705	-0.203099
Pavir.1KG343305--Pavir.1NG314200	0.184726	-0.576564	-0.711231	0.661054	0.349789	-0.0717089	-0.391296	-0.821208	-0.812825	-0.716068	-0.473836	-0.496446	-0.888434	-0.202316	-0.172829	-0.20203	0.06941	0.00750782	-0.0385644	0.0230973	-0.252166	-0.451253	-0.492556
Pavir.1KG343310--Pavir.1NG314300	-0.320031	-0.115958	-0.0295802	-0.188345	-0.169676	-0.424343	-0.101361	-0.0294781	-0.181113	-0.159349	-0.62165	-0.942729	-0.201734	-0.427225	-0.713613	-0.631518	-0.348942	-0.555644	-0.531421	-0.373598	-0.0625983	0.20232	-0.00412052
Pavir.1KG343700--Pavir.1NG314500	-4.09939	-3.98084	-3.57094	2.21208	-0.512088	-3.29803	-2.32181	-2.10402	-1.39611	-1.26592	-3.59643	-2.30295	-0.903128	-0.699216	-0.138338	-0.802475	-2.03923	-1.80128	-2.5172	-1.32525	-1.84213	-3.66936	-2.56121
Pavir.1KG343900--Pavir.1NG314700	1.81737	0.399815	0.739298	0.962498	1.03027	1.466	0.537929	0.438322	-0.0659965	0.800735	1.90373	1.83958	0.15741	1.38912	1.0774	1.40067	1.33243	1.8152	2.01065	1.29597	2.20323	2.44275	0.868012
Pavir.1KG344200--Pavir.1NG315000	-0.184067	-0.0284374	-0.0595433	-0.48647	-0.166702	-0.22388	-0.226542	-0.179587	-0.187945	-0.191086	-0.136082	-0.104283	-0.193737	0.0735736	0.0160424	0.0698819	-0.0557704	0.162068	0.167383	0.248952	-0.0613323	-0.0932074	-0.0216427
Pavir.1KG344300--Pavir.1NG315100	1.32915	-1.69909	-1.43638	6.52456	3.31472	-0.755791	-1.9157	-1.70251	-0.467667	-1.65752	-2.31515	-3.10632	-0.887685	-1.83032	-2.40334	-2.02558	-1.99803	-3.44058	-2.57552	-3.26298	-0.875457	-1.22747	-1.11728
Pavir.1KG344400--Pavir.1NG315400	0	0	0	0	-0.932361	0.961794	3.75863	-0.852155	2.47888	1.5786	2.55261	2.0398	2.83325	4.91362	4.33238	4.37102	0	2.35441	2.84768	3.44062	0	1.83725	0.961794
Pavir.1KG344500--Pavir.1NG315500	-2.16722	-2.44279	0	-0.961795	-2.20064	-1.99258	-1.84663	0.595421	0.416063	-1.44497	-1.87374	2.88308e-15	1.98712	0.171563	1.61987	1.46891	-1.30255	0.197975	-2.88995	1.24161	-1.45382	1.60171e-16	0.895226
Pavir.1KG344600--Pavir.1NG315600	-0.329348	-0.439035	-0.57459	-0.223698	-0.221399	-0.300753	-0.238971	-0.0818926	-0.160236	-0.346092	-0.395165	-0.485915	-0.237673	0.398818	0.1547	0.454772	-0.291917	0.104964	0.0327603	0.00300826	-0.498589	-0.297937	-0.602843
Pavir.1KG345100--Pavir.1NG316000	-1.10174	-2.05247	-2.18398	-0.686008	-0.69636	-1.95906	-1.77097	-1.07807	-1.34036	-0.284137	0.81919	1.7306	-0.970613	0.491897	0.68666	0.798571	-0.415482	0.409317	-0.814334	0.147724	-0.57547	-1.05346	-1.06983
Pavir.1KG345200--Pavir.1NG316200	0.421524	-0.20206	-0.212382	-0.388669	-0.40058	-0.368723	-0.0347485	-0.412075	-0.622719	-0.151245	0.131661	0.0543864	-0.6659	-0.730409	-0.889503	-0.81823	-0.0567805	-0.0654127	0.389449	0.0495386	-0.242597	-0.155561	-0.0776408
Pavir.1KG345300--Pavir.1NG316300	0.949122	0.776626	0.913144	0.55985	0.476444	0.642166	0.721477	0.777449	0.7256	1.10205	0.56297	0.627725	0.75285	0.366946	0.419533	0.410802	0.937116	0.804034	0.936124	0.922364	0.611761	0.722711	0.781481
Pavir.1KG345600--Pavir.1NG316400	1.45829	1.91846	1.32106	1.74346	1.61679	2.93273	2.00215	1.62078	2.52986	1.04591	1.65935	1.78687	2.63292	0.593354	2.0637	1.19922	1.94966	0.027811	0.581955	1.42735	0.0316129	0.506055	1.16124
Pavir.1KG345800--Pavir.1NG316600	2.58972	2.11362	3.38325	2.46899	2.67067	3.21806	3.01656	0.178834	-0.172058	-0.919256	-1.13375	-1.55699	-0.203209	2.19286	6.19821	3.30751	1.63078	2.27698	1.42526	1.73125	2.82964	2.97558	1.89859
Pavir.1KG346000--Pavir.1NG316800	-0.0736452	0.127588	0.0150091	0.0361664	0.137807	-0.0471298	-0.0373374	-0.0835927	-0.175475	-0.208414	-0.273892	-0.365139	-0.255035	-0.0371268	-0.105116	-0.0184707	-0.0771463	-0.203663	-0.142174	-0.149859	-0.10254	-0.0589846	-0.125914
Pavir.1KG346200--Pavir.1NG317100	0.145621	0.496111	0.206845	-0.311756	-0.208146	0.47912	0.230925	-0.0286192	-0.227315	-0.0560858	-0.172329	-0.245341	-0.243542	0.0541709	-0.208345	0.0014643	0.485845	0.30016	0.606358	0.895291	0.000475258	0.064955	0.117373
Pavir.1KG346400--Pavir.1NG317300	-0.917585	-2.31846	-1.65908	-0.227375	-0.425053	-2.04273	0.297069	-0.298063	-0.286461	0.295953	-0.547819	-0.429556	0.101051	-1.39793	-2.12011	-0.896073	-0.877682	-1.84251	-3.38223	-2.14194	-1.32707	-1.99151	-1.1407
Pavir.1KG346500--Pavir.1NG317400	-0.64181	-0.00333797	0.466325	-0.337	-0.547404	-1.54904	-1.00419	1.1412	0.682575	0.941992	1.07279	1.52531	1.79474	0.510542	0.417897	0.888142	-1.53188	-0.740869	-1.53589	-0.146575	0.482265	-0.218481	-0.393569
Pavir.1KG347600--Pavir.1NG319000	0.973477	0.217733	0.00677198	0.138901	0.305867	-0.0210038	0.0656554	0.0204138	0.0721813	-0.00381273	0.212974	-0.0286259	0.0528502	0.205817	0.199841	0.142595	0.186486	0.562923	0.626403	0.248259	-0.0605047	-0.0931292	-0.0360282
Pavir.1KG348000--Pavir.1NG319100	0.00706978	0.260493	0.100763	1.32149	0.0364275	-0.497732	0.79068	1.16619	1.23398	1.77795	1.50639	1.64253	1.68691	2.60618	3.13022	2.44655	0.89825	0.0463229	0.0671782	0.97196	-1.65541	0.186681	-0.543006
Pavir.1KG348200--Pavir.1NG319200	1.05321	0.658111	0.73941	0	0.243399	0.628286	0.492792	-0.676839	-0.864166	-1.01256	2.69197	4.14839	-0.55799	0.85148	1.00911	0.473415	0.00642519	-0.909201	3.23058	3.41658	0.601012	0.358977	0.26165
Pavir.1KG348400--Pavir.1NG319600	0.483209	-2.85782	1.17847	-0.521698	1.44346	1.22206	-0.218967	0.489844	0.536747	0.326528	-2.49527	-1.09273	0.930067	-3.34425	-3.0228	-2.97697	-0.513805	-0.872132	-0.624958	-0.385395	-0.707761	0.0722824	-0.505792
Pavir.1KG348800--Pavir.1NG319900	0	0	0	0	0	0	-1.26135e-15	-0.223392	-0.87235	-2.1866	-2.4558	-1.41245	-0.381532	0	-2.44605	0	0	0	0	0	0	-0.961788	-0.961788
Pavir.1KG349000--Pavir.1NG320400	1.07612	0.602893	0.749795	0.92002	0.988969	0.640949	1.06587	0.791294	1.19683	1.28029	1.74558	1.56687	1.08887	0.508077	0.850945	0.790551	0.52714	0.672868	0.497784	0.481347	0.677554	1.33512	0.894846
Pavir.1KG352700--Pavir.1NG321200	3.76955	1.86108	0	0.961795	3.84805	3.42992	0.659744	3.83617	2.70251	2.5684	1.03719	-0.571684	4.45968	-0.321039	-0.101746	-0.262681	0.148951	1.32093	0.459614	0.743207	1.29722	1.33385	2.00682
Pavir.1KG352210--Pavir.1NG321238	-1.74268	-1.54907	-1.79036	-1.41645	-1.26748	-1.58462	-1.29833	-1.72699	-2.11032	-1.3271	-1.29534	-2.58361	-2.41495	-0.726341	-1.16112	-0.85219	-1.09339	-0.765633	-1.47824	-0.760008	-1.24762	-1.37573	-1.38643
Pavir.1KG354700--Pavir.1NG322300	0.627445	0.560907	0.298483	0.250373	0.413894	0.379766	0.35949	0.114663	0.0898918	0.357839	0.530705	0.787901	-0.0104011	0.584559	0.7398	0.601028	0.521799	0.442544	0.482302	0.411613	0.330817	0.327851	0.348284
Pavir.1KG355000--Pavir.1NG322600	0.0534598	0.270773	0.26747	-0.630958	-0.248705	0.0583954	0.154814	0.27357	0.306844	0.311781	0.462244	0.586854	0.290886	0.195412	0.482192	0.158423	0.0385301	0.0838265	-0.0413606	-0.0106209	-0.305688	-0.191088	-0.111856
Pavir.1KG355100--Pavir.1NG322700	0.39943	1.45764	1.51426	0.107571	0.89893	0.712107	0.681066	0.92754	0.133386	-0.0813989	0.127786	0.026419	0.287773	0.648656	0.778729	0.690071	0.670358	0.493929	0.339982	0.517279	0.676673	0.671642	0.907994
Pavir.1KG355600--Pavir.1NG323000	0	0	0	0	-0.961795	0	1.00457	0.570568	0.362311	1.07936	0.736584	-1.31639	0.484509	0	0	1.44116	0	0	0	-0.961795	0	0	0.961795
Pavir.1KG355700--Pavir.1NG323100	2.32357	0.484899	-0.0217147	3.44188	2.31224	1.20404	0.70848	0.908297	1.18056	1.1639	0.971374	0.940019	1.15919	-0.180887	-0.277567	-0.383666	0.505	0.0850697	0.179841	0.316284	0.982017	0.785447	0.800529
Pavir.1KG356000--Pavir.1NG323900	-0.493008	0.0643543	-0.518182	0.314835	0.124775	0.00140313	-0.100408	-0.921452	-0.619824	-0.535827	-0.50092	-0.976394	-0.827426	-0.283392	-0.912001	-0.66361	-0.438622	-0.899966	-0.869359	-0.658258	-0.338166	-0.134232	-0.399849
Pavir.1KG356700--Pavir.1NG324400	0.31984	1.16221	0.852665	0.89451	-1.3188	0.623206	0.496729	0.103492	0.390945	0.296298	1.31398	1.61069	-0.137365	0.865988	1.00552	0.481266	0.522642	0.369707	0.473074	0.397608	0.773347	0.803944	0.949759
Pavir.1KG357000--Pavir.1NG324700	-1.63771	-0.657182	-0.412705	-4.02375	-1.85414	-0.587599	0.591404	-1.5271	-1.11686	-0.570778	-1.21408	-0.408382	-0.832873	0.036725	0.256969	0.117277	-0.353428	-0.942226	-1.19881	-1.40424	-0.856382	-1.01773	-0.871462
Pavir.1KG357100--Pavir.1NG324900	0.303211	0.542427	0.679194	0.602618	0.430521	0.408449	0.576557	0.441332	0.519229	0.486842	0.693546	0.789626	0.528406	0.556651	0.706845	0.562528	0.467435	0.336388	0.407816	0.399424	0.339542	0.383595	0.437218
Pavir.1KG357200--Pavir.1NG325000	-0.132768	0.312375	0.461152	0.0786124	-0.116052	0.122013	0.0984516	0.040287	0.000440487	0.0652747	0.170095	0.0366258	-0.123349	0.0397554	0.00839975	-0.127818	-0.29003	-0.12566	-0.0422447	-0.223935	0.391383	0.472723	0.267801
Pavir.1KG357300--Pavir.1NG325100	1.83385	0.779558	0.474893	0.869157	0.861075	1.19935	1.14484	0.850924	1.0033	0.924036	1.72311	2.59437	0.884121	0.411341	0.514348	0.228458	1.15003	1.179	1.29396	1.33428	0.939729	1.05568	1.11384
Pavir.1KG357305--Pavir.1NG325200	-2.6149	-0.62604	-0.0914007	-1.66334	-1.72734	-1.55664	-1.40506	-2.02749	-1.84251	-1.36365	-1.40612	-1.42717	-1.72843	-1.53333	-1.27485	-1.16197	-1.90104	-2.22828	-1.95416	-1.99597	-0.646491	-0.992364	-1.06132
Pavir.1KG357700--Pavir.1NG325300	0.49818	0.287876	0.217592	0.399324	0.273329	0.314001	0.298982	0.161786	0.072327	0.351749	0.292479	0.333882	0.0505079	0.156547	0.227063	0.111444	0.256262	0.016651	0.0682997	0.185607	0.0987309	0.27401	0.238742
Pavir.1KG357800--Pavir.1NG325500	1.13822	0.557993	0.782273	0.293742	0.724041	0.938769	0.9161	0.799302	1.1369	1.33134	1.42728	1.32332	1.01395	1.08687	0.958284	0.968328	1.16517	0.988122	1.1487	1.00058	0.481997	0.817239	0.461042
Pavir.1KG358000--Pavir.1NG325600	1.14519	0.318649	-0.0873821	-0.0936649	0.130447	-0.419147	-0.00555161	0.243541	0.182333	0.398023	1.05147	0.424792	0.190434	0.0423099	0.133174	0.163454	0.343207	0.596147	0.768096	0.331028	0.169493	-0.0492244	-0.0426321
Pavir.1KG358100--Pavir.1NG325700	0.057164	-0.228384	-0.044154	-0.528709	-0.43511	-0.291517	-0.689085	-0.588027	-0.641138	-0.972909	-0.525238	0.378952	-0.164183	-0.246319	-0.145522	-0.214904	-0.752276	-0.3003	-0.422644	-0.773524	-0.472294	-0.0968709	-0.255663
Pavir.1KG358200--Pavir.1NG325800	-0.43973	-0.711255	-0.696612	-0.809789	-0.755033	-0.357506	-0.186807	-0.311535	-0.129652	-0.0493975	-0.187853	0.191727	-0.21756	-0.412425	-0.520396	-0.347369	-0.327838	-0.215225	-0.445097	-0.401843	-0.73279	-0.875917	-0.58283
Pavir.1KG359200--Pavir.1NG326100	-1.14103	-1.12719	-1.07204	0.445619	-0.343393	-1.04405	-0.800389	-0.297034	-0.365928	-0.113937	-0.230083	-0.00549869	-0.385861	-0.395607	-0.0409996	-0.395323	-0.151073	-0.380871	-0.34634	-0.289387	-0.855695	-0.84932	-0.9932
[truncated: 16,534 more rows]
